# Supplementary material for: Multiomics of early epileptogenesis in mice reveals phosphorylation and dephosphorylation-directed growth and synaptic weakening
Source: iScience. 2024 Mar 19;27(4):109534. doi: 10.1016/j.isci.2024.109534 (PMC11005001; doi:10.1016/j.isci.2024.109534)
Supplement: Table S1. Phosphopeptide intensities, log2 fold changes and probabilities, related to Figures 1, 2, 3, 4, and 5 — A.) Log2 fold changes, probabilities and ranks for all comparisons. B.) Log2 intensities at 4 h. C.) Log2 intensities at 24 h. D.) Log2 fold changes for persistently regulated phosphopeptides. [file mmc2.xlsx]

## Sheet: A. Comparisons
ID	Gene	UniProt Accession Number	Site(s)	Sequence Window	Swissprot/TrEMBL	Protein Existence (PE)	Sequence Length	First protein name	Fist Gene and Site(s)	Log2FC, P/M(4 h)	Log2FC, P/M(24 h)	Log2FC, D/U(4 h)	Log2FC, D/U(24 h)	adj.P.Val P/M(4 h)	adj.P.Val P/M(24 h)	adj.P.Val D/U(4 h)	adj.P.Val D/U(24 h)	Rank P/M(4 h) P	Rank P/M(24 h) P	Rank D/U(4 h) P	Rank D/U(24 h) P	Rank P/M(4 h) FC	Rank P/M(24 h) FC	Rank D/U(4 h) FC	Rank D/U(24 h) FC	Rank P/M(4 h) Sum	Rank P/M(24 h) Sum	Rank D/U(4 h) Sum	Rank D/U(24 h) Sum	Min Probability (any condition)	Rank min prob (any comparison)	Rank min prob, with associated GO term	Rank min prob, without associated GO term	Rank max abs val, with associated GO term	Rank max abs val, without associated GO term	Rank Sum, with associated GO term	Rank, with associated GO term	Rank Sum, without associated GO term	First Gene
Ccar2|Q8VDP4|625|GLLPKRPSSGGEEEE|sp|1|922	Ccar2	Q8VDP4	625	GLLPKRPSSGGEEEE	sp	1	922	Cell cycle and apoptosis regulator protein 2 (Cell division cycle and apoptosis regulator protein 2)	Ccar2 S625	2.78595	0.249634	-0.050427	-0.090475	2.81283e-10	0.0114624	0.718184	0.44197	4	1272			6	1598			10	2870			2.81283e-10	4	1		4		5	1		Ccar2
Map1a|Q9QYR6|1898|GGAGAPDSSSFSSKV|sp|1|2776	Map1a	Q9QYR6	1898	GGAGAPDSSSFSSKV	sp	1	2776	Microtubule-associated protein 1A	Map1a S1898	2.18821	0.427513	-0.390867	-0.147241	1.04578e-09	0.2874	0.0270386	0.812185	8		43		19		150		27		193		1.04578e-09	8	4		10		14	2		Map1a
Ssb|P32067|219|EGRHKPGSTETRALE|sp|1|415	Ssb	P32067	219	EGRHKPGSTETRALE	sp	1	415	Lupus La protein homolog	Ssb S219	2.2726		-0.108563		2.18865e-09		0.440613		13				16				29				2.18865e-09	13	7		7		14	3		Ssb
Myef2|Q8C854|39|PEKPPRSSANGVKME|sp|1|591	Myef2	Q8C854	39	PEKPPRSSANGVKME	sp	1	591	Myelin expression factor 2	Myef2 S39	2.08306	2.19623	0.0268472	-0.0906051	5.47597e-10	2.00156e-08	0.826583	0.515944	6	1			27	19			33	20			5.47597e-10	6	3		13		16	4		Myef2
Mecp2|Q9Z2D6|359;360|KGRSSSASSPPKKEH;GRSSSASSPPKKEHH|sp|1|484	Mecp2	Q9Z2D6	359;360	KGRSSSASSPPKKEH;GRSSSASSPPKKEHH	sp	1	484	Methyl-CpG-binding protein 2	Mecp2 S359+S360	2.19924		-0.484921		2.18865e-09		0.0265103		14		22		18		79		32		101		2.18865e-09	14	8		9		17	5		Mecp2
Sf3b2|Q3UJB0|326|PQRVRAASSESSGDR|tr|1|878	Sf3b2	Q3UJB0	326	PQRVRAASSESSGDR	tr	1	878	Splicing factor 3b, subunit 2	Sf3b2 S326	2.05484	0.618749	-0.0465205	-0.0627124	1.4467e-09	0.00731394	0.717226	0.844214	10	1002			30	366			40	1368			1.4467e-09	10	5		15		20	6		Sf3b2
Sf3b2|Q3UJB0|326;329|PQRVRAASSESSGDR;VRAASSESSGDREKD|tr|1|878	Sf3b2	Q3UJB0	326;329	PQRVRAASSESSGDR;VRAASSESSGDREKD	tr	1	878	Splicing factor 3b, subunit 2	Sf3b2 S326+S329	1.91388	0.512019	0.0279338	-0.166534	4.55424e-10	0.000393981	0.793109	0.215869	5	370			38	498			43	868			4.55424e-10	5	2		19		21	7		Sf3b2
Cnksr2|Q80YA9|434|RRESTPTYGKLRPIS|sp|1|1032	Cnksr2	Q80YA9	434	RRESTPTYGKLRPIS	sp	1	1032	Connector enhancer of kinase suppressor of ras 2	Cnksr2 Y434	2.49298		0.395486		1.3224e-08		0.0744244		33				12				45				1.3224e-08	34	16		5		21	8		Cnksr2
Ptprz1|B9EKR1|1457|SCLPYRESREKVMND|sp|1|2312	Ptprz1	B9EKR1	1457	SCLPYRESREKVMND	sp	1	2312	Receptor-type tyrosine-protein phosphatase zeta	Ptprz1 S1457	-0.783589	-2.22529	0.4766	0.587382	0.00200265	1.42006e-08	0.11861	0.00556308	1087	2		9	187	2		65	1274	4		74	1.42006e-08	36	17		8		25	9		Ptprz1
Fos|P01101|133|RGKVEQLSPEEEEKR|sp|1|380	Fos	P01101	133	RGKVEQLSPEEEEKR	sp	1	380	Proto-oncogene c-Fos (Cellular oncogene fos)	Fos S133	2.84942	3.19294	0.688803	0.0930355	5.996e-08	2.25011e-07	0.0439946	0.787269	59	15	175		5	5	23		64	20	198		5.996e-08	65	28		2		30	10		Fos
Chd2|E9PZM4|1560|KMAHKKRSQEEEEQK|sp|1|1827	Chd2	E9PZM4	1560	KMAHKKRSQEEEEQK	sp	1	1827	Chromodomain-helicase-DNA-binding protein 2	Chd2 S1560	1.85862	1.24423	-0.11524	-0.496122	6.68526e-09	2.0459e-06	0.380206	0.0164019	22	58		52	44	80		48	66	138		100	6.68526e-09	23	11		21		32	11		Chd2
Matr3|Q8K310|596;598;604|KDKSRKRSYSPDGKE;KSRKRSYSPDGKESP;YSPDGKESPSDKKSK|sp|1|846	Matr3	Q8K310	596;598;604	KDKSRKRSYSPDGKE;KSRKRSYSPDGKESP;YSPDGKESPSDKKSK	sp	1	846	Matrin-3	Matr3 S596+S598+S604	1.71209	1.15297	0.180214	0.0423476	2.18865e-09	1.41e-05	0.11477	0.852248	16	130			64	96			80	226			2.18865e-09	15	6		27		33	12		Matr3
Dazap1|Q9JII5|3|XXXXXMNSAGADEIG|sp|1|406	Dazap1	Q9JII5	3	XXXXXMNSAGADEIG	sp	1	406	DAZ-associated protein 1	Dazap1 S3	1.77559		-0.110681		3.3674e-09		0.339822		18				55				73				3.3674e-09	18	10		24		34	13		Dazap1
Srrm2|Q8BTI8|1458|ARSHSPSSPERNNKS|sp|1|2703	Srrm2	Q8BTI8	1458	ARSHSPSSPERNNKS	sp	1	2703	Serine/arginine repetitive matrix protein 2	Srrm2 S1458	2.89053	3.21573	1.10915	0.662112	2.05781e-07	8.64189e-08	0.0265103	0.031043	112	7	22	187	4	4	4	39	116	11	26	226	8.64189e-08	89	37		1		38	14		Srrm2
Ddx17|Q501J6|520|KDGGRRDSTSYRDRS|sp|1|650	Ddx17	Q501J6	520	KDGGRRDSTSYRDRS	sp	1	650	Probable ATP-dependent RNA helicase DDX17	Ddx17 S520	1.7978		-0.516812		3.84295e-08		0.0270386		48		38		52		60		100		98		3.84295e-08	53	23		23		46	15		Ddx17
Ncbp1|Q3UYV9|674|ARQHKRRSDDDDRSS|sp|1|790	Ncbp1	Q3UYV9	674	ARQHKRRSDDDDRSS	sp	1	790	Nuclear cap-binding protein subunit 1 (80 kDa nuclear cap-binding protein) (CBP80) (NCBP 80 kDa subunit)	Ncbp1 S674	1.69712		-0.169465		5.996e-08		0.289628		61				66				127				5.996e-08	66	27		28		55	16		Ncbp1
Dbn1|Q9QXS6|241|EHRRKQQSLEAEEAK|sp|1|706	Dbn1	Q9QXS6	241	EHRRKQQSLEAEEAK	sp	1	706	Drebrin	Dbn1 S241	1.62126	0.2122	-0.172503	0.00500695	1.82513e-08	0.352482	0.194068	0.990487	36				77				113				1.82513e-08	38	18		38		56	17		Dbn1
Rbm26|Q6NZN0|620|TTQQLQTTSPKVIQP|sp|1|1012	Rbm26	Q6NZN0	620	TTQQLQTTSPKVIQP	sp	1	1012	RNA-binding protein 26	Rbm26 T620	1.62494		-0.0873408		1.89508e-08		0.519844		39				76				115				1.89508e-08	41	19		37		56	18		Rbm26
Sfpq|Q8VIJ6|265|PRTEEKISDSEGFKA|sp|1|699	Sfpq	Q8VIJ6	265	PRTEEKISDSEGFKA	sp	1	699	Splicing factor, proline- and glutamine-rich (DNA-binding p52/p100 complex, 100 kDa subunit) (Polypyrimidine tract-binding protein-associated-splicing factor) (PSF) (PTB-associated-splicing factor)	Sfpq S265	1.62945	0.163014	-0.207101	-0.129744	1.94214e-08	0.135692	0.138095	0.367025	40				75				115				1.94214e-08	42	20		36		56	19		Sfpq
Dennd1a|Q8K382|536|PYRTLKESDSAEGDE|sp|1|1016	Dennd1a	Q8K382	536	PYRTLKESDSAEGDE	sp	1	1016	DENN domain-containing protein 1A	Dennd1a S536	1.50547	1.33957	-0.26196	-0.167816	2.63887e-09	3.72506e-07	0.0394382	0.209765	17	21	130		101	52	236		118	73	366		2.63887e-09	17	9		51		60	20		Dennd1a
Dock2|Q8C3J5|1683|KVEEEPISPGSTLPE|sp|1|1828	Dock2	Q8C3J5	1683	KVEEEPISPGSTLPE	sp	1	1828	Dedicator of cytokinesis protein 2	Dock2 S1683	1.54677	1.26851	0.0658768	0.149518	1.01409e-08	8.15711e-05	0.582231	0.597863	29	231			91	63			120	294			1.01409e-08	29	13		47		60	21		Dock2
Arhgef2|Q60875|646|RGLFRLESFESLRGE|sp|1|985	Arhgef2	Q60875	646	RGLFRLESFESLRGE	sp	1	985	Rho guanine nucleotide exchange factor 2	Arhgef2 S646	1.68421	0.479644	-0.526009	-0.228026	6.81235e-08	0.00419603	0.0270386	0.217296	68	819	34		68	562	54		136	1381	88		6.81235e-08	76	33		29		62	22		Arhgef2
Celf5|D3Z4K9|38|GMLNKQQSEEDVLRL|tr|1|92	Celf5	D3Z4K9	38	GMLNKQQSEEDVLRL	tr	1	92	CUGBP, Elav-like family member 5	Celf5 S38	1.76214	0.179701	-0.29868	0.037098	9.01266e-08	0.0933139	0.114247	0.822034	80				56				136				9.01266e-08	91	38		25		63	23		Celf5
Hnrnpab|Q99020|260|RNRGNRGSGGGQGST|sp|1|285	Hnrnpab	Q99020	260	RNRGNRGSGGGQGST	sp	1	285	Heterogeneous nuclear ribonucleoprotein A/B (Hnrpab protein)	Hnrnpab S260	1.64761	0.712727	-0.235393	-0.176189	6.28023e-08	1.18234e-05	0.148267	0.13328	65	104			71	267			136	371			6.28023e-08	69	30		33		63	24		Hnrnpab
Zfp36|P22893|178|HVLRQSISFSGLPSG|sp|1|319	Zfp36	P22893	178	HVLRQSISFSGLPSG	sp	1	319	mRNA decay activator protein ZFP36	Zfp36 S178	1.18942	1.58867	0.343072	-0.0937904	1.64805e-07	2.0678e-08	0.0418417	0.347983	102	2	147		196	38	178		298	40	325		2.0678e-08	44	21		42		63	25		Zfp36
Prpf38b|Q80SY5|511|HKREHNDSKDQSDRQ|sp|1|542	Prpf38b	Q80SY5	511	HKREHNDSKDQSDRQ	sp	1	542	Pre-mRNA-splicing factor 38B	Prpf38b S511	2.00516	0.518735	0.066257	-0.148056	1.82535e-07	0.0213925	0.788341	0.61668	106				32				138				1.82535e-07	125	51		17		68	26		Prpf38b
Ncbp1|Q3UYV9|7|XMSRRRHSYENDGGQ|sp|1|790	Ncbp1	Q3UYV9	7	XMSRRRHSYENDGGQ	sp	1	790	Nuclear cap-binding protein subunit 1 (80 kDa nuclear cap-binding protein) (CBP80) (NCBP 80 kDa subunit)	Ncbp1 S7	1.74009	0.55506	-0.39844	-0.28115	1.51521e-07	0.00611539	0.0645607	0.219823	89				60				149				1.51521e-07	107	43		26		69	27		Ncbp1
Palm|Q9Z0P4|103|DVLEFGESAPAASKE|sp|1|383	Palm	Q9Z0P4	103	DVLEFGESAPAASKE	sp	1	383	Paralemmin-1	Palm S103	-1.68264	-0.236911	0.27689	0.0143184	1.51521e-07	0.0527648	0.138185	0.94639	6				2				8				1.51521e-07	108	44		30		74	28		Palm
Mecp2|Q9Z2D6|357;360|SPKGRSSSASSPPKK;GRSSSASSPPKKEHH|sp|1|484	Mecp2	Q9Z2D6	357;360	SPKGRSSSASSPPKK;GRSSSASSPPKKEHH	sp	1	484	Methyl-CpG-binding protein 2	Mecp2 S357+S360	1.91954	1.23727	-0.554161	-0.499342	2.19341e-07	3.09472e-05	0.0439946	0.0555128	119	158	171		36	69	45		155	227	216		2.19341e-07	142	56		18		74	29		Mecp2
Rap1gds1|E9Q6Q4|548|KSVAQQASLTEQRLT|tr|1|558	Rap1gds1	E9Q6Q4	548	KSVAQQASLTEQRLT	tr	1	558	RAP1, GTP-GDP dissociation stimulator 1	Rap1gds1 S548	1.37486	0.543169	-0.183303	-0.071364	8.33952e-09	0.0205701	0.0978076	0.835772	25	1363			135	456			160	1819			8.33952e-09	26	12		68		80	30		Rap1gds1
Dlgap1|Q9D415|365|GDEDSGDSDTSPKPS|sp|1|992	Dlgap1	Q9D415	365	GDEDSGDSDTSPKPS	sp	1	992	Disks large-associated protein 1	Dlgap1 S365	1.53838	-0.272796	-0.196699	0.251791	6.89517e-08	0.0277537	0.193098	0.117342	70				95				165				6.89517e-08	78	35		48		83	31		Dlgap1
Syngap1|F6SEU4|1222|EYERRLLSQEEQTSK|sp|1|1340	Syngap1	F6SEU4	1222	EYERRLLSQEEQTSK	sp	1	1340	Ras/Rap GTPase-activating protein SynGAP	Syngap1 S1222	1.32631	0.964355	-0.252275	-0.228612	1.17243e-08	2.07505e-05	0.0468235	0.173444	30	133	209		153	129	244		183	262	453		1.17243e-08	31	14		75		89	32		Syngap1
Fgd4|Q91ZT5|702|VVDDMPKSADLPHSF|sp|1|766	Fgd4	Q91ZT5	702	VVDDMPKSADLPHSF	sp	1	766	FYVE, RhoGEF and PH domain-containing protein 4	Fgd4 S702	1.3382	1.39391	0.0767038	-0.315183	4.44824e-08	5.94858e-07	0.536783	0.0602667	53	25			149	48			202	73			4.44824e-08	59	24		67		91	33		Fgd4
Nptn|P97300|382|AGPMKTNSTNNHKDK|sp|1|397	Nptn	P97300	382	AGPMKTNSTNNHKDK	sp	1	397	Neuroplastin	Nptn S382	1.45323	0.40779	-0.107836	-0.26673	6.82332e-08	0.0034569	0.441478	0.10035	69	782			116	738			185	1520			6.82332e-08	77	34		58		92	34		Nptn
Srrm2|Q8BTI8|1649|PRRRSSRSSPELTRK|sp|1|2703	Srrm2	Q8BTI8	1649	PRRRSSRSSPELTRK	sp	1	2703	Serine/arginine repetitive matrix protein 2	Srrm2 S1649	-1.33424	-0.343387	0.384086	0.250424	3.47384e-08	0.036098	0.0270386	0.220649	1	1362	36		9	621	143		10	1983	179		3.47384e-08	52	22		73		95	35		Srrm2
Matr3|Q8K310|596;597|KDKSRKRSYSPDGKE;DKSRKRSYSPDGKES|sp|1|846	Matr3	Q8K310	596;597	KDKSRKRSYSPDGKE;DKSRKRSYSPDGKES	sp	1	846	Matrin-3	Matr3 S596+Y597	1.51353		-0.0135045		2.13417e-07		0.950875		115				99				214				2.13417e-07	137	55		49		104	36		Matr3
Matr3|Q8K310|597;598|DKSRKRSYSPDGKES;KSRKRSYSPDGKESP|sp|1|846	Matr3	Q8K310	597;598	DKSRKRSYSPDGKES;KSRKRSYSPDGKESP	sp	1	846	Matrin-3	Matr3 Y597+S598	1.39883		0.13449		1.02013e-07		0.341859		84				130				214				1.02013e-07	99	39		65		104	37		Matr3
Nup93|Q8BJ71|52|SRTLTRTSQETADVK|sp|1|819	Nup93	Q8BJ71	52	SRTLTRTSQETADVK	sp	1	819	Nuclear pore complex protein Nup93	Nup93 S52	1.28756	0.716721	0.157101	0.0352108	4.97444e-08	2.69472e-05	0.190907	0.815657	54	149			164	262			218	411			4.97444e-08	60	25		80		105	38		Nup93
Cpsf7|Q8BTV2|194;197|PRAHSRDSSDSADGR;HSRDSSDSADGRATP|sp|1|471	Cpsf7	Q8BTV2	194;197	PRAHSRDSSDSADGR;HSRDSSDSADGRATP	sp	1	471	Cleavage and polyadenylation-specificity factor subunit 7	Cpsf7 S194+S197	1.45119	0.448795	-0.0196051	-0.125586	1.61255e-07	0.00020455	0.919501	0.239807	94	315			117	635			211	950			1.61255e-07	114	47		59		106	39		Cpsf7
Map2|P20357|365|LATSKESSKDEEPLK|sp|1|1828	Map2	P20357	365	LATSKESSKDEEPLK	sp	1	1828	Microtubule-associated protein 2	Map2 S365	1.40587	0.739982	-0.36175	-0.263265	1.72806e-07	0.0010465	0.0522227	0.242747	104	585			125	277			229	862			1.72806e-07	123	49		64		113	40		Map2
Mecp2|Q9Z2D6|424|PRGGSLESDGCPKEP|sp|1|484	Mecp2	Q9Z2D6	424	PRGGSLESDGCPKEP	sp	1	484	Methyl-CpG-binding protein 2	Mecp2 S424	1.63726	0.3819	-0.322382	-0.389983	5.99259e-07	0.0795035	0.138705	0.172257	170				73				243				5.99259e-07	208	80		35		115	41		Mecp2
Srrm2|Q8BTI8|1577|AQSGTDSSPEHKIPA|sp|1|2703	Srrm2	Q8BTI8	1577	AQSGTDSSPEHKIPA	sp	1	2703	Serine/arginine repetitive matrix protein 2	Srrm2 S1577	0.90155	2.39357	0.658471	0.301177	0.000104117	1.66343e-06	0.031007	0.292432	683	38	66		359	15	27		1042	53	93		1.66343e-06	290	109		6		115	42		Srrm2
Camk4|P08414|433|DPEMKRDSEEKLKSV|sp|1|469	Camk4	P08414	433	DPEMKRDSEEKLKSV	sp	1	469	Calcium/calmodulin-dependent protein kinase type IV	Camk4 S433	1.26546	0.33534	-0.0620548	-0.164561	6.76487e-08	0.00467486	0.623443	0.212767	67	945			167	1116			234	2061			6.76487e-08	75	32		84		116	43		Camk4
Rps6|P62754|235;236;240|IAKRRRLSSLRASTS;AKRRRLSSLRASTSK;RLSSLRASTSKSESS|sp|1|249	Rps6	P62754	235;236;240	IAKRRRLSSLRASTS;AKRRRLSSLRASTSK;RLSSLRASTSKSESS	sp	1	249	40S ribosomal protein S6 (Phosphoprotein NP33)	Rps6 S235+S236+S240	1.51119	1.16378	-0.12183	-0.11105	2.91327e-07	8.1334e-06	0.497756	0.543614	144				100				244				2.91327e-07	170	67		50		117	44		Rps6
Map2|P20357|888|LPSPVQDSENLSGES|sp|1|1828	Map2	P20357	888	LPSPVQDSENLSGES	sp	1	1828	Microtubule-associated protein 2	Map2 S888	1.36075	0.292967	-0.305499	-0.0472139	1.64055e-07	0.0152613	0.0706518	0.779923	99	1377			142	1334			241	2711			1.64055e-07	116	48		70		118	45		Map2
Rbm15|Q0VBL3|723;725|DKRDRKNSASAERDR;RDRKNSASAERDRKH|sp|1|962	Rbm15	Q0VBL3	723;725	DKRDRKNSASAERDR;RDRKNSASAERDRKH	sp	1	962	RNA-binding protein 15 (One-twenty two protein 1) (RNA-binding motif protein 15)	Rbm15 S723+S725	1.46817		-0.161161		2.67088e-07		0.340943		135				111				246				2.67088e-07	160	63		55		118	46		Rbm15
Ddx46|Q569Z5|106|GRRSRSSSPGSKTKK|sp|1|1032	Ddx46	Q569Z5	106	GRRSRSSSPGSKTKK	sp	1	1032	Probable ATP-dependent RNA helicase DDX46	Ddx46 S106	1.48532	3.01485	0.712913	-0.100606	0.00010573	1.79647e-06	0.0801158	0.817752	685	43			107	6			792	49			1.79647e-06	304	115		3		118	47		Ddx46
Camk2a|P11798|314|MLATRNFSGGKSGGN|sp|1|478	Camk2a	P11798	314	MLATRNFSGGKSGGN	sp	1	478	Calcium/calmodulin-dependent protein kinase type II subunit alpha	Camk2a S314	1.17097	0.68813	-0.0665223	-0.254267	1.26774e-08	0.000813134	0.462229	0.209765	31	473			202	297			233	770			1.26774e-08	32	15		107		122	48		Camk2a
Map2|P20357|883|KYTVPLPSPVQDSEN|sp|1|1828	Map2	P20357	883	KYTVPLPSPVQDSEN	sp	1	1828	Microtubule-associated protein 2	Map2 S883	1.60439	0.463033	-0.455899	-0.0476772	6.14504e-07	0.0117182	0.0600138	0.856458	174	1275			79	668			253	1943			6.14504e-07	212	84		39		123	49		Map2
Slu7|Q8BHJ9|514|HRKSSSDSDDEERKQ|sp|1|585	Slu7	Q8BHJ9	514	HRKSSSDSDDEERKQ	sp	1	585	Pre-mRNA-splicing factor SLU7	Slu7 S514	-1.56889	-0.0393017	0.297698	0.0791232	6.27847e-07	0.637662	0.152272	0.441895	17				4				21				6.27847e-07	216	86		44		130	50		Slu7
Syngap1|F6SEU4|842|LSVNKSVSMLDLQGD|sp|1|1340	Syngap1	F6SEU4	842	LSVNKSVSMLDLQGD	sp	1	1340	Ras/Rap GTPase-activating protein SynGAP	Syngap1 S842	0.459711	1.29341	0.083321	-0.0676703	0.00963274	2.01753e-07	0.723426	0.585079	1945	13			1226	58			3171	71			2.01753e-07	133	54		77		131	51		Syngap1
Map2|P20357|552|LEGAGSATIAEVEMP|sp|1|1828	Map2	P20357	552	LEGAGSATIAEVEMP	sp	1	1828	Microtubule-associated protein 2	Map2 T552	1.34979		-0.190445		2.56702e-07		0.222703		133				145				278				2.56702e-07	158	61		71		132	52		Map2
Nova2|A0A1W2P872|27|VCTKRSNTGEEGEYF|tr|1|492	Nova2	A0A1W2P872	27	VCTKRSNTGEEGEYF	tr	1	492	NOVA alternative-splicing regulator 2	Nova2 T27	1.29148	-0.0299268	-0.277594	-0.174281	2.3481e-07	0.72718	0.0903093	0.103738	128				162				290				2.3481e-07	153	60		79		139	53		Nova2
Srsf11|Q3UIX4|405|EKERERKSESDKDVK|tr|1|476	Srsf11	Q3UIX4	405	EKERERKSESDKDVK	tr	1	476	Serine and arginine-rich-splicing factor 11	Srsf11 S405	1.44478	0.874194	-0.215391	-0.104716	6.02726e-07	0.00104554	0.243794	0.731271	172	518			119	160			291	678			6.02726e-07	210	82		61		143	54		Srsf11
Celf4|Q7TSY6|164|GMLNKQQSEDDVRRL|sp|1|486	Celf4	Q7TSY6	164	GMLNKQQSEDDVRRL	sp	1	486	CUGBP Elav-like family member 4	Celf4 S164	1.19794	0.815314	0.122689	0.0518573	1.51521e-07	0.000719209	0.332927	0.855415	90	449			193	193			283	642			1.51521e-07	109	45		99		144	55		Celf4
Nefh|P19246|1069|KAEKSSSTDQKESQP|sp|1|1090	Nefh	P19246	1069	KAEKSSSTDQKESQP	sp	1	1090	Neurofilament heavy polypeptide (NF-H) (200 kDa neurofilament protein) (Neurofilament triplet H protein)	Nefh T1069	1.48553	0.590584	0.246867	0.155916	9.21317e-07	7.9838e-05	0.219152	0.20782	200	228			106	398			306	626			9.21317e-07	250	93		52		145	56		Nefh
Matr3|Q8K310|596;598|KDKSRKRSYSPDGKE;KSRKRSYSPDGKESP|sp|1|846	Matr3	Q8K310	596;598	KDKSRKRSYSPDGKE;KSRKRSYSPDGKESP	sp	1	846	Matrin-3	Matr3 S596+S598	1.22787	0.681302	0.0843754	-0.0575338	1.92232e-07	1.69971e-05	0.542132	0.641648	110	142			179	345			289	487			1.92232e-07	130	53		93		146	57		Matr3
Zc3h11a|Q6NZF1|741;750|TKPRRLSSASTGKPP;STGKPPLSVEDDFEK|sp|1|792	Zc3h11a	Q6NZF1	741;750	TKPRRLSSASTGKPP;STGKPPLSVEDDFEK	sp	1	792	Zinc finger CCCH domain-containing protein 11A	Zc3h11a S741+S750	1.27258	0.787437	-0.113009	-0.257817	2.67088e-07	0.00160883	0.443177	0.314899	136	603			166	206			302	809			2.67088e-07	161	64		83		147	58		Zc3h11a
Mecp2|Q9Z2D6|421|EKMPRGGSLESDGCP|sp|1|484	Mecp2	Q9Z2D6	421	EKMPRGGSLESDGCP	sp	1	484	Methyl-CpG-binding protein 2	Mecp2 S421	1.23061	0.463454	-0.195429	-0.498588	2.2411e-07	0.0500687	0.170034	0.11398	122				178				300				2.2411e-07	145	58		92		150	59		Mecp2
Tra2a|Q6PFR5|237|GGGRRRDSYYDRGYD|sp|1|281	Tra2a	Q6PFR5	237	GGGRRRDSYYDRGYD	sp	1	281	Transformer-2 protein homolog alpha	Tra2a S237	1.44573	0.447822	-0.453895	-0.361697	8.08047e-07	0.0516631	0.0516132	0.215734	188				118				306				8.08047e-07	237	91		60		151	60		Tra2a
Rbm15b|Q6PHZ5|559|KSSDRRNSLEGYSRS|sp|1|887	Rbm15b	Q6PHZ5	559	KSSDRRNSLEGYSRS	sp	1	887	Putative RNA-binding protein 15B	Rbm15b S559	1.21088	0.0510281	-0.273097	-0.122163	2.23864e-07	0.713334	0.0783311	0.465576	121				188				309				2.23864e-07	144	57		97		154	61		Rbm15b
Mecp2|Q9Z2D6|357|SPKGRSSSASSPPKK|sp|1|484	Mecp2	Q9Z2D6	357	SPKGRSSSASSPPKK	sp	1	484	Methyl-CpG-binding protein 2	Mecp2 S357	1.82099	0.424566	-0.150104	-0.392366	2.74712e-06	0.0132492	0.603105	0.0800048	261	1180			51	689			312	1869			2.74712e-06	355	132		22		154	62		Mecp2
Thoc5|Q8BKT7|30|GKRNRSDTEQEGKYY|sp|1|683	Thoc5	Q8BKT7	30	GKRNRSDTEQEGKYY	sp	1	683	THO complex subunit 5 homolog	Thoc5 T30	1.25629	0.548023	0.163294	0.0847298	3.18065e-07	0.0012492	0.272824	0.651421	146	555			171	451			317	1006			3.18065e-07	174	68		86		154	63		Thoc5
Palm|Q9Z0P4|108|GESAPAASKENSAAP|sp|1|383	Palm	Q9Z0P4	108	GESAPAASKENSAAP	sp	1	383	Paralemmin-1	Palm S108	-1.13684	-0.0983918	0.26116	-0.0095137	1.37065e-07	0.319243	0.0629684	0.957564	5				29				34				1.37065e-07	105	42		113		155	64		Palm
Eif3h|Q91WK2|34|GKGGSGDSAVKQVQI|sp|1|352	Eif3h	Q91WK2	34	GKGGSGDSAVKQVQI	sp	1	352	Eukaryotic translation initiation factor 3 subunit H (eIF3h) (Eukaryotic translation initiation factor 3 subunit 3) (eIF-3-gamma) (eIF3 p40 subunit)	Eif3h S34	0.880833	1.45823	0.246308	-0.310251	6.10719e-05	1.73608e-06	0.217854	0.100228	593	41			377	46			970	87			1.73608e-06	294	110		57		167	65		Eif3h
Ptpra|P18052|176|KKYKQAGSHSNSFRL|sp|1|829	Ptpra	P18052	176	KKYKQAGSHSNSFRL	sp	1	829	Receptor-type tyrosine-protein phosphatase alpha	Ptpra S176	1.09571	-0.24214	-0.207058	0.0702624	1.1811e-07	0.104641	0.0978076	0.753851	86				236				322				1.1811e-07	102	40		128		168	66		Ptpra
Hnrnpc|Q9Z204|182|SKSGQRGSSSKSGKL|sp|1|313	Hnrnpc	Q9Z204	182	SKSGQRGSSSKSGKL	sp	1	313	Heterogeneous nuclear ribonucleoproteins C1/C2	Hnrnpc S182	1.34173	0.412004	0.0847286	-0.111268	1.65914e-06	0.00764838	0.678859	0.548337	221				148				369				1.65914e-06	287	106		72		178	67		Hnrnpc
Thoc5|Q8BKT7|28|TEGKRNRSDTEQEGK|sp|1|683	Thoc5	Q8BKT7	28	TEGKRNRSDTEQEGK	sp	1	683	THO complex subunit 5 homolog	Thoc5 S28	1.11078	0.664162	0.3229	0.0766098	2.2411e-07	0.00024088	0.0439946	0.667513	123	329	180		228	321	197		351	650	377		2.2411e-07	146	59		122		181	68		Thoc5
Sparcl1|P70663|353|GDDYFIPSQEFLEAE|sp|1|650	Sparcl1	P70663	353	GDDYFIPSQEFLEAE	sp	1	650	SPARC-like protein 1	Sparcl1 S353	-0.923488	-1.24464	-0.045013	0.0629846	1.27488e-06	3.06439e-05	0.751021	0.812764	30	21			96	5			126	26			1.27488e-06	271	99		88		187	69		Sparcl1
Pxn|Q8VI36|83|YAHQQPPSPLPVYSS|sp|1|591	Pxn	Q8VI36	83	YAHQQPPSPLPVYSS	sp	1	591	Paxillin	Pxn S83	1.02998	0.697905	0.0449546	0.0402402	5.46705e-08	0.000150209	0.654858	0.833411	57	279			281	288			338	567			5.46705e-08	62	26		162		188	70		Pxn
Zfp36l2|P23949|127|KFRDRSFSENGERSQ|sp|1|484	Zfp36l2	P23949	127	KFRDRSFSENGERSQ	sp	1	484	mRNA decay activator protein ZFP36L2 (Butyrate response factor 2) (TPA-induced sequence 11d) (Zinc finger protein 36, C3H1 type-like 2) (ZFP36-like 2)	Zfp36l2 S127	0.368704	1.19389	-0.0710116	-0.203022	0.00339436	7.03716e-07	0.641907	0.130674	1528	30			1673	76			3201	106			7.03716e-07	225	89		102		191	71		Zfp36l2
Map1a|Q9QYR6|2029|PGPNVEPSFTPPAVP|sp|1|2776	Map1a	Q9QYR6	2029	PGPNVEPSFTPPAVP	sp	1	2776	Microtubule-associated protein 1A	Map1a S2029	1.21507	0.266018	-0.188987	-0.202676	1.10255e-06	0.0331994	0.257848	0.196121	207	1587			186	1329			393	2916			1.10255e-06	262	96		96		192	72		Map1a
Rsrc1|Q9DBU6|167|HSIKRGDSGNIKAGL|sp|1|334	Rsrc1	Q9DBU6	167	HSIKRGDSGNIKAGL	sp	1	334	Serine/Arginine-related protein 53	Rsrc1 S167	1.43237	-0.0565345	-0.274919	-0.322033	2.93519e-06	0.806254	0.216837	0.213733	269				123				392				2.93519e-06	364	135		63		198	73		Rsrc1
Eif4g3|Q80XI3-2|1088|SESAPSGSPSATPLE|sp|NA|1560	Eif4g3	Q80XI3-2	1088	SESAPSGSPSATPLE	sp	NA	1560	Eukaryotic translation initiation factor 4 gamma 3	Eif4g3 S1088	1.23762	0.175064	-0.365136	-0.0013245	1.74027e-06	0.0749184	0.0740993	0.993991	224				175				399				1.74027e-06	296	111		91		202	74		Eif4g3
Map1a|Q9QYR6|2162|PSPAEPRSAPCGSLA|sp|1|2776	Map1a	Q9QYR6	2162	PSPAEPRSAPCGSLA	sp	1	2776	Microtubule-associated protein 1A	Map1a S2162	1.04443	0.390269	-0.318868	-0.167218	1.7506e-07	0.121514	0.0367151	0.641169	105		110		273		208		378		318		1.7506e-07	124	50		153		203	75		Map1a
Srrm2|Q8BTI8|1508|LDGKPSASPQERSES|sp|1|2703	Srrm2	Q8BTI8	1508	LDGKPSASPQERSES	sp	1	2703	Serine/arginine repetitive matrix protein 2	Srrm2 S1508	-1.04474	-0.345532	0.0214842	0.217287	1.89942e-07	0.00587862	0.874614	0.136911	7	484			46	607			53	1091			1.89942e-07	127	52		152		204	76		Srrm2
Pabpn1|Q8CCS6|91|PGSGAPGSQEEEEEP|sp|1|302	Pabpn1	Q8CCS6	91	PGSGAPGSQEEEEEP	sp	1	302	Polyadenylate-binding protein 2	Pabpn1 S91	1.19638	0.219624	-0.100315	-0.065427	1.45857e-06	0.131531	0.563914	0.767351	217				195				412				1.45857e-06	280	103		101		204	77		Pabpn1
Myef2|Q8C854|422|LSRGFGDSFGRLGSA|sp|1|591	Myef2	Q8C854	422	LSRGFGDSFGRLGSA	sp	1	591	Myelin expression factor 2	Myef2 S422	1.30213		-0.225117		2.63604e-06		0.257103		256				158				414				2.63604e-06	349	131		76		207	78		Myef2
Tra2a|Q6PFR5|98|RRRSRSHSPMSNRRR|sp|1|281	Tra2a	Q6PFR5	98	RRRSRSHSPMSNRRR	sp	1	281	Transformer-2 protein homolog alpha	Tra2a S98	1.59317	1.56311	0.710585	0.419217	8.57521e-05	4.29256e-06	0.0899782	0.0791533	645	61			81	41			726	102			4.29256e-06	433	167		40		207	79		Tra2a
Ranbp3|Q9CT10|150|TQRSPSESAEETHTL|sp|1|491	Ranbp3	Q9CT10	150	TQRSPSESAEETHTL	sp	1	491	Ran-binding protein 3	Ranbp3 S150	1.00452	0.0422673	-0.197863	-0.130026	7.85892e-08	0.788688	0.0778185	0.479461	75				296				371				7.85892e-08	85	36		172		208	80		Ranbp3
Ahctf1|Q8CJF7|1507|NVGLPEESPRISAAP|sp|1|2243	Ahctf1	Q8CJF7	1507	NVGLPEESPRISAAP	sp	1	2243	Protein ELYS	Ahctf1 S1507	0.983397		-0.0856365		6.66103e-08		0.36149		66				304				370				6.66103e-08	74	31		178		209	81		Ahctf1
Srrm2|Q8BTI8|942;949|SRLRHSRSRSSSPDS;SRSSSPDSKMELGTP|sp|1|2703	Srrm2	Q8BTI8	942;949	SRLRHSRSRSSSPDS;SRSSSPDSKMELGTP	sp	1	2703	Serine/arginine repetitive matrix protein 2	Srrm2 S942+S949	1.01796		0.0233524		1.51521e-07		0.853403		92				289				381				1.51521e-07	110	46		166		212	82		Srrm2
Dlgap3|Q6PFD5|410|ESGDSDGSPKTSPKA|sp|1|977	Dlgap3	Q6PFD5	410	ESGDSDGSPKTSPKA	sp	1	977	Disks large-associated protein 3	Dlgap3 S410	1.47938	0.717952	-0.390042	-0.158796	3.8309e-06	0.00104854	0.120274	0.479657	296	523			108	260			404	783			3.8309e-06	414	159		53		212	83		Dlgap3
Rsrc2|S4R1G6|54|SRERKRKSDDGRKHR|tr|1|75	Rsrc2	S4R1G6	54	SRERKRKSDDGRKHR	tr	1	75	Arginine/serine-rich coiled-coil protein 2	Rsrc2 S54	1.04504	0.179306	0.0526691	-0.0197716	2.76348e-07	0.0209968	0.684041	0.865119	140	1376			271	1775			411	3151			2.76348e-07	166	66		151		217	84		Rsrc2
Palm|Q9Z0P4|116;122;124|KENSAAPSPGRPQSA;PSPGRPQSASPAKEE;PGRPQSASPAKEEQK|sp|1|383	Palm	Q9Z0P4	116;122;124	KENSAAPSPGRPQSA;PSPGRPQSASPAKEE;PGRPQSASPAKEEQK	sp	1	383	Paralemmin-1	Palm S116+S122+S124	-1.43361	-0.329086	0.345172	0.381999	3.64649e-06	0.0689934	0.145845	0.117458	65				8				73				3.64649e-06	412	158		62		220	85		Palm
Sparcl1|P70663|163|QEQPVSDSHQQPNES|sp|1|650	Sparcl1	P70663	163	QEQPVSDSHQQPNES	sp	1	650	SPARC-like protein 1	Sparcl1 S163	-1.28096	-0.932773	-0.0522111	-0.0146599	4.16939e-05	3.08891e-06	0.872451	0.928515	206	7			12	14			218	21			3.08891e-06	381	143		82		225	86		Sparcl1
Srsf7|Q8BL97|208|RSASLRRSRSGSIIG|sp|1|267	Srsf7	Q8BL97	208	RSASLRRSRSGSIIG	sp	1	267	Serine/arginine-rich-splicing factor 7	Srsf7 S208	1.05704	0.438208	-0.261886	-0.0236301	6.12655e-07	0.00541016	0.0844838	0.918657	173	898			260	662			433	1560			6.12655e-07	211	83		142		225	87		Srsf7
Map2|P20357|603;608|SRGSAQESLDTISPK;QESLDTISPKNQHDE|sp|1|1828	Map2	P20357	603;608	SRGSAQESLDTISPK;QESLDTISPKNQHDE	sp	1	1828	Microtubule-associated protein 2	Map2 S603+S608	1.05471	0.417719	-0.0441564	-0.0511729	6.00265e-07	0.00606525	0.766965	0.799464	171	1045			262	798			433	1843			6.00265e-07	209	81		145		226	88		Map2
Kalrn|A2CG49|1206|RMGKYRYSLEKALGV|sp|1|2964	Kalrn	A2CG49	1206	RMGKYRYSLEKALGV	sp	1	2964	Kalirin	Kalrn S1206	1.0443	0.632646	-0.14148	0.0870455	4.41576e-07	0.00319795	0.270571	0.744595	159	759			274	350			433	1109			4.41576e-07	189	73		154		227	89		Kalrn
Cttn|Q60598|405;418|KKQTPPASPSPQPIE;IEDRPPSSPIYEDAA|sp|1|546	Cttn	Q60598	405;418	KKQTPPASPSPQPIE;IEDRPPSSPIYEDAA	sp	1	546	Cttn protein (Src substrate cortactin)	Cttn S405+S418	-0.9507	0.031721	0.130173	-0.0285761	1.27605e-07	0.770352	0.194168	0.851159	4				81				85				1.27605e-07	103	41		195		236	90		Cttn
Map2|P20357|447|LDEKSTVSIEEAVAK|sp|1|1828	Map2	P20357	447	LDEKSTVSIEEAVAK	sp	1	1828	Microtubule-associated protein 2	Map2 S447	1.10669	0.360741	-0.191459	-0.0397021	1.78774e-06	0.170475	0.23483	0.932015	227				230				457				1.78774e-06	301	113		123		236	91		Map2
Bin2|D3Z6Q9|392|VLRARASSEGAEQSK|sp|1|489	Bin2	D3Z6Q9	392	VLRARASSEGAEQSK	sp	1	489	Bridging integrator 2	Bin2 S392	0.390646	1.07133	0.242329	0.030424	0.0084868	1.24951e-06	0.188246	0.838997	1898	34			1547	102			3445	136			1.24951e-06	269	98		138		236	92		Bin2
Map1a|Q9QYR6|2167|PRSAPCGSLAFSGDR|sp|1|2776	Map1a	Q9QYR6	2167	PRSAPCGSLAFSGDR	sp	1	2776	Microtubule-associated protein 1A	Map1a S2167	1.08731		-0.313826		1.62306e-06		0.0764549		219				242				461				1.62306e-06	285	105		132		237	93		Map1a
Syngap1|F6SEU4|1091|SSGNLLQSPEPSYGP|sp|1|1340	Syngap1	F6SEU4	1091	SSGNLLQSPEPSYGP	sp	1	1340	Ras/Rap GTPase-activating protein SynGAP	Syngap1 S1091	1.09269	1.0346	0.113189	0.0281505	0.000384665	1.66343e-06	0.74183	0.851822	910	39			238	113			1148	152			1.66343e-06	291	107		130		237	94		Syngap1
Map2|P20357|472|KTGVIQTSTEQSFSK|sp|1|1828	Map2	P20357	472	KTGVIQTSTEQSFSK	sp	1	1828	Microtubule-associated protein 2	Map2 S472	1.13651	0.288018	-0.338386	-0.130022	2.43973e-06	0.166891	0.0806545	0.665676	249				218				467				2.43973e-06	335	124		114		238	95		Map2
Map2|P20357|360|QDPSALATSKESSKD|sp|1|1828	Map2	P20357	360	QDPSALATSKESSKD	sp	1	1828	Microtubule-associated protein 2	Map2 T360	1.05485		-0.37125		1.03368e-06		0.0438952		205		165		261		164		466		329		1.03368e-06	258	95		144		239	96		Map2
Ythdc1|E9Q5K9|54|RKSERMESTDTKRQK|sp|1|736	Ythdc1	E9Q5K9	54	RKSERMESTDTKRQK	sp	1	736	YTH domain-containing protein 1	Ythdc1 S54	1.17261	-0.0921797	-0.148197	-0.0155582	2.75689e-06	0.420055	0.408792	0.937523	264				201				465				2.75689e-06	358	134		106		240	97		Ythdc1
Pcdhgc3|Q91XX1|780|LKKPGAASPLASRQN|tr|1|934	Pcdhgc3	Q91XX1	780	LKKPGAASPLASRQN	tr	1	934	Protocadherin gamma subfamily C, 3	Pcdhgc3 S780	1.12149	-0.250916	-0.403817	0.153057	2.22992e-06	0.0114554	0.0500771	0.194738	245	743			224	1131			469	1874			2.22992e-06	330	121		119		240	98		Pcdhgc3
Acin1|Q9JIX8|980|GDTLTRRSISQQKSG|sp|1|1338	Acin1	Q9JIX8	980	GDTLTRRSISQQKSG	sp	1	1338	Apoptotic chromatin condensation inducer in the nucleus	Acin1 S980	1.67197		-0.363194		7.80278e-06		0.215557		351				69				420				7.80278e-06	532	210		31		241	99		Acin1
Sarnp|Q9D1J3|168|VSSISRKSEDDEKLK|sp|1|210	Sarnp	Q9D1J3	168	VSSISRKSEDDEKLK	sp	1	210	SAP domain-containing ribonucleoprotein	Sarnp S168	1.63805		-0.461105		7.88984e-06		0.126511		353				72				425				7.88984e-06	534	212		34		246	100		Sarnp
Limch1|Q3UH68|303|KSWSTATSPLGGERP|sp|1|1057	Limch1	Q3UH68	303	KSWSTATSPLGGERP	sp	1	1057	LIM and calponin homology domains-containing protein 1	Limch1 S303	1.11466		-0.14669		2.54903e-06		0.38342		253				225				478				2.54903e-06	346	129		120		249	101		Limch1
Bclaf1|Q8K019|183|ESPLKSKSQEEPKDT|sp|1|919	Bclaf1	Q8K019	183	ESPLKSKSQEEPKDT	sp	1	919	Bcl-2-associated transcription factor 1	Bclaf1 S183	0.981761	0.459865	-0.0788769	-0.094566	3.5495e-07	0.0352212	0.510769	0.763678	150	1621			306	607			456	2228			3.5495e-07	179	71		179		250	102		Bclaf1
Rabgap1|A2AWA9|987|ISSAKGVSDEDTDEE|sp|1|1064	Rabgap1	A2AWA9	987	ISSAKGVSDEDTDEE	sp	1	1064	Rab GTPase-activating protein 1	Rabgap1 S987	0.913821	0.60058	-0.107999	-0.229206	6.20381e-08	0.000137194	0.214893	0.108355	62	272			347	385			409	657			6.20381e-08	68	29		222		251	103		Rabgap1
Rasal1|Q9Z268|194|REAPGTTSPLRVELW|sp|1|799	Rasal1	Q9Z268	194	REAPGTTSPLRVELW	sp	1	799	RasGAP-activating-like protein 1	Rasal1 S194	1.06099	1.12407	-0.308377	-0.0490132	2.97454e-06	4.28019e-05	0.0916594	0.850883	272	181			258	88			530	269			2.97454e-06	368	139		118		257	104		Rasal1
Srsf7|Q8BL97|252|PSPKRSRSPSGSPHR|sp|1|267	Srsf7	Q8BL97	252	PSPKRSRSPSGSPHR	sp	1	267	Serine/arginine-rich-splicing factor 7	Srsf7 S252	1.50545	2.07793	0.526276	0.196663	1.65795e-05	1.20946e-05	0.0978076	0.573529	427	105			102	21			529	126			1.20946e-05	623	245		14		259	105		Srsf7
Dennd2a|Q8C4S8|497|KKRVKRLSQSTESNS|sp|1|1000	Dennd2a	Q8C4S8	497	KKRVKRLSQSTESNS	sp	1	1000	DENN domain-containing protein 2A	Dennd2a S497	0.569787	1.10531	0.040331	-0.240628	1.99874e-05	3.04263e-06	0.7404	0.113867	446	49			854	92			1300	141			3.04263e-06	373	141		124		265	106		Dennd2a
Nos1|Q9Z0J4|194|TKANLQDSGEQDELL|sp|1|1429	Nos1	Q9Z0J4	194	TKANLQDSGEQDELL	sp	1	1429	Nitric oxide synthase (EC 1.14.13.39)	Nos1 S194	0.964718	0.649867	0.106446	-0.0884931	5.82328e-07	0.000350819	0.382446	0.624759	169	360			317	329			486	689			5.82328e-07	205	79		187		266	107		Nos1
Hnrnpc|Q9Z204|162|PSKRQRVSGNTSRRG|sp|1|313	Hnrnpc	Q9Z204	162	PSKRQRVSGNTSRRG	sp	1	313	Heterogeneous nuclear ribonucleoproteins C1/C2	Hnrnpc S162	2.16236	0.727211	-0.17736	-0.388974	1.4504e-05	0.000316404	0.68245	0.063571	416				21				437				1.4504e-05	657	256		12		268	108		Hnrnpc
Akap5|D3YVF0|68|HTPEAGGSGQRQPAG|sp|1|745	Akap5	D3YVF0	68	HTPEAGGSGQRQPAG	sp	1	745	A-kinase anchor protein 5	Akap5 S68	1.05297	0.0424572	-0.199556	0.25967	2.43942e-06	0.876743	0.211001	0.383953	247				266				513				2.43942e-06	334	123		146		269	109		Akap5
Enox1|Q8BHR2|403|REEEMEMSDDENCDS|sp|2|643	Enox1	Q8BHR2	403	REEEMEMSDDENCDS	sp	2	643	Ecto-NOX disulfide-thiol exchanger 1	Enox1 S403	-1.05569	-0.0573453	-0.132453	0.0673079	2.43973e-06	0.655218	0.404869	0.697346	47				44				91				2.43973e-06	336	127		143		270	110		Enox1
Zc3h14|Q8BJ05|309|VVKVKRFSHDGEEEE|sp|1|735	Zc3h14	Q8BJ05	309	VVKVKRFSHDGEEEE	sp	1	735	Zinc finger CCCH domain-containing protein 14	Zc3h14 S309	1.15875	0.36453	-0.298175	-0.209087	3.87595e-06	0.0656783	0.127285	0.413572	297				208				505				3.87595e-06	415	160		111		271	111		Zc3h14
Cadm3|Q99N28|386|INAEGGQSGGDDKKE|sp|1|396	Cadm3	Q99N28	386	INAEGGQSGGDDKKE	sp	1	396	Cell adhesion molecule 3	Cadm3 S386	0.926833	0.554897	0.0724187	0.130466	2.74011e-07	0.000874922	0.509194	0.433488	139	486			341	440			480	926			2.74011e-07	163	65		209		274	112		Cadm3
Epb41l2|O70318|15|ASEVKKGSDQAGADA|sp|1|988	Epb41l2	O70318	15	ASEVKKGSDQAGADA	sp	1	988	Band 4.1-like protein 2	Epb41l2 S15	0.936813	0.458985	0.138826	-0.199528	4.65545e-07	0.000292774	0.233156	0.103738	161	344			329	611			490	955			4.65545e-07	191	75		201		276	113		Epb41l2
Rps6:Ccdc50|P62754:Q810U5|247:297|STSKSESSQKXXXXX:HLPKSESSQKGFHNK|sp:sp|1:1|249:305	Rps6:Ccdc50	P62754:Q810U5	247:297	STSKSESSQKXXXXX:HLPKSESSQKGFHNK	sp:sp	1:1	249:305	40S ribosomal protein S6 (Phosphoprotein NP33)	Rps6 S247	0.944905	0.885655	-0.150983	-0.181277	6.27847e-07	8.75058e-05	0.215349	0.332068	177				327				504				6.27847e-07	217	85		197		282	114		Rps6
Mecp2|Q9Z2D6|313|RKTRETVSIEVKEVV|sp|1|484	Mecp2	Q9Z2D6	313	RKTRETVSIEVKEVV	sp	1	484	Methyl-CpG-binding protein 2	Mecp2 S313	1.11196		-0.148704		4.1597e-06		0.406923		302				227				529				4.1597e-06	426	164		121		285	115		Mecp2
Camkv|Q3UHL1|441;446|DRSATPATDGRATPA;PATDGRATPATEEST|sp|1|512	Camkv	Q3UHL1	441;446	DRSATPATDGRATPA;PATDGRATPATEEST	sp	1	512	CaM kinase-like vesicle-associated protein	Camkv T441+T446	-1.05745	-0.41057	0.100914	0.090879	3.30736e-06	0.00460572	0.552153	0.596027	58				43				101				3.30736e-06	392	146		141		287	116		Camkv
Zc3h14|Q8BJ05|390|VAPRTRTSQEELLAE|sp|1|735	Zc3h14	Q8BJ05	390	VAPRTRTSQEELLAE	sp	1	735	Zinc finger CCCH domain-containing protein 14	Zc3h14 S390	0.911167		0.0243018		2.6395e-07		0.843009		134				351				485				2.6395e-07	159	62		225		287	117		Zc3h14
Map2|P20357|550|NKLEGAGSATIAEVE|sp|1|1828	Map2	P20357	550	NKLEGAGSATIAEVE	sp	1	1828	Microtubule-associated protein 2	Map2 S550	1.8845	0.173626	-0.587829	-0.0856746	1.65721e-05	0.283168	0.122844	0.72109	426				40				466				1.65721e-05	680	268		20		288	118		Map2
Sparcl1|P70663|161|ESQEQPVSDSHQQPN|sp|1|650	Sparcl1	P70663	161	ESQEQPVSDSHQQPN	sp	1	650	SPARC-like protein 1	Sparcl1 S161	-0.644046	-1.13566	0.000441493	0.0904836	0.000145619	5.17197e-06	0.998269	0.59928	395	9			370	8			765	17			5.17197e-06	451	174		116		290	119		Sparcl1
Rps6|P62754|244;246;247|LRASTSKSESSQKXX;ASTSKSESSQKXXXX;STSKSESSQKXXXXX|sp|1|249	Rps6	P62754	244;246;247	LRASTSKSESSQKXX;ASTSKSESSQKXXXX;STSKSESSQKXXXXX	sp	1	249	40S ribosomal protein S6 (Phosphoprotein NP33)	Rps6 S244+S246+S247	1.46811	0.669981	-0.245319	-0.197645	1.09591e-05	2.42275e-05	0.355448	0.112135	385				112				497				1.09591e-05	604	235		56		291	120		Rps6
Ahnak|E9Q616|5629|ASKKSRLSSSSSNDS|tr|1|5656	Ahnak	E9Q616	5629	ASKKSRLSSSSSNDS	tr	1	5656	AHNAK nucleoprotein (desmoyokin)	Ahnak S5629	-1.04255	-0.851294	0.0616582	0.0848294	2.9628e-06	3.58455e-05	0.723808	0.618531	55	23			48	28			103	51			2.9628e-06	367	138		155		293	121		Ahnak
Spen|Q62504|647|CREERRGSYEYSQER|sp|1|3644	Spen	Q62504	647	CREERRGSYEYSQER	sp	1	3644	Msx2-interacting protein	Spen S647	1.246	0.458402	-0.116066	-0.372475	7.48588e-06	0.0102072	0.604142	0.0966917	347	1109			172	613			519	1722			7.48588e-06	522	207		87		294	122		Spen
Cdc42bpb|Q7TT50|970|DLTFRTSSASDQETQ|sp|1|1713	Cdc42bpb	Q7TT50	970	DLTFRTSSASDQETQ	sp	1	1713	Serine/threonine-protein kinase MRCK beta	Cdc42bpb S970	1.03929	0.34086	-0.197474	-0.142467	2.93519e-06	0.0556672	0.221157	0.547194	270				279				549				2.93519e-06	365	136		159		295	123		Cdc42bpb
Eif4b|Q8BGD9|420;425|QERERSRTGSESSQT;SRTGSESSQTGASAT|sp|1|611	Eif4b	Q8BGD9	420;425	QERERSRTGSESSQT;SRTGSESSQTGASAT	sp	1	611	Eif4b protein (Eukaryotic translation initiation factor 4B)	Eif4b T420+S425	1.19785	0.80172	-0.199315	-0.438944	7.02308e-06	5.19202e-05	0.331494	0.0261954	333	195		103	194	198		70	527	393		173	7.02308e-06	501	198		100		298	124		Eif4b
Srsf12|Q8C8K3|139;141|WGRDRRHSDSLKESR;RDRRHSDSLKESRHR|sp|2|266	Srsf12	Q8C8K3	139;141	WGRDRRHSDSLKESR;RDRRHSDSLKESRHR	sp	2	266	Serine/arginine-rich-splicing factor 12	Srsf12 S139+S141	0.972816	0.394001	0.12975	-0.0053322	1.78774e-06	0.00197538	0.354521	0.97705	228	652			310	775			538	1427			1.78774e-06	302	114		184		298	125		Srsf12
Srsf2|Q62093|191|RSRSRSRSPPPVSKR|sp|1|221	Srsf2	Q62093	191	RSRSRSRSPPPVSKR	sp	1	221	Serine/arginine-rich-splicing factor 2	Srsf2 S191	0.819403	1.56149	0.406922	0.308701	0.00183972	1.41828e-05	0.17784	0.225465	1348	113			441	42			1789	155			1.41828e-05	650	253		45		298	126		Srsf2
Gbf1|H3BLM8|175|TDLEQAGSPREITTS|tr|1|187	Gbf1	H3BLM8	175	TDLEQAGSPREITTS	tr	1	187	Golgi-specific brefeldin A-resistance factor 1	Gbf1 S175	0.929469	0.268688	-0.0018488	-0.00200315	8.13554e-07	0.00836149	0.991365	0.990422	192	1048			337	1321			529	2369			8.13554e-07	241	92		208		300	127		Gbf1
Rbbp6|P97868|1625|LSHSSRLSSDLTRET|sp|1|1790	Rbbp6	P97868	1625	LSHSSRLSSDLTRET	sp	1	1790	E3 ubiquitin-protein ligase RBBP6	Rbbp6 S1625	0.951783		-0.15177		1.74027e-06		0.269665		225				323				548				1.74027e-06	297	112		192		304	128		Rbbp6
Map1b|P14873|2291|ASPKKKESVEKATKT|sp|1|2464	Map1b	P14873	2291	ASPKKKESVEKATKT	sp	1	2464	Microtubule-associated protein 1B	Map1b S2291	0.901709	0.17997	-0.116649	-0.223681	4.08177e-07	0.107918	0.289983	0.138338	157				358				515				4.08177e-07	186	72		233		305	129		Map1b
Ahnak|E9Q616|136|KIKPRLRSEDGVEGD|tr|1|5656	Ahnak	E9Q616	136	KIKPRLRSEDGVEGD	tr	1	5656	AHNAK nucleoprotein (desmoyokin)	Ahnak S136	0.805342	0.90329	0.0407966	0.0883639	5.81087e-07	3.77091e-05	0.710809	0.629197	168	173			454	143			622	316			5.81087e-07	204	78		232		310	130		Ahnak
Eef2k|O08796|444|SGDSGYPSEKRSDLD|sp|1|724	Eef2k	O08796	444	SGDSGYPSEKRSDLD	sp	1	724	Eukaryotic elongation factor 2 kinase	Eef2k S444	-0.977107	-1.07872	0.270219	-0.0445587	5.37625e-06	7.45624e-05	0.118045	0.87143	81	35			72	9			153	44			5.37625e-06	457	176		136		312	131		Eef2k
Eif4b|Q8BGD9|424;425|RSRTGSESSQTGASA;SRTGSESSQTGASAT|sp|1|611	Eif4b	Q8BGD9	424;425	RSRTGSESSQTGASA;SRTGSESSQTGASAT	sp	1	611	Eif4b protein (Eukaryotic translation initiation factor 4B)	Eif4b S424+S425	1.09512	0.878491	-0.0544335	-0.108974	6.56603e-05	5.7379e-06	0.851453	0.39141	607	71			237	158			844	229			5.7379e-06	469	184		129		313	132		Eif4b
Htatsf1|Q8BGC0|242|KDYKKKLSLQQKQLD|sp|1|757	Htatsf1	Q8BGC0	242	KDYKKKLSLQQKQLD	sp	1	757	HIV Tat-specific factor 1 homolog	Htatsf1 S242	-1.10147	-0.369254	0.227427	0.00829568	6.96275e-06	0.0186038	0.231033	0.975517	95	999			35	517			130	1516			6.96275e-06	497	193		126		319	133		Htatsf1
Ahcyl1|Q80SW1|2|XXXXXXMSMPDAMPL|sp|1|530	Ahcyl1	Q80SW1	2	XXXXXXMSMPDAMPL	sp	1	530	S-adenosylhomocysteine hydrolase-like protein 1	Ahcyl1 S2	0.462812	0.899152	0.00454697	-0.00471159	0.000458123	6.63886e-07	0.979735	0.972263	956	28			1218	144			2174	172			6.63886e-07	221	88		234		322	134		Ahcyl1
Grin2a|P35436|1384|LVIGRCPSDPYKHSL|sp|1|1464	Grin2a	P35436	1384	LVIGRCPSDPYKHSL	sp	1	1464	Glutamate receptor ionotropic, NMDA 2A (GluN2A) (Glutamate [NMDA] receptor subunit epsilon-1) (N-methyl D-aspartate receptor subtype 2A) (NMDAR2A) (NR2A)	Grin2a S1384	-0.979472	-0.524467	0.089322	-0.0539106	3.60931e-06	0.0147971	0.576264	0.864559	64	871			70	179			134	1050			3.60931e-06	410	156		180		336	135		Grin2a
Ythdc1|E9Q5K9|118|ADRKIRLSSSSSREP|sp|1|736	Ythdc1	E9Q5K9	118	ADRKIRLSSSSSREP	sp	1	736	YTH domain-containing protein 1	Ythdc1 S118	1.04531		-0.115696		6.33354e-06		0.522376		324				270				594				6.33354e-06	481	187		150		337	136		Ythdc1
Hnrnpa2b1|O88569|189|AEVRKALSRQEMQEV|sp|1|353	Hnrnpa2b1	O88569	189	AEVRKALSRQEMQEV	sp	1	353	Heterogeneous nuclear ribonucleoproteins A2/B1	Hnrnpa2b1 S189	1.04222		-0.298062		6.09699e-06		0.113329		320				275				595				6.09699e-06	474	186		156		342	137		Hnrnpa2b1
Htatsf1|Q8BGC0|408|RHFSEHPSMSNMKAQ|sp|1|757	Htatsf1	Q8BGC0	408	RHFSEHPSMSNMKAQ	sp	1	757	HIV Tat-specific factor 1 homolog	Htatsf1 S408	-0.864639	-0.459274	0.293879	0.0811098	7.59752e-07	0.000177148	0.0438952	0.457695	22	54	173		131	279	227		153	333	400		7.59752e-07	235	90		255		345	138		Htatsf1
Srrm2|Q8BTI8|946|HSRSRSSSPDSKMEL|sp|1|2703	Srrm2	Q8BTI8	946	HSRSRSSSPDSKMEL	sp	1	2703	Serine/arginine repetitive matrix protein 2	Srrm2 S946	0.841917		0.119881		4.43102e-07		0.248651		160				419				579				4.43102e-07	190	74		273		347	139		Srrm2
Eef1g|Q9D8N0|237|TPRKEKGSREEKQKP|sp|1|437	Eef1g	Q9D8N0	237	TPRKEKGSREEKQKP	sp	1	437	Elongation factor 1-gamma (EF-1-gamma) (eEF-1B gamma)	Eef1g S237	0.837007	0.340318	-0.0508914	-0.219544	4.90531e-07	0.0198067	0.63944	0.215853	164	1343			428	971			592	2314			4.90531e-07	198	76		278		354	140		Eef1g
Camkv|Q3UHL1|441;457|DRSATPATDGRATPA;EESTVPATQSSALPA|sp|1|512	Camkv	Q3UHL1	441;457	DRSATPATDGRATPA;EESTVPATQSSALPA	sp	1	512	CaM kinase-like vesicle-associated protein	Camkv T441+T457	-0.886243	-0.437346	0.155779	-0.0302566	2.00148e-06	0.0077347	0.233824	0.900777	40				116				156				2.00148e-06	312	116		239		355	141		Camkv
Afdn|Q9QZQ1|424|KLYRLQLSVTEVGTE|sp|1|1820	Afdn	Q9QZQ1	424	KLYRLQLSVTEVGTE	sp	1	1820	Afadin	Afdn S424	0.624143	0.878987	0.0926886	-0.277397	0.000164088	1.66343e-06	0.573557	0.0310336	755	40		147	730	157		216	1485	197		363	1.66343e-06	292	108		247		355	142		Afdn
Srrm2|Q8BTI8|2023|GKRSLTRSPPAIRRR|sp|1|2703	Srrm2	Q8BTI8	2023	GKRSLTRSPPAIRRR	sp	1	2703	Serine/arginine repetitive matrix protein 2	Srrm2 S2023	1.05451	1.16979	0.302935	0.19965	1.29821e-05	0.000131598	0.139226	0.452019	402	267			264	81			666	348			1.29821e-05	635	249		108		357	143		Srrm2
Scaf1|Q5U4C3|579|RRRRRSASPPPAASS|sp|1|1256	Scaf1	Q5U4C3	579	RRRRRSASPPPAASS	sp	1	1256	Splicing factor, arginine/serine-rich 19	Scaf1 S579	0.873167	1.32689	0.225334	0.873356	8.54389e-05	2.06758e-05	0.27443	0.00899622	644	131		33	385	54		10	1029	185		43	2.06758e-05	723	285		74		359	144		Scaf1
Actb:Actg1:Actg2:Acta1:Actc1:Acta2|P60710:P63260:P63268:P68134:P68033:P62737|52:52:53:54:54:54|VGMGQKDSYVGDEAQ:VGMGQKDSYVGDEAQ:VGMGQKDSYVGDEAQ:VGMGQKDSYVGDEAQ:VGMGQKDSYVGDEAQ:VGMGQKDSYVGDEAQ|sp:sp:sp:sp:sp:sp|1:1:1:1:1:1|375:375:376:377:377:377	Actb:Actg1:Actg2:Acta1:Actc1:Acta2	P60710:P63260:P63268:P68134:P68033:P62737	52:52:53:54:54:54	VGMGQKDSYVGDEAQ:VGMGQKDSYVGDEAQ:VGMGQKDSYVGDEAQ:VGMGQKDSYVGDEAQ:VGMGQKDSYVGDEAQ:VGMGQKDSYVGDEAQ	sp:sp:sp:sp:sp:sp	1:1:1:1:1:1	375:375:376:377:377:377	Actin, cytoplasmic 1	Actb S52	0.906819	0.835883	0.201797	0.139556	2.97454e-06	6.79648e-05	0.16156	0.414948	273	213			354	182			627	395			2.97454e-06	369	140		228		368	145		Actb
Rgs2|O08849|124|EDFKKTKSPQKLSSK|sp|2|211	Rgs2	O08849	124	EDFKKTKSPQKLSSK	sp	2	211	Regulator of G-protein-signaling 2	Rgs2 S124	0.865064	1.39406	0.144367	-0.105057	0.00126379	2.42566e-05	0.638959	0.702277	1222	146			396	47			1618	193			2.42566e-05	769	302		66		368	146		Rgs2
Gabbr2|Q80T41|770;774|QNQKKEDSKTSTSVT;KEDSKTSTSVTSVNQ|sp|1|940	Gabbr2	Q80T41	770;774	QNQKKEDSKTSTSVT;KEDSKTSTSVTSVNQ	sp	1	940	Gamma-aminobutyric acid type B receptor subunit 2	Gabbr2 S770+T774	1.24338		-0.403504		1.98529e-05		0.118885		445				173				618				1.98529e-05	711	281		89		370	147		Gabbr2
Rps6|P62754|241;246|LSSLRASTSKSESSQ;ASTSKSESSQKXXXX|sp|1|249	Rps6	P62754	241;246	LSSLRASTSKSESSQ;ASTSKSESSQKXXXX	sp	1	249	40S ribosomal protein S6 (Phosphoprotein NP33)	Rps6 T241+S246	1.29161	0.48362	-0.0189203	-0.125854	2.15504e-05	0.000271709	0.954842	0.29261	460				161				621				2.15504e-05	746	292		78		370	148		Rps6
Palld|Q9ET54|1129|QRGRSPRSPSGHPHA|sp|1|1408	Palld	Q9ET54	1129	QRGRSPRSPSGHPHA	sp	1	1408	Palladin	Palld S1129	0.439371	1.00467	-0.0755011	0.0755468	0.0108979	7.16062e-06	0.746697	0.638965	1986	78			1306	119			3292	197			7.16062e-06	507	200		171		371	149		Palld
Sparcl1|P70663|170|SHQQPNESSKQTQDL|sp|1|650	Sparcl1	P70663	170	SHQQPNESSKQTQDL	sp	1	650	SPARC-like protein 1	Sparcl1 S170	-0.872269	-0.905074	-0.058864	-0.0657985	0.000169085	3.04737e-06	0.820299	0.605235	423	6			126	19			549	25			3.04737e-06	375	142		230		372	150		Sparcl1
Mpp2|Q9WV34|42|FLRGIMESPIVRSLA|sp|1|552	Mpp2	Q9WV34	42	FLRGIMESPIVRSLA	sp	1	552	MAGUK p55 subfamily member 2 (Discs large homolog 2) (Protein MPP2)	Mpp2 S42	-0.926324	-0.448541	-0.163424	-0.305466	4.12361e-06	0.00486177	0.274634	0.104781	71	438			92	295			163	733			4.12361e-06	425	163		210		373	151		Mpp2
Map2|P20357|520|KTLGKVTSEPEAVSE|sp|1|1828	Map2	P20357	520	KTLGKVTSEPEAVSE	sp	1	1828	Microtubule-associated protein 2	Map2 S520	0.845435	0.0773352	0.109853	0.0524143	1.45294e-06	0.695244	0.35485	0.853804	216				415				631				1.45294e-06	278	102		272		374	152		Map2
Map1a|Q9QYR6|611|SKNRAPDSGAEVERE|sp|1|2776	Map1a	Q9QYR6	611	SKNRAPDSGAEVERE	sp	1	2776	Microtubule-associated protein 1A	Map1a S611	0.826198	0.218687	0.0785627	-0.144227	6.57267e-07	0.0110428	0.461894	0.161596	179	1137			433	1601			612	2738			6.57267e-07	220	87		288		375	153		Map1a
Sugp2|Q8CH09|1017|KEGHGLGSLGKGIRE|sp|1|1067	Sugp2	Q8CH09	1017	KEGHGLGSLGKGIRE	sp	1	1067	SURP and G-patch domain-containing protein 2	Sugp2 S1017	-0.942287		0.261978		5.53296e-06		0.117657		83				85				168				5.53296e-06	461	179		198		377	154		Sugp2
Twf1|Q91YR1|143|KYLLSQSSPAPLTAA|sp|1|350	Twf1	Q91YR1	143	KYLLSQSSPAPLTAA	sp	1	350	Twinfilin-1	Twf1 S143	0.833623	0.107775	0.0397951	-0.0393906	9.72377e-07	0.255985	0.748155	0.78614	202				429				631				9.72377e-07	254	94		283		377	155		Twf1
Map2|P20357|1654|IIRTPPKSPATPKQL|sp|1|1828	Map2	P20357	1654	IIRTPPKSPATPKQL	sp	1	1828	Microtubule-associated protein 2	Map2 S1654	1.54931	0.0511843	-0.194269	0.000631985	2.99183e-05	0.673254	0.552105	0.997994	498				90				588				2.99183e-05	829	332		46		378	156		Map2
Nav3|Q80TN7|457|KAGSKNFSNKKSLLQ|sp|1|2359	Nav3	Q80TN7	457	KAGSKNFSNKKSLLQ	sp	1	2359	Neuron navigator 3	Nav3 S457	1.36827		-0.31233		2.51559e-05		0.257891		477				138				615				2.51559e-05	784	309		69		378	157		Nav3
Zfp36l1|P23950|54|GGFPRRHSVTLPSSK|sp|1|338	Zfp36l1	P23950	54	GGFPRRHSVTLPSSK	sp	1	338	mRNA decay activator protein ZFP36L1 (Butyrate response factor 1) (TPA-induced sequence 11b) (Zinc finger protein 36, C3H1 type-like 1) (ZFP36-like 1)	Zfp36l1 S54	0.86752	0.978806	-0.0553273	0.180967	7.05636e-06	4.76534e-05	0.732921	0.337503	334	189			390	126			724	315			7.05636e-06	503	199		181		380	158		Zfp36l1
Coil|Q5SU73|234|GKARRRSSTGLKGSS|sp|1|570	Coil	Q5SU73	234	GKARRRSSTGLKGSS	sp	1	570	Coilin	Coil S234	0.904109		-0.501229		3.46603e-06		0.0265103		292		20		356		67		648		87		3.46603e-06	401	152		231		383	159		Coil
Ncl|P09405|561|IRLELQGSNSRSQPS|sp|1|707	Ncl	P09405	561	IRLELQGSNSRSQPS	sp	1	707	Nucleolin	Ncl S561	1.02769		-0.161771		8.40547e-06		0.369418		358				284				642				8.40547e-06	546	221		163		384	160		Ncl
Epb41l1|Q9Z2H5|546;550|PSSPASPSPKGTPEK;ASPSPKGTPEKASER|sp|1|879	Epb41l1	Q9Z2H5	546;550	PSSPASPSPKGTPEK;ASPSPKGTPEKASER	sp	1	879	Band 4.1-like protein 1	Epb41l1 S546+T550	-0.847058	-0.243256	0.293571	-0.0297788	2.12948e-06	0.0779745	0.0534366	0.896391	42				138				180				2.12948e-06	318	118		267		385	161		Epb41l1
Cttn|Q60598|401;405;418|QARAKKQTPPASPSP;KKQTPPASPSPQPIE;IEDRPPSSPIYEDAA|sp|1|546	Cttn	Q60598	401;405;418	QARAKKQTPPASPSP;KKQTPPASPSPQPIE;IEDRPPSSPIYEDAA	sp	1	546	Cttn protein (Src substrate cortactin)	Cttn T401+S405+S418	1.04681		-0.0990824		1.11711e-05		0.618044		386				269				655				1.11711e-05	606	237		149		386	162		Cttn
Cttn|Q60598|405;407;417|KKQTPPASPSPQPIE;QTPPASPSPQPIEDR;PIEDRPPSSPIYEDA|sp|1|546	Cttn	Q60598	405;407;417	KKQTPPASPSPQPIE;QTPPASPSPQPIEDR;PIEDRPPSSPIYEDA	sp	1	546	Cttn protein (Src substrate cortactin)	Cttn S405+S407+S417	0.922336	0.660451	-0.213224	0.115925	5.41556e-06	8.95886e-06	0.173661	0.248823	311	91			343	323			654	414			5.41556e-06	459	178		213		391	163		Cttn
Epb41l2|O70318|580;582|IQDGRRDSKSPTKAT;DGRRDSKSPTKATPL|sp|1|988	Epb41l2	O70318	580;582	IQDGRRDSKSPTKAT;DGRRDSKSPTKATPL	sp	1	988	Band 4.1-like protein 2	Epb41l2 S580+S582	0.931455	0.469823	0.0918512	0.104779	5.77345e-06	0.000821835	0.566422	0.455581	317	476			336	579			653	1055			5.77345e-06	470	185		207		392	164		Epb41l2
Synpo|Q8CC35|864;882|LPRPSRSSPGLYTAP;SLQPTAVSPTYSSDI|sp|1|929	Synpo	Q8CC35	864;882	LPRPSRSSPGLYTAP;SLQPTAVSPTYSSDI	sp	1	929	Synaptopodin	Synpo S864+S882	1.00593	0.400357	-0.102232	-0.11839	8.85274e-06	0.00380152	0.576264	0.440509	362	801			294	755			656	1556			8.85274e-06	552	222		170		392	165		Synpo
Epb41l1|Q9Z2H5|544;550|RLPSSPASPSPKGTP;ASPSPKGTPEKASER|sp|1|879	Epb41l1	Q9Z2H5	544;550	RLPSSPASPSPKGTP;ASPSPKGTPEKASER	sp	1	879	Band 4.1-like protein 1	Epb41l1 S544+T550	-0.837521	-0.268841	0.305402	0.0599118	2.14565e-06	0.0352112	0.0476753	0.742456	43	1348	239		144	1012	215		187	2360	454		2.14565e-06	321	119		277		396	166		Epb41l1
Thoc5|Q8BKT7|328|TTKRRRPTLGVQLDD|sp|1|683	Thoc5	Q8BKT7	328	TTKRRRPTLGVQLDD	sp	1	683	THO complex subunit 5 homolog	Thoc5 T328	0.934607		-0.136297		6.98291e-06		0.393847		331				332				663				6.98291e-06	498	194		202		396	167		Thoc5
Srrm1|Q52KI8|725|VRRGASASPQGRQSP|sp|1|946	Srrm1	Q52KI8	725	VRRGASASPQGRQSP	sp	1	946	Serine/arginine repetitive matrix protein 1	Srrm1 S725	1.08544	0.829213	-0.0223057	-0.132925	1.67643e-05	0.000382256	0.932626	0.558821	428	365			244	186			672	551			1.67643e-05	682	269		134		403	168		Srrm1
Arhgef26|D3YYY8|168|VTASKVSSPIANGLA|tr|1|869	Arhgef26	D3YYY8	168	VTASKVSSPIANGLA	tr	1	869	Rho guanine nucleotide exchange factor (GEF) 26	Arhgef26 S168	0.94654		-0.235801		7.7672e-06		0.164246		350				326				676				7.7672e-06	531	209		196		405	169		Arhgef26
Syngap1|F6SEU4|895|AGRLSQGSGSSITAA|sp|1|1340	Syngap1	F6SEU4	895	AGRLSQGSGSSITAA	sp	1	1340	Ras/Rap GTPase-activating protein SynGAP	Syngap1 S895	-0.917258	-0.137339	0.284359	0.0183203	6.95154e-06	0.28978	0.0991694	0.936447	94				99				193				6.95154e-06	495	192		219		411	170		Syngap1
Syngap1|F6SEU4|1115;1118|KEGSIGGSGGSGGGG;SIGGSGGSGGGGGGG|sp|1|1340	Syngap1	F6SEU4	1115;1118	KEGSIGGSGGSGGGG;SIGGSGGSGGGGGGG	sp	1	1340	Ras/Rap GTPase-activating protein SynGAP	Syngap1 S1115+S1118	-0.941353	-0.15466	0.198876	0.319105	7.91085e-06	0.260366	0.229422	0.0985567	106				86				192				7.91085e-06	539	215		199		414	171		Syngap1
Kif1a|P33173|912|QSGTAKISFDDQHFE|sp|1|1695	Kif1a	P33173	912	QSGTAKISFDDQHFE	sp	1	1695	Kinesin-like protein KIF1A	Kif1a S912	0.972133	0.53556	0.0420265	-0.114574	1.04819e-05	0.00108365	0.837839	0.498808	380	535			311	466			691	1001			1.04819e-05	593	231		185		416	172		Kif1a
Dbr1|Q923B1|520|KFPLKRLSDEHEPEQ|sp|1|550	Dbr1	Q923B1	520	KFPLKRLSDEHEPEQ	sp	1	550	Lariat debranching enzyme	Dbr1 S520	1.01861	0.718353	-0.176796	-0.259492	1.40306e-05	0.00160883	0.352167	0.267692	412	604			288	258			700	862			1.40306e-05	649	252		165		417	173		Dbr1
Epb41l1|Q9Z2H5|541;544|RERRLPSSPASPSPK;RLPSSPASPSPKGTP|sp|1|879	Epb41l1	Q9Z2H5	541;544	RERRLPSSPASPSPK;RLPSSPASPSPKGTP	sp	1	879	Band 4.1-like protein 1	Epb41l1 S541+S544	0.774322	0.0307756	-0.336751	-0.00159634	3.19799e-07	0.730901	0.0244596	0.991263	149		13		496		191		645		204		3.19799e-07	176	69		349		418	174		Epb41l1
Ddx19b:Ddx19a:Ddx25|Q8R3C7:Q61655:Q9QY15|86:85:92|VLQRDPSSPLYSVKS:VLQRDPSSPLYSVKS:VLQKDPSSPLYSVKT|tr:sp:sp|1:1:1|479:478:484	Ddx19b:Ddx19a:Ddx25	Q8R3C7:Q61655:Q9QY15	86:85:92	VLQRDPSSPLYSVKS:VLQRDPSSPLYSVKS:VLQKDPSSPLYSVKT	tr:sp:sp	1:1:1	479:478:484	DEAD (Asp-Glu-Ala-Asp) box polypeptide 19b	Ddx19b S86	1.28503	0.935483	-0.22051	-0.0440957	3.16427e-05	0.000408039	0.407125	0.88759	502	427			165	157			667	584			3.16427e-05	840	337		81		418	175		Ddx19b
Agap2|Q3UHD9|821|LSREPPPSPMVKKQR|sp|1|1186	Agap2	Q3UHD9	821	LSREPPPSPMVKKQR	sp	1	1186	Arf-GAP with GTPase, ANK repeat and PH domain-containing protein 2	Agap2 S821	0.913267		0.197056		7.40515e-06		0.215393		343				348				691				7.40515e-06	515	202		223		425	176		Agap2
Arhgap39|P59281|299|SSDSQPSSPRYGYEP|sp|1|1107	Arhgap39	P59281	299	SSDSQPSSPRYGYEP	sp	1	1107	Rho GTPase-activating protein 39	Arhgap39 S299	0.880017	0.160777	-0.129732	0.396271	5.53296e-06	0.136154	0.375405	0.0263757	313				379				692				5.53296e-06	462	180		245		425	177		Arhgap39
Phax|Q9JJT9|155|KKLAKKESQEYTKEL|sp|1|385	Phax	Q9JJT9	155	KKLAKKESQEYTKEL	sp	1	385	Phosphorylated adapter RNA export protein	Phax S155	-0.963636	-0.0144722	0.163383	0.0161205	1.1313e-05	0.911355	0.350534	0.930891	127				77				204				1.1313e-05	608	238		188		426	178		Phax
Hnrnpa0|Q9CX86|84|VELKRAVSREDSARP|sp|1|305	Hnrnpa0	Q9CX86	84	VELKRAVSREDSARP	sp	1	305	Heterogeneous nuclear ribonucleoprotein A0 (hnRNP A0)	Hnrnpa0 S84	1.16339	-0.232492	-0.00852955	0.732724	2.60356e-05	0.11801	0.977901	0.00965891	482			34	207			25	689			59	2.60356e-05	797	318		110		428	179		Hnrnpa0
Rock2|P70336|1052|KEPVKRGSDTDVRRK|sp|1|1388	Rock2	P70336	1052	KEPVKRGSDTDVRRK	sp	1	1388	Rho-associated protein kinase 2	Rock2 S1052	0.784293	-0.00890235	-0.190377	0.195461	1.24323e-06	0.953355	0.10683	0.211796	211				481				692				1.24323e-06	268	97		331		428	180		Rock2
Srrm2|Q8BTI8|1343|RRSSSELSPEVVEKV|sp|1|2703	Srrm2	Q8BTI8	1343	RRSSSELSPEVVEKV	sp	1	2703	Serine/arginine repetitive matrix protein 2	Srrm2 S1343	-0.868217	-0.405301	0.133189	0.190758	5.38701e-06	0.00918994	0.352916	0.287675	82	646			127	385			209	1031			5.38701e-06	458	177		252		429	181		Srrm2
Iws1|Q8C1D8|666|MPQRRRLSSTGGQTP|sp|1|766	Iws1	Q8C1D8	666	MPQRRRLSSTGGQTP	sp	1	766	Protein IWS1 homolog	Iws1 S666	0.909219	-0.0636803	-0.180152	-0.21265	7.46704e-06	0.614577	0.253993	0.174738	345				353				698				7.46704e-06	519	204		227		431	182		Iws1
Map2|P20357|136|ETANLPPSPPPSPAS|sp|1|1828	Map2	P20357	136	ETANLPPSPPPSPAS	sp	1	1828	Microtubule-associated protein 2	Map2 S136	-0.924177	-0.104534	0.334339	0.0653344	8.97779e-06	0.301149	0.074381	0.650117	109				94				203				8.97779e-06	556	223		212		435	183		Map2
Acin1|Q9JIX8|825|KSFKRKISVVSATKG|sp|1|1338	Acin1	Q9JIX8	825	KSFKRKISVVSATKG	sp	1	1338	Apoptotic chromatin condensation inducer in the nucleus	Acin1 S825	-0.756171	-0.440988	0.0688095	-0.160102	5.76838e-07	0.00204993	0.474185	0.284411	15	268			211	309			226	577			5.76838e-07	203	77		362		439	184		Acin1
Eif3a|P23116|574|RILARRQTIEERKER|sp|1|1344	Eif3a	P23116	574	RILARRQTIEERKER	sp	1	1344	Eukaryotic translation initiation factor 3 subunit A	Eif3a T574	-0.819152	-0.0229899	-0.00759867	-0.0865686	3.28939e-06	0.908693	0.964425	0.720893	57				157				214				3.28939e-06	391	145		296		441	185		Eif3a
Map2|P20357|1164|KKETSPETSLIQDEV|sp|1|1828	Map2	P20357	1164	KKETSPETSLIQDEV	sp	1	1828	Microtubule-associated protein 2	Map2 T1164	-0.820974	-0.194145	0.0427322	-0.0306921	3.48187e-06	0.0890058	0.766827	0.86629	60				154				214				3.48187e-06	404	153		293		446	186		Map2
Epb41l3|Q9WV92|105;107|RSSSSKLSRSPLKIV;SSSKLSRSPLKIVKR|sp|1|929	Epb41l3	Q9WV92	105;107	RSSSSKLSRSPLKIV;SSSKLSRSPLKIVKR	sp	1	929	Band 4.1-like protein 3	Epb41l3 S105+S107	-0.933167	-0.00558538	0.259873	-0.11502	1.17511e-05	0.969202	0.14515	0.442453	129				89				218				1.17511e-05	617	242		204		446	187		Epb41l3
Dlgap3|Q6PFD5|786|SLPDSGRTSPCPRDG|sp|1|977	Dlgap3	Q6PFD5	786	SLPDSGRTSPCPRDG	sp	1	977	Disks large-associated protein 3	Dlgap3 T786	0.933568	1.07746	-0.102422	0.199166	2.51628e-05	8.208e-05	0.599285	0.379181	478	233			334	101			812	334			2.51628e-05	785	310		137		447	188		Dlgap3
Carmil1|Q6EDY6|1289;1294|RPEDTPDSPSGPSSP;PDSPSGPSSPKVALL|sp|1|1374	Carmil1	Q6EDY6	1289;1294	RPEDTPDSPSGPSSP;PDSPSGPSSPKVALL	sp	1	1374	F-actin-uncapping protein LRRC16A	Carmil1 S1289+S1294	0.951338		0.103989		1.43666e-05		0.571337		413				324				737				1.43666e-05	652	254		194		448	189		Carmil1
Rock2|P70336|442|QTRKSEESQEIQKKL|sp|1|1388	Rock2	P70336	442	QTRKSEESQEIQKKL	sp	1	1388	Rho-associated protein kinase 2	Rock2 S442	0.840026		-0.135735		5.36532e-06		0.329756		310				421				731				5.36532e-06	454	175		274		449	190		Rock2
Synpo|Q8CC35|882|SLQPTAVSPTYSSDI|sp|1|929	Synpo	Q8CC35	882	SLQPTAVSPTYSSDI	sp	1	929	Synaptopodin	Synpo S882	0.824601	0.0387263	-0.143305	-0.0720093	4.95231e-06	0.666548	0.292299	0.519992	308				434				742				4.95231e-06	443	168		289		457	191		Synpo
Nup188|Q6ZQH8|1719|FRRGAPSSPAAGVLP|sp|1|1759	Nup188	Q6ZQH8	1719	FRRGAPSSPAAGVLP	sp	1	1759	Nucleoporin NUP188 homolog	Nup188 S1719	0.755658	0.553499	-0.0648422	-0.14276	1.40711e-06	4.40475e-05	0.551687	0.183116	215	185			514	443			729	628			1.40711e-06	276	100		364		464	192		Nup188
Eef2|P58252|57|RAGETRFTDTRKDEQ|sp|1|858	Eef2	P58252	57	RAGETRFTDTRKDEQ	sp	1	858	Elongation factor 2 (EF-2)	Eef2 T57	-0.72592	0.465411	0.428888	0.265632	3.20786e-07	0.0573028	0.00640183	0.397468	11		6		241		109		252		115		3.20786e-07	178	70		400		470	193		Eef2
Srrm2|Q8BTI8|1650|RRRSSRSSPELTRKA|sp|1|2703	Srrm2	Q8BTI8	1650	RRRSSRSSPELTRKA	sp	1	2703	Serine/arginine repetitive matrix protein 2	Srrm2 S1650	-1.0348	-0.245152	0.220132	0.496054	2.5608e-05	0.0764095	0.293889	0.0266744	172			138	51			98	223			236	2.5608e-05	787	312		160		472	194		Srrm2
Camkv|Q3UHL1|438;446|PATDRSATPATDGRA;PATDGRATPATEEST|sp|1|512	Camkv	Q3UHL1	438;446	PATDRSATPATDGRA;PATDGRATPATEEST	sp	1	512	CaM kinase-like vesicle-associated protein	Camkv T438+T446	-0.808786	-0.406137	0.0879231	0.039371	5.11538e-06	0.00755394	0.519844	0.852309	79				163				242				5.11538e-06	448	172		300		472	195		Camkv
Rps6|P62754|244;247|LRASTSKSESSQKXX;STSKSESSQKXXXXX|sp|1|249	Rps6	P62754	244;247	LRASTSKSESSQKXX;STSKSESSQKXXXXX	sp	1	249	40S ribosomal protein S6 (Phosphoprotein NP33)	Rps6 S244+S247	1.17848	1.03982	0.0292596	-0.181547	4.78046e-05	7.62099e-05	0.928326	0.403146	554				198				752				4.78046e-05	942	370		105		475	196		Rps6
Tbc1d10b|Q8BHL3|619|GELQYRPSRRLHGSR|sp|1|798	Tbc1d10b	Q8BHL3	619	GELQYRPSRRLHGSR	sp	1	798	TBC1 domain family member 10B	Tbc1d10b S619	0.789434	0.255208	-0.0189631	-0.0124731	3.48187e-06	0.0923666	0.900146	0.963411	293				475				768				3.48187e-06	405	154		323		477	197		Tbc1d10b
Ina|P46660|78|ASDGLDLSQAAARTN|sp|1|501	Ina	P46660	78	ASDGLDLSQAAARTN	sp	1	501	Alpha-internexin (Alpha-Inx) (66 kDa neurofilament protein) (NF-66) (Neurofilament-66)	Ina S78	0.801741	0.0151094	-0.0413451	0.177057	4.18449e-06	0.914016	0.775265	0.231333	303				462				765				4.18449e-06	428	165		314		479	198		Ina
Atxn1|P54254|62|HGGGRHGSAGTSGEH|sp|1|791	Atxn1	P54254	62	HGGGRHGSAGTSGEH	sp	1	791	Ataxin-1	Atxn1 S62	0.934601		-0.490484		1.87921e-05		0.0402235		438		134		333		77		771		211		1.87921e-05	700	277		203		480	199		Atxn1
Grin2a|P35436|1416|ASYCSRDSRGHSDVY|sp|1|1464	Grin2a	P35436	1416	ASYCSRDSRGHSDVY	sp	1	1464	Glutamate receptor ionotropic, NMDA 2A (GluN2A) (Glutamate [NMDA] receptor subunit epsilon-1) (N-methyl D-aspartate receptor subtype 2A) (NMDAR2A) (NR2A)	Grin2a S1416	-0.846926	-0.641728	0.166668	-0.038411	8.35378e-06	0.00477085	0.263054	0.906436	107	431			139	85			246	516			8.35378e-06	544	219		269		488	200		Grin2a
Ppp1r18|Q8BQ30|212|LAGSGDDSPKRKEVL|sp|1|594	Ppp1r18	Q8BQ30	212	LAGSGDDSPKRKEVL	sp	1	594	Phostensin	Ppp1r18 S212	0.425137	0.83495	0.0709459	0.0428577	6.81876e-05	7.58641e-06	0.467931	0.765873	613	82			1379	183			1992	265			7.58641e-06	525	208		280		488	201		Ppp1r18
Map2|P20357|422|DQEKKETSAPSVQEP|sp|1|1828	Map2	P20357	422	DQEKKETSAPSVQEP	sp	1	1828	Microtubule-associated protein 2	Map2 S422	0.781058		0.00422125		3.46014e-06		0.979133		289				489				778				3.46014e-06	399	151		340		491	202		Map2
Rps6:Ccdc50|P62754:Q810U5|244;246:294;296|LRASTSKSESSQKXX;ASTSKSESSQKXXXX:TTWHLPKSESSQKGF;WHLPKSESSQKGFHN|sp:sp|1:1|249:305	Rps6:Ccdc50	P62754:Q810U5	244;246:294;296	LRASTSKSESSQKXX;ASTSKSESSQKXXXX:TTWHLPKSESSQKGF;WHLPKSESSQKGFHN	sp:sp	1:1	249:305	40S ribosomal protein S6 (Phosphoprotein NP33)	Rps6 S244+S246	1.09966	1.49009	-0.182413	-0.563314	4.65973e-05	5.79918e-05	0.445988	0.0822684	552				235				787				4.65973e-05	938	368		127		495	203		Rps6
Zfp326:Znf326|D3YXQ7:O88291|286:375|ASIRKQQTLNHPEAY:ASIRKQQTLNHPEAY|tr:sp|1:1|415:580	Zfp326:Znf326	D3YXQ7:O88291	286:375	ASIRKQQTLNHPEAY:ASIRKQQTLNHPEAY	tr:sp	1:1	415:580	Zinc finger protein 326	Zfp326 T286	-0.747322	0.0311962	0.505332	0.243936	2.43973e-06	0.880072	0.00975858	0.273773	49		9		218		67		267		76		2.43973e-06	337	126		374		500	204		Zfp326
Camkv|Q3UHL1|446|PATDGRATPATEEST|sp|1|512	Camkv	Q3UHL1	446	PATDGRATPATEEST	sp	1	512	CaM kinase-like vesicle-associated protein	Camkv T446	-0.725447	-0.415182	0.00301414	0.0037307	1.41547e-06	0.000580468	0.981925	0.981327	32				242				274				1.41547e-06	277	101		401		502	205		Camkv
Sparcl1|P70663|155|NITKGKESQEQPVSD|sp|1|650	Sparcl1	P70663	155	NITKGKESQEQPVSD	sp	1	650	SPARC-like protein 1	Sparcl1 S155	-0.488813	-0.92113	0.118579	0.0259255	0.00197562	2.11632e-05	0.515446	0.898718	1084	16			797	17			1881	33			2.11632e-05	732	288		214		502	206		Sparcl1
Gabrb3|P63080|432;433|KTHLRRRSSQLKIKI;THLRRRSSQLKIKIP|sp|1|473	Gabrb3	P63080	432;433	KTHLRRRSSQLKIKI;THLRRRSSQLKIKIP	sp	1	473	Gamma-aminobutyric acid receptor subunit beta-3	Gabrb3 S432+S433	1.08946	0.291996	-0.319159	0.234525	4.91936e-05	0.0106858	0.188949	0.100856	558	1250			241	1339			799	2589			4.91936e-05	952	374		131		505	207		Gabrb3
Srrm2|Q8BTI8|777;778|LRRSLSGSSPCPKQK;RRSLSGSSPCPKQKS|sp|1|2703	Srrm2	Q8BTI8	777;778	LRRSLSGSSPCPKQK;RRSLSGSSPCPKQKS	sp	1	2703	Serine/arginine repetitive matrix protein 2	Srrm2 S777+S778	-0.7745		0.0323905		4.09592e-06		0.821926		70				198				268				4.09592e-06	423	162		347		509	208		Srrm2
Ppp1r9a|H3BL28|929|FTFNDDFSPSSTSSA|tr|1|1042	Ppp1r9a	H3BL28	929	FTFNDDFSPSSTSSA	tr	1	1042	Protein phosphatase 1, regulatory subunit 9A	Ppp1r9a S929	-0.735837	-0.415531	0.0536367	0.121178	2.45028e-06	0.0003807	0.644295	0.261824	51				229				280				2.45028e-06	344	128		385		513	209		Ppp1r9a
Itpka|Q8R071|94|EEDVTPASPGPPDQE|sp|1|459	Itpka	Q8R071	94	EEDVTPASPGPPDQE	sp	1	459	Inositol-trisphosphate 3-kinase A (EC 2.7.1.127) (Inositol 1,4,5-trisphosphate 3-kinase A) (IP3 3-kinase A) (IP3K A) (InsP 3-kinase A)	Itpka S94	1.47253	1.41824	-0.829397	-0.12454	8.23069e-05	8.27338e-08	0.0511801	0.252631	640	8			110	55			750	63			8.23069e-05	1148	460		54		514	210		Itpka
Srrm2|Q8BTI8|231|SKKRKHRSPTPKSKR|sp|1|2703	Srrm2	Q8BTI8	231	SKKRKHRSPTPKSKR	sp	1	2703	Serine/arginine repetitive matrix protein 2	Srrm2 S231	0.859347		0.0680391		1.47328e-05		0.695181		419				399				818				1.47328e-05	662	259		256		515	211		Srrm2
Rps6|P62754|244;246|LRASTSKSESSQKXX;ASTSKSESSQKXXXX|sp|1|249	Rps6	P62754	244;246	LRASTSKSESSQKXX;ASTSKSESSQKXXXX	sp	1	249	40S ribosomal protein S6 (Phosphoprotein NP33)	Rps6 S244+S246	1.08608		-0.0430589		5.08679e-05		0.880309		567				243				810				5.08679e-05	968	384		133		517	212		Rps6
Rgs14|P97492|339|ICEKRGLSLPDIKVY|sp|1|547	Rgs14	P97492	339	ICEKRGLSLPDIKVY	sp	1	547	Regulator of G-protein-signaling 14	Rgs14 S339	-0.988624		0.647551		3.36673e-05		0.0296129		192		44		66		33		258		77		3.36673e-05	852	343		176		519	213		Rgs14
Mapk3|Q63844|203;205|HDHTGFLTEYVATRW;HTGFLTEYVATRWYR|sp|1|380	Mapk3	Q63844	203;205	HDHTGFLTEYVATRW;HTGFLTEYVATRWYR	sp	1	380	Mitogen-activated protein kinase (EC 2.7.11.24)	Mapk3 T203+Y205	0.734061	0.541083	0.026672	-0.0842737	2.74892e-06	0.000335634	0.838997	0.562184	263	353			533	458			796	811			2.74892e-06	357	133		386		519	214		Mapk3
Rasa3|Q60790|831|RQQSEISTHSIXXXX|sp|1|834	Rasa3	Q60790	831	RQQSEISTHSIXXXX	sp	1	834	Ras GTPase-activating protein 3	Rasa3 T831	0.815541	0.186305	-0.178276	-0.00908132	1.03993e-05	0.0435771	0.229193	0.95484	376	1939			445	1939			821	3878			1.03993e-05	587	229		297		526	215		Rasa3
Acin1|Q9JIX8|382|NEVKSSQSLEEKSQS|sp|1|1338	Acin1	Q9JIX8	382	NEVKSSQSLEEKSQS	sp	1	1338	Apoptotic chromatin condensation inducer in the nucleus	Acin1 S382	0.849946		-0.116301		1.54248e-05		0.473128		422				407				829				1.54248e-05	668	262		265		527	216		Acin1
Rps15|P62843|136|GRPGIGATHSSRFIP|sp|1|145	Rps15	P62843	136	GRPGIGATHSSRFIP	sp	1	145	40S ribosomal protein S15	Rps15 T136	1.05244		0.162032		5.02882e-05		0.488176		563				267				830				5.02882e-05	962	380		147		527	217		Rps15
Srgap3|Q812A2|759|KFDYVGRSPRELSFK|sp|1|1099	Srgap3	Q812A2	759	KFDYVGRSPRELSFK	sp	1	1099	SLIT-ROBO Rho GTPase-activating protein 3	Srgap3 S759	0.487165	0.802548	0.308483	0.119413	0.000622911	8.1334e-06	0.073407	0.320945	1024	85			1112	197			2136	282			8.1334e-06	540	216		312		528	218		Srgap3
Ap3b2|Q9JME5|733|EKGGGSESEQSEEED|sp|1|1082	Ap3b2	Q9JME5	733	EKGGGSESEQSEEED	sp	1	1082	AP-3 complex subunit beta	Ap3b2 S733	0.808814	0.85681	0.373619	0.176854	1.7609e-05	2.2054e-05	0.0512551	0.234367	434	138			449	170			883	308			1.7609e-05	691	274		258		532	219		Ap3b2
Ddx20|Q9JJY4|569|QHQAKDSSPGSLPKI|sp|1|825	Ddx20	Q9JJY4	569	QHQAKDSSPGSLPKI	sp	1	825	Probable ATP-dependent RNA helicase DDX20	Ddx20 S569	0.431563	0.856164	0.129154	-0.155254	0.000328739	1.76222e-05	0.289628	0.278367	888	123			1345	171			2233	294			1.76222e-05	692	275		260		535	220		Ddx20
Dlgap3|Q6PFD5|783|GSRSLPDSGRTSPCP|sp|1|977	Dlgap3	Q6PFD5	783	GSRSLPDSGRTSPCP	sp	1	977	Disks large-associated protein 3	Dlgap3 S783	-0.917051	-0.182919	0.174907	-0.0154981	2.59211e-05	0.204481	0.343285	0.952493	177				100				277				2.59211e-05	795	317		220		537	221		Dlgap3
Rasa2|P58069|233|FEVTRSSSYSRKSQF|sp|1|847	Rasa2	P58069	233	FEVTRSSSYSRKSQF	sp	1	847	Ras GTPase-activating protein 2	Rasa2 S233	0.599734	0.731749	0.15235	0.103657	0.000178976	3.34058e-06	0.328204	0.286129	773	56			780	249			1553	305			3.34058e-06	394	148		392		540	222		Rasa2
Prex2|Q3LAC4|1074|NEKGERNSKRVCFNV|sp|1|1598	Prex2	Q3LAC4	1074	NEKGERNSKRVCFNV	sp	1	1598	Phosphatidylinositol 3,4,5-trisphosphate-dependent Rac exchanger 2 protein	Prex2 S1074	1.16828	0.661383	0.176085	-0.0336199	6.96145e-05	0.0009266	0.520849	0.89453	616	559			205	363			821	922			6.96145e-05	1089	433		109		542	223		Prex2
Shank2|Q80Z38|456|MTPTVPGSPKGPFLG|sp|1|1476	Shank2	Q80Z38	456	MTPTVPGSPKGPFLG	sp	1	1476	SH3 and multiple ankyrin repeat domains protein 2	Shank2 S456	0.78802	0.547607	-0.198509	0.0538357	8.2389e-06	1.20946e-05	0.162638	0.556163	357	123			476	505			833	628			8.2389e-06	543	218		327		545	224		Shank2
Srrm2|Q8BTI8|1631|ARRGSRSSIEPKTKS|sp|1|2703	Srrm2	Q8BTI8	1631	ARRGSRSSIEPKTKS	sp	1	2703	Serine/arginine repetitive matrix protein 2	Srrm2 S1631	-1.22695	0.0036648	0.719898	0.302243	7.97906e-05	0.988872	0.0466592	0.231839	296		204		19		19		315		223		7.97906e-05	1131	452		94		546	225		Srrm2
Acin1|Q9JIX8|491|TTDTKAESPAGRVSD|sp|1|1338	Acin1	Q9JIX8	491	TTDTKAESPAGRVSD	sp	1	1338	Apoptotic chromatin condensation inducer in the nucleus	Acin1 S491	-0.72696	-0.27268	0.0324301	0.193984	3.58018e-06	0.0708006	0.80482	0.315603	62				239				301				3.58018e-06	406	155		399		554	226		Acin1
Map1a|Q9QYR6|1177|KDLWPMVSPEDTQSL|sp|1|2776	Map1a	Q9QYR6	1177	KDLWPMVSPEDTQSL	sp	1	2776	Microtubule-associated protein 1A	Map1a S1177	0.828592	0.682058	0.226549	0.16454	1.73247e-05	0.000365117	0.16638	0.352935	432	363			432	305			864	668			1.73247e-05	689	273		284		557	227		Map1a
Arhgap35|Q91YM2|591|RNQKNSLSDLNIDRI|sp|1|1499	Arhgap35	Q91YM2	591	RNQKNSLSDLNIDRI	sp	1	1499	Rho GTPase-activating protein 35 (Glucocorticoid receptor DNA-binding factor 1)	Arhgap35 S591	0.821686	0.200443	-0.199124	-0.0855421	1.63884e-05	0.223837	0.207982	0.728983	424				439				863				1.63884e-05	677	267		291		558	228		Arhgap35
Ppp1r9a|Q8BMP0|192|SDSLDSLSPRTEAVS|tr|1|447	Ppp1r9a	Q8BMP0	192	SDSLDSLSPRTEAVS	tr	1	447	Protein phosphatase 1, regulatory subunit 9A	Ppp1r9a S192	0.713923	0.362085	-0.177421	-0.192518	3.42142e-06	0.00178506	0.133164	0.125227	286	698			555	987			841	1685			3.42142e-06	396	149		413		562	229		Ppp1r9a
Arhgef2|Q60875|718;721|IELCRADSDSSQKDR;CRADSDSSQKDRNGN|sp|1|985	Arhgef2	Q60875	718;721	IELCRADSDSSQKDR;CRADSDSSQKDRNGN	sp	1	985	Rho guanine nucleotide exchange factor 2	Arhgef2 S718+S721	0.849146		-0.343068		2.23642e-05		0.0747231		465				408				873				2.23642e-05	758	297		266		563	230		Arhgef2
Eif3b|Q8JZQ9|111|EQARGHPSAGAEEEG|sp|1|803	Eif3b	Q8JZQ9	111	EQARGHPSAGAEEEG	sp	1	803	Eukaryotic translation initiation factor 3 subunit B	Eif3b S111	0.755777	0.283245	0.0587203	0.189359	7.40515e-06	0.0108158	0.670615	0.155412	344				513				857				7.40515e-06	516	203		363		566	231		Eif3b
Arhgef2|Q60875|649|FRLESFESLRGERLL|sp|1|985	Arhgef2	Q60875	649	FRLESFESLRGERLL	sp	1	985	Rho guanine nucleotide exchange factor 2	Arhgef2 S649	0.689695		-0.220216		2.06087e-06		0.063635		235				596				831				2.06087e-06	315	117		457		574	232		Arhgef2
Srrm2|Q8BTI8|2224|AAAMNLASPRTAVAP|sp|1|2703	Srrm2	Q8BTI8	2224	AAAMNLASPRTAVAP	sp	1	2703	Serine/arginine repetitive matrix protein 2	Srrm2 S2224	0.701941	0.0976978	-0.262756	-0.0687422	2.93519e-06	0.513223	0.0490086	0.751332	271		247		577		234		848		481		2.93519e-06	366	137		437		574	233		Srrm2
Ddx46|Q569Z5|199|MKQGKKWSLEDDDDD|sp|1|1032	Ddx46	Q569Z5	199	MKQGKKWSLEDDDDD	sp	1	1032	Probable ATP-dependent RNA helicase DDX46	Ddx46 S199	0.691657		-0.0617957		2.3514e-06		0.561531		246				591				837				2.3514e-06	332	122		454		576	234		Ddx46
Ppp3ca|P63328|462|DEAIKGFSPQHKITS|sp|1|521	Ppp3ca	P63328	462	DEAIKGFSPQHKITS	sp	1	521	Serine/threonine-protein phosphatase 2B catalytic subunit alpha isoform (EC 3.1.3.16) (CAM-PRP catalytic subunit) (Calmodulin-dependent calcineurin A subunit alpha isoform) (CNA alpha)	Ppp3ca S462	1.06449	0.139884	0.0856075	-0.384709	7.0649e-05	0.482799	0.751026	0.141514	619				254				873				7.0649e-05	1095	437		139		576	235		Ppp3ca
Nono|Q99K48|452|GIGAIGGTPPAFNRP|sp|1|473	Nono	Q99K48	452	GIGAIGGTPPAFNRP	sp	1	473	Non-POU domain-containing octamer-binding protein	Nono T452	0.76572	-0.153151	0.0256806	0.096202	9.10871e-06	0.205473	0.873376	0.564137	367				502				869				9.10871e-06	561	225		353		578	236		Nono
Map2|P20357|283;288|WGLAAPISPGPLTPM;PISPGPLTPMREKDV|sp|1|1828	Map2	P20357	283;288	WGLAAPISPGPLTPM;PISPGPLTPMREKDV	sp	1	1828	Microtubule-associated protein 2	Map2 S283+T288	1.21906		-0.678508		0.000100852		0.055746		675				184				859				0.000100852	1217	485		95		580	237		Map2
Rbm15|Q0VBL3|723|DKRDRKNSASAERDR|sp|1|962	Rbm15	Q0VBL3	723	DKRDRKNSASAERDR	sp	1	962	RNA-binding protein 15 (One-twenty two protein 1) (RNA-binding motif protein 15)	Rbm15 S723	2.16962	0.559414	-0.00977018	-0.364978	0.000170549	0.0762649	0.990174	0.37118	762				20				782				0.000170549	1444	572		11		583	238		Rbm15
Srgap3|Q812A2|858|MGRVRLRSDGAAIPR|sp|1|1099	Srgap3	Q812A2	858	MGRVRLRSDGAAIPR	sp	1	1099	SLIT-ROBO Rho GTPase-activating protein 3	Srgap3 S858	0.83841	0.453556	-0.310347	-0.123577	2.49014e-05	0.000147856	0.0970709	0.230492	475	278			424	625			899	903			2.49014e-05	781	307		276		583	239		Srgap3
Elfn1|Q8C8T7|629|GGLQRHHSVEAAPGP|sp|2|828	Elfn1	Q8C8T7	629	GGLQRHHSVEAAPGP	sp	2	828	Protein ELFN1 (Extracellular leucine-rich repeat and fibronectin type-III domain-containing protein 1) (Protein phosphatase 1 regulatory subunit 28)	Elfn1 S629	-0.759833	-0.180841	0.328687	0.0594724	9.74585e-06	0.0842673	0.0502003	0.693601	118				208				326				9.74585e-06	574	227		359		586	240		Elfn1
Ahnak|E9Q616|4890|KAEAPLPSPKLEGEI|tr|1|5656	Ahnak	E9Q616	4890	KAEAPLPSPKLEGEI	tr	1	5656	AHNAK nucleoprotein (desmoyokin)	Ahnak S4890	0.65955	0.879511	-0.120259	-0.0765318	3.34456e-05	0.000217412	0.381198	0.754245	508	321			655	155			1163	476			3.34456e-05	851	342		246		588	241		Ahnak
Shank3|Q4ACU6|1163|PLASPAFSPRSPAWI|sp|1|1730	Shank3	Q4ACU6	1163	PLASPAFSPRSPAWI	sp	1	1730	SH3 and multiple ankyrin repeat domains protein 3	Shank3 S1163	0.892859		-0.359932		3.84404e-05		0.0893566		527				366				893				3.84404e-05	887	353		236		589	242		Shank3
Eef1b2:Eef1b|A0A087WS46:O70251|42:83|LGKYGPSSVEDTTGS:LGKYGPSSVEDTTGS|tr:sp|1:1|184:225	Eef1b2:Eef1b	A0A087WS46:O70251	42:83	LGKYGPSSVEDTTGS:LGKYGPSSVEDTTGS	tr:sp	1:1	184:225	Eukaryotic translation elongation factor 1 beta 2	Eef1b2 S42	0.767934	1.08279	-0.276985	-0.445836	0.00422932	8.099e-05	0.379154	0.0758384	1608	229			501	99			2109	328			8.099e-05	1138	455		135		590	243		Eef1b2
Matr3|Q8K310|598|KSRKRSYSPDGKESP|sp|1|846	Matr3	Q8K310	598	KSRKRSYSPDGKESP	sp	1	846	Matrin-3	Matr3 S598	-0.795188	-0.357777	0.0746566	0.103138	1.72778e-05	0.00872879	0.640017	0.528962	146				178				324				1.72778e-05	688	272		320		592	244		Matr3
Sorbs2|Q3UTJ2|456|SSTEETVSPKIKSRS|sp|1|1180	Sorbs2	Q3UTJ2	456	SSTEETVSPKIKSRS	sp	1	1180	Sorbin and SH3 domain-containing protein 2	Sorbs2 S456	0.845468	0.401915	-0.235952	-0.202311	2.62517e-05	0.019248	0.177833	0.329399	485	1335			414	747			899	2082			2.62517e-05	800	321		271		592	245		Sorbs2
Eif3c|Q8R1B4|260|KFLKKAPTTEEDKKA|sp|1|911	Eif3c	Q8R1B4	260	KFLKKAPTTEEDKKA	sp	1	911	Eukaryotic translation initiation factor 3 subunit C	Eif3c T260	-1.19989	-0.142426	0.0339243	-0.0453499	0.000105925	0.192559	0.92604	0.786427	338				22				360				0.000105925	1237	495		98		593	246		Eif3c
Csdc2|Q91YQ3|59|TKRTRTYSATARASA|sp|1|154	Csdc2	Q91YQ3	59	TKRTRTYSATARASA	sp	1	154	Cold shock domain-containing protein C2	Csdc2 S59	0.245462	1.12418	0.13264	-0.909059	0.0191442	9.32062e-05	0.316301	0.00965215	2301	243		17	2503	87		2	4804	330		19	9.32062e-05	1193	477		117		594	247		Csdc2
Grin2a|P35436|1198;1204|FTLKDKGSPHSEGSD;GSPHSEGSDRYRQNS|sp|1|1464	Grin2a	P35436	1198;1204	FTLKDKGSPHSEGSD;GSPHSEGSDRYRQNS	sp	1	1464	Glutamate receptor ionotropic, NMDA 2A (GluN2A) (Glutamate [NMDA] receptor subunit epsilon-1) (N-methyl D-aspartate receptor subtype 2A) (NMDAR2A) (NR2A)	Grin2a S1198+S1204	-0.798588	-0.728035	0.334343	0.467449	1.8897e-05	0.000721593	0.064383	0.0543048	149	140			174	48			323	188			1.8897e-05	702	278		317		595	248		Grin2a
Map1a|Q9QYR6|1712;1720|GPNEQEITPLQHTPR;PLQHTPRSPWASDFK|sp|1|2776	Map1a	Q9QYR6	1712;1720	GPNEQEITPLQHTPR;PLQHTPRSPWASDFK	sp	1	2776	Microtubule-associated protein 1A	Map1a T1712+S1720	0.811488		-0.389625		2.45052e-05		0.0512551		471				448				919				2.45052e-05	774	304		298		602	249		Map1a
Zc3h14|Q8BJ05|85|TEPSSLKSPDASIFD|sp|1|735	Zc3h14	Q8BJ05	85	TEPSSLKSPDASIFD	sp	1	735	Zinc finger CCCH domain-containing protein 14	Zc3h14 S85	0.676298	0.230461	-0.0801622	-0.171085	2.21146e-06	0.0708574	0.424866	0.294558	242				622				864				2.21146e-06	327	120		483		603	250		Zc3h14
Srrt|Q99MR6|543|LWASEPGTPPVPTSL|sp|1|875	Srrt	Q99MR6	543	LWASEPGTPPVPTSL	sp	1	875	Serrate RNA effector molecule homolog	Srrt T543	0.688265	0.490148	0.089213	-0.0445744	3.17075e-06	0.00476939	0.405497	0.849267	281	861			599	539			880	1400			3.17075e-06	387	144		459		603	251		Srrt
Sptbn1|Q62261|2312;2319|ISSDKHDTSASTQST;TSASTQSTPASSRAQ|sp|1|2363	Sptbn1	Q62261	2312;2319	ISSDKHDTSASTQST;TSASTQSTPASSRAQ	sp	1	2363	Spectrin beta chain, non-erythrocytic 1	Sptbn1 T2312+T2319	-0.710738		0.0586484		5.68518e-06		0.636554		86				260				346				5.68518e-06	467	183		422		605	252		Sptbn1
Eif4g1|Q6NZJ6|1231|EATLPPVSPPKAALS|sp|1|1600	Eif4g1	Q6NZJ6	1231	EATLPPVSPPKAALS	sp	1	1600	Eukaryotic translation initiation factor 4 gamma 1	Eif4g1 S1231	0.458345	0.775626	-0.0807469	-0.0911955	0.00019107	1.49445e-05	0.510418	0.484249	789	116			1232	217			2021	333			1.49445e-05	663	260		345		605	253		Eif4g1
Slc7a11|Q9WTR6|26|NMSGRLPSMGDQEPP|sp|1|502	Slc7a11	Q9WTR6	26	NMSGRLPSMGDQEPP	sp	1	502	Cystine/glutamate transporter	Slc7a11 S26	0.437085	0.741468	0.192531	-0.105285	0.000430574	1.02008e-05	0.146687	0.363167	940	98			1321	241			2261	339			1.02008e-05	585	228		380		608	254		Slc7a11
Cdh5|P55284|632|RKQAHAHSKSALEIH|sp|1|784	Cdh5	P55284	632	RKQAHAHSKSALEIH	sp	1	784	Cadherin-5	Cdh5 S632	0.667837	0.698018	0.0443416	-0.0401461	0.000243672	4.26138e-06	0.833183	0.709094	832	60			643	287			1475	347			4.26138e-06	432	166		446		612	255		Cdh5
Bclaf1|Q8K019|882|FNFKKSGSSPKWTHD|sp|1|919	Bclaf1	Q8K019	882	FNFKKSGSSPKWTHD	sp	1	919	Bcl-2-associated transcription factor 1	Bclaf1 S882	-0.672364	-0.192575	-0.00784112	-0.103396	2.43973e-06	0.0847693	0.952223	0.48574	50				320				370				2.43973e-06	338	125		492		617	256		Bclaf1
Tiam2|Q6ZPF3|1116|RPLARHLSDADRLRK|sp|1|1715	Tiam2	Q6ZPF3	1116	RPLARHLSDADRLRK	sp	1	1715	T-lymphoma invasion and metastasis-inducing protein 2	Tiam2 S1116	0.744861	-0.303521	-0.419956	-0.433322	1.15088e-05	0.0512969	0.0297326	0.0571036	390		58		525		118		915		176		1.15088e-05	612	240		377		617	257		Tiam2
Sparcl1|P70663|411|EPSDEGNSREHSAGS|sp|1|650	Sparcl1	P70663	411	EPSDEGNSREHSAGS	sp	1	650	SPARC-like protein 1	Sparcl1 S411	-0.438113	-0.786291	-0.322101	-0.271178	0.038607	2.11632e-05	0.244076	0.0726119	3197	17			1027	40			4224	57			2.11632e-05	733	289		328		617	258		Sparcl1
Map1a|Q9QYR6|1899|GAGAPDSSSFSSKVP|sp|1|2776	Map1a	Q9QYR6	1899	GAGAPDSSSFSSKVP	sp	1	2776	Microtubule-associated protein 1A	Map1a S1899	0.679378		0.0144628		3.30736e-06		0.912308		284				616				900				3.30736e-06	393	147		476		623	259		Map1a
Camk4|P08414|353|QENHKASSDPPSTQD|sp|1|469	Camk4	P08414	353	QENHKASSDPPSTQD	sp	1	469	Calcium/calmodulin-dependent protein kinase type IV	Camk4 S353	0.79146	-0.243012	-0.212731	-0.0557664	2.36868e-05	0.0233989	0.186779	0.704326	467				474				941				2.36868e-05	767	301		322		623	260		Camk4
Syndig1|A2ANU3|120|TTFIEDRSPTKDSLE|sp|1|258	Syndig1	A2ANU3	120	TTFIEDRSPTKDSLE	sp	1	258	Synapse differentiation-inducing gene protein 1	Syndig1 S120	-0.692592	-0.291016	0.320241	-0.140949	5.16909e-06	0.00933507	0.0368535	0.276194	80	651	105		288	881	201		368	1532	306		5.16909e-06	450	173		452		625	261		Syndig1
U2surp|Q6NV83|202|GEKEKKKSNLELFKE|sp|1|1029	U2surp	Q6NV83	202	GEKEKKKSNLELFKE	sp	1	1029	U2 snRNP-associated SURP motif-containing protein	U2surp S202	-1.00923		-0.0480935		8.15453e-05		0.862011		299				58				357				8.15453e-05	1141	458		168		626	262		U2surp
Akap5|D3YVF0|220|SSAIQMGTPELEKET|sp|1|745	Akap5	D3YVF0	220	SSAIQMGTPELEKET	sp	1	745	A-kinase anchor protein 5	Akap5 T220	-0.788362	-0.582464	-0.122502	-0.132192	2.45537e-05	0.00351941	0.439071	0.562918	170				184				354				2.45537e-05	779	305		324		629	263		Akap5
Dennd4c|A6H8H2|971|QPTPEPQSPTEPPAW|sp|1|1906	Dennd4c	A6H8H2	971	QPTPEPQSPTEPPAW	sp	1	1906	DENN domain-containing protein 4C	Dennd4c S971	0.650327		0.0164867		1.45857e-06		0.880928		218				674				892				1.45857e-06	281	104		527		631	264		Dennd4c
Chd4|Q6PDQ2|1524;1528|VEENKKMSQPGSPSP;KKMSQPGSPSPKTPT|sp|1|1915	Chd4	Q6PDQ2	1524;1528	VEENKKMSQPGSPSP;KKMSQPGSPSPKTPT	sp	1	1915	Chromodomain-helicase-DNA-binding protein 4	Chd4 S1524+S1528	-0.724436	-0.232566	-0.0802356	-0.0432092	9.65061e-06	0.0137474	0.545221	0.735901	117	836			245	1255			362	2091			9.65061e-06	573	226		406		632	265		Chd4
Syn1|O88935|67;70|VASPAAPSPGSSGGG;PAAPSPGSSGGGGFF|sp|1|706	Syn1	O88935	67;70	VASPAAPSPGSSGGG;PAAPSPGSSGGGGFF	sp	1	706	Synapsin-1 (Synapsin I)	Syn1 S67+S70	0.920059	0.0500692	-0.296294	-0.0235529	6.70823e-05	0.678054	0.16872	0.898718	609				345				954				6.70823e-05	1065	423		216		639	266		Syn1
Gria1|P23818|863|TSTLPRNSGAGASGG|sp|1|907	Gria1	P23818	863	TSTLPRNSGAGASGG	sp	1	907	Glutamate receptor 1	Gria1 S863	-0.827691	-0.289121	0.505043	0.301696	4.06272e-05	0.00282041	0.035511	0.0228714	204	334	83	121	151	893	68	238	355	1227	151	359	4.06272e-05	897	357		287		644	267		Gria1
Camk2g|A0A286YDL6|184|SLVPEGRSPRDRTAP|tr|1|241	Camk2g	A0A286YDL6	184	SLVPEGRSPRDRTAP	tr	1	241	Calcium/calmodulin-dependent protein kinase type II subunit gamma	Camk2g S184	0.691999	0.616957	-0.101251	0.0485012	6.513e-06	8.95568e-06	0.387799	0.634766	327	89			590	368			917	457			6.513e-06	490	191		453		644	268		Camk2g
Epb41l2|O70318|23|DQAGADASKEKAKEV|sp|1|988	Epb41l2	O70318	23	DQAGADASKEKAKEV	sp	1	988	Band 4.1-like protein 2	Epb41l2 S23	0.755027	0.22436	0.15039	-0.00377371	1.93537e-05	0.0158896	0.306497	0.980773	439	1252			517	1565			956	2817			1.93537e-05	703	279		367		646	269		Epb41l2
Rbm42|Q91V81|129|ADRGHLDSPEAREAM|sp|1|474	Rbm42	Q91V81	129	ADRGHLDSPEAREAM	sp	1	474	RNA-binding protein 42	Rbm42 S129	1.1579		-0.166334		0.00014242		0.579809		737				209				946				0.00014242	1363	536		112		648	270		Rbm42
Cttn|Q60598|405;407;418|KKQTPPASPSPQPIE;QTPPASPSPQPIEDR;IEDRPPSSPIYEDAA|sp|1|546	Cttn	Q60598	405;407;418	KKQTPPASPSPQPIE;QTPPASPSPQPIEDR;IEDRPPSSPIYEDAA	sp	1	546	Cttn protein (Src substrate cortactin)	Cttn S405+S407+S418	0.739316	0.801204	-0.123197	-0.0588666	3.0788e-05	7.33403e-05	0.418772	0.757421	500	223			528	199			1028	422			3.0788e-05	834	334		315		649	271		Cttn
Epb41l2|O70318|580;584|IQDGRRDSKSPTKAT;RRDSKSPTKATPLPA|sp|1|988	Epb41l2	O70318	580;584	IQDGRRDSKSPTKAT;RRDSKSPTKATPLPA	sp	1	988	Band 4.1-like protein 2	Epb41l2 S580+T584	0.803212		0.222582		3.55881e-05		0.193877		515				459				974				3.55881e-05	862	345		309		654	272		Epb41l2
Rps6|P62754|236;240;244|AKRRRLSSLRASTSK;RLSSLRASTSKSESS;LRASTSKSESSQKXX|sp|1|249	Rps6	P62754	236;240;244	AKRRRLSSLRASTSK;RLSSLRASTSKSESS;LRASTSKSESSQKXX	sp	1	249	40S ribosomal protein S6 (Phosphoprotein NP33)	Rps6 S236+S240+S244	0.803737		-0.068502		3.60345e-05		0.70679		516				458				974				3.60345e-05	868	346		308		654	273		Rps6
Kalrn|A2CG49|1188|EIRKWVTTVDKHYRD|sp|1|2964	Kalrn	A2CG49	1188	EIRKWVTTVDKHYRD	sp	1	2964	Kalirin	Kalrn T1188	0.867153		0.0302547		5.67134e-05		0.897872		587				392				979				5.67134e-05	1014	401		253		654	274		Kalrn
Srrm2|Q8BTI8|1630|TARRGSRSSIEPKTK|sp|1|2703	Srrm2	Q8BTI8	1630	TARRGSRSSIEPKTK	sp	1	2703	Serine/arginine repetitive matrix protein 2	Srrm2 S1630	-0.762193	-0.00314912	0.329616	0.265695	2.28419e-05	0.987463	0.0632034	0.187784	162				205				367				2.28419e-05	760	299		356		655	275		Srrm2
Limch1|Q3UH68|757|DSPSSEKSPGSTPFK|sp|1|1057	Limch1	Q3UH68	757	DSPSSEKSPGSTPFK	sp	1	1057	LIM and calponin homology domains-containing protein 1	Limch1 S757	0.690347	0.768059	0.191703	0.0969681	2.43017e-05	0.00140115	0.175242	0.729464	469	578			594	222			1063	800			2.43017e-05	770	303		352		655	276		Limch1
Prpf40a|Q9R1C7|884|HKSDSPESDTEREKD|sp|1|953	Prpf40a	Q9R1C7	884	HKSDSPESDTEREKD	sp	1	953	Pre-mRNA-processing factor 40 homolog A	Prpf40a S884	-0.683157	0.349255	-0.0509859	-0.0825012	6.36653e-06	0.00137941	0.678829	0.469758	91	574			305	931			396	1505			6.36653e-06	486	188		468		656	277		Prpf40a
Map1a|Q9QYR6|1720|PLQHTPRSPWASDFK|sp|1|2776	Map1a	Q9QYR6	1720	PLQHTPRSPWASDFK	sp	1	2776	Microtubule-associated protein 1A	Map1a S1720	1.10427		-0.403298		0.000139842		0.158343		736				232				968				0.000139842	1354	532		125		657	278		Map1a
Phax|Q9JJT9|159|KKESQEYTKELDKDL|sp|1|385	Phax	Q9JJT9	159	KKESQEYTKELDKDL	sp	1	385	Phosphorylated adapter RNA export protein	Phax T159	-0.83451		0.13261		5.00032e-05		0.471008		228				147				375				5.00032e-05	959	378		281		659	279		Phax
Arhgef6|Q8K4I3|639|RKTERKASEEEYVIR|sp|1|771	Arhgef6	Q8K4I3	639	RKTERKASEEEYVIR	sp	1	771	Rho guanine nucleotide exchange factor 6	Arhgef6 S639	-0.776164	0.0753892	0.52272	0.086834	2.59211e-05	0.707365	0.0270386	0.751089	178		32		195		60		373		92		2.59211e-05	796	316		344		660	280		Arhgef6
Eef2k|O08796|473|RHESDEDSLGSSGRV|sp|1|724	Eef2k	O08796	473	RHESDEDSLGSSGRV	sp	1	724	Eukaryotic elongation factor 2 kinase	Eef2k S473	-0.977421	-0.0979375	0.046051	0.169666	9.5855e-05	0.762936	0.867435	0.682267	325				71				396				9.5855e-05	1203	479		182		661	281		Eef2k
Map1a|Q9QYR6|1316|KSPESLSSPAMEDLA|sp|1|2776	Map1a	Q9QYR6	1316	KSPESLSSPAMEDLA	sp	1	2776	Microtubule-associated protein 1A	Map1a S1316	0.853976	0.270427	0.192326	0.121763	5.51803e-05	0.00206373	0.312353	0.191669	583	661			404	1310			987	1971			5.51803e-05	1009	399		262		661	282		Map1a
Epb41l1|Q9Z2H5|78;79|ADGLSERTTPSKAQK;DGLSERTTPSKAQKS|sp|1|879	Epb41l1	Q9Z2H5	78;79	ADGLSERTTPSKAQK;DGLSERTTPSKAQKS	sp	1	879	Band 4.1-like protein 1	Epb41l1 T78+T79	-0.680765	-0.165676	0.131489	-0.0158244	6.45854e-06	0.0426064	0.256885	0.90519	93	1493			309	1595			402	3088			6.45854e-06	489	190		472		662	283		Epb41l1
Akap13|E9Q394|487|ELEHSLLTPDATTQN|sp|1|2776	Akap13	E9Q394	487	ELEHSLLTPDATTQN	sp	1	2776	A-kinase anchor protein 13	Akap13 T487	0.781351		0.0875568		2.79634e-05		0.596519		491				488				979				2.79634e-05	813	324		338		662	284		Akap13
Ndrg1|Q62433|346;352|GTRSRSHTSEGPRSR;HTSEGPRSRSHTSEG|sp|1|394	Ndrg1	Q62433	346;352	GTRSRSHTSEGPRSR;HTSEGPRSRSHTSEG	sp	1	394	Protein NDRG1	Ndrg1 T346+S352	0.424215		1.58714		0.00935132		0.000239934		1935		1		1384		1		3319		2		0.000239934	1602	620		43		663	285		Ndrg1
Cwc25|Q9DBF7|307|VNRKERDSPSPKKEA|sp|2|416	Cwc25	Q9DBF7	307	VNRKERDSPSPKKEA	sp	2	416	Pre-mRNA-splicing factor CWC25 homolog	Cwc25 S307	0.713644	0.396272	-0.199244	-0.168688	1.4595e-05	0.000621647	0.152247	0.142075	418	426			557	769			975	1195			1.4595e-05	660	257		414		671	286		Cwc25
Ank3|A0A087WNU5|1387;1390|SPENRVPTQQSEDDQ;NRVPTQQSEDDQPPE|tr|1|2871	Ank3	A0A087WNU5	1387;1390	SPENRVPTQQSEDDQ;NRVPTQQSEDDQPPE	tr	1	2871	Ankyrin-3	Ank3 T1387+S1390	-0.71013	-0.0828346	0.208683	0.110721	1.29194e-05	0.335216	0.132465	0.320686	133				263				396				1.29194e-05	630	248		425		673	287		Ank3
Hnrnpa0|Q9CX86|282|GGGGGGGSWGGRSNS|sp|1|305	Hnrnpa0	Q9CX86	282	GGGGGGGSWGGRSNS	sp	1	305	Heterogeneous nuclear ribonucleoprotein A0 (hnRNP A0)	Hnrnpa0 S282	0.710946	0.346205	0.0456676	-0.0624441	1.44855e-05	0.00120503	0.757217	0.5866	415	552			564	943			979	1495			1.44855e-05	655	255		421		676	288		Hnrnpa0
Bcas3|Q8CCN5|448|PCVRTHMSPRVVNRM|sp|1|928	Bcas3	Q8CCN5	448	PCVRTHMSPRVVNRM	sp	1	928	Breast carcinoma-amplified sequence 3 homolog	Bcas3 S448	-0.733409	-0.542953	0.196837	0.127014	2.14293e-05	0.000161924	0.182993	0.306312	156	47			230	164			386	211			2.14293e-05	739	291		387		678	289		Bcas3
Shank1|D3YZU1|1536|PRRVLPTSPTSPRGN|sp|1|2167	Shank1	D3YZU1	1536	PRRVLPTSPTSPRGN	sp	1	2167	SH3 and multiple ankyrin repeat domains protein 1	Shank1 S1536	0.76177	-0.033792	-0.522082	-0.0259897	2.89833e-05	0.820834	0.0270386	0.902734	494		35		505		55		999		90		2.89833e-05	819	327		357		684	290		Shank1
Cnksr2|Q80YA9|467|RDSRRENSLLRYMSN|sp|1|1032	Cnksr2	Q80YA9	467	RDSRRENSLLRYMSN	sp	1	1032	Connector enhancer of kinase suppressor of ras 2	Cnksr2 S467	0.700929	0.466562	-0.0815256	-0.217303	1.26691e-05	0.00122572	0.539137	0.147802	397	622			579	659			976	1281			1.26691e-05	626	246		440		686	291		Cnksr2
Dlgap3|Q6PFD5|641|GVQVETISDSDTENR|sp|1|977	Dlgap3	Q6PFD5	641	GVQVETISDSDTENR	sp	1	977	Disks large-associated protein 3	Dlgap3 S641	-0.652501	-0.193596	0.143158	0.112116	4.96267e-06	0.0227873	0.190105	0.278535	76	1107			359	1495			435	2602			4.96267e-06	444	169		522		691	292		Dlgap3
Rsrc2|A2RTL5|45|KGRERLNSSENGEDR|sp|2|376	Rsrc2	A2RTL5	45	KGRERLNSSENGEDR	sp	2	376	Arginine/serine-rich coiled-coil protein 2	Rsrc2 S45	0.691143	0.664369	-0.208242	-0.123197	1.15005e-05	0.000676509	0.120449	0.530187	389	438			593	320			982	758			1.15005e-05	611	239		456		695	293		Rsrc2
Dbn1|Q9QXS6|274|SQMKKSESEVEEAAA|sp|1|706	Dbn1	Q9QXS6	274	SQMKKSESEVEEAAA	sp	1	706	Drebrin	Dbn1 S274	0.630395	0.119788	0.0882674	0.105274	2.55108e-06	0.133168	0.353042	0.312576	254				719				973				2.55108e-06	347	130		567		697	294		Dbn1
Mfap1b:Mfap1a|C0HKD9:C0HKD8|94:94|RRLQNRISEDVEERL:RRLQNRISEDVEERL|sp:sp|1:1|439:439	Mfap1b:Mfap1a	C0HKD9:C0HKD8	94:94	RRLQNRISEDVEERL:RRLQNRISEDVEERL	sp:sp	1:1	439:439	Microfibrillar-associated protein 1B (Spliceosome B complex protein MFAP1B)	Mfap1b S94	0.668769	0.00577098	-0.00167544	-0.00781214	7.19104e-06	0.968222	0.991706	0.970574	337				640				977				7.19104e-06	509	201		498		699	295		Mfap1b
Sbf1|Q6ZPE2|1137|YQRLGLGTLSSSLSR|sp|1|1867	Sbf1	Q6ZPE2	1137	YQRLGLGTLSSSLSR	sp	1	1867	Myotubularin-related protein 5	Sbf1 T1137	0.693999	0.282172	0.141639	-0.0687176	1.36475e-05	0.0146835	0.275588	0.647472	410	1223			585	1252			995	2475			1.36475e-05	647	250		450		700	296		Sbf1
Puf60|Q3UEB3|466|KLLRKQESTVMVLRN|sp|1|564	Puf60	Q3UEB3	466	KLLRKQESTVMVLRN	sp	1	564	Poly(U)-binding-splicing factor PUF60	Puf60 S466	0.875595		-0.156134		8.028e-05		0.445988		634				384				1018				8.028e-05	1134	453		249		702	297		Puf60
Akap13|E9Q394|2462|QDLRRTESDSGLKKG|sp|1|2776	Akap13	E9Q394	2462	QDLRRTESDSGLKKG	sp	1	2776	A-kinase anchor protein 13	Akap13 S2462	0.51703	0.728582	0.121541	-0.1295	0.00127076	2.5023e-05	0.496557	0.312402	1229	147			1012	254			2241	401			2.5023e-05	783	308		396		704	298		Akap13
Thrap3|Q569Z6|561|GKSSFSITREAQVNV|sp|1|951	Thrap3	Q569Z6	561	GKSSFSITREAQVNV	sp	1	951	Thyroid hormone receptor-associated protein 3	Thrap3 T561	-0.658492	-0.0313741	0.225029	-0.0507456	6.99034e-06	0.879637	0.0789714	0.852041	96				348				444				6.99034e-06	499	195		510		705	299		Thrap3
Caprin1|Q60865|305|MAETQFSSGEKEQVD|sp|1|707	Caprin1	Q60865	305	MAETQFSSGEKEQVD	sp	1	707	Caprin-1	Caprin1 S305	0.670255	-0.00972367	-0.0639212	-0.0465832	7.85491e-06	0.936688	0.597703	0.749798	352				636				988				7.85491e-06	533	211		496		707	300		Caprin1
Plcb1|Q9Z1B3|524|DDDCKKSSMDEGTAG|sp|1|1216	Plcb1	Q9Z1B3	524	DDDCKKSSMDEGTAG	sp	1	1216	1-phosphatidylinositol 4,5-bisphosphate phosphodiesterase beta-1	Plcb1 S524	0.650967		-0.180579		5.68518e-06		0.118935		316				672				988				5.68518e-06	468	182		526		708	301		Plcb1
Gphn|Q8BUV3|194;200|PSPPPPLSPPPTTSP;LSPPPTTSPHKQTED|sp|1|769	Gphn	Q8BUV3	194;200	PSPPPPLSPPPTTSP;LSPPPTTSPHKQTED	sp	1	769	Molybdopterin molybdenumtransferase (EC 2.10.1.1) [Includes: Molybdopterin adenylyltransferase (MPT adenylyltransferase) (EC 2.7.7.75) (Domain G); Molybdopterin molybdenumtransferase (MPT Mo-transferase) (EC 2.10.1.1) (Domain E)]	Gphn S194+S200	-1.01724	-0.31472	-0.0740724	0.143733	0.000148969	0.00709677	0.80021	0.279309	398				55				453				0.000148969	1379	544		167		711	302		Gphn
Gemin4|Q6P6L6|84|VLQPSPVSPSDTDTR|tr|1|1058	Gemin4	Q6P6L6	84	VLQPSPVSPSDTDTR	tr	1	1058	Gem (Nuclear organelle) associated protein 4 (Gem nuclear organelle-associated protein 4)	Gemin4 S84	0.587769	0.741949	-0.0698154	-0.0864969	0.000247157	3.12602e-05	0.680579	0.539379	834	160			804	238			1638	398			3.12602e-05	835	335		379		714	303		Gemin4
Hnrnpa1|P49312|285|GGNFGGRSSGPYGGG|sp|1|320	Hnrnpa1	P49312	285	GGNFGGRSSGPYGGG	sp	1	320	Heterogeneous nuclear ribonucleoprotein A1	Hnrnpa1 S285	0.807903	0.00314505	-0.219962	-0.0692704	6.42723e-05	0.983517	0.233349	0.680879	602				451				1053				6.42723e-05	1048	415		301		716	304		Hnrnpa1
Camkv|Q3UHL1|438|PATDRSATPATDGRA|sp|1|512	Camkv	Q3UHL1	438	PATDRSATPATDGRA	sp	1	512	CaM kinase-like vesicle-associated protein	Camkv T438	-0.671497	-0.489873	-0.0341674	-0.0138965	9.01256e-06	0.000938667	0.80021	0.945006	110				325				435				9.01256e-06	557	224		494		718	305		Camkv
Sema4d|O09126|797|ETLVEPGSFSQQNGD|sp|1|861	Sema4d	O09126	797	ETLVEPGSFSQQNGD	sp	1	861	Semaphorin-4D	Sema4d S797	0.777561	0.134489	-0.00900562	-0.0148591	5.00032e-05	0.394879	0.967343	0.958107	562				491				1053				5.00032e-05	960	379		341		720	306		Sema4d
Srrm2|Q8BTI8|1278;1287|EHKELSHSPPRENSF;PRENSFESSLEFKNS|sp|1|2703	Srrm2	Q8BTI8	1278;1287	EHKELSHSPPRENSF;PRENSFESSLEFKNS	sp	1	2703	Serine/arginine repetitive matrix protein 2	Srrm2 S1278+S1287	0.658997	0.251724	0.129693	-0.0617593	7.89294e-06	0.0383757	0.260196	0.720094	355	1668			656	1414			1011	3082			7.89294e-06	537	213		509		722	307		Srrm2
Fgd4|Q91ZT5|61|GQPGLTSSPPRKFLP|sp|1|766	Fgd4	Q91ZT5	61	GQPGLTSSPPRKFLP	sp	1	766	FYVE, RhoGEF and PH domain-containing protein 4	Fgd4 S61	-0.636412	-0.183702	0.135641	0.204681	5.0687e-06	0.0990252	0.201366	0.166145	78				383				461				5.0687e-06	447	171		553		724	308		Fgd4
Sybu|Q8BHS8|54|PASESPFSEEESREF|sp|1|665	Sybu	Q8BHS8	54	PASESPFSEEESREF	sp	1	665	Syntabulin	Sybu S54	-0.742325		0.0372445		3.64106e-05		0.838556		197				221				418				3.64106e-05	870	348		378		726	309		Sybu
Ralbp1|Q62172|27;34|HGSGLTRTPSSEEIS;TPSSEEISPTKFPGL|sp|1|648	Ralbp1	Q62172	27;34	HGSGLTRTPSSEEIS;TPSSEEISPTKFPGL	sp	1	648	RalA-binding protein 1	Ralbp1 T27+S34	-0.649766	-0.295696	-0.00164295	-0.224203	7.47096e-06	0.00561777	0.991706	0.0863107	101	474			362	859			463	1333			7.47096e-06	520	205		528		733	310		Ralbp1
Map2|P20357|1358|GSPDAPATPEKEEVA|sp|1|1828	Map2	P20357	1358	GSPDAPATPEKEEVA	sp	1	1828	Microtubule-associated protein 2	Map2 T1358	0.683704	0.602076	-0.0253637	-0.228695	1.63231e-05	0.00129877	0.868841	0.230123	423	639			606	426			1029	1065			1.63231e-05	676	266		467		733	311		Map2
Thrap3|Q569Z6|320|KKSPVGKSPPATGSA|sp|1|951	Thrap3	Q569Z6	320	KKSPVGKSPPATGSA	sp	1	951	Thyroid hormone receptor-associated protein 3	Thrap3 S320	-0.652941	-0.298442	0.0687894	0.0397065	7.89294e-06	0.0118717	0.556172	0.808831	105	759			358	842			463	1601			7.89294e-06	538	214		520		734	312		Thrap3
Map2|P20357|1160|PDEGKKETSPETSLI|sp|1|1828	Map2	P20357	1160	PDEGKKETSPETSLI	sp	1	1828	Microtubule-associated protein 2	Map2 T1160	-0.788279	-0.151527	-0.13232	0.0347409	6.24004e-05	0.168992	0.459099	0.842946	261				185				446				6.24004e-05	1035	411		325		736	313		Map2
Ap3b2|Q9JME5|736|GGSESEQSEEEDEKK|sp|1|1082	Ap3b2	Q9JME5	736	GGSESEQSEEEDEKK	sp	1	1082	AP-3 complex subunit beta	Ap3b2 S736	0.576939	1.66682	-0.0900197	0.232921	0.00445876	0.000421044	0.728768	0.625328	1632	379			837	35			2469	414			0.000421044	1863	708		32		740	314		Ap3b2
Exosc9|Q9JHI7|417|KKIRAQTSANQKAPS|sp|1|438	Exosc9	Q9JHI7	417	KKIRAQTSANQKAPS	sp	1	438	Exosome complex component RRP45	Exosc9 S417	-0.80601		0.148602		7.24729e-05		0.423336		288				166				454				7.24729e-05	1104	441		306		747	315		Exosc9
Camk2g|Q923T9|36|RRCVKKTSTQEYAAK|sp|1|529	Camk2g	Q923T9	36	RRCVKKTSTQEYAAK	sp	1	529	Calcium/calmodulin-dependent protein kinase type II subunit gamma	Camk2g S36	1.04175		-0.336917		0.000193971		0.221404		794				276				1070				0.000193971	1506	590		157		747	316		Camk2g
Eif4g1|Q6NZJ6|1081|TKITKPGSIDSNNQL|sp|1|1600	Eif4g1	Q6NZJ6	1081	TKITKPGSIDSNNQL	sp	1	1600	Eukaryotic translation initiation factor 4 gamma 1	Eif4g1 S1081	-0.888842	0.088601	0.495869	0.00365004	0.000125054	0.436963	0.0577687	0.987106	364				114				478				0.000125054	1297	514		238		752	317		Eif4g1
Rock2|P70336|1054|PVKRGSDTDVRRKEK|sp|1|1388	Rock2	P70336	1054	PVKRGSDTDVRRKEK	sp	1	1388	Rho-associated protein kinase 2	Rock2 T1054	0.643825	0.153538	0.0339363	0.00930894	8.18255e-06	0.0737472	0.789674	0.951444	356				688				1044				8.18255e-06	542	217		537		754	318		Rock2
Map2|P20357|1161|DEGKKETSPETSLIQ|sp|1|1828	Map2	P20357	1161	DEGKKETSPETSLIQ	sp	1	1828	Microtubule-associated protein 2	Map2 S1161	-0.759078	-0.392057	0.0065317	0.0324323	5.62634e-05	0.00418036	0.976538	0.860484	249				209				458				5.62634e-05	1011	400		360		760	319		Map2
Acin1|Q9JIX8|561|QKEGRRASHALFPEH|sp|1|1338	Acin1	Q9JIX8	561	QKEGRRASHALFPEH	sp	1	1338	Apoptotic chromatin condensation inducer in the nucleus	Acin1 S561	0.648981		-0.0655674		1.06197e-05		0.589324		383				676				1059				1.06197e-05	597	232		529		761	320		Acin1
Grin2a|P35436|1062|EVAHSDISETSSRAT|sp|1|1464	Grin2a	P35436	1062	EVAHSDISETSSRAT	sp	1	1464	Glutamate receptor ionotropic, NMDA 2A (GluN2A) (Glutamate [NMDA] receptor subunit epsilon-1) (N-methyl D-aspartate receptor subtype 2A) (NMDAR2A) (NR2A)	Grin2a S1062	-0.725262	-0.261609	0.385312	0.0149088	4.3607e-05	0.00696529	0.0476753	0.917885	213	551	235		243	1053	141		456	1604	376		4.3607e-05	923	364		402		766	321		Grin2a
Habp4|Q9JKS5|220|RDFERYSSNDKTNRM|sp|1|411	Habp4	Q9JKS5	220	RDFERYSSNDKTNRM	sp	1	411	Intracellular hyaluronan-binding protein 4	Habp4 S220	-0.874971	-0.163453	0.16079	-0.095162	0.000128272	0.116053	0.461032	0.496135	369				125				494				0.000128272	1311	516		250		766	322		Habp4
Arhgap20|Q6IFT4|704|LRRHRRSSEPSIDYL|sp|1|1182	Arhgap20	Q6IFT4	704	LRRHRRSSEPSIDYL	sp	1	1182	Rho GTPase-activating protein 20	Arhgap20 S704	-0.365351	-0.665026	-0.0172762	0.163914	0.00653097	1.60754e-05	0.932819	0.148131	1654	13			1512	73			3166	86			1.60754e-05	674	265		501		766	323		Arhgap20
Ank2|Q8C8R3|1548|DEGRARSSQSERELE|sp|1|3898	Ank2	Q8C8R3	1548	DEGRARSSQSERELE	sp	1	3898	Ankyrin-2	Ank2 S1548	0.911842		-0.263194		0.000154398		0.258055		748				350				1098				0.000154398	1392	549		224		773	324		Ank2
Psd3|Q2PFD7|998;1009|EPVGLKKSHSSPSLN;PSLNPDASPVTAKVK|sp|1|1037	Psd3	Q2PFD7	998;1009	EPVGLKKSHSSPSLN;PSLNPDASPVTAKVK	sp	1	1037	PH and SEC7 domain-containing protein 3 (Psd3 protein)	Psd3 S998+S1009	0.60738		0.0633702		3.60948e-06		0.520527		295				767				1062				3.60948e-06	411	157		617		774	325		Psd3
Camk2b|P28652|363;367|TNSTKNSSAITSPKG;KNSSAITSPKGSLPP|sp|1|542	Camk2b	P28652	363;367	TNSTKNSSAITSPKG;KNSSAITSPKGSLPP	sp	1	542	Calcium/calmodulin-dependent protein kinase type II subunit beta	Camk2b S363+S367	0.472157	0.751003	-0.0601451	-0.127352	0.00187771	5.89124e-05	0.749023	0.397492	1351	203			1178	232			2529	435			5.89124e-05	1022	404		371		775	326		Camk2b
Dlg4|Q62108|295|PTSPRRYSPVAKDLL|sp|1|724	Dlg4	Q62108	295	PTSPRRYSPVAKDLL	sp	1	724	Disks large homolog 4	Dlg4 S295	-0.656412	-0.360644	-0.0434008	-0.163103	1.47167e-05	0.0381975	0.750195	0.463466	138				352				490				1.47167e-05	661	258		518		776	327		Dlg4
Cdk11b|P24788|113;115|KEKRRHRSHSAEGGK;KRRHRSHSAEGGKHA|sp|1|784	Cdk11b	P24788	113;115	KEKRRHRSHSAEGGK;KRRHRSHSAEGGKHA	sp	1	784	Cyclin-dependent kinase 11B	Cdk11b S113+S115	0.709812	0.372367	0.0175262	-0.217762	3.65365e-05	0.00261293	0.925676	0.117342	519				566				1085				3.65365e-05	874	350		426		776	328		Cdk11b
Thrap3|Q569Z6|354|RYLEEQKTENGKDKE|sp|1|951	Thrap3	Q569Z6	354	RYLEEQKTENGKDKE	sp	1	951	Thyroid hormone receptor-associated protein 3	Thrap3 T354	-0.939005	-0.0597806	0.613814	0.0264195	0.000179833	0.575746	0.0466592	0.871989	436		205		87		38		523		243		0.000179833	1467	577		200		777	329		Thrap3
Itsn1|Q9Z0R4|623|QQLQKQRSLEAARLK|sp|1|1714	Itsn1	Q9Z0R4	623	QQLQKQRSLEAARLK	sp	1	1714	Intersectin-1	Itsn1 S623	-0.630424	-0.171302	0.284695	-0.0190836	8.35378e-06	0.0397304	0.0439946	0.885339	108	1443	182		395	1578	234		503	3021	416		8.35378e-06	545	220		566		786	330		Itsn1
Bsn|O88737|2017|FQGPGRDSAVDLSSL|sp|1|3942	Bsn	O88737	2017	FQGPGRDSAVDLSSL	sp	1	3942	Protein bassoon	Bsn S2017	0.601677		-0.136777		4.04392e-06		0.168142		299				775				1074				4.04392e-06	420	161		625		786	331		Bsn
Ppfia3|P60469|69|ELGHEKDSLQRQLSI|sp|1|1194	Ppfia3	P60469	69	ELGHEKDSLQRQLSI	sp	1	1194	Liprin-alpha-3	Ppfia3 S69	0.883733	0.263172	-0.295836	-0.0148129	0.000154001	0.0279016	0.194824	0.94112	747	1506			374	1343			1121	2849			0.000154001	1391	548		240		788	332		Ppfia3
Srrm2|Q8BTI8|725|RRGRSGSSSERKNKS|sp|1|2703	Srrm2	Q8BTI8	725	RRGRSGSSSERKNKS	sp	1	2703	Serine/arginine repetitive matrix protein 2	Srrm2 S725	-0.721857	0.123095	0.202523	0.0684532	5.02882e-05	0.494989	0.205379	0.798368	230				247				477				5.02882e-05	963	381		408		789	333		Srrm2
Ank2|Q8C8R3|1865|TERHTPGSPSGKTDK|sp|1|3898	Ank2	Q8C8R3	1865	TERHTPGSPSGKTDK	sp	1	3898	Ankyrin-2	Ank2 S1865	-0.661171	-0.301366	0.0700796	0.0921577	2.06354e-05	0.0221437	0.602179	0.590226	153	1098			342	825			495	1923			2.06354e-05	722	284		506		790	334		Ank2
Zmynd8|A2A481|381|LNFDMTASPKILLSK|tr|1|472	Zmynd8	A2A481	381	LNFDMTASPKILLSK	tr	1	472	Zinc finger, MYND-type-containing 8	Zmynd8 S381	0.592757		-0.0518648		3.42142e-06		0.590509		287				795				1082				3.42142e-06	397	150		642		792	335		Zmynd8
Map2|P20357|941|EKEASPPTSADKSRL|sp|1|1828	Map2	P20357	941	EKEASPPTSADKSRL	sp	1	1828	Microtubule-associated protein 2	Map2 T941	0.69157	0.913659	0.269592	-0.0365524	3.17582e-05	8.92662e-06	0.0916358	0.824915	503	103			592	161			1095	264			3.17582e-05	841	338		455		793	336		Map2
Zranb2|Q9R020|266;268|SSRSHRGSSSPRKRS;RSHRGSSSPRKRSYS|sp|1|330	Zranb2	Q9R020	266;268	SSRSHRGSSSPRKRS;RSHRGSSSPRKRSYS	sp	1	330	Zinc finger Ran-binding domain-containing protein 2	Zranb2 S266+S268	0.667392	0.850035	0.186429	-0.0196949	0.000442447	0.000138442	0.338476	0.939219	945	273			644	176			1589	449			0.000138442	1351	530		264		794	337		Zranb2
Tra2a|Q6PFR5|20|ESRSQSKSPTGTPAR|sp|1|281	Tra2a	Q6PFR5	20	ESRSQSKSPTGTPAR	sp	1	281	Transformer-2 protein homolog alpha	Tra2a S20	0.962688	0.75533	-0.424772	-0.12882	0.000212044	0.000825429	0.118935	0.583975	812	479			318	228			1130	707			0.000212044	1560	606		189		795	338		Tra2a
Sptbn2|Q68FG2|2176|SGTGDESSGPRGERQ|tr|1|2388	Sptbn2	Q68FG2	2176	SGTGDESSGPRGERQ	tr	1	2388	Spectrin beta, non-erythrocytic 2	Sptbn2 S2176	-0.749335	-0.306352	0.234403	0.0454191	6.80336e-05	0.00339913	0.180923	0.725402	275	364			216	797			491	1161			6.80336e-05	1073	425		372		797	339		Sptbn2
Gemin5|Q8BX17|757|RLPVKQDSSVGNEDE|sp|1|1502	Gemin5	Q8BX17	757	RLPVKQDSSVGNEDE	sp	1	1502	Gem-associated protein 5	Gemin5 S757	-0.630641	0.0884053	0.235323	0.0147635	1.07129e-05	0.642974	0.073407	0.96339	124				394				518				1.07129e-05	599	233		565		798	340		Gemin5
Kidins220|E9Q9B7|1190|DAAEGLPSPTASSRE|tr|1|1793	Kidins220	E9Q9B7	1190	DAAEGLPSPTASSRE	tr	1	1793	Kinase D-interacting substrate 220	Kidins220 S1190	0.60248	0.921102	0.171862	0.0361476	0.00018679	0.000534215	0.275874	0.912811	780	409			774	138			1554	547			0.00018679	1485	585		215		800	341		Kidins220
Srrm2|Q8BTI8|1278;1288|EHKELSHSPPRENSF;RENSFESSLEFKNSG|sp|1|2703	Srrm2	Q8BTI8	1278;1288	EHKELSHSPPRENSF;RENSFESSLEFKNSG	sp	1	2703	Serine/arginine repetitive matrix protein 2	Srrm2 S1278+S1288	0.617013	0.232979	0.121823	-0.00545073	7.47096e-06	0.0172619	0.255795	0.973696	346	1289			748	1511			1094	2800			7.47096e-06	521	206		595		801	342		Srrm2
Add3|Q9QYB5|677;683|EVLSPDGSPSKSPSK;GSPSKSPSKKKKKFR|sp|1|706	Add3	Q9QYB5	677;683	EVLSPDGSPSKSPSK;GSPSKSPSKKKKKFR	sp	1	706	Gamma-adducin	Add3 S677+S683	-0.726661	0.0114097	0.797562	0.546692	0.000100852	0.950857	0.00975858	0.0228714	332		7	119	240		12	79	572		19	198	0.000100852	1218	486		318		804	343		Add3
Itpka|Q8R071|185|SPFRKRYSWVQLAGH|sp|1|459	Itpka	Q8R071	185	SPFRKRYSWVQLAGH	sp	1	459	Inositol-trisphosphate 3-kinase A (EC 2.7.1.127) (Inositol 1,4,5-trisphosphate 3-kinase A) (IP3 3-kinase A) (IP3K A) (InsP 3-kinase A)	Itpka S185	-0.760114		0.155394		7.49115e-05		0.376823		294				207				501				7.49115e-05	1118	447		358		805	344		Itpka
Ank3|A0A087WRU2|693|GLDEEKPSPSKSPSS|tr|1|851	Ank3	A0A087WRU2	693	GLDEEKPSPSKSPSS	tr	1	851	Ankyrin-3	Ank3 S693	-0.608171	-0.0902355	0.0435081	0.11848	7.02308e-06	0.309335	0.697406	0.304263	97				436				533				7.02308e-06	502	197		609		806	345		Ank3
Bcl11a|Q9QYE3|718|SGRSGTGSGGSTPHI|sp|1|773	Bcl11a	Q9QYE3	718	SGRSGTGSGGSTPHI	sp	1	773	B-cell lymphoma/leukemia 11A	Bcl11a S718	-0.478827	-0.702459	-0.0219022	0.00913951	0.00473138	4.86332e-05	0.93169	0.961952	1464	25			840	60			2304	85			4.86332e-05	945	372		435		807	346		Bcl11a
Syngap1|F6SEU4|989;1005|YSKSEDLSSGVPKPP;ASILHSHSYSDEFGP|sp|1|1340	Syngap1	F6SEU4	989;1005	YSKSEDLSSGVPKPP;ASILHSHSYSDEFGP	sp	1	1340	Ras/Rap GTPase-activating protein SynGAP	Syngap1 S989+S1005	0.635557		-0.100366		1.36681e-05		0.397553		411				707				1118				1.36681e-05	648	251		557		808	347		Syngap1
Arhgap31|A6X8Z5|1242|DSPSSLGSPEEEQPK|sp|1|1425	Arhgap31	A6X8Z5	1242	DSPSSLGSPEEEQPK	sp	1	1425	Rho GTPase-activating protein 31 (Cdc42 GTPase-activating protein)	Arhgap31 S1242	0.353142	0.754261	0.110515	0.0644734	0.000319592	7.20105e-05	0.264893	0.71095	885	218			1757	230			2642	448			7.20105e-05	1101	439		370		809	348		Arhgap31
Hnrnpa0|Q9CX86|88|RAVSREDSARPGAHA|sp|1|305	Hnrnpa0	Q9CX86	88	RAVSREDSARPGAHA	sp	1	305	Heterogeneous nuclear ribonucleoprotein A0 (hnRNP A0)	Hnrnpa0 S88	-0.866357	-0.505885	0.25493	0.244794	0.000158632	0.00224681	0.252196	0.169472	414	289			129	206			543	495			0.000158632	1410	557		254		811	349		Hnrnpa0
Cttn|Q60598|401;407;421|QARAKKQTPPASPSP;QTPPASPSPQPIEDR;RPPSSPIYEDAAPFK|sp|1|546	Cttn	Q60598	401;407;421	QARAKKQTPPASPSP;QTPPASPSPQPIEDR;RPPSSPIYEDAAPFK	sp	1	546	Cttn protein (Src substrate cortactin)	Cttn T401+S407+Y421	0.433767	0.675706	0.02075	-0.104175	0.00298618	2.84597e-05	0.92159	0.394066	1485	152			1334	311			2819	463			2.84597e-05	818	326		485		811	350		Cttn
Map2|P20357|687|DDLTLSRSLGLGGRS|sp|1|1828	Map2	P20357	687	DDLTLSRSLGLGGRS	sp	1	1828	Microtubule-associated protein 2	Map2 S687	0.846472		-0.19063		0.000150316		0.374133		744				413				1157				0.000150316	1381	545		270		815	351		Map2
Map4|P27546|254|QTTDVVHSPSTDTTP|sp|1|1125	Map4	P27546	254	QTTDVVHSPSTDTTP	sp	1	1125	Microtubule-associated protein 4	Map4 S254	0.652589	0.517109	0.0682446	0.0555557	2.21303e-05	4.30965e-05	0.61128	0.598218	464	183			668	491			1132	674			2.21303e-05	754	295		521		816	352		Map4
Pdlim5|Q8CI51|137|RPFGSVSSPKVTSIP|sp|1|591	Pdlim5	Q8CI51	137	RPFGSVSSPKVTSIP	sp	1	591	ENH isoform 1c (PDZ and LIM domain protein 5)	Pdlim5 S137	0.598625		0.223767		6.39885e-06		0.0616839		326				782				1108				6.39885e-06	487	189		630		819	353		Pdlim5
Rbm15|Q0VBL3|725|RDRKNSASAERDRKH|sp|1|962	Rbm15	Q0VBL3	725	RDRKNSASAERDRKH	sp	1	962	RNA-binding protein 15 (One-twenty two protein 1) (RNA-binding motif protein 15)	Rbm15 S725	-2.03509	-0.0789394	1.55308	0.119566	0.000617248	0.377461	0.046844	0.298555	685		223		1		2		686		225		0.000617248	2104	804		16		820	354		Rbm15
Grin2a|P35436|888;890|KSPDFNLTGSQSNML;PDFNLTGSQSNMLKL|sp|1|1464	Grin2a	P35436	888;890	KSPDFNLTGSQSNML;PDFNLTGSQSNMLKL	sp	1	1464	Glutamate receptor ionotropic, NMDA 2A (GluN2A) (Glutamate [NMDA] receptor subunit epsilon-1) (N-methyl D-aspartate receptor subtype 2A) (NMDAR2A) (NR2A)	Grin2a T888+S890	-0.624876	-0.0705099	0.259991	-0.0738705	1.1921e-05	0.615238	0.0573889	0.699601	131				410				541				1.1921e-05	622	244		578		822	355		Grin2a
Agap2|Q3UHD9|838|KLSTPSKTEGSAVQA|sp|1|1186	Agap2	Q3UHD9	838	KLSTPSKTEGSAVQA	sp	1	1186	Arf-GAP with GTPase, ANK repeat and PH domain-containing protein 2	Agap2 T838	-0.678206	0.0782379	0.332965	0.122034	3.40386e-05	0.6081	0.0532328	0.530075	194				313				507				3.40386e-05	855	344		479		823	356		Agap2
Matr3|Q8K310|598;604|KSRKRSYSPDGKESP;YSPDGKESPSDKKSK|sp|1|846	Matr3	Q8K310	598;604	KSRKRSYSPDGKESP;YSPDGKESPSDKKSK	sp	1	846	Matrin-3	Matr3 S598+S604	-0.795569	-0.222158	0.258778	0.344195	0.000121438	0.122471	0.193744	0.0918094	354				176				530				0.000121438	1281	508		319		827	357		Matr3
Myef2|Q8C854|80|PYSKDKNSGTGEKKG|sp|1|591	Myef2	Q8C854	80	PYSKDKNSGTGEKKG	sp	1	591	Myelin expression factor 2	Myef2 S80	0.678638	-0.186138	0.0291497	-0.0495091	3.7628e-05	0.0176246	0.862241	0.627828	524				619				1143				3.7628e-05	882	352		478		830	358		Myef2
Sparcl1|P70663|270;272|QGNQGQESDSEAEGE;NQGQESDSEAEGEDK|sp|1|650	Sparcl1	P70663	270;272	QGNQGQESDSEAEGE;NQGQESDSEAEGEDK	sp	1	650	SPARC-like protein 1	Sparcl1 S270+S272	-0.685061	-1.00414	0.261138	0.108234	0.00251168	0.000313339	0.314257	0.704326	1174	81			299	11			1473	92			0.000313339	1721	657		173		830	359		Sparcl1
Map4|P27546|760|KVAEKRTSPSKPSSA|sp|1|1125	Map4	P27546	760	KVAEKRTSPSKPSSA	sp	1	1125	Microtubule-associated protein 4	Map4 S760	-0.668277	-0.712536	0.218133	0.136181	6.29326e-05	0.00889252	0.160615	0.69838	264	633			329	57			593	690			6.29326e-05	1043	413		419		832	360		Map4
Akap5|D3YVF0|270|PATTHQHSLEEPSNG|sp|1|745	Akap5	D3YVF0	270	PATTHQHSLEEPSNG	sp	1	745	A-kinase anchor protein 5	Akap5 S270	0.678991	0.15082	-0.177849	-0.05694	4.00331e-05	0.262787	0.221945	0.782438	532				617				1149				4.00331e-05	896	356		477		833	361		Akap5
Map1b|P14873|1793|RESSPLYSPGFSDST|sp|1|2464	Map1b	P14873	1793	RESSPLYSPGFSDST	sp	1	2464	Microtubule-associated protein 1B	Map1b S1793	0.737571	0.387491	-0.171818	-0.127444	7.68449e-05	0.00191879	0.316301	0.327525	626	640			529	799			1155	1439			7.68449e-05	1123	450		383		833	362		Map1b
Peak1|Q69Z38|691|QAKGFSNSTERKRGS|sp|1|1735	Peak1	Q69Z38	691	QAKGFSNSTERKRGS	sp	1	1735	Inactive tyrosine-protein kinase PEAK1	Peak1 S691	0.434874	0.629606	-0.256907	-0.0620716	0.0127488	1.59809e-05	0.237322	0.573394	2072	122			1327	353			3399	475			1.59809e-05	673	264		569		833	363		Peak1
Hnrnpk|P61979|420|IRHESGASIKIDEPL|sp|1|463	Hnrnpk	P61979	420	IRHESGASIKIDEPL	sp	1	463	Heterogeneous nuclear ribonucleoprotein K	Hnrnpk S420	0.640535		-0.119544		2.1416e-05		0.341859		456				692				1148				2.1416e-05	738	290		544		834	364		Hnrnpk
Synpo|Q8CC35|879;893|VQDSLQPTAVSPTYS;SSDISPVSPSRAWSP|sp|1|929	Synpo	Q8CC35	879;893	VQDSLQPTAVSPTYS;SSDISPVSPSRAWSP	sp	1	929	Synaptopodin	Synpo T879+S893	0.702123	0.19211	-0.140834	0.031991	5.48662e-05	0.111211	0.365429	0.869248	582				576				1158				5.48662e-05	1008	398		436		834	365		Synpo
Agap2|Q3UHD9|424|IHRFLTGSYQVLEKI|sp|1|1186	Agap2	Q3UHD9	424	IHRFLTGSYQVLEKI	sp	1	1186	Arf-GAP with GTPase, ANK repeat and PH domain-containing protein 2	Agap2 S424	-0.628511		0.06358		1.59668e-05		0.608118		140				402				542				1.59668e-05	672	263		572		835	366		Agap2
Paf1|Q8K2T8|418|DEHSGSESDREEGDR|sp|1|535	Paf1	Q8K2T8	418	DEHSGSESDREEGDR	sp	1	535	RNA polymerase II-associated factor 1 homolog	Paf1 S418	-0.277362	0.783997	0.163788	-0.195841	0.00994547	0.000117223	0.217701	0.254667	1953	260			2319	210			4272	470			0.000117223	1270	504		332		836	367		Paf1
Mapk1|P63085|179;183|ADPDHDHTGFLTEYV;HDHTGFLTEYVATRW|sp|1|358	Mapk1	P63085	179;183	ADPDHDHTGFLTEYV;HDHTGFLTEYVATRW	sp	1	358	Mitogen-activated protein kinase 1	Mapk1 T179+T183	0.632309		0.12211		1.86547e-05		0.319717		437				714				1151				1.86547e-05	698	276		562		838	368		Mapk1
Gphn|Q8BUV3|188;200|DELEDLPSPPPPLSP;LSPPPTTSPHKQTED|sp|1|769	Gphn	Q8BUV3	188;200	DELEDLPSPPPPLSP;LSPPPTTSPHKQTED	sp	1	769	Molybdopterin molybdenumtransferase (EC 2.10.1.1) [Includes: Molybdopterin adenylyltransferase (MPT adenylyltransferase) (EC 2.7.7.75) (Domain G); Molybdopterin molybdenumtransferase (MPT Mo-transferase) (EC 2.10.1.1) (Domain E)]	Gphn S188+S200	-0.704816	-0.1544	0.1806	-0.0130713	5.95158e-05	0.226901	0.255505	0.955025	253				274				527				5.95158e-05	1023	405		434		839	369		Gphn
Cacng2|O88602|249|RSTEPSHSRDASPVG|sp|1|323	Cacng2	O88602	249	RSTEPSHSRDASPVG	sp	1	323	Voltage-dependent calcium channel gamma-2 subunit (Neuronal voltage-gated calcium channel gamma-2 subunit) (Stargazin) (Transmembrane AMPAR regulatory protein gamma-2) (TARP gamma-2)	Cacng2 S249	0.853505	-0.633323	-0.711015	-0.13488	0.00107664	0.000177419	0.0466592	0.362898	1150	55	190		405	91	15		1555	146	205		0.000177419	1461	576		263		839	370		Cacng2
Palm|Q9Z0P4|112;122;124|PAASKENSAAPSPGR;PSPGRPQSASPAKEE;PGRPQSASPAKEEQK|sp|1|383	Palm	Q9Z0P4	112;122;124	PAASKENSAAPSPGR;PSPGRPQSASPAKEE;PGRPQSASPAKEEQK	sp	1	383	Paralemmin-1	Palm S112+S122+S124	-0.706982		0.203497		6.24697e-05		0.20699		263				271				534				6.24697e-05	1038	412		431		843	371		Palm
Sqstm1|Q64337|368|PESEGPSSLDPSQEG|sp|1|442	Sqstm1	Q64337	368	PESEGPSSLDPSQEG	sp	1	442	Sequestosome-1	Sqstm1 S368	0.236789	0.639137	0.0796662	0.0501536	0.00590536	2.21416e-05	0.438664	0.684179	1757	142			2569	343			4326	485			2.21416e-05	756	296		548		844	372		Sqstm1
Hnrnpa3:Gm6793|Q8BG05:B2RXM2|351:323|YGPMKGGSFGGRSSG:YGPMKGGSFGGRSSG|sp:tr|1:1|379:351	Hnrnpa3:Gm6793	Q8BG05:B2RXM2	351:323	YGPMKGGSFGGRSSG:YGPMKGGSFGGRSSG	sp:tr	1:1	379:351	Heterogeneous nuclear ribonucleoprotein A3	Hnrnpa3 S351	0.856747	-0.0251063	-0.149142	0.0487491	0.000186958	0.838939	0.515003	0.753765	784				402				1186				0.000186958	1489	587		259		846	373		Hnrnpa3
Syngap1|F6SEU4|1115;1129|KEGSIGGSGGSGGGG;GGGGLKPSITKQHSQ|sp|1|1340	Syngap1	F6SEU4	1115;1129	KEGSIGGSGGSGGGG;GGGGLKPSITKQHSQ	sp	1	1340	Ras/Rap GTPase-activating protein SynGAP	Syngap1 S1115+S1129	-0.858275		0.267437		0.000194928		0.237966		451				132				583				0.000194928	1511	593		257		850	374		Syngap1
Kif1a|P33173|1551;1553|PELDSKKTPSPVRAT;LDSKKTPSPVRATET|sp|1|1695	Kif1a	P33173	1551;1553	PELDSKKTPSPVRAT;LDSKKTPSPVRATET	sp	1	1695	Kinesin-like protein KIF1A	Kif1a T1551+S1553	-0.687824	0.0395727	0.166545	-0.168949	5.25095e-05	0.69294	0.27443	0.164406	239				297				536				5.25095e-05	985	391		460		851	375		Kif1a
Grin2a|P35436|888;892|KSPDFNLTGSQSNML;FNLTGSQSNMLKLLR|sp|1|1464	Grin2a	P35436	888;892	KSPDFNLTGSQSNML;FNLTGSQSNMLKLLR	sp	1	1464	Glutamate receptor ionotropic, NMDA 2A (GluN2A) (Glutamate [NMDA] receptor subunit epsilon-1) (N-methyl D-aspartate receptor subtype 2A) (NMDAR2A) (NR2A)	Grin2a T888+S892	-0.662914	-0.28339	0.267631	0.0339535	3.64574e-05	0.0253466	0.0875849	0.858328	199	1162			339	921			538	2083			3.64574e-05	872	349		504		853	376		Grin2a
Carmil1|Q6EDY6|1295|DSPSGPSSPKVALLP|sp|1|1374	Carmil1	Q6EDY6	1295	DSPSGPSSPKVALLP	sp	1	1374	F-actin-uncapping protein LRRC16A	Carmil1 S1295	0.630139	0.502982	0.0778904	-0.0412439	2.10244e-05	0.000215828	0.539278	0.768827	454	362			720	574			1174	936			2.10244e-05	729	287		568		855	377		Carmil1
Syngap1|F6SEU4|840|KMLSVNKSVSMLDLQ|sp|1|1340	Syngap1	F6SEU4	840	KMLSVNKSVSMLDLQ	sp	1	1340	Ras/Rap GTPase-activating protein SynGAP	Syngap1 S840	0.674958	0.507558	0.0815977	-0.0520508	0.000188064	4.8008e-05	0.660758	0.623112	787	190			625	502			1412	692			4.8008e-05	943	371		487		858	378		Syngap1
Syn1|O88935|62;67|STAAPVASPAAPSPG;VASPAAPSPGSSGGG|sp|1|706	Syn1	O88935	62;67	STAAPVASPAAPSPG;VASPAAPSPGSSGGG	sp	1	706	Synapsin-1 (Synapsin I)	Syn1 S62+S67	0.880909	-0.000845531	-0.706053	-0.0204644	0.000233479	0.996898	0.0314099	0.943379	825		77		376		17		1201		94		0.000233479	1592	615		244		859	379		Syn1
Add2|Q9QYB8|688;700|DKTESVTSGPLSPEG;PEGSPSKSPSKKKKK|sp|1|725	Add2	Q9QYB8	688;700	DKTESVTSGPLSPEG;PEGSPSKSPSKKKKK	sp	1	725	Beta-adducin	Add2 S688+S700	-0.925258	-0.148436	0.68287	0.376189	0.000303042	0.315538	0.0418417	0.0784994	520		137		93		24		613		161		0.000303042	1698	649		211		860	380		Add2
Tjp1|P39447|379|VEKNEKQTPTLPEPK|sp|1|1745	Tjp1	P39447	379	VEKNEKQTPTLPEPK	sp	1	1745	Tight junction protein ZO-1	Tjp1 T379	0.660924		-0.0719212		3.86481e-05		0.621991		529				653				1182				3.86481e-05	889	354		507		861	381		Tjp1
Eif4g3|Q80XI3|281|LARSSLPSPMSAALS|sp|1|1579	Eif4g3	Q80XI3	281	LARSSLPSPMSAALS	sp	1	1579	Eukaryotic translation initiation factor 4 gamma 3	Eif4g3 S281	0.673889	0.38567	-0.269877	-0.129684	5.08679e-05	0.000573969	0.0981613	0.226468	569	473			627	909			1196	1382			5.08679e-05	969	383		488		871	382		Eif4g3
Hnrnph2:Hnrnph1|P70333:O35737|104:104|LKHTGPNSPDTANDG:LKHTGPNSPDTANDG|sp:sp|1:1|449:449	Hnrnph2:Hnrnph1	P70333:O35737	104:104	LKHTGPNSPDTANDG:LKHTGPNSPDTANDG	sp:sp	1:1	449:449	Heterogeneous nuclear ribonucleoprotein H2 (hnRNP H2) (Heterogeneous nuclear ribonucleoprotein H') (hnRNP H') [Cleaved into: Heterogeneous nuclear ribonucleoprotein H2, N-terminally processed]	Hnrnph2 S104	0.54108	0.580077	-0.0197759	-0.126733	7.01173e-06	0.000303205	0.854843	0.389434	332	346			926	407			1258	753			7.01173e-06	500	196		675		871	383		Hnrnph2
Map2|P20357|1785;1787;1788|EIITQSPSRSSVASP;ITQSPSRSSVASPRR;TQSPSRSSVASPRRL|sp|1|1828	Map2	P20357	1785;1787;1788	EIITQSPSRSSVASP;ITQSPSRSSVASPRR;TQSPSRSSVASPRRL	sp	1	1828	Microtubule-associated protein 2	Map2 S1785+S1787+S1788	-0.628055	-0.264432	0.519319	0.128614	2.36808e-05	0.205511	0.0165133	0.669823	165		11		405		62		570		73		2.36808e-05	766	300		574		874	384		Map2
Fbl|P35550|130|VYGEKRVSISEGDDK|sp|1|327	Fbl	P35550	130	VYGEKRVSISEGDDK	sp	1	327	rRNA 2'-O-methyltransferase fibrillarin	Fbl S130	0.611807	1.08829	-0.106589	-0.0784281	1.70707e-05	4.69426e-07	0.362182	0.493938	431				757				1188				1.70707e-05	687	271		606		877	385		Fbl
Srrt|Q99MR6|21|DKFRRERSDYDRSRE|sp|1|875	Srrt	Q99MR6	21	DKFRRERSDYDRSRE	sp	1	875	Serrate RNA effector molecule homolog	Srrt S21	-0.781548	-0.17924	0.280416	0.558933	0.000144657	0.297205	0.166791	0.0381509	394			228	192			73	586			301	0.000144657	1369	541		337		878	386		Srrt
Arhgef11|E9Q0A3|669|TRSLENPTPPFTPKM|tr|1|1475	Arhgef11	E9Q0A3	669	TRSLENPTPPFTPKM	tr	1	1475	Rho guanine nucleotide exchange factor (GEF) 11	Arhgef11 T669	-0.561299	-0.164816	0.310334	-0.0034188	5.0621e-06	0.092657	0.0270386	0.985782	77		42		547		210		624		252		5.0621e-06	446	170		712		882	387		Arhgef11
Shank3|Q4ACU6|1130;1134|QTPSRSPTPVHSPDA;RSPTPVHSPDADRPG|sp|1|1730	Shank3	Q4ACU6	1130;1134	QTPSRSPTPVHSPDA;RSPTPVHSPDADRPG	sp	1	1730	SH3 and multiple ankyrin repeat domains protein 3	Shank3 T1130+S1134	0.700077		0.0602002		7.26811e-05		0.731857		622				580				1202				7.26811e-05	1105	442		443		885	388		Shank3
Dlgap1|Q9D415|367|EDSGDSDTSPKPSPK|sp|1|992	Dlgap1	Q9D415	367	EDSGDSDTSPKPSPK	sp	1	992	Disks large-associated protein 1	Dlgap1 T367	0.626026	-0.153368	-0.144833	-0.0226462	2.5608e-05	0.062127	0.25324	0.860346	479				723				1202				2.5608e-05	788	311		576		887	389		Dlgap1
Npm1|Q61937|217|GKDLKPSTPRSKGQE|sp|1|292	Npm1	Q61937	217	GKDLKPSTPRSKGQE	sp	1	292	Nucleophosmin	Npm1 T217	0.618367		-0.298289		2.28419e-05		0.0490086		466		246		742		219		1208		465		2.28419e-05	761	298		591		889	390		Npm1
Psip1|Q99JF8|274|GVTSTSDSEDEDDQE|sp|1|528	Psip1	Q99JF8	274	GVTSTSDSEDEDDQE	sp	1	528	PC4 and SFRS1-interacting protein	Psip1 S274	0.824388	0.102568	-0.128218	0.125862	0.000205005	0.199964	0.567206	0.231333	808				435				1243				0.000205005	1544	602		290		892	391		Psip1
Twf1|Q91YR1|167|NEVQTDVSVDTKHQT|sp|1|350	Twf1	Q91YR1	167	NEVQTDVSVDTKHQT	sp	1	350	Twinfilin-1	Twf1 S167	-0.628859		0.325415		2.71178e-05		0.0455457		180		194		401		194		581		388		2.71178e-05	804	322		571		893	392		Twf1
Map1a|Q9QYR6|1333|WGGKAPGSEDRATEQ|sp|1|2776	Map1a	Q9QYR6	1333	WGGKAPGSEDRATEQ	sp	1	2776	Microtubule-associated protein 1A	Map1a S1333	0.699586	0.345088	0.267225	0.275798	8.15857e-05	0.00388975	0.12291	0.063603	638	803			581	946			1219	1749			8.15857e-05	1143	459		444		903	393		Map1a
Cnksr2|Q80YA9|339|TPSSTISTPTKRDSS|sp|1|1032	Cnksr2	Q80YA9	339	TPSSTISTPTKRDSS	sp	1	1032	Connector enhancer of kinase suppressor of ras 2	Cnksr2 T339	-0.713563	-0.313211	0.232596	0.12798	0.000103677	0.013985	0.185833	0.402432	335				255				590				0.000103677	1227	491		415		906	394		Cnksr2
Cwc25|Q9DBF7|307;309|VNRKERDSPSPKKEA;RKERDSPSPKKEAYQ|sp|2|416	Cwc25	Q9DBF7	307;309	VNRKERDSPSPKKEA;RKERDSPSPKKEAYQ	sp	2	416	Pre-mRNA-splicing factor CWC25 homolog	Cwc25 S307+S309	0.683149	0.469404	-0.078229	-0.0729949	0.000979779	7.33403e-05	0.751026	0.460086	1118	224			607	582			1725	806			7.33403e-05	1110	445		469		914	395		Cwc25
Ppfia3|P60469|1127|SAKSFSRSPSWRKMF|sp|1|1194	Ppfia3	P60469	1127	SAKSFSRSPSWRKMF	sp	1	1194	Liprin-alpha-3	Ppfia3 S1127	0.730058		-0.223647		0.000131278		0.222173		723				537				1260				0.000131278	1328	523		394		917	396		Ppfia3
Dlgap1|Q9D415|362;365;368|KAMGDEDSGDSDTSP;GDEDSGDSDTSPKPS;DSGDSDTSPKPSPKV|sp|1|992	Dlgap1	Q9D415	362;365;368	KAMGDEDSGDSDTSP;GDEDSGDSDTSPKPS;DSGDSDTSPKPSPKV	sp	1	992	Disks large-associated protein 1	Dlgap1 S362+S365+S368	-0.663933		0.0457597		6.49516e-05		0.787001		265				336				601				6.49516e-05	1052	416		503		919	397		Dlgap1
Map4|P27546|475|LGMAKDMSPLPESEV|sp|1|1125	Map4	P27546	475	LGMAKDMSPLPESEV	sp	1	1125	Microtubule-associated protein 4	Map4 S475	0.625959	0.710716	0.254909	0.0431583	0.00126953	0.000106202	0.234679	0.812185	1226	249			724	268			1950	517			0.000106202	1240	496		423		919	398		Map4
Iqsec2|Q5DU25|1113|VNGTLARSSLEDTYG|sp|1|1478	Iqsec2	Q5DU25	1113	VNGTLARSSLEDTYG	sp	1	1478	IQ motif and SEC7 domain-containing protein 2	Iqsec2 S1113	0.680396	0.315722	-0.0671412	-0.184839	7.38996e-05	0.00546087	0.689379	0.156768	624	1005			612	1218			1236	2223			7.38996e-05	1114	446		474		920	399		Iqsec2
Bcan|Q61361|546|EVGGETGSPELSGVP|sp|1|883	Bcan	Q61361	546	EVGGETGSPELSGVP	sp	1	883	Brevican core protein	Bcan S546	0.653604	1.84042	0.329311	0.130256	5.82839e-05	2.25011e-07	0.0579676	0.452036	591	21			667	32			1258	53			5.82839e-05	1020	403		519		922	400		Bcan
Fgd6|Q69ZL1|1262|QLSPRVGSPGNHKSP|sp|1|1399	Fgd6	Q69ZL1	1262	QLSPRVGSPGNHKSP	sp	1	1399	FYVE, RhoGEF and PH domain-containing protein 6	Fgd6 S1262	0.524903	0.770537	0.046979	-0.115725	0.000171808	0.00104854	0.753805	0.65215	767	522			982	220			1749	742			0.000171808	1450	573		351		924	401		Fgd6
Map1a|Q9QYR6|2630|STPSQVTSEEKDGHS|sp|1|2776	Map1a	Q9QYR6	2630	STPSQVTSEEKDGHS	sp	1	2776	Microtubule-associated protein 1A	Map1a S2630	0.595911	-0.0170078	-0.115045	0.0308534	2.19163e-05	0.904976	0.329169	0.868758	462				786				1248				2.19163e-05	749	293		636		929	402		Map1a
Sptan1|P16546|1186|MPRDEADSKTASPWK|sp|1|2472	Sptan1	P16546	1186	MPRDEADSKTASPWK	sp	1	2472	Spectrin alpha chain, non-erythrocytic 1	Sptan1 S1186	-0.917715	-0.198366	0.759239	0.171901	0.000440171	0.0344768	0.0360146	0.150969	585	1335	98		98	1472	16		683	2807	114		0.000440171	1888	715		218		933	403		Sptan1
Thrap3|Q569Z6|541|PPRKTSESRDKLGSK|sp|1|951	Thrap3	Q569Z6	541	PPRKTSESRDKLGSK	sp	1	951	Thyroid hormone receptor-associated protein 3	Thrap3 S541	-0.607501	-0.126375	0.161233	-0.0184614	2.82938e-05	0.328855	0.200024	0.935444	184				441				625				2.82938e-05	816	325		614		939	404		Thrap3
Stxbp5|Q8K400|1069|REELFGESSSGKASR|sp|1|1152	Stxbp5	Q8K400	1069	REELFGESSSGKASR	sp	1	1152	Syntaxin-binding protein 5	Stxbp5 S1069	-0.677853		0.112603		8.44526e-05		0.484743		307				315				622				8.44526e-05	1157	463		480		943	405		Stxbp5
Syngap1|F6SEU4|1118|SIGGSGGSGGGGGGG|sp|1|1340	Syngap1	F6SEU4	1118	SIGGSGGSGGGGGGG	sp	1	1340	Ras/Rap GTPase-activating protein SynGAP	Syngap1 S1118	-0.701665	-0.104896	0.115708	-0.0169103	0.000121718	0.475173	0.512638	0.9473	356				277				633				0.000121718	1286	511		438		949	406		Syngap1
Nptn|P97300|383|GPMKTNSTNNHKDKN|sp|1|397	Nptn	P97300	383	GPMKTNSTNNHKDKN	sp	1	397	Neuroplastin	Nptn T383	0.617508	0.375412	-0.0271851	-0.178693	4.14302e-05	0.0055051	0.859846	0.237591	534	906			746	836			1280	1742			4.14302e-05	902	358		594		952	407		Nptn
Gja1|P23242|262|SPSKDCGSPKYAYFN|sp|1|382	Gja1	P23242	262	SPSKDCGSPKYAYFN	sp	1	382	Gap junction alpha-1 protein	Gja1 S262	0.80666		-0.227447		0.000310098		0.313234		872				453				1325				0.000310098	1708	653		303		956	408		Gja1
Sfpq|Q8VIJ6|488|EYSQRWKSLDEMEKQ|sp|1|699	Sfpq	Q8VIJ6	488	EYSQRWKSLDEMEKQ	sp	1	699	Splicing factor, proline- and glutamine-rich (DNA-binding p52/p100 complex, 100 kDa subunit) (Polypyrimidine tract-binding protein-associated-splicing factor) (PSF) (PTB-associated-splicing factor)	Sfpq S488	0.652058	0.626259	-0.221298	-0.283252	0.00163082	7.02772e-05	0.335724	0.055801	1298	215			669	356			1967	571			7.02772e-05	1094	436		523		959	409		Sfpq
Tns1|A0A087WRU0|885;893|PLRRRAASDGQYENQ;DGQYENQSPEATSPR|tr|1|1705	Tns1	A0A087WRU0	885;893	PLRRRAASDGQYENQ;DGQYENQSPEATSPR	tr	1	1705	Tensin 1	Tns1 S885+S893	0.339262	0.599397	-0.0734657	-0.0622513	0.00120202	2.95963e-05	0.531219	0.588117	1202	153			1840	386			3042	539			2.95963e-05	825	331		629		960	410		Tns1
Stxbp5|Q8K400|1059|LFGGGAQSLDREELF|sp|1|1152	Stxbp5	Q8K400	1059	LFGGGAQSLDREELF	sp	1	1152	Syntaxin-binding protein 5	Stxbp5 S1059	-0.635975	-0.300705	0.119575	0.026022	5.98192e-05	0.00126352	0.402336	0.815938	254	206			385	828			639	1034			5.98192e-05	1024	406		555		961	411		Stxbp5
Bclaf1|Q8K019|759|SSSASPSSPSSREEK|sp|1|919	Bclaf1	Q8K019	759	SSSASPSSPSSREEK	sp	1	919	Bcl-2-associated transcription factor 1	Bclaf1 S759	-0.706988	0.475638	0.368702	-0.0608771	0.000141203	0.00177651	0.0719605	0.736112	387	619			270	572			657	1191			0.000141203	1358	533		430		963	412		Bclaf1
Itsn2|Q9Z0R6|843|TVSPGSVSPIHGQGQ|sp|1|1659	Itsn2	Q9Z0R6	843	TVSPGSVSPIHGQGQ	sp	1	1659	Intersectin-2	Itsn2 S843	0.571892	0.446858	-0.0240832	-0.00186438	1.6993e-05	0.000999123	0.850347	0.992205	430	509			849	641			1279	1150			1.6993e-05	684	270		694		964	413		Itsn2
Cpsf6|Q6NVF9|181|TTQSGQMSGEGKAGP|sp|1|551	Cpsf6	Q6NVF9	181	TTQSGQMSGEGKAGP	sp	1	551	Cleavage and polyadenylation-specificity factor subunit 6	Cpsf6 S181	0.620477	0.228958	-0.118375	-0.0314299	5.08219e-05	0.0466182	0.383682	0.859676	566	1798			734	1533			1300	3331			5.08219e-05	967	382		585		967	414		Cpsf6
Dlgap3|Q6PFD5|407|GDEESGDSDGSPKTS|sp|1|977	Dlgap3	Q6PFD5	407	GDEESGDSDGSPKTS	sp	1	977	Disks large-associated protein 3	Dlgap3 S407	0.799429	0.436285	-0.177903	-0.120597	0.000307432	0.0150577	0.424291	0.598552	869	1234			464	666			1333	1900			0.000307432	1705	651		316		967	415		Dlgap3
Atxn1|P54254|382|QTTHREASPSTLNDK|sp|1|791	Atxn1	P54254	382	QTTHREASPSTLNDK	sp	1	791	Ataxin-1	Atxn1 S382	-0.591827	-0.10619	0.115062	0.0624044	2.77286e-05	0.312572	0.339121	0.680635	183				466				649				2.77286e-05	810	323		645		968	416		Atxn1
Map1a|Q9QYR6|117|EEEQSQGSSSYSDWV|sp|1|2776	Map1a	Q9QYR6	117	EEEQSQGSSSYSDWV	sp	1	2776	Microtubule-associated protein 1A	Map1a S117	0.588645	-0.0104798	-0.0357124	-0.107698	2.5608e-05	0.924559	0.789674	0.352145	480				801				1281				2.5608e-05	789	313		656		969	417		Map1a
Matr3|Q8K310|596;604|KDKSRKRSYSPDGKE;YSPDGKESPSDKKSK|sp|1|846	Matr3	Q8K310	596;604	KDKSRKRSYSPDGKE;YSPDGKESPSDKKSK	sp	1	846	Matrin-3	Matr3 S596+S604	-0.763392	-0.176637	-0.206054	-0.00846324	0.000237993	0.212759	0.317543	0.974367	478				203				681				0.000237993	1601	619		354		973	418		Matr3
Srrm4|Q8BKA3|496|MRKRRRDSPSHLEAR|sp|1|608	Srrm4	Q8BKA3	496	MRKRRRDSPSHLEAR	sp	1	608	Serine/arginine repetitive matrix protein 4	Srrm4 S496	0.746845	0.463246	-0.106092	0.0269805	0.000198793	0.00251127	0.603401	0.897596	801	709			524	595			1325	1304			0.000198793	1522	598		376		974	419		Srrm4
Tbc1d30|Q69ZT9|624|VTAHSEGSSGDGDGG|sp|1|766	Tbc1d30	Q69ZT9	624	VTAHSEGSSGDGDGG	sp	1	766	TBC1 domain family member 30	Tbc1d30 S624	-0.706224	-0.247726	0.21792	0.10207	0.000147055	0.104265	0.225826	0.635778	396				272				668				0.000147055	1375	542		433		975	420		Tbc1d30
Usp4|P35123|7|XMAEGRGSRERPDVE|sp|1|962	Usp4	P35123	7	XMAEGRGSRERPDVE	sp	1	962	Ubiquitin carboxyl-terminal hydrolase 4	Usp4 S7	0.548031		-0.0650622		1.04819e-05		0.521044		381				908				1289				1.04819e-05	594	230		749		979	421		Usp4
Cdk13|Q69ZA1|209|RRSSSGRSKERHREH|sp|1|1511	Cdk13	Q69ZA1	209	RRSSSGRSKERHREH	sp	1	1511	Cyclin-dependent kinase 13	Cdk13 S209	-0.827934	0.0162976	0.412395	-0.0190841	0.000403371	0.906217	0.109655	0.921863	575				150				725				0.000403371	1840	694		286		980	422		Cdk13
Acap2|Q6ZQK5|379|EKLDKKSSPSTGSLD|sp|1|770	Acap2	Q6ZQK5	379	EKLDKKSSPSTGSLD	sp	1	770	Arf-GAP with coiled-coil, ANK repeat and PH domain-containing protein 2	Acap2 S379	-0.549938	-0.255324	0.235799	0.120499	1.09591e-05	0.0227899	0.0529175	0.38161	126	1109			586	1091			712	2200			1.09591e-05	605	236		745		981	423		Acap2
Kif3b|Q61771|681|DYEGPAISPKVQAAL|sp|1|747	Kif3b	Q61771	681	DYEGPAISPKVQAAL	sp	1	747	Kinesin-like protein KIF3B (Microtubule plus end-directed kinesin motor 3B) [Cleaved into: Kinesin-like protein KIF3B, N-terminally processed]	Kif3b S681	0.53221	0.380861	0.0667645	-0.121238	5.5541e-06	0.00101058	0.452772	0.291686	314	513			957	822			1271	1335			5.5541e-06	463	181		802		983	424		Kif3b
Map1b|P14873|1319|TLEVVSPSQSVTGSA|sp|1|2464	Map1b	P14873	1319	TLEVVSPSQSVTGSA	sp	1	2464	Microtubule-associated protein 1B	Map1b S1319	0.563937	0.437815	0.10846	-0.00747589	1.97087e-05	0.000518484	0.324121	0.963827	444	405			872	663			1316	1068			1.97087e-05	710	280		703		983	425		Map1b
Grin2a|P35436|882;890|HIEEKKKSPDFNLTG;PDFNLTGSQSNMLKL|sp|1|1464	Grin2a	P35436	882;890	HIEEKKKSPDFNLTG;PDFNLTGSQSNMLKL	sp	1	1464	Glutamate receptor ionotropic, NMDA 2A (GluN2A) (Glutamate [NMDA] receptor subunit epsilon-1) (N-methyl D-aspartate receptor subtype 2A) (NMDAR2A) (NR2A)	Grin2a S882+S890	-0.607287	-0.113524	0.241378	-0.169894	4.42402e-05	0.37698	0.0970709	0.304299	215				444				659				4.42402e-05	925	365		619		984	426		Grin2a
Dennd4a|E9Q8V6|1053|NRTNQETSPGEMVEK|tr|1|1869	Dennd4a	E9Q8V6	1053	NRTNQETSPGEMVEK	tr	1	1869	DENN/MADD domain-containing 4A	Dennd4a S1053	0.56556		0.202873		2.01348e-05		0.0978076		448				866				1314				2.01348e-05	714	283		701		984	427		Dennd4a
Ube3a|O08759|739|FHMVTNESPLKYLFR|sp|1|870	Ube3a	O08759	739	FHMVTNESPLKYLFR	sp	1	870	Ubiquitin-protein ligase E3A	Ube3a S739	0.612688		-0.0059887		5.14624e-05		0.973397		573				754				1327				5.14624e-05	977	386		603		989	428		Ube3a
Cacnb1|Q8R3Z5|59|NSFVRQGSAESYTSR|sp|1|597	Cacnb1	Q8R3Z5	59	NSFVRQGSAESYTSR	sp	1	597	Voltage-dependent L-type calcium channel subunit beta-1	Cacnb1 S59	-0.562031	-0.130823	0.34844	0.141799	2.00785e-05	0.0971959	0.0296129	0.172649	151		51		544		172		695		223		2.00785e-05	713	282		709		991	429		Cacnb1
Csde1|Q91W50|514|VRLLGRNSNSKRLLG|sp|1|798	Csde1	Q91W50	514	VRLLGRNSNSKRLLG	sp	1	798	Cold shock domain-containing protein E1	Csde1 S514	-0.564171	0.485066	0.133464	0.00190179	2.2077e-05	0.000898109	0.234815	0.992426	159				537				696				2.2077e-05	750	294		702		996	430		Csde1
Zranb2|Q9R020|290;294|RDRKRSRSRPSSPAV;RSRSRPSSPAVRKKR|sp|1|330	Zranb2	Q9R020	290;294	RDRKRSRSRPSSPAV;RSRSRPSSPAVRKKR	sp	1	330	Zinc finger Ran-binding domain-containing protein 2	Zranb2 S290+S294	-0.998039	0.0193673	0.41387	-0.0312314	0.000649751	0.844847	0.188691	0.803743	710				62				772				0.000649751	2153	823		174		997	431		Zranb2
Bclaf1|Q8K019|412|DYRQFRKSVLADQGK|sp|1|919	Bclaf1	Q8K019	412	DYRQFRKSVLADQGK	sp	1	919	Bcl-2-associated transcription factor 1	Bclaf1 S412	-0.607665	-0.212008	0.161619	0.0767913	5.10597e-05	0.130176	0.229679	0.709712	232				440				672				5.10597e-05	972	385		613		998	432		Bclaf1
Gabrb2|P63137|450|KAGLPRHSFGRNALE|sp|1|512	Gabrb2	P63137	450	KAGLPRHSFGRNALE	sp	1	512	Gamma-aminobutyric acid receptor subunit beta-2 (GABA(A) receptor subunit beta-2)	Gabrb2 S450	-0.877574	-0.201864	0.405379	0.228693	0.000503003	0.129795	0.138954	0.195689	625				123				748				0.000503003	1975	750		248		998	433		Gabrb2
Bsn|O88737|2832|RLNKAHVSPQKQFIA|sp|1|3942	Bsn	O88737	2832	RLNKAHVSPQKQFIA	sp	1	3942	Protein bassoon	Bsn S2832	0.588241	0.425395	0.258148	0.174189	3.27643e-05	0.000752799	0.0684761	0.165471	506	460			803	687			1309	1147			3.27643e-05	845	340		660		1000	434		Bsn
Map1a|Q9QYR6|678|EEETKAESFYQKHMQ|sp|1|2776	Map1a	Q9QYR6	678	EEETKAESFYQKHMQ	sp	1	2776	Microtubule-associated protein 1A	Map1a S678	0.583015	0.222709	-0.380245	-0.138383	3.15407e-05	0.0520372	0.0296129	0.340496	501		50		817		158		1318		208		3.15407e-05	839	336		668		1004	435		Map1a
Plekhg5|Q66T02|137|KKARRRHTDDPSKEC|sp|1|1073	Plekhg5	Q66T02	137	KKARRRHTDDPSKEC	sp	1	1073	Pleckstrin homology domain-containing family G member 5	Plekhg5 T137	0.757413	0.0456282	0.0487637	-0.213112	0.000302572	0.801067	0.843009	0.292369	867				510				1377				0.000302572	1697	648		361		1009	436		Plekhg5
Cacnb2|Q8CC27|552|SRQETFDSETQESRD|sp|1|655	Cacnb2	Q8CC27	552	SRQETFDSETQESRD	sp	1	655	Calcium channel voltage-dependent beta 2 subunit (Voltage-dependent L-type calcium channel subunit beta-2)	Cacnb2 S552	0.696605	0.634962	0.000268796	-0.10937	0.000242388	0.00016478	0.999345	0.465043	831	289			583	348			1414	637			0.00016478	1422	561		448		1009	437		Cacnb2
Gja1|P23242|251|SDPYHATTGPLSPSK|sp|1|382	Gja1	P23242	251	SDPYHATTGPLSPSK	sp	1	382	Gap junction alpha-1 protein	Gja1 T251	0.672803	1.4666	-0.0435222	-0.124577	0.000137602	3.31137e-05	0.822993	0.674481	732	183			629	51			1361	234			0.000137602	1344	527		490		1017	438		Gja1
Arhgdia|Q99PT1|47|ELDKDDESLRKYKEA|sp|1|204	Arhgdia	Q99PT1	47	ELDKDDESLRKYKEA	sp	1	204	Rho GDP-dissociation inhibitor 1 (Rho GDI 1) (GDI-1) (Rho-GDI alpha)	Arhgdia S47	-0.563395	-0.312028	0.29001	0.183189	2.58713e-05	0.0274151	0.045393	0.290893	176	1207	191		541	758	229		717	1965	420		2.58713e-05	791	315		705		1020	439		Arhgdia
Dlgap1|Q9D415|169|SVNGGKASPDESQTL|sp|1|992	Dlgap1	Q9D415	169	SVNGGKASPDESQTL	sp	1	992	Disks large-associated protein 1	Dlgap1 S169	-0.597028	-0.318416	-0.205822	0.419931	5.44461e-05	0.0102486	0.138095	0.0228106	246				453				699				5.44461e-05	1002	395		632		1027	440		Dlgap1
Ncl|P09405|577|TLFVKGLSEDTTEET|sp|1|707	Ncl	P09405	577	TLFVKGLSEDTTEET	sp	1	707	Nucleolin	Ncl S577	-0.776626	-0.326602	-0.0383079	0.0892437	0.000392963	0.00620977	0.886684	0.523042	569	507			194	706			763	1213			0.000392963	1822	688		342		1030	441		Ncl
Syngap1|F6SEU4|7|XMSRSRASIHRGSIP|sp|1|1340	Syngap1	F6SEU4	7	XMSRSRASIHRGSIP	sp	1	1340	Ras/Rap GTPase-activating protein SynGAP	Syngap1 S7	0.393532	0.951736	0.0960331	-0.139924	0.0223179	0.000684013	0.680145	0.634208	2396	443			1536	132			3932	575			0.000684013	2193	837		193		1030	442		Syngap1
Shank3|Q4ACU6|847|PPPPGRAYDTVRSSF|sp|1|1730	Shank3	Q4ACU6	847	PPPPGRAYDTVRSSF	sp	1	1730	SH3 and multiple ankyrin repeat domains protein 3	Shank3 Y847	1.25698		0.0530201		0.00108059		0.919179		1153				170				1323				0.00108059	2510	947		85		1032	443		Shank3
Rere|Q80TZ9|679|QEISRPNSPSEGEGE|sp|1|1558	Rere	Q80TZ9	679	QEISRPNSPSEGEGE	sp	1	1558	Arginine-glutamic acid dipeptide repeats protein	Rere S679	0.637092	0.085655	-0.236451	-0.0346673	0.000103644	0.511852	0.140723	0.864297	679				702				1381				0.000103644	1225	489		551		1040	444		Rere
Syngap1|F6SEU4|34|PPMHRTQYVHSPYDR|sp|1|1340	Syngap1	F6SEU4	34	PPMHRTQYVHSPYDR	sp	1	1340	Ras/Rap GTPase-activating protein SynGAP	Syngap1 Y34	-0.60352	-0.136903	0.249938	0.0139969	6.60442e-05	0.435503	0.0983747	0.963874	269				448				717				6.60442e-05	1061	421		622		1043	445		Syngap1
Rin1|Q921Q7|246|TETSSPLSPPAVPPP|sp|1|763	Rin1	Q921Q7	246	TETSSPLSPPAVPPP	sp	1	763	Ras and Rab interactor 1	Rin1 S246	0.618334	0.0206436	-0.110865	0.224366	7.93995e-05	0.907518	0.442439	0.235161	631				743				1374				7.93995e-05	1129	451		592		1043	446		Rin1
Map1a|Q9QYR6|1305|GHFMTSDSSLTKSPE|sp|1|2776	Map1a	Q9QYR6	1305	GHFMTSDSSLTKSPE	sp	1	2776	Microtubule-associated protein 1A	Map1a S1305	0.821234	0.575302	0.00781877	-0.117136	0.000506937	0.000683766	0.980507	0.48574	979	441			440	412			1419	853			0.000506937	1980	753		292		1045	447		Map1a
Shank2|Q80Z38|1334;1338|SGPRRAPSPVVSPTE;RAPSPVVSPTELSKE|sp|1|1476	Shank2	Q80Z38	1334;1338	SGPRRAPSPVVSPTE;RAPSPVVSPTELSKE	sp	1	1476	SH3 and multiple ankyrin repeat domains protein 2	Shank2 S1334+S1338	0.724916	0.0824815	-0.302892	-0.0533428	0.000296631	0.538146	0.14786	0.785376	864				541				1405				0.000296631	1689	646		404		1050	448		Shank2
Prkcg|P63318|373|MLAERRGSDELYAIK|sp|1|697	Prkcg	P63318	373	MLAERRGSDELYAIK	sp	1	697	Protein kinase C (EC 2.7.11.13)	Prkcg S373	0.341579	0.774464	0.0310524	0.360358	0.00352911	0.000421044	0.845093	0.100506	1547	381			1831	218			3378	599			0.000421044	1864	707		348		1055	449		Prkcg
Sorbs2|Q3UTJ2|243|KSHSDNGTDAFKEVP|sp|1|1180	Sorbs2	Q3UTJ2	243	KSHSDNGTDAFKEVP	sp	1	1180	Sorbin and SH3 domain-containing protein 2	Sorbs2 T243	0.594398		-0.248584		6.54367e-05		0.0972573		606				789				1395				6.54367e-05	1056	418		639		1057	450		Sorbs2
Agap2|Q3UHD9|1078|ARHGPLDTSVEDPQL|sp|1|1186	Agap2	Q3UHD9	1078	ARHGPLDTSVEDPQL	sp	1	1186	Arf-GAP with GTPase, ANK repeat and PH domain-containing protein 2	Agap2 T1078	0.576133		0.0236161		4.95413e-05		0.874614		560				839				1399				4.95413e-05	956	375		685		1060	451		Agap2
Bclaf1|Q8K019|882;883|FNFKKSGSSPKWTHD;NFKKSGSSPKWTHDK|sp|1|919	Bclaf1	Q8K019	882;883	FNFKKSGSSPKWTHD;NFKKSGSSPKWTHDK	sp	1	919	Bcl-2-associated transcription factor 1	Bclaf1 S882+S883	-0.700715	-0.249483	0.454955	0.476859	0.00024251	0.266054	0.0512551	0.121793	482				280				762				0.00024251	1611	623		441		1064	452		Bclaf1
Slc12a5|Q91V14|1048|KGPSPVSSEGIKDFF|sp|1|1138	Slc12a5	Q91V14	1048	KGPSPVSSEGIKDFF	sp	1	1138	Solute carrier family 12 member 5	Slc12a5 S1048	-0.684053	-0.172592	0.135522	0.0625589	0.000207934	0.0423592	0.456691	0.580487	458				301				759				0.000207934	1553	603		463		1066	453		Slc12a5
Matr3:Gm28285|Q8K310:A0A087WPU5|14:14|QSSLGRDSQGHGRDL:QSSLGRDSQGHGRDL|sp:tr|1:4|846:61	Matr3:Gm28285	Q8K310:A0A087WPU5	14:14	QSSLGRDSQGHGRDL:QSSLGRDSQGHGRDL	sp:tr	1:4	846:61	Matrin-3	Matr3 S14	0.755371	-0.095568	-1.15163e-05	-0.0516933	0.000417775	0.264114	0.999927	0.676653	927				515				1442				0.000417775	1855	701		365		1066	454		Matr3
Cdk11b|P24788|115|KRRHRSHSAEGGKHA|sp|1|784	Cdk11b	P24788	115	KRRHRSHSAEGGKHA	sp	1	784	Cyclin-dependent kinase 11B	Cdk11b S115	-0.551247	0.0868104	0.297205	-0.0152769	2.91253e-05	0.297006	0.042638	0.914591	185		155		580		222		765		377		2.91253e-05	820	328		740		1068	455		Cdk11b
Chd4|Q6PDQ2|1528;1530|KKMSQPGSPSPKTPT;MSQPGSPSPKTPTPS|sp|1|1915	Chd4	Q6PDQ2	1528;1530	KKMSQPGSPSPKTPT;MSQPGSPSPKTPTPS	sp	1	1915	Chromodomain-helicase-DNA-binding protein 4	Chd4 S1528+S1530	-0.607763		0.00332368		8.15453e-05		0.986035		300				439				739				8.15453e-05	1142	457		612		1069	456		Chd4
Thrap3:Igkv4-63|Q569Z6:A0A075B5M1|912:39|GRFMFRKSSTSPKWA:MHWYQQKSSTSPKLW|sp:tr|1:1|951:95	Thrap3:Igkv4-63	Q569Z6:A0A075B5M1	912:39	GRFMFRKSSTSPKWA:MHWYQQKSSTSPKLW	sp:tr	1:1	951:95	Thyroid hormone receptor-associated protein 3	Thrap3 S912	-0.661522		-0.0379731		0.000165816		0.847523		419				341				760				0.000165816	1426	564		505		1069	457		Thrap3
Dock9|Q8BIK4|1195|RINVRDVSPFPVNPG|sp|1|2055	Dock9	Q8BIK4	1195	RINVRDVSPFPVNPG	sp	1	2055	Dedicator of cytokinesis protein 9	Dock9 S1195	-0.671992	0.219424	0.388115	0.0866918	0.000181122	0.230979	0.0604045	0.75491	437				321				758				0.000181122	1468	578		493		1071	458		Dock9
Sparcl1|P70663|341|DNGGGDDSKHGAGDD|sp|1|650	Sparcl1	P70663	341	DNGGGDDSKHGAGDD	sp	1	650	SPARC-like protein 1	Sparcl1 S341	-0.544793	-0.675759	-0.15882	-0.0715665	0.0114715	0.000187077	0.560625	0.683762	2050	57			598	69			2648	126			0.000187077	1490	588		484		1072	459		Sparcl1
Rbmxl1:Gm7324|Q91VM5:A0A2I3BRL8|165:165|PPKRSTPSGPVRSSS:PPKRSTPSGPVRSSS|sp:tr|2:4|388:388	Rbmxl1:Gm7324	Q91VM5:A0A2I3BRL8	165:165	PPKRSTPSGPVRSSS:PPKRSTPSGPVRSSS	sp:tr	2:4	388:388	RNA binding motif protein, X-linked-like-1 (Heterogeneous nuclear ribonucleoprotein G-like 1) (RNA binding motif protein, X chromosome retrogene)	Rbmxl1 S165	0.736327		-0.290126		0.000392963		0.181133		916				531				1447				0.000392963	1823	689		384		1073	460		Rbmxl1
Leo1|Q5XJE5|162|DDEKLQNSDDEDREQ|sp|1|667	Leo1	Q5XJE5	162	DDEKLQNSDDEDREQ	sp	1	667	RNA polymerase-associated protein LEO1	Leo1 S162	0.508021	0.73224	0.037429	0.276464	0.00870947	0.000389094	0.896298	0.158953	1907	367			1040	248			2947	615			0.000389094	1813	685		389		1074	461		Leo1
Dnm1|P39053|511|NQMNKKKTSGNQDEI|sp|1|867	Dnm1	P39053	511	NQMNKKKTSGNQDEI	sp	1	867	Dynamin-1	Dnm1 T511	0.755238	0.118848	0.133377	-0.129597	0.000421564	0.136242	0.553723	0.216997	935				516				1451				0.000421564	1872	709		366		1075	462		Dnm1
Nup214|Q80U93|1139|QELRSNPSPPSAAMG|sp|1|2085	Nup214	Q80U93	1139	QELRSNPSPPSAAMG	sp	1	2085	Nuclear pore complex protein Nup214	Nup214 S1139	-0.616582	-0.183166	-0.0349982	-0.210471	9.77095e-05	0.277844	0.839315	0.34108	329				423				752				9.77095e-05	1212	483		597		1080	463		Nup214
Srpk2|O54781|490|SRTVSASSTGDLPKT|sp|1|681	Srpk2	O54781	490	SRTVSASSTGDLPKT	sp	1	681	SRSF protein kinase 2	Srpk2 S490	0.519147	0.33817	-0.0755442	-0.232408	1.1518e-05	0.0121565	0.425517	0.153365	393	1284			1003	1099			1396	2383			1.1518e-05	614	241		840		1081	464		Srpk2
Ppp1r9a|Q8BMP0|294|TSLASLPSEESQLST|tr|1|447	Ppp1r9a	Q8BMP0	294	TSLASLPSEESQLST	tr	1	447	Protein phosphatase 1, regulatory subunit 9A	Ppp1r9a S294	0.610238	-0.0477454	-0.0653039	0.0984523	9.15927e-05	0.763114	0.670066	0.617106	659				761				1420				9.15927e-05	1185	474		607		1081	465		Ppp1r9a
Prkaca|P05132|15|KKGSEQESVKEFLAK|sp|1|351	Prkaca	P05132	15	KKGSEQESVKEFLAK	sp	1	351	cAMP-dependent protein kinase catalytic subunit alpha (PKA C-alpha) (EC 2.7.11.11)	Prkaca S15	0.677299	-0.101071	-0.275455	0.00254178	0.000200556	0.304447	0.139917	0.989464	803				621				1424				0.000200556	1534	600		482		1082	466		Prkaca
Sqstm1|Q64337|272|RSRLTPTTPESSSTG|sp|1|442	Sqstm1	Q64337	272	RSRLTPTTPESSSTG	sp	1	442	Sequestosome-1	Sqstm1 T272	0.519208	0.534016	-0.0541227	-0.147685	2.09464e-05	3.35939e-05	0.609139	0.145152	452	166			1002	470			1454	636			2.09464e-05	728	286		796		1082	467		Sqstm1
Arhgap20|Q6IFT4|761|KVCLKQSSVTGTDVS|sp|1|1182	Arhgap20	Q6IFT4	761	KVCLKQSSVTGTDVS	sp	1	1182	Rho GTPase-activating protein 20	Arhgap20 S761	-0.481261	-0.5893	0.0637887	0.0234059	0.000113496	6.89099e-05	0.600847	0.875667	347	32			826	122			1173	154			6.89099e-05	1086	431		653		1084	468		Arhgap20
Krit1|Q6S5J6|22|IRPKNTASLNSREYR|sp|1|736	Krit1	Q6S5J6	22	IRPKNTASLNSREYR	sp	1	736	Krev interaction trapped protein 1	Krit1 S22	-0.518314	-0.172534	0.0542751	-0.0153134	1.1898e-05	0.074465	0.579742	0.925878	130				683				813				1.1898e-05	621	243		842		1085	469		Krit1
Synpo|Q8CC35|567|PVASRVRSPPSYSTL|sp|1|929	Synpo	Q8CC35	567	PVASRVRSPPSYSTL	sp	1	929	Synaptopodin	Synpo S567	0.546259	0.253335	-0.0110958	-0.274888	3.19815e-05	0.027425	0.937841	0.0791533	504	1496			913	1402			1417	2898			3.19815e-05	842	339		753		1092	470		Synpo
Camk4|P08414|424|DPEDELETDDPEMKR|sp|1|469	Camk4	P08414	424	DPEDELETDDPEMKR	sp	1	469	Calcium/calmodulin-dependent protein kinase type IV	Camk4 T424	0.566278	0.551948	0.102878	-0.0642892	5.44652e-05	5.47886e-05	0.413122	0.575994	581	228			864	498			1445	726			5.44652e-05	1004	397		699		1096	471		Camk4
Srrm2|Q8BTI8|773;777|KAKSLRRSLSGSSPC;LRRSLSGSSPCPKQK|sp|1|2703	Srrm2	Q8BTI8	773;777	KAKSLRRSLSGSSPC;LRRSLSGSSPCPKQK	sp	1	2703	Serine/arginine repetitive matrix protein 2	Srrm2 S773+S777	0.651168		-0.216135		0.000174922		0.204628		769				671				1440				0.000174922	1457	575		525		1100	472		Srrm2
Zmynd8|A2A485|544|SAPVPLISPKRQIRS|tr|1|1094	Zmynd8	A2A485	544	SAPVPLISPKRQIRS	tr	1	1094	Zinc finger, MYND-type-containing 8	Zmynd8 S544	0.536701	0.12054	-0.0958188	-0.0979249	2.61702e-05	0.218877	0.377133	0.455581	484				938				1422				2.61702e-05	799	320		782		1102	473		Zmynd8
Syngap1|F6SEU4|897|RLSQGSGSSITAAGM|sp|1|1340	Syngap1	F6SEU4	897	RLSQGSGSSITAAGM	sp	1	1340	Ras/Rap GTPase-activating protein SynGAP	Syngap1 S897	-0.579396	-0.350758	0.172746	-0.0329284	6.83527e-05	0.0242379	0.198354	0.89289	279	1135			504	591			783	1726			6.83527e-05	1079	426		677		1103	474		Syngap1
Tbc1d5|Q80XQ2|576;582|LPGGREFTGSPPPSA;FTGSPPPSATKKDSF|sp|1|815	Tbc1d5	Q80XQ2	576;582	LPGGREFTGSPPPSA;FTGSPPPSATKKDSF	sp	1	815	TBC1 domain family member 5	Tbc1d5 T576+S582	0.534991		-0.213045		2.58713e-05		0.081332		481				944				1425				2.58713e-05	792	314		792		1106	475		Tbc1d5
Eif3a|P23116|584|ERKERLESLNIQREK|sp|1|1344	Eif3a	P23116	584	ERKERLESLNIQREK	sp	1	1344	Eukaryotic translation initiation factor 3 subunit A	Eif3a S584	0.517764	0.674589	0.0777504	-0.0814777	1.50108e-05	0.00085904	0.425793	0.717786	420				1006				1426				1.50108e-05	664	261		845		1106	476		Eif3a
Ptprj|Q64455|910|DAKNNEVSFSQIKPK|sp|1|1238	Ptprj	Q64455	910	DAKNNEVSFSQIKPK	sp	1	1238	Receptor-type tyrosine-protein phosphatase eta	Ptprj S910	0.7201	0.288458	-0.0252884	-0.0603427	0.000409602	0.013372	0.922846	0.695148	922				547				1469				0.000409602	1845	696		410		1106	477		Ptprj
Gabbr2|Q80T41|783|VTSVNQASTSRLEGL|sp|1|940	Gabbr2	Q80T41	783	VTSVNQASTSRLEGL	sp	1	940	Gamma-aminobutyric acid type B receptor subunit 2	Gabbr2 S783	0.612137		-0.0266173		0.000117497		0.882201		699				755				1454				0.000117497	1271	505		604		1109	478		Gabbr2
Epb41l1|Q9Z2H5|550|ASPSPKGTPEKASER|sp|1|879	Epb41l1	Q9Z2H5	550	ASPSPKGTPEKASER	sp	1	879	Band 4.1-like protein 1	Epb41l1 T550	-0.88268	-0.544529	0.791294	0.691929	0.00081289	0.0823995	0.0367151	0.107329	762		99		120		13		882		112		0.00081289	2302	877		242		1119	479		Epb41l1
Depdc5|P61460|525|SQASDDSSLGKSTNI|sp|1|1591	Depdc5	P61460	525	SQASDDSSLGKSTNI	sp	1	1591	GATOR complex protein DEPDC5	Depdc5 S525	0.506763		-0.111967		1.07129e-05		0.226126		384				1048				1432				1.07129e-05	600	234		889		1123	480		Depdc5
Actb:Actg1:Gm17087:Actg2:Acta1:Actc1:Acta2|P60710:P63260:V9GXQ2:P63268:P68134:P68033:P62737|52:52:28:53:54:54:54|VGMGQKDSYVGDEAQ:VGMGQKDSYVGDEAQ:VGMGQRDSYVGDEAQ:VGMGQKDSYVGDEAQ:VGMGQKDSYVGDEAQ:VGMGQKDSYVGDEAQ:VGMGQKDSYVGDEAQ|sp:sp:tr:sp:sp:sp:sp|1:1:1:1:1:1:1|375:375:156:376:377:377:377	Actb:Actg1:Gm17087:Actg2:Acta1:Actc1:Acta2	P60710:P63260:V9GXQ2:P63268:P68134:P68033:P62737	52:52:28:53:54:54:54	VGMGQKDSYVGDEAQ:VGMGQKDSYVGDEAQ:VGMGQRDSYVGDEAQ:VGMGQKDSYVGDEAQ:VGMGQKDSYVGDEAQ:VGMGQKDSYVGDEAQ:VGMGQKDSYVGDEAQ	sp:sp:tr:sp:sp:sp:sp	1:1:1:1:1:1:1	375:375:156:376:377:377:377	Actin, cytoplasmic 1	Actb S52	0.846983	0.731186	-0.174968	-0.356831	0.00866814	0.00076853	0.674402	0.111327	1905	464			412	252			2317	716			0.00076853	2271	861		268		1129	481		Actb
Cttn|Q60598|405|KKQTPPASPSPQPIE|sp|1|546	Cttn	Q60598	405	KKQTPPASPSPQPIE	sp	1	546	Cttn protein (Src substrate cortactin)	Cttn S405	-0.535336	-0.33795	0.324553	0.0449964	3.33971e-05	0.0149039	0.0347038	0.818516	191	874	82		633	647	195		824	1521	277		3.33971e-05	850	341		789		1130	482		Cttn
Cacng3|Q9JJV5|244|SRSTEPRSRDLSPIS|sp|1|315	Cacng3	Q9JJV5	244	SRSTEPRSRDLSPIS	sp	1	315	Voltage-dependent calcium channel gamma-3 subunit	Cacng3 S244	-0.80207	-0.585846	-0.14849	-0.239231	0.000644929	0.00141355	0.55932	0.204709	702	220			169	126			871	346			0.000644929	2140	819		313		1132	483		Cacng3
Ppp1r9a|H3BKQ7|841|NIFERRPSPGEVSKG|tr|1|955	Ppp1r9a	H3BKQ7	841	NIFERRPSPGEVSKG	tr	1	955	Protein phosphatase 1, regulatory subunit 9A	Ppp1r9a S841	-0.588409	-0.259812	-0.0069507	-0.0116104	9.16402e-05	0.0113543	0.969977	0.94416	319				480				799				9.16402e-05	1187	475		658		1133	484		Ppp1r9a
Epb41l1|Q9Z2H5|540;546|DRERRLPSSPASPSP;PSSPASPSPKGTPEK|sp|1|879	Epb41l1	Q9Z2H5	540;546	DRERRLPSSPASPSP;PSSPASPSPKGTPEK	sp	1	879	Band 4.1-like protein 1	Epb41l1 S540+S546	0.80275		-0.324123		0.000647333		0.197594		1037				461				1498				0.000647333	2147	822		311		1133	485		Epb41l1
Ahnak|E9Q616|5553;5555|SKKPRHRSNSFSDER;KPRHRSNSFSDEREF|tr|1|5656	Ahnak	E9Q616	5553;5555	SKKPRHRSNSFSDER;KPRHRSNSFSDEREF	tr	1	5656	AHNAK nucleoprotein (desmoyokin)	Ahnak S5553+S5555	0.596738		-0.0557631		0.000115091		0.724872		697				785				1482				0.000115091	1265	502		633		1135	486		Ahnak
Srcin1|Q9QWI6-2|319|RREMVYASRESSPTR|sp|NA|1216	Srcin1	Q9QWI6-2	319	RREMVYASRESSPTR	sp	NA	1216	SRC kinase-signaling inhibitor 1	Srcin1 S319	0.587193	-0.150058	-0.3839	-0.127217	9.32622e-05	0.215661	0.0389957	0.430098	663		124		805		155		1468		279		9.32622e-05	1194	478		662		1140	487		Srcin1
Camsap2|Q8C1B1|429|EDSAQSSTPNRGIIR|sp|1|1461	Camsap2	Q8C1B1	429	EDSAQSSTPNRGIIR	sp	1	1461	Calmodulin-regulated spectrin-associated protein 2	Camsap2 T429	-0.579891	-0.208055	0.178691	-0.159242	8.69295e-05	0.447709	0.19784	0.680711	314				502				816				8.69295e-05	1168	466		676		1142	488		Camsap2
Slc12a5|Q91V14|1044;1047;1048|AEKNKGPSPVSSEGI;NKGPSPVSSEGIKDF;KGPSPVSSEGIKDFF|sp|1|1138	Slc12a5	Q91V14	1044;1047;1048	AEKNKGPSPVSSEGI;NKGPSPVSSEGIKDF;KGPSPVSSEGIKDFF	sp	1	1138	Solute carrier family 12 member 5	Slc12a5 S1044+S1047+S1048	-0.680648		0.229728		0.000355291		0.236935		544				310				854				0.000355291	1773	673		473		1146	489		Slc12a5
Mid1ip1|Q9CQ20|110|GVLHQPSSPPAGSEE|sp|1|182	Mid1ip1	Q9CQ20	110	GVLHQPSSPPAGSEE	sp	1	182	Mid1-interacting protein 1	Mid1ip1 S110	0.62771		0.0483865		0.000170246		0.79129		761				722				1483				0.000170246	1443	571		575		1146	490		Mid1ip1
Rgs20|E9Q720|156|TEKSSPESPEGSERT|tr|1|372	Rgs20	E9Q720	156	TEKSSPESPEGSERT	tr	1	372	Regulator of G-protein-signaling 20	Rgs20 S156	0.579305		-0.23245		8.95027e-05		0.11433		651				831				1482				8.95027e-05	1175	469		678		1147	491		Rgs20
Leo1|Q5XJE5|154|GEDKSDQSDDEKLQN|sp|1|667	Leo1	Q5XJE5	154	GEDKSDQSDDEKLQN	sp	1	667	RNA polymerase-associated protein LEO1	Leo1 S154	0.441662	0.529803	-0.146134	0.123145	0.00502907	3.07151e-05	0.4338	0.203659	1688	157			1297	474			2985	631			3.07151e-05	833	333		816		1149	492		Leo1
Grin2b|Q01097|1039|HSQLSDLYGKFSFKS|sp|1|1482	Grin2b	Q01097	1039	HSQLSDLYGKFSFKS	sp	1	1482	Glutamate receptor ionotropic, NMDA 2B	Grin2b Y1039	-0.589816	-0.388557	0.384535	-0.00630705	0.000116988	0.0250319	0.0418417	0.983489	349		145		472		142		821		287		0.000116988	1269	503		649		1152	493		Grin2b
Kcnq2|Q9Z351|404|KEPQPEPSPSQKVSL|sp|1|759	Kcnq2	Q9Z351	404	KEPQPEPSPSQKVSL	sp	1	759	Potassium voltage-gated channel subfamily KQT member 2	Kcnq2 S404	0.58108	0.226296	-0.254992	0.0121291	9.61246e-05	0.0074781	0.0978076	0.924525	668	1009			826	1551			1494	2560			9.61246e-05	1205	480		672		1152	494		Kcnq2
Dlg2|Q91XM9|58|QIENVHGYVLQSHIS|sp|1|852	Dlg2	Q91XM9	58	QIENVHGYVLQSHIS	sp	1	852	Disks large homolog 2	Dlg2 Y58	-0.657118	-0.506744	0.183765	-0.12787	0.000283469	0.000443799	0.311534	0.345829	505				349				854				0.000283469	1672	641		513		1154	495		Dlg2
Gja1|P23242|296;297|VTGDRNNSSCRNYNK;TGDRNNSSCRNYNKQ|sp|1|382	Gja1	P23242	296;297	VTGDRNNSSCRNYNK;TGDRNNSSCRNYNKQ	sp	1	382	Gap junction alpha-1 protein	Gja1 S296+S297	-0.954275	-0.476423	0.597477	0.0121374	0.00115073	0.00861443	0.0933768	0.967387	867				79				946				0.00115073	2560	963		191		1154	496		Gja1
Rnps1|Q99M28|27|KSSTRAPSPTKRKDR|sp|1|305	Rnps1	Q99M28	27	KSSTRAPSPTKRKDR	sp	1	305	RNA-binding protein with serine-rich domain 1	Rnps1 S27	-0.724991	0.0927641	0.276144	0.245956	0.000505132	0.744505	0.205903	0.468197	626				244				870				0.000505132	1979	752		403		1155	497		Rnps1
Rbm6|Q3ULB0|184|NMNKREESIHDHAME|tr|1|986	Rbm6	Q3ULB0	184	NMNKREESIHDHAME	tr	1	986	RNA-binding motif protein 6	Rbm6 S184	-0.568767		0.188519		8.23069e-05		0.168264		303				526				829				8.23069e-05	1149	461		697		1158	498		Rbm6
Zc3h14|Q8BJ05|146|KSTNVRHSYDDGAST|sp|1|735	Zc3h14	Q8BJ05	146	KSTNVRHSYDDGAST	sp	1	735	Zinc finger CCCH domain-containing protein 14	Zc3h14 S146	0.687024		0.0216905		0.000415597		0.931973		926				602				1528				0.000415597	1854	700		461		1161	499		Zc3h14
Afdn|Q9QZQ1|1795|KERQRLFSQGQDVSD|sp|1|1820	Afdn	Q9QZQ1	1795	KERQRLFSQGQDVSD	sp	1	1820	Afadin	Afdn S1795	0.584139	0.514918	-0.246311	0.081377	0.000541617	0.000106202	0.172142	0.476935	994	250			813	493			1807	743			0.000106202	1241	497		666		1163	500		Afdn
Rasal2|D3YUS5|971|EDFSRRHTVPDRHIP|tr|1|1261	Rasal2	D3YUS5	971	EDFSRRHTVPDRHIP	tr	1	1261	RAS protein activator-like 2	Rasal2 T971	0.647631		-0.348524		0.000276364		0.0826254		852				679				1531				0.000276364	1660	638		531		1169	501		Rasal2
Lnpk|Q7TQ95|411|SPVLRADSVPNLEPS|sp|1|425	Lnpk	Q7TQ95	411	SPVLRADSVPNLEPS	sp	1	425	Endoplasmic reticulum junction formation protein lunapark	Lnpk S411	-0.551462	-0.0660103	0.0765808	-0.0497312	6.93026e-05	0.471901	0.554861	0.704326	283				579				862				6.93026e-05	1088	432		738		1170	502		Lnpk
Acin1|Q9JIX8|710|SVRGRHLSHPEPEQQ|sp|1|1338	Acin1	Q9JIX8	710	SVRGRHLSHPEPEQQ	sp	1	1338	Apoptotic chromatin condensation inducer in the nucleus	Acin1 S710	0.588997	0.337534	-0.0223231	-0.185422	0.00012637	0.00113172	0.899828	0.0978083	710	541			800	985			1510	1526			0.00012637	1304	515		655		1170	503		Acin1
Sparcl1|P70663|78|EEETHEQSTEQDKTY|sp|1|650	Sparcl1	P70663	78	EEETHEQSTEQDKTY	sp	1	650	SPARC-like protein 1	Sparcl1 S78	-0.270548	-0.639469	-0.24343	0.0915757	0.0185958	0.000246342	0.115549	0.581902	2422	75			2388	87			4810	162			0.000246342	1617	625		545		1170	504		Sparcl1
Rsrc2|A2RTL5|318|RKLMGIKSEDEAGCS|sp|2|376	Rsrc2	A2RTL5	318	RKLMGIKSEDEAGCS	sp	2	376	Arginine/serine-rich coiled-coil protein 2	Rsrc2 S318	-0.536492	-0.300152	0.123908	0.0252343	5.23537e-05	0.0675388	0.296976	0.928319	236				623				859				5.23537e-05	983	388		783		1171	505		Rsrc2
Thrap3|Q569Z6|860|NNDFQKRSREEEWDP|sp|1|951	Thrap3	Q569Z6	860	NNDFQKRSREEEWDP	sp	1	951	Thyroid hormone receptor-associated protein 3	Thrap3 S860	-0.608069	-0.111983	0.203373	-0.0842217	0.000165347	0.328099	0.198761	0.59712	418				437				855				0.000165347	1425	563		610		1173	506		Thrap3
Ndrg1|Q62433|360|RSHTSEGSRSRSHTS|sp|1|394	Ndrg1	Q62433	360	RSHTSEGSRSRSHTS	sp	1	394	Protein NDRG1	Ndrg1 S360	-0.775506		1.04061		0.00134084		0.021483		914		13		196		5		1110		18		0.00134084	2708	1015		158		1173	507		Ndrg1
Bsn|O88737|263|GKPEQERSPRGPGAT|sp|1|3942	Bsn	O88737	263	GKPEQERSPRGPGAT	sp	1	3942	Protein bassoon	Bsn S263	0.871066		0.0429503		0.000983413		0.901392		1122				387				1509				0.000983413	2427	922		251		1173	508		Bsn
Epb41l3|Q9WV92|493|SQTNLITTVTPEKKA|sp|1|929	Epb41l3	Q9WV92	493	SQTNLITTVTPEKKA	sp	1	929	Band 4.1-like protein 3	Epb41l3 T493	-0.5322	-0.536179	-0.0322338	-0.279921	4.88671e-05	0.000147589	0.808237	0.050364	222				644				866				4.88671e-05	947	373		803		1176	509		Epb41l3
Psd3|Q2PFD7|1000;1001;1009|VGLKKSHSSPSLNPD;GLKKSHSSPSLNPDA;PSLNPDASPVTAKVK|sp|1|1037	Psd3	Q2PFD7	1000;1001;1009	VGLKKSHSSPSLNPD;GLKKSHSSPSLNPDA;PSLNPDASPVTAKVK	sp	1	1037	PH and SEC7 domain-containing protein 3 (Psd3 protein)	Psd3 S1000+S1001+S1009	-0.556616	-0.251925	-0.102816	0.00560869	8.04014e-05	0.0105444	0.428779	0.972361	297	697			562	1123			859	1820			8.04014e-05	1136	454		725		1179	510		Psd3
Map1a|Q9QYR6|1928|EPEQREPTPYPDERS|sp|1|2776	Map1a	Q9QYR6	1928	EPEQREPTPYPDERS	sp	1	2776	Microtubule-associated protein 1A	Map1a T1928	1.00718	0.165787	-0.344965	0.21522	0.00130564	0.196679	0.317624	0.204709	1246				293				1539				0.00130564	2697	1011		169		1180	511		Map1a
Zc3h14|Q8BJ05|734|KWIRPQSSEXXXXXX|sp|1|735	Zc3h14	Q8BJ05	734	KWIRPQSSEXXXXXX	sp	1	735	Zinc finger CCCH domain-containing protein 14	Zc3h14 S734	0.516821	0.0109921	-0.031038	0.00824656	2.9159e-05	0.931377	0.795945	0.963971	495				1013				1508				2.9159e-05	822	330		851		1181	512		Zc3h14
Eef2|P58252|59|GETRFTDTRKDEQER|sp|1|858	Eef2	P58252	59	GETRFTDTRKDEQER	sp	1	858	Elongation factor 2 (EF-2)	Eef2 T59	-0.624874	0.0607354	0.438653	0.0673159	0.00020971	0.691126	0.0423656	0.747855	461		152		411		100		872		252		0.00020971	1557	604		579		1183	513		Eef2
Rgs14|P97492|67|PVASWAQSFERLLQD|sp|1|547	Rgs14	P97492	67	PVASWAQSFERLLQD	sp	1	547	Regulator of G-protein-signaling 14	Rgs14 S67	-0.54242	0.0150269	0.407416	0.111013	6.5475e-05	0.878698	0.0270386	0.295056	267		35		606		120		873		155		6.5475e-05	1059	419		766		1185	514		Rgs14
Rasal2|D3YUS5|785|SDLHKLKSPSQDNTD|tr|1|1261	Rasal2	D3YUS5	785	SDLHKLKSPSQDNTD	tr	1	1261	RAS protein activator-like 2	Rasal2 S785	0.651259	0.277986	-0.10751	-0.373029	0.000322167	0.162035	0.566779	0.162387	886				670				1556				0.000322167	1730	661		524		1185	515		Rasal2
Map2|P20357|888;892|LPSPVQDSENLSGES;VQDSENLSGESGSFY|sp|1|1828	Map2	P20357	888;892	LPSPVQDSENLSGES;VQDSENLSGESGSFY	sp	1	1828	Microtubule-associated protein 2	Map2 S888+S892	0.729472		-0.442042		0.000610281		0.0804696		1020				539				1559				0.000610281	2096	801		395		1196	516		Map2
Dock4|P59764|1759|GDGALPRSDPNLSAP|sp|1|1978	Dock4	P59764	1759	GDGALPRSDPNLSAP	sp	1	1978	Dedicator of cytokinesis protein 4	Dock4 S1759	-0.530789	-0.239272	0.169728	-0.036644	5.18926e-05	0.03931	0.158866	0.83467	234	1435			651	1201			885	2636			5.18926e-05	980	387		815		1202	517		Dock4
Map2|P20357|608|QESLDTISPKNQHDE|sp|1|1828	Map2	P20357	608	QESLDTISPKNQHDE	sp	1	1828	Microtubule-associated protein 2	Map2 S608	0.510235	0.691049	0.102649	-0.00744633	2.9159e-05	3.44323e-05	0.32692	0.967119	496	189			1033	330			1529	519			2.9159e-05	823	329		876		1205	518		Map2
Spen|Q62504|1283;1293|SPSVRHGSFHDDDDP;DDDDPRGSPRLVSVK|sp|1|3644	Spen	Q62504	1283;1293	SPSVRHGSFHDDDDP;DDDDPRGSPRLVSVK	sp	1	3644	Msx2-interacting protein	Spen S1283+S1293	0.677464		-0.283439		0.000457234		0.166459		955				620				1575				0.000457234	1908	724		481		1205	519		Spen
Sybu|Q8BHS8|199|SSHKSGSSPPSPREK|sp|1|665	Sybu	Q8BHS8	199	SSHKSGSSPPSPREK	sp	1	665	Syntabulin	Sybu S199	-0.5237	-0.486616	-0.0485232	0.194708	5.00032e-05	0.00792694	0.692969	0.356604	229	595			670	242			899	837			5.00032e-05	961	377		832		1209	520		Sybu
Bcan|Q61361|587|PRELETPSEEKSGRT|sp|1|883	Bcan	Q61361	587	PRELETPSEEKSGRT	sp	1	883	Brevican core protein	Bcan S587	-0.548434	-2.09268	0.0884207	0.207437	8.24622e-05	2.49719e-08	0.498084	0.140285	304				590				894				8.24622e-05	1150	462		748		1210	521		Bcan
Zranb2|Q9R020|288;290;294|PERDRKRSRSRPSSP;RDRKRSRSRPSSPAV;RSRSRPSSPAVRKKR|sp|1|330	Zranb2	Q9R020	288;290;294	PERDRKRSRSRPSSP;RDRKRSRSRPSSPAV;RSRSRPSSPAVRKKR	sp	1	330	Zinc finger Ran-binding domain-containing protein 2	Zranb2 S288+S290+S294	-0.834094		0.460836		0.00100125		0.115335		826				148				974				0.00100125	2445	928		282		1210	522		Zranb2
Gphn|Q8BUV3|281;283|QATSRLSTASCPTPK;TSRLSTASCPTPKQI|sp|1|769	Gphn	Q8BUV3	281;283	QATSRLSTASCPTPK;TSRLSTASCPTPKQI	sp	1	769	Molybdopterin molybdenumtransferase (EC 2.10.1.1) [Includes: Molybdopterin adenylyltransferase (MPT adenylyltransferase) (EC 2.7.7.75) (Domain G); Molybdopterin molybdenumtransferase (MPT Mo-transferase) (EC 2.10.1.1) (Domain E)]	Gphn T281+S283	-0.535959	-0.214066	-0.209766	-0.0552102	6.72921e-05	0.0708574	0.110313	0.753413	272				628				900				6.72921e-05	1067	424		787		1211	523		Gphn
Add1|Q9QYC0-2|610;613|DQSAVPNTPPSTPVK;AVPNTPPSTPVKLEE|sp|NA|632	Add1	Q9QYC0-2	610;613	DQSAVPNTPPSTPVK;AVPNTPPSTPVKLEE	sp	NA	632	Alpha-adducin	Add1 T610+S613	0.600243	0.118331	-0.0960893	0.155276	0.000184405	0.258348	0.54949	0.257024	778				779				1557				0.000184405	1481	584		628		1212	524		Add1
Erc2|Q6PH08|666|KRDSKLKSLEIAIEQ|sp|1|957	Erc2	Q6PH08	666	KRDSKLKSLEIAIEQ	sp	1	957	ERC protein 2	Erc2 S666	-0.782625	-0.212875	0.108382	-0.0276263	0.00081691	0.153186	0.683956	0.914476	765				188				953				0.00081691	2305	879		334		1213	525		Erc2
Arfgap3|Q9D8S3|231|GLGAKKGSLGAQKLT|sp|1|523	Arfgap3	Q9D8S3	231	GLGAKKGSLGAQKLT	sp	1	523	ADP-ribosylation factor GTPase-activating protein 3	Arfgap3 S231	-0.550333	0.0831405	0.197885	-0.0191832	9.05156e-05	0.398394	0.145845	0.907227	318				585				903				9.05156e-05	1179	472		744		1216	526		Arfgap3
Nos1|Q9Z0J4|140|VDLSRQPSASKDQPL|sp|1|1429	Nos1	Q9Z0J4	140	VDLSRQPSASKDQPL	sp	1	1429	Nitric oxide synthase (EC 1.14.13.39)	Nos1 S140	-0.643504	0.0804955	0.511702	0.314949	0.000358495	0.755643	0.0368535	0.291364	549		104		372		65		921		169		0.000358495	1782	678		540		1218	527		Nos1
Iqsec2|Q5DU25|313|SKALSDSYELSTDLQ|sp|1|1478	Iqsec2	Q5DU25	313	SKALSDSYELSTDLQ	sp	1	1478	IQ motif and SEC7 domain-containing protein 2	Iqsec2 Y313	0.656816		0.119084		0.00042012		0.541888		929				662				1591				0.00042012	1857	702		516		1218	528		Iqsec2
Grin2b|Q01097|1255|AGNLYDISEDNSLQE|sp|1|1482	Grin2b	Q01097	1255	AGNLYDISEDNSLQE	sp	1	1482	Glutamate receptor ionotropic, NMDA 2B	Grin2b S1255	-0.52541	0.0129301	0.123661	0.0920924	5.44461e-05	0.949772	0.291406	0.69087	247				663				910				5.44461e-05	1003	396		825		1221	529		Grin2b
Hnrnpk|P61979|379|SYAGGRGSYGDLGGP|sp|1|463	Hnrnpk	P61979	379	SYAGGRGSYGDLGGP	sp	1	463	Heterogeneous nuclear ribonucleoprotein K	Hnrnpk S379	0.754824	0.114632	-0.334806	-0.326214	0.000755615	0.46854	0.170738	0.122105	1073				519				1592				0.000755615	2257	854		369		1223	530		Hnrnpk
Thrap3|Q569Z6|556|GDFSSGKSSFSITRE|sp|1|951	Thrap3	Q569Z6	556	GDFSSGKSSFSITRE	sp	1	951	Thyroid hormone receptor-associated protein 3	Thrap3 S556	-0.623388		0.138538		0.000292211		0.421449		513				413				926				0.000292211	1683	644		580		1224	531		Thrap3
Nrcam|Q810U4|1190|HKPLKKGSRTPSDRT|sp|1|1256	Nrcam	Q810U4	1190	HKPLKKGSRTPSDRT	sp	1	1256	Neuronal cell adhesion molecule	Nrcam S1190	-0.785288	-0.0944392	0.307601	-0.00883224	0.000893823	0.434191	0.228701	0.968155	785				186				971				0.000893823	2355	894		330		1224	532		Nrcam
Akap5|D3YVF0|4|XXXXMETSVSEIQVE|sp|1|745	Akap5	D3YVF0	4	XXXXMETSVSEIQVE	sp	1	745	A-kinase anchor protein 5	Akap5 S4	0.629021		-0.422044		0.000312903		0.0512551		880				721				1601				0.000312903	1720	656		570		1226	533		Akap5
Rapgef1|E0CXV1|337|STGKLSRSDEQLSSL|tr|1|686	Rapgef1	E0CXV1	337	STGKLSRSDEQLSSL	tr	1	686	Rap guanine nucleotide exchange factor (GEF) 1	Rapgef1 S337	0.59571	-0.0228211	-0.383932	-0.073785	0.000194791	0.850249	0.0478951	0.59928	796		231		787		154		1583		385		0.000194791	1508	592		637		1229	534		Rapgef1
Dbn1|Q9QXS6|393|PSDSSTASTPIAEQI|sp|1|706	Dbn1	Q9QXS6	393	PSDSSTASTPIAEQI	sp	1	706	Drebrin	Dbn1 S393	0.512204	0.335636	-0.00282701	0.0588043	4.25666e-05	0.00976471	0.984776	0.733105	541	1088			1027	991			1568	2079			4.25666e-05	912	362		868		1230	535		Dbn1
Sipa1l1|Q8C0T5|1384|SKSQGGSSPLSRENS|sp|1|1782	Sipa1l1	Q8C0T5	1384	SKSQGGSSPLSRENS	sp	1	1782	Signal-induced proliferation-associated 1-like protein 1 (Sipa1l1 protein)	Sipa1l1 S1384	0.712669	0.1525	-0.0825223	0.106641	0.000644309	0.124903	0.730199	0.417385	1034				560				1594				0.000644309	2138	818		417		1235	536		Sipa1l1
Mapk1|P63085|183;185|HDHTGFLTEYVATRW;HTGFLTEYVATRWYR|sp|1|358	Mapk1	P63085	183;185	HDHTGFLTEYVATRW;HTGFLTEYVATRWYR	sp	1	358	Mitogen-activated protein kinase 1	Mapk1 T183+Y185	0.445451	0.643684	-0.00726128	0.0139741	0.000409699	0.000439251	0.965922	0.952625	923	388			1278	338			2201	726			0.000409699	1846	697		538		1235	537		Mapk1
Shank2|Q80Z38|94|SYTPGPRSRSPSLNR|sp|1|1476	Shank2	Q80Z38	94	SYTPGPRSRSPSLNR	sp	1	1476	SH3 and multiple ankyrin repeat domains protein 2	Shank2 S94	0.646507	0.940456	-0.0307235	-0.106724	0.000420738	3.42587e-06	0.89255	0.400967	933	71			684	155			1617	226			0.000420738	1862	706		533		1239	538		Shank2
Shank1|D3YZU1|1137|KGSLPPASSPTSPAL|sp|1|2167	Shank1	D3YZU1	1137	KGSLPPASSPTSPAL	sp	1	2167	SH3 and multiple ankyrin repeat domains protein 1	Shank1 S1137	0.541389	0.276022	-0.0182753	0.0271418	9.10557e-05	0.00721691	0.908148	0.849252	656	1108			925	1436			1581	2544			9.10557e-05	1183	473		767		1240	539		Shank1
Ahnak|G5E8K8|94|LHRKGDRSPEPGQTW|tr|1|150	Ahnak	G5E8K8	94	LHRKGDRSPEPGQTW	tr	1	150	AHNAK nucleoprotein (desmoyokin)	Ahnak S94	0.539503	0.480918	0.120263	0.0640514	0.000127097	8.61526e-05	0.367596	0.545759	714	238			929	559			1643	797			8.61526e-05	1165	465		775		1240	540		Ahnak
Camk2a|P11798|39|KVLAGQEYAAKIINT|sp|1|478	Camk2a	P11798	39	KVLAGQEYAAKIINT	sp	1	478	Calcium/calmodulin-dependent protein kinase type II subunit alpha	Camk2a Y39	0.48418	0.576126	0.15959	-0.115801	0.000542766	0.000157824	0.275239	0.382471	995	284			1118	411			2113	695			0.000157824	1407	555		686		1241	541		Camk2a
Nptn|P97300-3|262|AGPMKTNSTNNHKDK|sp|NA|277	Nptn	P97300-3	262	AGPMKTNSTNNHKDK	sp	NA	277	Neuroplastin	Nptn S262	0.781727	0.379993	-0.102334	-0.0635451	0.00092869	0.00169805	0.708715	0.640378	1107	611			487	825			1594	1436			0.00092869	2384	907		336		1243	542		Nptn
Gsk3a|Q2NL51|21;41|SGRARTSSFAEPGGG;GGPGGSASGPGGTGG|sp|1|490	Gsk3a	Q2NL51	21;41	SGRARTSSFAEPGGG;GGPGGSASGPGGTGG	sp	1	490	Glycogen synthase kinase-3 alpha	Gsk3a S21+S41	-0.519557	-0.246718	0.21126	0.0615116	5.99539e-05	0.0658519	0.0994585	0.756649	255				681				936				5.99539e-05	1025	407		839		1246	543		Gsk3a
Arhgap21|Q6DFV3|1703|RFKSDSGSPGDTRTE|sp|1|1944	Arhgap21	Q6DFV3	1703	RFKSDSGSPGDTRTE	sp	1	1944	Rho GTPase-activating protein 21	Arhgap21 S1703	-0.919224	0.137145	0.672327	0.345033	0.00137877	0.27372	0.067593	0.0640559	926				97				1023				0.00137877	2739	1029		217		1246	544		Arhgap21
Eif4b|Q8BGD9|406|RPRERHPSWRSEETQ|sp|1|611	Eif4b	Q8BGD9	406	RPRERHPSWRSEETQ	sp	1	611	Eif4b protein (Eukaryotic translation initiation factor 4B)	Eif4b S406	0.648567	0.357706	-0.165279	0.0914608	0.000444883	0.00653013	0.383057	0.559428	947	958			677	892			1624	1850			0.000444883	1893	717		530		1247	545		Eif4b
Add2|Q9QYB8|455|EVQRNMGSPRPKTTW|sp|1|725	Add2	Q9QYB8	455	EVQRNMGSPRPKTTW	sp	1	725	Beta-adducin	Add2 S455	-0.509039	-0.156406	0.0778273	0.0467126	4.62542e-05	0.075871	0.486137	0.715957	220				721				941				4.62542e-05	935	367		882		1249	546		Add2
Gsk3a|Q2NL51|41|GGPGGSASGPGGTGG|sp|1|490	Gsk3a	Q2NL51	41	GGPGGSASGPGGTGG	sp	1	490	Glycogen synthase kinase-3 alpha	Gsk3a S41	-0.732575	-0.570275	0.259441	0.0725715	0.000885528	0.000768782	0.273884	0.693814	782	150			232	141			1014	291			0.000768782	2272	862		388		1250	547		Gsk3a
Map1a|Q9QYR6|839|TECDKLSSFATSVAE|sp|1|2776	Map1a	Q9QYR6	839	TECDKLSSFATSVAE	sp	1	2776	Microtubule-associated protein 1A	Map1a S839	0.524234		-0.189266		6.84779e-05		0.133637		614				986				1600				6.84779e-05	1082	428		828		1256	548		Map1a
Chrm3|Q9ERZ3|472|RFALKTRSQITKRKR|sp|1|589	Chrm3	Q9ERZ3	472	RFALKTRSQITKRKR	sp	1	589	Muscarinic acetylcholine receptor M3 (Mm3 mAChR)	Chrm3 S472	-0.57418	-0.643512	0.0203694	0.138392	0.000447017	0.000449583	0.923092	0.428074	588	109			516	84			1104	193			0.000447017	1896	718		539		1257	549		Chrm3
Rasa3|Q60790|90|RDVFRRDSIIGKVAI|sp|1|834	Rasa3	Q60790	90	RDVFRRDSIIGKVAI	sp	1	834	Ras GTPase-activating protein 3	Rasa3 S90	0.602734		-0.0835643		0.000266987		0.62682		847				773				1620				0.000266987	1649	635		623		1258	550		Rasa3
Acap3|A2ADA6|381|LDRTASPSTSSIDST|tr|1|829	Acap3	A2ADA6	381	LDRTASPSTSSIDST	tr	1	829	ArfGAP with coiled-coil, ankyrin repeat and PH domains 3	Acap3 S381	-0.550637	-0.344625	-0.0330831	-0.0548618	0.000129391	0.00118304	0.836259	0.637754	372	200			584	610			956	810			0.000129391	1315	517		743		1260	551		Acap3
Myo9b|Q9QY06|1317|RATGAALTPTEERRI|sp|1|2114	Myo9b	Q9QY06	1317	RATGAALTPTEERRI	sp	1	2114	Unconventional myosin-IXb	Myo9b T1317	0.50368		-0.193567		4.16894e-05		0.101046		536				1059				1595				4.16894e-05	904	359		902		1261	552		Myo9b
Map1a|Q9QYR6|873|LLLDTVTSIPSSRTE|sp|1|2776	Map1a	Q9QYR6	873	LLLDTVTSIPSSRTE	sp	1	2776	Microtubule-associated protein 1A	Map1a S873	-0.683829	0.107581	0.0597561	-0.255733	0.000608957	0.492398	0.801651	0.201362	680				303				983				0.000608957	2094	799		465		1264	553		Map1a
Flcn|Q8QZS3|313|EEEKAPVTPEGAEGR|sp|1|579	Flcn	Q8QZS3	313	EEEKAPVTPEGAEGR	sp	1	579	Folliculin	Flcn T313	0.504492	0.166755	-0.152295	-0.197423	4.58582e-05	0.181825	0.17359	0.229731	546				1056				1602				4.58582e-05	930	366		899		1265	554		Flcn
Ppp1r18|Q8BQ30|134|PGNLRDQSPKGRESR|sp|1|594	Ppp1r18	Q8BQ30	134	PGNLRDQSPKGRESR	sp	1	594	Phostensin	Ppp1r18 S134	-0.988988	0.366121	0.585274	0.453517	0.0017169	0.0211991	0.118935	0.0471193	1011	1378		282	65	865		120	1076	2243		402	0.0017169	2928	1091		175		1266	555		Ppp1r18
Spen|Q62504|869|QENDREQSPEKPRGS|sp|1|3644	Spen	Q62504	869	QENDREQSPEKPRGS	sp	1	3644	Msx2-interacting protein	Spen S869	0.77496	0.192184	0.15305	0.3202	0.000981588	0.356937	0.556567	0.235644	1120				494				1614				0.000981588	2424	920		346		1266	556		Spen
Rtn4|Q99P72|165;167|AAPKRRGSGSVDETL;PKRRGSGSVDETLFA|sp|1|1162	Rtn4	Q99P72	165;167	AAPKRRGSGSVDETL;PKRRGSGSVDETLFA	sp	1	1162	Reticulon-4 (Neurite outgrowth inhibitor) (Nogo protein)	Rtn4 S165+S167	0.535161	-0.160388	-0.428762	0.158958	9.16793e-05	0.229489	0.0270386	0.36617	660		40		943		114		1603		154		9.16793e-05	1188	476		791		1267	557		Rtn4
Epb41l1|Q9Z2H5|540|DRERRLPSSPASPSP|sp|1|879	Epb41l1	Q9Z2H5	540	DRERRLPSSPASPSP	sp	1	879	Band 4.1-like protein 1	Epb41l1 S540	0.593865		-0.192684		0.000246746		0.234298		833				791				1624				0.000246746	1618	627		641		1268	558		Epb41l1
Gphn|Q8BUV3|281;283;286|QATSRLSTASCPTPK;TSRLSTASCPTPKQI;LSTASCPTPKQIRRP|sp|1|769	Gphn	Q8BUV3	281;283;286	QATSRLSTASCPTPK;TSRLSTASCPTPKQI;LSTASCPTPKQIRRP	sp	1	769	Molybdopterin molybdenumtransferase (EC 2.10.1.1) [Includes: Molybdopterin adenylyltransferase (MPT adenylyltransferase) (EC 2.7.7.75) (Domain G); Molybdopterin molybdenumtransferase (MPT Mo-transferase) (EC 2.10.1.1) (Domain E)]	Gphn T281+S283+T286	-0.608476	-0.251169	-0.11064	-0.131437	0.000336472	0.103279	0.528453	0.528358	535				434				969				0.000336472	1742	664		608		1272	559		Gphn
Kif1a|P33173|1558|TPSPVRATETEKEPQ|sp|1|1695	Kif1a	P33173	1558	TPSPVRATETEKEPQ	sp	1	1695	Kinesin-like protein KIF1A	Kif1a T1558	-0.89159		0.50285		0.00143024		0.123777		935				112				1047				0.00143024	2762	1035		237		1272	560		Kif1a
Zcchc8|Q9CYA6|429|SSQSSPNSPKKQRKE|sp|1|709	Zcchc8	Q9CYA6	429	SSQSSPNSPKKQRKE	sp	1	709	Zinc finger CCHC domain-containing protein 8	Zcchc8 S429	-0.616623	-0.0231368	0.453731	0.185033	0.000358146	0.892357	0.0438952	0.310971	548		170		422		91		970		261		0.000358146	1780	677		596		1273	561		Zcchc8
Map1b|P14873|1317|EKTLEVVSPSQSVTG|sp|1|2464	Map1b	P14873	1317	EKTLEVVSPSQSVTG	sp	1	2464	Microtubule-associated protein 1B	Map1b S1317	0.498774	0.240411	0.0703446	0.0421221	3.99933e-05	0.0236682	0.518106	0.78164	531	1425			1074	1475			1605	2900			3.99933e-05	895	355		921		1276	562		Map1b
Map1a|Q9QYR6|2066|GPDRRTPSPKEAGRS|sp|1|2776	Map1a	Q9QYR6	2066	GPDRRTPSPKEAGRS	sp	1	2776	Microtubule-associated protein 1A	Map1a S2066	-0.665962	0.0581618	0.504641	0.100365	0.000543863	0.459972	0.0466592	0.316045	653		206		333		69		986		275		0.000543863	2027	777		500		1277	563		Map1a
Arhgef2|Q60875|833|ERATEAGSLEARLRE|sp|1|985	Arhgef2	Q60875	833	ERATEAGSLEARLRE	sp	1	985	Rho guanine nucleotide exchange factor 2	Arhgef2 S833	0.724786		-0.0229344		0.000809934		0.937207		1085				542				1627				0.000809934	2300	876		405		1281	564		Arhgef2
Nifk|Q91VE6|270|TFLERRKSQVMEVGG|sp|1|317	Nifk	Q91VE6	270	TFLERRKSQVMEVGG	sp	1	317	MKI67 FHA domain-interacting nucleolar phosphoprotein	Nifk S270	-0.498705	-0.0475917	-0.0309005	-0.10186	4.2263e-05	0.681524	0.799013	0.471963	207				762				969				4.2263e-05	907	360		922		1282	565		Nifk
Srrm2|Q8BTI8|224|KHRSESESKKRKHRS|sp|1|2703	Srrm2	Q8BTI8	224	KHRSESESKKRKHRS	sp	1	2703	Serine/arginine repetitive matrix protein 2	Srrm2 S224	0.580367	0.163642	-0.100674	0.106039	0.000219922	0.0665933	0.525621	0.354682	816				829				1645				0.000219922	1570	608		674		1282	566		Srrm2
Rabgap1l|A6H6A9|490|EDEAEEESDNELSSG|sp|1|815	Rabgap1l	A6H6A9	490	EDEAEEESDNELSSG	sp	1	815	Rab GTPase-activating protein 1-like	Rabgap1l S490	-0.615535		0.0103836		0.000381686		0.964834		564				425				989				0.000381686	1809	683		600		1283	567		Rabgap1l
Cmtr1:Gm28043|Q9DBC3:E0CXC2|52:492|SATSLSGSDSETEGK:SATSLSGSDSETEGK|sp:tr|1:3|837:719	Cmtr1:Gm28043	Q9DBC3:E0CXC2	52:492	SATSLSGSDSETEGK:SATSLSGSDSETEGK	sp:tr	1:3	837:719	Cap-specific mRNA (nucleoside-2'-O-)-methyltransferase 1	Cmtr1 S52	-0.65954	-0.120692	-0.0489687	0.00803851	0.000540505	0.206669	0.832388	0.963327	650				345				995				0.000540505	2024	776		508		1284	568		Cmtr1
Map1a|Q9QYR6|1796|SPVPDTKSTPPTRNE|sp|1|2776	Map1a	Q9QYR6	1796	SPVPDTKSTPPTRNE	sp	1	2776	Microtubule-associated protein 1A	Map1a S1796	0.621283	0.563377	0.127311	-0.0179053	0.00042012	0.00198055	0.485537	0.945438	930	653			733	421			1663	1074			0.00042012	1858	703		584		1287	569		Map1a
Dbn1|Q9QXS6|307|VASASGGSCDAPAPA|sp|1|706	Dbn1	Q9QXS6	307	VASASGGSCDAPAPA	sp	1	706	Drebrin	Dbn1 S307	0.618898		-0.00927693		0.000414111		0.968397		925				740				1665				0.000414111	1852	699		589		1288	570		Dbn1
Map1a|Q9QYR6|1200|KETSLDISSKQLSPE|sp|1|2776	Map1a	Q9QYR6	1200	KETSLDISSKQLSPE	sp	1	2776	Microtubule-associated protein 1A	Map1a S1200	0.535358	0.415712	0.0156839	-0.116261	0.000120123	0.00716078	0.924192	0.525645	701	994			941	714			1642	1708			0.000120123	1277	506		788		1294	571		Map1a
Myef2|Q8C854|16|AAAGDDGSQQQPAEP|sp|1|591	Myef2	Q8C854	16	AAAGDDGSQQQPAEP	sp	1	591	Myelin expression factor 2	Myef2 S16	0.559155	0.16457	0.159782	-0.0126813	0.000183545	0.289402	0.274326	0.963827	775				890				1665				0.000183545	1475	581		714		1295	572		Myef2
Slc12a5|Q91V14|49|DGNPKESSPFINSTD|sp|1|1138	Slc12a5	Q91V14	49	DGNPKESSPFINSTD	sp	1	1138	Solute carrier family 12 member 5	Slc12a5 S49	-0.51544	-0.372038	0.166333	0.202838	7.23757e-05	0.00823023	0.171927	0.213567	287				694				981				7.23757e-05	1103	440		856		1296	573		Slc12a5
Nos1ap|Q9D3A8|367|SGQNTMGSQDSLLEI|sp|1|503	Nos1ap	Q9D3A8	367	SGQNTMGSQDSLLEI	sp	1	503	Carboxyl-terminal PDZ ligand of neuronal nitric oxide synthase protein	Nos1ap S367	-0.506702	-0.0729931	-0.0542193	0.0824943	6.03443e-05	0.740386	0.650279	0.783295	257				732				989				6.03443e-05	1028	408		890		1298	574		Nos1ap
Matr3|Q8K310|188|KRHFRRDSFDDRGPS|sp|1|846	Matr3	Q8K310	188	KRHFRRDSFDDRGPS	sp	1	846	Matrin-3	Matr3 S188	0.481275	0.0122252	-0.0981408	-0.0208657	2.60948e-05	0.887197	0.314365	0.853381	483				1132				1615				2.60948e-05	798	319		982		1301	575		Matr3
Pclo|Q9QYX7|3608|TAKMMQRSMSDPKPL|sp|1|5068	Pclo	Q9QYX7	3608	TAKMMQRSMSDPKPL	sp	1	5068	Protein piccolo	Pclo S3608	-0.690498	0.02284	0.732207	0.407421	0.000974485	0.958641	0.0270386	0.363324	815		30		293		18		1108		48		0.000974485	2414	917		390		1307	576		Pclo
Safb2|Q80YR5|640;645|SKDRSSKSQDRKSEG;SKSQDRKSEGREKRD|sp|1|991	Safb2	Q80YR5	640;645	SKDRSSKSQDRKSEG;SKSQDRKSEGREKRD	sp	1	991	Scaffold attachment factor B2	Safb2 S640+S645	-0.472902		0.562406		0.000210847		0.00975858		462		8		868		47		1330		55		0.000210847	1558	605		707		1312	577		Safb2
Rprd2|Q6NXI6|612|IPKSFNYSPSSSTSE|sp|1|1469	Rprd2	Q6NXI6	612	IPKSFNYSPSSSTSE	sp	1	1469	Regulation of nuclear pre-mRNA domain-containing protein 2	Rprd2 S612	-0.500672	-0.249433	0.114934	0.0864895	5.73071e-05	0.00407207	0.305185	0.366003	251	389			750	1141			1001	1530			5.73071e-05	1016	402		912		1314	578		Rprd2
Dbr1|Q923B1|491|SSDDASRSPASGEGK|sp|1|550	Dbr1	Q923B1	491	SSDDASRSPASGEGK	sp	1	550	Lariat debranching enzyme	Dbr1 S491	-0.536411		0.0135339		0.000137814		0.937038		381				626				1007				0.000137814	1348	529		785		1314	579		Dbr1
Slc12a5|Q91V14|1047|NKGPSPVSSEGIKDF|sp|1|1138	Slc12a5	Q91V14	1047	NKGPSPVSSEGIKDF	sp	1	1138	Solute carrier family 12 member 5	Slc12a5 S1047	-0.698613	-0.00893684	0.268315	0.52063	0.000798922	0.979199	0.230626	0.143228	760				284				1044				0.000798922	2291	870		445		1315	580		Slc12a5
Ppp1r9a|Q8BMP0|199|SPRTEAVSPTVSQLS|tr|1|447	Ppp1r9a	Q8BMP0	199	SPRTEAVSPTVSQLS	tr	1	447	Protein phosphatase 1, regulatory subunit 9A	Ppp1r9a S199	0.542709	0.348586	-0.283006	0.00104311	0.000156364	0.00810237	0.074381	0.996433	749	1162			922	1049			1671	2211			0.000156364	1402	551		765		1316	581		Ppp1r9a
Mycbp2|Q7TPH6|915|RDKHKDGSGDRGEKD|sp|1|4749	Mycbp2	Q7TPH6	915	RDKHKDGSGDRGEKD	sp	1	4749	E3 ubiquitin-protein ligase MYCBP2	Mycbp2 S915	-0.50088	-0.758218	-0.0732832	-0.0705812	6.15148e-05	3.96181e-05	0.525968	0.650824	259				748				1007				6.15148e-05	1031	409		910		1319	582		Mycbp2
Rtn4|Q99P72|105;109|TAPERQPSWERSPAA;RQPSWERSPAASAPS|sp|1|1162	Rtn4	Q99P72	105;109	TAPERQPSWERSPAA;RQPSWERSPAASAPS	sp	1	1162	Reticulon-4 (Neurite outgrowth inhibitor) (Nogo protein)	Rtn4 S105+S109	0.533341		-0.262724		0.00013034		0.0804696		719				951				1670				0.00013034	1321	520		799		1319	583		Rtn4
Ywhah|P68510|25|ERYDDMASAMKAVTE|sp|1|246	Ywhah	P68510	25	ERYDDMASAMKAVTE	sp	1	246	14-3-3 protein eta	Ywhah S25	-0.93264		0.56463		0.00183495		0.115549		1042				90				1132				0.00183495	3003	1117		205		1322	584		Ywhah
Thoc5|Q8BKT7|19|KVIRSDGTPTEGKRN|sp|1|683	Thoc5	Q8BKT7	19	KVIRSDGTPTEGKRN	sp	1	683	THO complex subunit 5 homolog	Thoc5 T19	0.532392	-0.078734	0.08696	0.0192327	0.000130414	0.386526	0.521534	0.898411	720				956				1676				0.000130414	1323	521		801		1322	585		Thoc5
Phrf1|A6H619|622|SGLSRTLSDENRPSR|sp|1|1682	Phrf1	A6H619	622	SGLSRTLSDENRPSR	sp	1	1682	PHD and RING finger domain-containing protein 1	Phrf1 S622	-0.571732	0.0474057	-0.0172404	-0.126835	0.000252468	0.513513	0.930671	0.172143	490				521				1011				0.000252468	1625	628		695		1323	586		Phrf1
Map1a|Q9QYR6|2629|RSTPSQVTSEEKDGH|sp|1|2776	Map1a	Q9QYR6	2629	RSTPSQVTSEEKDGH	sp	1	2776	Microtubule-associated protein 1A	Map1a T2629	-0.551046	-0.0804576	0.358129	0.0648566	0.000183545	0.471633	0.0468235	0.680146	442		222		581		165		1023		387		0.000183545	1476	582		741		1323	587		Map1a
Usp6nl|Q80XC3|704|RGYGSSGSPKNGQFI|sp|1|819	Usp6nl	Q80XC3	704	RGYGSSGSPKNGQFI	sp	1	819	USP6 N-terminal-like protein	Usp6nl S704	0.520748	0.505023	-0.0564467	-0.019103	0.000103644	0.000134759	0.671368	0.895518	680	271			994	507			1674	778			0.000103644	1226	490		835		1325	588		Usp6nl
Myo9a|Q8C170|1231|SMDFSKESPDKQQER|sp|1|2542	Myo9a	Q8C170	1231	SMDFSKESPDKQQER	sp	1	2542	Unconventional myosin-IXa	Myo9a S1231	-0.449495	-0.50442	-0.00426976	0.0806501	0.000600224	6.8609e-05	0.980792	0.438649	677	31			971	211			1648	242			6.8609e-05	1084	430		900		1330	589		Myo9a
Ppp1r9a|Q8BMP0|190;192|GSSDSLDSLSPRTEA;SDSLDSLSPRTEAVS|tr|1|447	Ppp1r9a	Q8BMP0	190;192	GSSDSLDSLSPRTEA;SDSLDSLSPRTEAVS	tr	1	447	Protein phosphatase 1, regulatory subunit 9A	Ppp1r9a S190+S192	0.456856		-0.0490738		1.2738e-05		0.572404		398				1236				1634				1.2738e-05	627	247		1085		1332	590		Ppp1r9a
L1cam|P11627|1166|KEDTQVDSEARPMKD|sp|1|1260	L1cam	P11627	1166	KEDTQVDSEARPMKD	sp	1	1260	Neural cell adhesion molecule L1	L1cam S1166	0.646144	0.0792565	-0.236335	-0.376674	0.000608274	0.551532	0.234946	0.052632	1018				685				1703				0.000608274	2093	798		534		1332	591		L1cam
Rbm15|Q0VBL3|686|SNRDRYNSDNDRSSR|sp|1|962	Rbm15	Q0VBL3	686	SNRDRYNSDNDRSSR	sp	1	962	RNA-binding protein 15 (One-twenty two protein 1) (RNA-binding motif protein 15)	Rbm15 S686	0.720055	0.174605	-0.234873	-0.0172978	0.000988458	0.139592	0.320296	0.93401	1125				548				1673				0.000988458	2433	923		411		1334	592		Rbm15
Nup98|Q6PFD9|670|IAKPIPQTPESVGNK|sp|1|1816	Nup98	Q6PFD9	670	IAKPIPQTPESVGNK	sp	1	1816	Nuclear pore complex protein Nup98-Nup96	Nup98 T670	0.906638	0.10452	0.0844044	0.172998	0.00177652	0.489324	0.822035	0.367905	1333				355				1688				0.00177652	2972	1106		229		1335	593		Nup98
Ric1|Q69ZJ7|1370|GKTPEQTSPRAEENR|sp|1|1422	Ric1	Q69ZJ7	1370	GKTPEQTSPRAEENR	sp	1	1422	RAB6A-GEF complex partner protein 1	Ric1 S1370	0.490922	0.176158	0.0816949	-0.108709	5.25095e-05	0.178565	0.452772	0.545759	577				1095				1672				5.25095e-05	986	392		944		1336	594		Ric1
Myo9a|Q8C170|1224|NRISRESSMDFSKES|sp|1|2542	Myo9a	Q8C170	1224	NRISRESSMDFSKES	sp	1	2542	Unconventional myosin-IXa	Myo9a S1224	-0.670998	-0.453024	0.0171501	-0.0159645	0.000706044	0.000985285	0.949779	0.930872	732	176			326	288			1058	464			0.000706044	2210	842		495		1337	595		Myo9a
Map2|P20357|283|WGLAAPISPGPLTPM|sp|1|1828	Map2	P20357	283	WGLAAPISPGPLTPM	sp	1	1828	Microtubule-associated protein 2	Map2 S283	0.669831	0.235429	-0.363666	0.0405002	0.00070579	0.130776	0.108802	0.873066	1055				638				1693				0.00070579	2208	841		497		1338	596		Map2
Grin2a|P35436|892|FNLTGSQSNMLKLLR|sp|1|1464	Grin2a	P35436	892	FNLTGSQSNMLKLLR	sp	1	1464	Glutamate receptor ionotropic, NMDA 2A (GluN2A) (Glutamate [NMDA] receptor subunit epsilon-1) (N-methyl D-aspartate receptor subtype 2A) (NMDAR2A) (NR2A)	Grin2a S892	-0.556837	-0.0702173	0.19052	-0.0538328	0.000234411	0.442582	0.207802	0.676653	474				561				1035				0.000234411	1594	616		723		1339	597		Grin2a
Camkv|Q3UHL1|436|VTPATDRSATPATDG|sp|1|512	Camkv	Q3UHL1	436	VTPATDRSATPATDG	sp	1	512	CaM kinase-like vesicle-associated protein	Camkv S436	-0.53644	-0.108999	-0.0609081	-0.117422	0.000158408	0.266551	0.675298	0.363537	413				625				1038				0.000158408	1409	556		784		1340	598		Camkv
Srrm2|Q8BTI8|1646;1649|HTPPRRRSSRSSPEL;PRRRSSRSSPELTRK|sp|1|2703	Srrm2	Q8BTI8	1646;1649	HTPPRRRSSRSSPEL;PRRRSSRSSPELTRK	sp	1	2703	Serine/arginine repetitive matrix protein 2	Srrm2 S1646+S1649	0.575565	0.141145	-0.415817	-0.268392	0.000309575	0.0565297	0.0438952	0.0247404	871		164	93	842		124	221	1713		288	314	0.000309575	1707	652		688		1340	599		Srrm2
Exosc9|Q9JHI7|416|PKKIRAQTSANQKAP|sp|1|438	Exosc9	Q9JHI7	416	PKKIRAQTSANQKAP	sp	1	438	Exosome complex component RRP45	Exosc9 T416	-0.517419	-0.150511	0.0670302	0.0268939	0.000104024	0.203576	0.605489	0.892694	336				686				1022				0.000104024	1228	493		849		1342	600		Exosc9
Synpo|Q8CC35|187|LESRGQRSPKLNQEA|sp|1|929	Synpo	Q8CC35	187	LESRGQRSPKLNQEA	sp	1	929	Synaptopodin	Synpo S187	0.386712	0.635407	-0.17521	-0.151287	0.00190146	0.000570272	0.214719	0.394066	1358	415			1564	347			2922	762			0.000570272	2049	784		558		1342	601		Synpo
Agap2|Q3UHD9|684|LLKRSGNSLNKEWKK|sp|1|1186	Agap2	Q3UHD9	684	LLKRSGNSLNKEWKK	sp	1	1186	Arf-GAP with GTPase, ANK repeat and PH domain-containing protein 2	Agap2 S684	0.477727	0.183012	0.0102189	-0.0232296	3.62643e-05	0.0361419	0.936245	0.862397	517	1807			1150	1955			1667	3762			3.62643e-05	869	347		998		1345	602		Agap2
Samsn1|P57725|23|QKPKRSSSFGNFDRF|sp|1|372	Samsn1	P57725	23	QKPKRSSSFGNFDRF	sp	1	372	SAM domain-containing protein SAMSN-1 (SAM domain, SH3 domain and nuclear localization signals protein 1) (SH3 protein expressed in lymphocytes 2) (SH3-lymphocyte protein 2) (SLy2)	Samsn1 S23	0.245425	0.615433	-0.323748	0.169798	0.00812522	0.000495671	0.035511	0.307809	1881	402	103		2504	371	204		4385	773	307		0.000495671	1967	747		601		1348	603		Samsn1
Camk1d|Q8BW96|382|TTVTTGHTGSKXXXX|sp|1|385	Camk1d	Q8BW96	382	TTVTTGHTGSKXXXX	sp	1	385	Calcium/calmodulin-dependent protein kinase type 1D (EC 2.7.11.17) (CaM kinase I delta) (CaM-KI delta) (CaMKI delta) (CaM kinase ID) (CaMKI-like protein kinase) (CKLiK) (mCKLiK)	Camk1d T382	0.513674	0.224116	0.046189	-0.087784	0.000103616	0.0920523	0.732152	0.639583	678				1022				1700				0.000103616	1224	488		862		1350	604		Camk1d
Srsf12|Q8C8K3|204|MEKSQSRSPQKQTGS|sp|2|266	Srsf12	Q8C8K3	204	MEKSQSRSPQKQTGS	sp	2	266	Serine/arginine-rich-splicing factor 12	Srsf12 S204	0.545139		0.0319481		0.000196166		0.847774		797				916				1713				0.000196166	1514	595		757		1352	605		Srsf12
Map2|P20357|938|FTAEKEASPPTSADK|sp|1|1828	Map2	P20357	938	FTAEKEASPPTSADK	sp	1	1828	Microtubule-associated protein 2	Map2 S938	0.656787	0.783221	0.191832	-0.381565	0.000685781	0.00308416	0.346832	0.187784	1053	835			663	241			1716	1076			0.000685781	2195	838		517		1355	606		Map2
Eif4e|P63073|209|DTATKSGSTTKNRFV|sp|1|217	Eif4e	P63073	209	DTATKSGSTTKNRFV	sp	1	217	Eukaryotic translation initiation factor 4E	Eif4e S209	0.491918	0.330989	-0.00896619	-0.342831	6.39938e-05	0.00369263	0.950629	0.0274651	600	796		109	1091	1017		144	1691	1813		253	6.39938e-05	1046	414		942		1356	607		Eif4e
Hsf1|P38532|136|DIKIRQDSVTRLLTD|sp|1|525	Hsf1	P38532	136	DIKIRQDSVTRLLTD	sp	1	525	Heat shock factor protein 1	Hsf1 S136	-0.748818	-0.278782	0.177619	0.0954912	0.00122059	0.0310258	0.489163	0.572121	888	1270			217	950			1105	2220			0.00122059	2625	985		373		1358	608		Hsf1
Htatsf1|Q8BGC0|543|KESEDDDSEEESEED|sp|1|757	Htatsf1	Q8BGC0	543	KESEDDDSEEESEED	sp	1	757	HIV Tat-specific factor 1 homolog	Htatsf1 S543	-0.628379	0.0390696	0.335703	-0.0236839	0.000570541	0.76542	0.105153	0.903279	666				403				1069				0.000570541	2051	786		573		1359	609		Htatsf1
Rapgefl1|Q68EF8|139|SPGEPLASPPWAPLG|sp|1|662	Rapgefl1	Q68EF8	139	SPGEPLASPPWAPLG	sp	1	662	Rap guanine nucleotide exchange factor-like 1	Rapgefl1 S139	0.510123		0.169328		9.96288e-05		0.176814		674				1034				1708				9.96288e-05	1216	484		878		1362	610		Rapgefl1
Ank2|Q8C8R3|898|LEGGRSDSLRSFSSD|sp|1|3898	Ank2	Q8C8R3	898	LEGGRSDSLRSFSSD	sp	1	3898	Ankyrin-2	Ank2 S898	-0.974735	0.0321739	0.854822	0.349724	0.00230485	0.893651	0.0532328	0.180674	1138				73				1211				0.00230485	3232	1183		183		1366	611		Ank2
Rasal2|D3YUS5|960|MEDFTKRSSHSEDFS|tr|1|1261	Rasal2	D3YUS5	960	MEDFTKRSSHSEDFS	tr	1	1261	RAS protein activator-like 2	Rasal2 S960	-0.489515	-0.0246769	0.119186	-0.0441044	6.52611e-05	0.81354	0.285963	0.741421	266				793				1059				6.52611e-05	1055	417		950		1367	612		Rasal2
Prex1|Q69ZK0|305|RKSRVTGSKKSTKRT|sp|1|1650	Prex1	Q69ZK0	305	RKSRVTGSKKSTKRT	sp	1	1650	Phosphatidylinositol 3,4,5-trisphosphate-dependent Rac exchanger 1 protein	Prex1 S305	-0.684013	-0.0798062	0.319171	-0.107654	0.000915323	0.516383	0.162036	0.499676	798				302				1100				0.000915323	2371	903		464		1367	613		Prex1
Sqstm1|Q64337|308|AGEGPAQSLTEQMKK|sp|1|442	Sqstm1	Q64337	308	AGEGPAQSLTEQMKK	sp	1	442	Sequestosome-1	Sqstm1 S308	0.226695	0.539725	0.166995	0.0084025	0.0443961	0.000195117	0.25782	0.962699	2873	302			2643	460			5516	762			0.000195117	1512	594		773		1367	614		Sqstm1
Hnrnpf|Q9Z2X1|104|LKHSGPNSADSANDG|sp|1|415	Hnrnpf	Q9Z2X1	104	LKHSGPNSADSANDG	sp	1	415	Heterogeneous nuclear ribonucleoprotein F	Hnrnpf S104	0.503211		-0.113914		8.94129e-05		0.33786		650				1060				1710				8.94129e-05	1174	468		903		1371	615		Hnrnpf
Ptk2b|Q9QVP9|583|DEDYYKASVTRLPIK|sp|1|1009	Ptk2b	Q9QVP9	583	DEDYYKASVTRLPIK	sp	1	1009	Protein-tyrosine kinase 2-beta	Ptk2b S583	-0.667316	-0.0340488	0.253666	-0.125283	0.000809185	0.838622	0.235599	0.505484	761				332				1093				0.000809185	2299	874		499		1373	616		Ptk2b
Carmil1|Q6EDY6|1294|PDSPSGPSSPKVALL|sp|1|1374	Carmil1	Q6EDY6	1294	PDSPSGPSSPKVALL	sp	1	1374	F-actin-uncapping protein LRRC16A	Carmil1 S1294	0.475881	0.580883	-0.00253779	0.04676	4.69808e-05	3.55929e-05	0.985325	0.697331	553	191			1159	453			1712	644			4.69808e-05	939	369		1005		1374	617		Carmil1
Grin2a|P35436|1051;1062|HSLKSPRYLPEEVAH;EVAHSDISETSSRAT|sp|1|1464	Grin2a	P35436	1051;1062	HSLKSPRYLPEEVAH;EVAHSDISETSSRAT	sp	1	1464	Glutamate receptor ionotropic, NMDA 2A (GluN2A) (Glutamate [NMDA] receptor subunit epsilon-1) (N-methyl D-aspartate receptor subtype 2A) (NMDAR2A) (NR2A)	Grin2a Y1051+S1062	-0.480858	-0.166401	0.197575	0.154108	5.25095e-05	0.130431	0.0945087	0.283352	240				828				1068				5.25095e-05	987	390		987		1377	618		Grin2a
Arhgef40|Q3UPH7|1472|LDSSGDVSPGPRNSP|sp|1|1517	Arhgef40	Q3UPH7	1472	LDSSGDVSPGPRNSP	sp	1	1517	Rho guanine nucleotide exchange factor 40	Arhgef40 S1472	0.171081	0.573805	-0.207375	-0.0741822	0.0409931	0.000399456	0.0890239	0.652123	2813	372			2932	413			5745	785			0.000399456	1829	690		691		1381	619		Arhgef40
Arhgap39|P59281|247|RPSGSQHSPNLQTFV|sp|1|1107	Arhgap39	P59281	247	RPSGSQHSPNLQTFV	sp	1	1107	Rho GTPase-activating protein 39	Arhgap39 S247	0.523873	0.553413	-0.143107	0.0510534	0.00108367	0.000305655	0.411384	0.751244	1155	348			988	444			2143	792			0.000305655	1703	650		733		1383	620		Arhgap39
Acap3|A2ADA6|384|TASPSTSSIDSTTDS|tr|1|829	Acap3	A2ADA6	384	TASPSTSSIDSTTDS	tr	1	829	ArfGAP with coiled-coil, ankyrin repeat and PH domains 3	Acap3 S384	-0.516878	-0.157558	0.204931	0.279338	0.000142381	0.0723762	0.134446	0.0386693	391			232	688			256	1079			488	0.000142381	1362	535		850		1385	621		Acap3
Gabbr2|Q80T41|754|RTNPDAATQNRRFQF|sp|1|940	Gabbr2	Q80T41	754	RTNPDAATQNRRFQF	sp	1	940	Gamma-aminobutyric acid type B receptor subunit 2	Gabbr2 T754	-0.589037	0.0257539	0.293207	0.168147	0.000463265	0.876743	0.115031	0.350714	603				477				1080				0.000463265	1925	731		654		1385	622		Gabbr2
Sbf1|Q6ZPE2|20|FGPHPRGSGEGQGQI|sp|1|1867	Sbf1	Q6ZPE2	20	FGPHPRGSGEGQGQI	sp	1	1867	Myotubularin-related protein 5	Sbf1 S20	0.506798	0.0285081	-0.129397	-0.0565079	0.00010767	0.773231	0.294935	0.648345	690				1047				1737				0.00010767	1244	498		888		1386	623		Sbf1
Elfn1|Q8C8T7|517|KLVESSETPKATKGN|sp|2|828	Elfn1	Q8C8T7	517	KLVESSETPKATKGN	sp	2	828	Protein ELFN1 (Extracellular leucine-rich repeat and fibronectin type-III domain-containing protein 1) (Protein phosphatase 1 regulatory subunit 28)	Elfn1 T517	-0.524139	-0.323381	0.0505424	-0.0285348	0.000159122	0.00979182	0.728811	0.874825	416	664			667	716			1083	1380			0.000159122	1412	558		829		1387	624		Elfn1
Mapt|P10637|504;509|TPGSRSRTPSLPTPP;SRTPSLPTPPTREPK|sp|1|733	Mapt	P10637	504;509	TPGSRSRTPSLPTPP;SRTPSLPTPPTREPK	sp	1	733	Microtubule-associated protein tau	Mapt T504+T509	0.482814	-0.231118	-0.170214	-0.202953	6.24004e-05	0.0847693	0.136412	0.240865	597				1127				1724				6.24004e-05	1036	410		978		1388	625		Mapt
Tanc2|A2A690|22|SSRKNRSSDGGSEEP|sp|1|1994	Tanc2	A2A690	22	SSRKNRSSDGGSEEP	sp	1	1994	Protein TANC2	Tanc2 S22	0.537318	0.119833	0.00246629	-0.269591	0.000221237	0.59587	0.990268	0.331298	818				935				1753				0.000221237	1573	610		779		1389	626		Tanc2
Rps6:Ccdc50|P62754:Q810U5|244:294|LRASTSKSESSQKXX:TTWHLPKSESSQKGF|sp:sp|1:1|249:305	Rps6:Ccdc50	P62754:Q810U5	244:294	LRASTSKSESSQKXX:TTWHLPKSESSQKGF	sp:sp	1:1	249:305	40S ribosomal protein S6 (Phosphoprotein NP33)	Rps6 S244	0.51291	0.798837	-0.202899	-0.296452	0.000137602	8.11466e-05	0.133637	0.0978083	733				1025				1758				0.000137602	1345	526		863		1389	627		Rps6
Fus|P56959|505|FGPGKMDSRGEHRQD|sp|1|518	Fus	P56959	505	FGPGKMDSRGEHRQD	sp	1	518	RNA-binding protein FUS	Fus S505	-0.558689		0.430489		0.000356271		0.0402235		545		122		554		107		1099		229		0.000356271	1775	676		717		1393	628		Fus
Map1a|Q9QYR6|1712|GPNEQEITPLQHTPR|sp|1|2776	Map1a	Q9QYR6	1712	GPNEQEITPLQHTPR	sp	1	2776	Microtubule-associated protein 1A	Map1a T1712	0.476793	0.0328816	-0.0331807	-0.0520087	5.26827e-05	0.853216	0.779188	0.820133	579				1157				1736				5.26827e-05	990	393		1002		1395	629		Map1a
Shank1|D3YZU1|574|AQGEGEISLSKGEKI|sp|1|2167	Shank1	D3YZU1	574	AQGEGEISLSKGEKI	sp	1	2167	SH3 and multiple ankyrin repeat domains protein 1	Shank1 S574	0.530919		0.104166		0.000183559		0.453033		776				964				1740				0.000183559	1477	583		813		1396	630		Shank1
Tra2b|P62996|22|RSASRSGSAHGSGKS|sp|1|288	Tra2b	P62996	22	RSASRSGSAHGSGKS	sp	1	288	Transformer-2 protein homolog beta	Tra2b S22	0.335987	0.504758	-0.250459	0.00811779	0.046193	0.000109458	0.256986	0.957566	2905	252			1854	508			4759	760			0.000109458	1250	499		898		1397	631		Tra2b
Map1a|Q9QYR6|2637|SEEKDGHSPMSKGLV|sp|1|2776	Map1a	Q9QYR6	2637	SEEKDGHSPMSKGLV	sp	1	2776	Microtubule-associated protein 1A	Map1a S2637	0.453608	-0.0420113	0.0570628	-0.105196	2.45537e-05	0.70863	0.540178	0.435155	474				1249				1723				2.45537e-05	780	306		1099		1405	632		Map1a
Mapk1|P63085|179|ADPDHDHTGFLTEYV|sp|1|358	Mapk1	P63085	179	ADPDHDHTGFLTEYV	sp	1	358	Mitogen-activated protein kinase 1	Mapk1 T179	0.464808	0.413768	-0.0208213	-0.114054	3.65365e-05	0.0146748	0.855033	0.59738	521	1221			1209	718			1730	1939			3.65365e-05	875	351		1054		1405	633		Mapk1
Macf1|Q9QXZ0|4483|LAELEQNSPKIQKVK|sp|1|7354	Macf1	Q9QXZ0	4483	LAELEQNSPKIQKVK	sp	1	7354	Microtubule-actin cross-linking factor 1	Macf1 S4483	-0.255427	-0.485607	-0.010203	-0.135103	0.0208924	7.33403e-05	0.955667	0.182353	2525	34			2574	244			5099	278			7.33403e-05	1111	444		964		1408	634		Macf1
Dennd5b|A2RSQ0|1062|DLGKQCRTPPQQKSP|sp|1|1274	Dennd5b	A2RSQ0	1062	DLGKQCRTPPQQKSP	sp	1	1274	DENN domain-containing protein 5B	Dennd5b T1062	-0.577885	-0.604047	-0.0888393	-0.0125542	0.000576703	0.00388975	0.627383	0.969576	669	382			506	110			1175	492			0.000576703	2058	788		621		1409	635		Dennd5b
Syngap1|F6SEU4|165|QILPRFRSADHDRAR|sp|1|1340	Syngap1	F6SEU4	165	QILPRFRSADHDRAR	sp	1	1340	Ras/Rap GTPase-activating protein SynGAP	Syngap1 S165	0.510098	0.526136	0.0539246	-0.0601829	0.000186837	0.00128545	0.707698	0.753316	783	561			1035	482			1818	1043			0.000186837	1487	586		823		1409	636		Syngap1
Arhgap39|P59281|295;299|PRKPSSDSQPSSPRY;SSDSQPSSPRYGYEP|sp|1|1107	Arhgap39	P59281	295;299	PRKPSSDSQPSSPRY;SSDSQPSSPRYGYEP	sp	1	1107	Rho GTPase-activating protein 39	Arhgap39 S295+S299	0.7063	0.164874	0.0684763	0.259521	0.00120202	0.201171	0.800382	0.138529	1200				571				1771				0.00120202	2611	981		432		1413	637		Arhgap39
Ncbp3|Q8BZR9|441|PMRADSISTSNIKNR|sp|1|615	Ncbp3	Q8BZR9	441	PMRADSISTSNIKNR	sp	1	615	Nuclear cap-binding protein subunit 3	Ncbp3 S441	-0.682006		0.198174		0.00106641		0.380291		841				306				1147				0.00106641	2491	944		471		1415	638		Ncbp3
Srek1|Q8BZX4|426|RSTSTKKSSGDRDGK|sp|2|494	Srek1	Q8BZX4	426	RSTSTKKSSGDRDGK	sp	2	494	Splicing regulatory glutamine/lysine-rich protein 1	Srek1 S426	0.469322	0.106176	0.0375406	-0.0141416	4.96582e-05	0.142851	0.737747	0.909013	561				1192				1753				4.96582e-05	957	376		1039		1415	639		Srek1
Map2|P20357|606|SAQESLDTISPKNQH|sp|1|1828	Map2	P20357	606	SAQESLDTISPKNQH	sp	1	1828	Microtubule-associated protein 2	Map2 T606	0.601182	0.531909	0.131502	-0.141684	0.000580047	5.32965e-05	0.474861	0.180015	1002	223			776	526			1778	749			0.000580047	2063	789		626		1415	640		Map2
Akap5|D3YVF0|251|LESSAAGSPRSVTSA|sp|1|745	Akap5	D3YVF0	251	LESSAAGSPRSVTSA	sp	1	745	A-kinase anchor protein 5	Akap5 S251	-0.510213	-0.507727	-0.0657855	-0.111641	0.000143318	0.0136657	0.623297	0.67949	393				719				1112				0.000143318	1366	539		877		1416	641		Akap5
Cttn|Q60598|407|QTPPASPSPQPIEDR|sp|1|546	Cttn	Q60598	407	QTPPASPSPQPIEDR	sp	1	546	Cttn protein (Src substrate cortactin)	Cttn S407	-0.326455	-0.58722	0.261721	-0.0729737	0.00249221	0.000513967	0.0673841	0.680671	1173	116			1818	124			2991	240			0.000513967	1990	755		661		1416	642		Cttn
Cttn|Q60598|418|IEDRPPSSPIYEDAA|sp|1|546	Cttn	Q60598	418	IEDRPPSSPIYEDAA	sp	1	546	Cttn protein (Src substrate cortactin)	Cttn S418	-0.479494	-0.120547	0.0477917	0.0871902	6.83772e-05	0.185966	0.682578	0.477563	280				833				1113				6.83772e-05	1080	427		991		1418	643		Cttn
Sez6l2:Sez6l:Sez6|Q4V9Z5:Q6P1D5:Q7TSK2-2|909:962:976|DTREYEVSIXXXXXX:ETREYEVSIXXXXXX:ETREYEVSIXXXXXX|sp:sp:sp|1:1:NA|910:963:977	Sez6l2:Sez6l:Sez6	Q4V9Z5:Q6P1D5:Q7TSK2-2	909:962:976	DTREYEVSIXXXXXX:ETREYEVSIXXXXXX:ETREYEVSIXXXXXX	sp:sp:sp	1:1:NA	910:963:977	Seizure 6-like protein 2	Sez6l2 S909	1.18538		-0.396056		0.00344632		0.399349		1539				197				1736				0.00344632	3626	1316		103		1419	644		Sez6l2
Lsm11|Q8BUV6|15|ARSARAGSPASPPSP|sp|1|361	Lsm11	Q8BUV6	15	ARSARAGSPASPPSP	sp	1	361	U7 snRNA-associated Sm-like protein LSm11	Lsm11 S15	-0.463869	-0.0250809	-0.0835992	-0.0201584	4.33116e-05	0.772907	0.402177	0.870011	211				908				1119				4.33116e-05	919	363		1059		1422	645		Lsm11
Sorbs2|Q3UTJ2|235|TQTYRPLSKSHSDNG|sp|1|1180	Sorbs2	Q3UTJ2	235	TQTYRPLSKSHSDNG	sp	1	1180	Sorbin and SH3 domain-containing protein 2	Sorbs2 S235	0.572461	0.505674	-0.0656872	-0.375246	0.000463216	0.000977878	0.719146	0.0397386	960	506			848	506			1808	1012			0.000463216	1924	730		693		1423	646		Sorbs2
Inf2|Q0GNC1|1203|EDEDGEDTAPESALD|sp|1|1273	Inf2	Q0GNC1	1203	EDEDGEDTAPESALD	sp	1	1273	Inverted formin-2	Inf2 T1203	-0.476004	0.00443312	0.0541363	0.147433	6.54915e-05	0.967503	0.631585	0.188883	268				852				1120				6.54915e-05	1060	420		1004		1424	647		Inf2
Eef2k|O08796|442|ENSGDSGYPSEKRSD|sp|1|724	Eef2k	O08796	442	ENSGDSGYPSEKRSD	sp	1	724	Eukaryotic elongation factor 2 kinase	Eef2k Y442	-0.46757	-0.682965	-0.203014	0.151808	0.00112708	0.00143914	0.19976	0.501266	857	223			891	67			1748	290			0.00112708	2538	958		470		1428	648		Eef2k
Tbc1d9b|Q5SVR0|1099|TEEDEPPTPKLHQDP|sp|1|1263	Tbc1d9b	Q5SVR0	1099	TEEDEPPTPKLHQDP	sp	1	1263	TBC1 domain family member 9B	Tbc1d9b T1099	0.545217		0.0686454		0.000355887		0.676694		900				915				1815				0.000355887	1774	674		756		1430	649		Tbc1d9b
Pclo|Q9QYX7|3598|MAKVPPASPKTAKMM|sp|1|5068	Pclo	Q9QYX7	3598	MAKVPPASPKTAKMM	sp	1	5068	Protein piccolo	Pclo S3598	0.506344	-0.0947164	-0.441721	-0.041151	0.000144657	0.416798	0.0265103	0.816323	740		25		1052		103		1792		128		0.000144657	1370	540		893		1433	650		Pclo
Inf2|Q0GNC1|1218|TSLDRSFSEDAVTDS|sp|1|1273	Inf2	Q0GNC1	1218	TSLDRSFSEDAVTDS	sp	1	1273	Inverted formin-2	Inf2 S1218	-0.499456	0.139186	0.125363	0.146081	0.00013034	0.126401	0.314365	0.221815	374				756				1130				0.00013034	1322	519		915		1434	651		Inf2
Cacna1b|O55017|936|AHRHAQDSSKEGTAP|sp|1|2327	Cacna1b	O55017	936	AHRHAQDSSKEGTAP	sp	1	2327	Voltage-dependent N-type calcium channel subunit alpha	Cacna1b S936	-0.539988	0.029446	0.137721	-0.215076	0.000334803	0.877852	0.364186	0.297963	534				616				1150				0.000334803	1741	663		772		1435	652		Cacna1b
Zmynd8|A2A481|379|VKLNFDMTASPKILL|tr|1|472	Zmynd8	A2A481	379	VKLNFDMTASPKILL	tr	1	472	Zinc finger, MYND-type-containing 8	Zmynd8 T379	0.524858		-0.0880119		0.000219956		0.53955		817				984				1801				0.000219956	1571	609		827		1436	653		Zmynd8
Iws1|Q8C1D8|668|QRRRLSSTGGQTPRR|sp|1|766	Iws1	Q8C1D8	668	QRRRLSSTGGQTPRR	sp	1	766	Protein IWS1 homolog	Iws1 T668	0.497113		-0.0915678		0.000121481		0.456542		703				1076				1779				0.000121481	1282	510		928		1438	654		Iws1
Scn3a|A2ASI5|1905|IDKLNGNSTPEKTDG|sp|1|1947	Scn3a	A2ASI5	1905	IDKLNGNSTPEKTDG	sp	1	1947	Sodium channel protein type 3 subunit alpha	Scn3a S1905	-0.507336		0.112852		0.000156364		0.382432		411				728				1139				0.000156364	1403	553		886		1439	655		Scn3a
Ralbp1|Q62172|34|TPSSEEISPTKFPGL|sp|1|648	Ralbp1	Q62172	34	TPSSEEISPTKFPGL	sp	1	648	RalA-binding protein 1	Ralbp1 S34	-0.596736	-0.345143	0.0316183	0.0503707	0.000617248	0.0465653	0.885709	0.84987	686	1571			454	608			1140	2179			0.000617248	2105	805		634		1439	656		Ralbp1
Eef1d|P57776|147|PPTKKGATPAEDDED|sp|1|281	Eef1d	P57776	147	PPTKKGATPAEDDED	sp	1	281	Elongation factor 1-delta	Eef1d T147	-0.70047	-0.308533	-0.363869	-0.53478	0.00127218	0.0488225	0.143572	0.0297398	898	1612		119	281	786		35	1179	2398		154	0.00127218	2662	997		442		1439	657		Eef1d
Atp2b1|G5E829|1076|LKEAGHGTQKEEIPE|sp|1|1220	Atp2b1	G5E829	1076	LKEAGHGTQKEEIPE	sp	1	1220	Plasma membrane calcium-transporting ATPase 1	Atp2b1 T1076	0.635872	0.368506	-0.11692	-0.231012	0.00084457	0.0415672	0.576995	0.306811	1093	1725			706	854			1799	2579			0.00084457	2323	884		556		1440	658		Atp2b1
Map1b|P14873|527|DLTGQVPTPPVKQVK|sp|1|2464	Map1b	P14873	527	DLTGQVPTPPVKQVK	sp	1	2464	Microtubule-associated protein 1B	Map1b T527	-0.183865	-0.509505	-0.0368035	0.0710518	0.0338468	0.000162568	0.767624	0.563409	3044	48			3297	197			6341	245			0.000162568	1415	560		881		1441	659		Map1b
Srrm2|Q8BTI8|482;484|PSHRAGRSRSPATKR;HRAGRSRSPATKRGR|sp|1|2703	Srrm2	Q8BTI8	482;484	PSHRAGRSRSPATKR;HRAGRSRSPATKRGR	sp	1	2703	Serine/arginine repetitive matrix protein 2	Srrm2 S482+S484	-1.23971	0.0744129	0.615857	0.166588	0.0038369	0.502718	0.22151	0.234874	1354				18				1372				0.0038369	3747	1357		90		1447	660		Srrm2
Map2|P20357|1352|QAEPKDGSPDAPATP|sp|1|1828	Map2	P20357	1352	QAEPKDGSPDAPATP	sp	1	1828	Microtubule-associated protein 2	Map2 S1352	-0.474459	-0.214803	0.0615782	0.0494964	6.96262e-05	0.0178653	0.583289	0.682254	284				859				1143				6.96262e-05	1092	434		1016		1450	661		Map2
Map1a|Q9QYR6|1648|VPAWEGKSPEQEVRY|sp|1|2776	Map1a	Q9QYR6	1648	VPAWEGKSPEQEVRY	sp	1	2776	Microtubule-associated protein 1A	Map1a S1648	0.582439	0.15925	-0.0284662	0.128587	0.00055842	0.222962	0.89404	0.464513	997				821				1818				0.00055842	2039	781		671		1452	662		Map1a
Syn1|O88935|62|STAAPVASPAAPSPG|sp|1|706	Syn1	O88935	62	STAAPVASPAAPSPG	sp	1	706	Synapsin-1 (Synapsin I)	Syn1 S62	0.68589	-0.11377	-0.466283	0.103058	0.0012758	0.336924	0.0789714	0.518504	1230				603				1833				0.0012758	2665	999		462		1461	663		Syn1
Mink1|Q9JM52|746|ASTKLDSSPVLSPGN|sp|1|1308	Mink1	Q9JM52	746	ASTKLDSSPVLSPGN	sp	1	1308	Misshapen-like kinase 1	Mink1 S746	-0.461428	-0.216366	0.143029	-0.0221838	5.32138e-05	0.0371356	0.171978	0.893686	243	1392			922	1357			1165	2749			5.32138e-05	995	394		1070		1464	664		Mink1
Sptbn4|E9PZC2|548|EPRPSASSMQRTLRA|tr|1|1241	Sptbn4	E9PZC2	548	EPRPSASSMQRTLRA	tr	1	1241	Spectrin beta chain	Sptbn4 S548	0.65707	-0.136546	-0.438767	-0.035143	0.00110082	0.171767	0.0778185	0.821624	1157				661				1818				0.00110082	2518	950		514		1464	665		Sptbn4
Pclo|Q9QYX7|379|TKTPAQLSGPGKTPA|sp|1|5068	Pclo	Q9QYX7	379	TKTPAQLSGPGKTPA	sp	1	5068	Protein piccolo	Pclo S379	-0.498239		0.0977055		0.000151564		0.440586		399				766				1165				0.000151564	1383	546		924		1470	666		Pclo
Nos1|Q9Z0J4|857|SYSDSRKSSGDGPDL|sp|1|1429	Nos1	Q9Z0J4	857	SYSDSRKSSGDGPDL	sp	1	1429	Nitric oxide synthase (EC 1.14.13.39)	Nos1 S857	0.450458	0.218173	-0.133656	0.0594778	4.23551e-05	0.12143	0.176322	0.782434	539				1261				1800				4.23551e-05	909	361		1112		1473	667		Nos1
Srrm2|Q8BTI8|482|PSHRAGRSRSPATKR|sp|1|2703	Srrm2	Q8BTI8	482	PSHRAGRSRSPATKR	sp	1	2703	Serine/arginine repetitive matrix protein 2	Srrm2 S482	0.45598	0.561847	0.054272	0.185054	0.00155026	0.000523758	0.759466	0.229959	1290	407			1241	423			2531	830			0.000523758	2009	766		711		1477	668		Srrm2
Rbm10|Q99KG3|22|RYGATDRSQDDSGEN|sp|1|930	Rbm10	Q99KG3	22	RYGATDRSQDDSGEN	sp	1	930	RNA-binding protein 10 (RNA-binding motif protein 10)	Rbm10 S22	-0.485264	-0.193082	0.127698	0.20695	0.000121941	0.167718	0.288274	0.259009	359				807				1166				0.000121941	1289	513		966		1479	669		Rbm10
Srgap1|Q91Z69|894|RRRPGHGSLTNISRH|sp|1|1062	Srgap1	Q91Z69	894	RRRPGHGSLTNISRH	sp	1	1062	SLIT-ROBO Rho GTPase-activating protein 1	Srgap1 S894	0.534959	-0.0961557	0.0649808	0.137568	0.000389293	0.364876	0.693125	0.314899	912				945				1857				0.000389293	1814	686		793		1479	670		Srgap1
Map2|P20357|28|EAAAHPHSPEMKDQG|sp|1|1828	Map2	P20357	28	EAAAHPHSPEMKDQG	sp	1	1828	Microtubule-associated protein 2	Map2 S28	0.495647	0.436567	0.0975519	0.0830106	0.000156364	0.00105817	0.441214	0.553592	750	593			1079	746			1829	1339			0.000156364	1404	552		932		1484	671		Map2
Dock7|Q8R1A4|888|RSAVRPASLNLNRSR|sp|1|2130	Dock7	Q8R1A4	888	RSAVRPASLNLNRSR	sp	1	2130	Dedicator of cytokinesis protein 7	Dock7 S888	0.237392	0.59207	-0.199749	-0.170839	0.0279105	0.000713454	0.160824	0.311628	2541	448			2565	395			5106	843			0.000713454	2216	843		644		1487	672		Dock7
Map2|P20357|18;28|APHWTSASLTEAAAH;EAAAHPHSPEMKDQG|sp|1|1828	Map2	P20357	18;28	APHWTSASLTEAAAH;EAAAHPHSPEMKDQG	sp	1	1828	Microtubule-associated protein 2	Map2 S18+S28	0.527189	0.283416	-0.0383308	-0.0151824	0.000348032	0.0181193	0.824	0.938011	896	1450			974	1387			1870	2837			0.000348032	1761	668		821		1489	673		Map2
Pclo|Q9QYX7|599|ELAAIPSSPQPTPKA|sp|1|5068	Pclo	Q9QYX7	599	ELAAIPSSPQPTPKA	sp	1	5068	Protein piccolo	Pclo S599	0.79193		-0.449776		0.00214074		0.140333		1399				472				1871				0.00214074	3168	1168		321		1489	674		Pclo
Grin2a|P35436|1017|PRQLWKKSMESLRQD|sp|1|1464	Grin2a	P35436	1017	PRQLWKKSMESLRQD	sp	1	1464	Glutamate receptor ionotropic, NMDA 2A (GluN2A) (Glutamate [NMDA] receptor subunit epsilon-1) (N-methyl D-aspartate receptor subtype 2A) (NMDAR2A) (NR2A)	Grin2a S1017	-0.739406	-0.319216	0.567507	0.334216	0.00181003	0.00597045	0.06621	0.0348791	1038	488			223	723			1261	1211			0.00181003	2990	1112		381		1493	675		Grin2a
Gphn|Q8BUV3|283|TSRLSTASCPTPKQI|sp|1|769	Gphn	Q8BUV3	283	TSRLSTASCPTPKQI	sp	1	769	Molybdopterin molybdenumtransferase (EC 2.10.1.1) [Includes: Molybdopterin adenylyltransferase (MPT adenylyltransferase) (EC 2.7.7.75) (Domain G); Molybdopterin molybdenumtransferase (MPT Mo-transferase) (EC 2.10.1.1) (Domain E)]	Gphn S283	-0.594406	-0.45616	0.0258409	-0.0115945	0.000765781	0.00515592	0.911308	0.963408	752				461				1213				0.000765781	2268	859		638		1497	676		Gphn
Plekhg5|Q66T02|234|VKDSKSLSLPALRPS|sp|1|1073	Plekhg5	Q66T02	234	VKDSKSLSLPALRPS	sp	1	1073	Pleckstrin homology domain-containing family G member 5	Plekhg5 S234	-0.488965	-0.0988283	0.266469	-0.0358677	0.000153321	0.615827	0.0656643	0.908902	402				796				1198				0.000153321	1388	547		952		1499	677		Plekhg5
Sipa1l1|Q8C0T5|1543|NFKFHALSSPQSPFP|sp|1|1782	Sipa1l1	Q8C0T5	1543	NFKFHALSSPQSPFP	sp	1	1782	Signal-induced proliferation-associated 1-like protein 1 (Sipa1l1 protein)	Sipa1l1 S1543	0.514175	0.226632	-0.203156	-0.0159374	0.000282776	0.00819044	0.163964	0.900109	858	1164			1020	1721			1878	2885			0.000282776	1669	640		859		1499	678		Sipa1l1
Bcr|Q6PAJ1|358|QSSRVSPSPTTYRMF|sp|1|1270	Bcr	Q6PAJ1	358	QSSRVSPSPTTYRMF	sp	1	1270	Breakpoint cluster region protein	Bcr S358	0.60738	0.267966	-0.350818	-0.103077	0.000833724	0.0147626	0.100164	0.438238	1091	1361			768	1475			1859	2836			0.000833724	2317	882		618		1500	679		Bcr
Sfpq|Q8VIJ6|618|NMGDPYGSGGQKFPP|sp|1|699	Sfpq	Q8VIJ6	618	NMGDPYGSGGQKFPP	sp	1	699	Splicing factor, proline- and glutamine-rich (DNA-binding p52/p100 complex, 100 kDa subunit) (Polypyrimidine tract-binding protein-associated-splicing factor) (PSF) (PTB-associated-splicing factor)	Sfpq S618	0.509584	0.177815	0.040823	-0.133095	0.000240079	0.14974	0.792511	0.416403	829				1038				1867				0.000240079	1603	621		880		1501	680		Sfpq
Ppp1r9a|H3BJA6|52|LTGGDLTSPDASASS|tr|1|232	Ppp1r9a	H3BJA6	52	LTGGDLTSPDASASS	tr	1	232	Protein phosphatase 1, regulatory subunit 9A	Ppp1r9a S52	0.619473	0.0838961	-0.147353	-0.0348414	0.000980872	0.278197	0.469889	0.766529	1119				737				1856				0.000980872	2423	919		587		1506	681		Ppp1r9a
Thrap3|Q569Z6|253|ERSPALKSPLQSVVV|sp|1|951	Thrap3	Q569Z6	253	ERSPALKSPLQSVVV	sp	1	951	Thyroid hormone receptor-associated protein 3	Thrap3 S253	0.530806	0.448601	-0.265476	-0.373872	0.000403037	0.000879796	0.109139	0.0259835	920	489		102	965	638		116	1885	1127		218	0.000403037	1839	693		814		1507	682		Thrap3
Bin2|D3Z6Q9|403|EQSKRAASIQRTSAP|sp|1|489	Bin2	D3Z6Q9	403	EQSKRAASIQRTSAP	sp	1	489	Bridging integrator 2	Bin2 S403	-0.591058		0.136221		0.000814517		0.473242		764				468				1232				0.000814517	2304	878		646		1524	683		Bin2
Rbmxl1:Gm7324:Rbmx|Q91VM5:A0A2I3BRL8:Q9WV02|113:113:116|PRGLRGGSGGTRGPP:PRGLRGGSGGTRGPP:LRGGRGGSGGTRGPP|sp:tr:sp|2:4:1|388:388:391	Rbmxl1:Gm7324:Rbmx	Q91VM5:A0A2I3BRL8:Q9WV02	113:113:116	PRGLRGGSGGTRGPP:PRGLRGGSGGTRGPP:LRGGRGGSGGTRGPP	sp:tr:sp	2:4:1	388:388:391	RNA binding motif protein, X-linked-like-1 (Heterogeneous nuclear ribonucleoprotein G-like 1) (RNA binding motif protein, X chromosome retrogene)	Rbmxl1 S113	-0.895936	-0.0703352	0.642275	0.272033	0.00323119	0.762928	0.0979873	0.310248	1274				111				1385				0.00323119	3562	1289		235		1524	684		Rbmxl1
Kcnj6|P48542|399|NQHAELETEEEEKNP|sp|1|425	Kcnj6	P48542	399	NQHAELETEEEEKNP	sp	1	425	G protein-activated inward rectifier potassium channel 2	Kcnj6 T399	0.425551	0.469905	0.0547603	-0.107239	0.000105756	0.00186781	0.608778	0.509302	687	636			1375	578			2062	1214			0.000105756	1235	494		1035		1529	685		Kcnj6
Cdk11b|P24788|113|KEKRRHRSHSAEGGK|sp|1|784	Cdk11b	P24788	113	KEKRRHRSHSAEGGK	sp	1	784	Cyclin-dependent kinase 11B	Cdk11b S113	-0.465014	0.120469	0.137079	-0.043697	9.7108e-05	0.12615	0.22151	0.705588	327				902				1229				9.7108e-05	1208	481		1052		1533	686		Cdk11b
Gria1|P23818|858|NEAIRTSTLPRNSGA|sp|1|907	Gria1	P23818	858	NEAIRTSTLPRNSGA	sp	1	907	Glutamate receptor 1	Gria1 T858	-0.568544	-0.363602	0.242235	0.0632861	0.000672609	0.0548683	0.180529	0.824851	722				527				1249				0.000672609	2182	835		698		1533	687		Gria1
Eef2|P58252|57;59|RAGETRFTDTRKDEQ;GETRFTDTRKDEQER|sp|1|858	Eef2	P58252	57;59	RAGETRFTDTRKDEQ;GETRFTDTRKDEQER	sp	1	858	Elongation factor 2 (EF-2)	Eef2 T57+T59	-0.54339	-0.0677267	0.433926	0.128489	0.000531357	0.715111	0.0418417	0.579501	646		142		605		106		1251		248		0.000531357	2020	771		764		1535	688		Eef2
Dlg4|Q62108|584|GRDYHFVSSREKMEK|sp|1|724	Dlg4	Q62108	584	GRDYHFVSSREKMEK	sp	1	724	Disks large homolog 4	Dlg4 S584	-0.515449	0.415139	0.253344	-0.238034	0.000377253	0.00424795	0.110311	0.147802	562	917			693	807			1255	1724			0.000377253	1805	682		855		1537	689		Dlg4
Rbm14|Q8C2Q3|618|LSDYRRLSESQLSFR|sp|1|669	Rbm14	Q8C2Q3	618	LSDYRRLSESQLSFR	sp	1	669	RNA-binding protein 14	Rbm14 S618	0.657702	-0.0241588	-0.292035	-0.0626892	0.00137302	0.886761	0.203187	0.766814	1263				659				1922				0.00137302	2737	1028		512		1540	690		Rbm14
Cacnb1|Q8R3Z5|46|KRSDGSTSSDTTSNS|sp|1|597	Cacnb1	Q8R3Z5	46	KRSDGSTSSDTTSNS	sp	1	597	Voltage-dependent L-type calcium channel subunit beta-1	Cacnb1 S46	-0.484664	-0.223171	0.158307	0.146069	0.000169929	0.00957054	0.209719	0.154401	431				813				1244				0.000169929	1441	570		971		1541	691		Cacnb1
Dag1|Q62165|788|LTLEDQATFIKKGVP|sp|1|893	Dag1	Q62165	788	LTLEDQATFIKKGVP	sp	1	893	Dystroglycan	Dag1 T788	-0.70736		0.10133		0.00181394		0.712505		1039				268				1307				0.00181394	2992	1113		428		1541	692		Dag1
Dock4|P59764|1776|AVNPTPSSWSLDSGK|sp|1|1978	Dock4	P59764	1776	AVNPTPSSWSLDSGK	sp	1	1978	Dedicator of cytokinesis protein 4	Dock4 S1776	-0.510413		0.183635		0.000349494		0.20848		538				717				1255				0.000349494	1763	669		875		1544	693		Dock4
Add1|Q9QYC0|586|VERKQKGSEENLDET|sp|1|735	Add1	Q9QYC0	586	VERKQKGSEENLDET	sp	1	735	Alpha-adducin	Add1 S586	-0.573177	0.068486	0.335069	0.151554	0.000747119	0.459861	0.0954389	0.203418	744				517				1261				0.000747119	2248	852		692		1544	694		Add1
Cttn|Q60598|405;421|KKQTPPASPSPQPIE;RPPSSPIYEDAAPFK|sp|1|546	Cttn	Q60598	405;421	KKQTPPASPSPQPIE;RPPSSPIYEDAAPFK	sp	1	546	Cttn protein (Src substrate cortactin)	Cttn S405+Y421	0.468252		-0.043173		0.000112411		0.728345		694				1197				1891				0.000112411	1258	501		1043		1544	695		Cttn
Cdk13|Q69ZA1|526|LKTEHAPSPSSGGTV|sp|1|1511	Cdk13	Q69ZA1	526	LKTEHAPSPSSGGTV	sp	1	1511	Cyclin-dependent kinase 13	Cdk13 S526	-0.469402	-0.209798	0.0245208	-0.0287452	0.000121391	0.00693081	0.855344	0.780898	353	542			887	1402			1240	1944			0.000121391	1280	507		1038		1545	696		Cdk13
Drp2|Q05AA6|910|PREKGQTTPDTEVAD|sp|1|957	Drp2	Q05AA6	910	PREKGQTTPDTEVAD	sp	1	957	Dystrophin-related protein 2	Drp2 T910	-0.44973	-0.356423	-0.131143	-0.00821713	6.85807e-05	0.000386158	0.207083	0.948715	282	99			969	569			1251	668			6.85807e-05	1083	429		1116		1545	697		Drp2
Map1a|Q9QYR6|1313;1315|SLTKSPESLSSPAME;TKSPESLSSPAMEDL|sp|1|2776	Map1a	Q9QYR6	1313;1315	SLTKSPESLSSPAME;TKSPESLSSPAMEDL	sp	1	2776	Microtubule-associated protein 1A	Map1a S1313+S1315	0.642333		0.327928		0.00129394		0.150302		1239				691				1930				0.00129394	2681	1004		542		1546	698		Map1a
Map2|P20357|1650|KKVAIIRTPPKSPAT|sp|1|1828	Map2	P20357	1650	KKVAIIRTPPKSPAT	sp	1	1828	Microtubule-associated protein 2	Map2 T1650	-0.473941	-0.386975	-0.0606359	-0.249763	0.000141384	0.0195923	0.625696	0.215491	388				864				1252				0.000141384	1359	534		1018		1552	699		Map2
Cnksr2|Q80YA9|325|LQPLIPRSPTSSVAT|sp|1|1032	Cnksr2	Q80YA9	325	LQPLIPRSPTSSVAT	sp	1	1032	Connector enhancer of kinase suppressor of ras 2	Cnksr2 S325	0.539511	0.151819	-0.276752	-0.126853	0.000562774	0.0595225	0.114452	0.218292	999				928				1927				0.000562774	2044	783		774		1557	700		Cnksr2
Map1a|Q9QYR6|1205|DISSKQLSPESLGTL|sp|1|2776	Map1a	Q9QYR6	1205	DISSKQLSPESLGTL	sp	1	2776	Microtubule-associated protein 1A	Map1a S1205	0.543756		0.492332		0.000603821		0.0318161		1016		76		921		76		1937		152		0.000603821	2087	796		763		1559	701		Map1a
Grip1|Q925T6|971|SQTTRSNTLPSDVGR|sp|1|1127	Grip1	Q925T6	971	SQTTRSNTLPSDVGR	sp	1	1127	Glutamate receptor-interacting protein 1	Grip1 T971	-0.525028	0.0789067	0.454983	0.0163239	0.000480721	0.496486	0.0337273	0.93401	612		80		665		90		1277		170		0.000480721	1940	736		826		1562	702		Grip1
Srrm2|Q8BTI8|484|HRAGRSRSPATKRGR|sp|1|2703	Srrm2	Q8BTI8	484	HRAGRSRSPATKRGR	sp	1	2703	Serine/arginine repetitive matrix protein 2	Srrm2 S484	0.397832	0.569397	0.0965528	0.150323	0.0127411	0.000792592	0.641164	0.366679	2070	467			1514	416			3584	883			0.000792592	2285	867		696		1563	703		Srrm2
Srrm2|Q8BTI8|1495|SPGQRSRSGSSQELD|sp|1|2703	Srrm2	Q8BTI8	1495	SPGQRSRSGSSQELD	sp	1	2703	Serine/arginine repetitive matrix protein 2	Srrm2 S1495	0.459171	0.0663121	-0.0126113	0.346177	0.000101392	0.572547	0.928325	0.0448896	676			266	1229			185	1905			451	0.000101392	1221	487		1078		1565	704		Srrm2
Gpm6a|P35802|256;268|QKYEDIKSKEEQELH;ELHDIHSTRSKERLN|sp|1|278	Gpm6a	P35802	256;268	QKYEDIKSKEEQELH;ELHDIHSTRSKERLN	sp	1	278	Neuronal membrane glycoprotein M6-a (M6a)	Gpm6a S256+T268	-0.738934		0.44191		0.00230667		0.129064		1140				224				1364				0.00230667	3234	1184		382		1566	705		Gpm6a
Nxf1|Q99JX7|110|ERGGAGTSQDGTTKN|sp|1|618	Nxf1	Q99JX7	110	ERGGAGTSQDGTTKN	sp	1	618	Nuclear RNA export factor 1	Nxf1 S110	-0.45316		0.0186882		8.52346e-05		0.883748		309				954				1263				8.52346e-05	1159	464		1104		1568	706		Nxf1
Bsn|O88737|90|LGSQRTTSPTPKQAS|sp|1|3942	Bsn	O88737	90	LGSQRTTSPTPKQAS	sp	1	3942	Protein bassoon	Bsn S90	0.619877	0.383287	0.165206	0.0685667	0.00123235	0.0198371	0.432056	0.766308	1211	1345			736	815			1947	2160			0.00123235	2631	988		586		1574	707		Bsn
Myo9a|Q8C170|1228|RESSMDFSKESPDKQ|sp|1|2542	Myo9a	Q8C170	1228	RESSMDFSKESPDKQ	sp	1	2542	Unconventional myosin-IXa	Myo9a S1228	-0.591023		0.0641929		0.00101655		0.766827		832				469				1301				0.00101655	2458	930		647		1577	708		Myo9a
Sptbn1|Q62261|2340|VTITSESSPGKREKD|sp|1|2363	Sptbn1	Q62261	2340	VTITSESSPGKREKD	sp	1	2363	Spectrin beta chain, non-erythrocytic 1	Sptbn1 S2340	-0.431962	-0.240056	-0.0432626	0.0114742	5.25081e-05	0.0175084	0.66742	0.945225	237	961			1073	1200			1310	2161			5.25081e-05	984	389		1188		1577	709		Sptbn1
Mycbp2|Q7TPH6|2331|KCQRIPGSPSAAASS|sp|1|4749	Mycbp2	Q7TPH6	2331	KCQRIPGSPSAAASS	sp	1	4749	E3 ubiquitin-protein ligase MYCBP2	Mycbp2 S2331	0.464765	-0.129574	0.0803249	-0.198032	0.000131278	0.241669	0.494122	0.178792	724				1210				1934				0.000131278	1329	522		1055		1577	710		Mycbp2
Bsn|O88737|1404;1406|SPTRGYMTPTSPAGS;TRGYMTPTSPAGSER|sp|1|3942	Bsn	O88737	1404;1406	SPTRGYMTPTSPAGS;TRGYMTPTSPAGSER	sp	1	3942	Protein bassoon	Bsn T1404+T1406	0.465615		-0.0634906		0.000137602		0.600149		734				1205				1939				0.000137602	1346	528		1049		1577	711		Bsn
Map2|P20357|16;28|GKAPHWTSASLTEAA;EAAAHPHSPEMKDQG|sp|1|1828	Map2	P20357	16;28	GKAPHWTSASLTEAA;EAAAHPHSPEMKDQG	sp	1	1828	Microtubule-associated protein 2	Map2 S16+S28	0.456125		0.179308		0.000104024		0.123765		681				1239				1920				0.000104024	1229	492		1088		1580	712		Map2
Mef2a|Q60929|470;487|DPRGDFHSPIVLGRP;TEDRESPSVKRMRMD|sp|1|498	Mef2a	Q60929	470;487	DPRGDFHSPIVLGRP;TEDRESPSVKRMRMD	sp	1	498	Myocyte-specific enhancer factor 2A	Mef2a S470+S487	0.486671		-0.115835		0.00024079		0.377527		830				1116				1946				0.00024079	1605	622		963		1585	713		Mef2a
Thrap3|Q569Z6|695|LTHEELKSPREPGYK|sp|1|951	Thrap3	Q569Z6	695	LTHEELKSPREPGYK	sp	1	951	Thyroid hormone receptor-associated protein 3	Thrap3 S695	0.783294	0.0154935	0.0715657	0.0032221	0.00295131	0.936209	0.839827	0.990673	1479				482				1961				0.00295131	3472	1257		333		1590	714		Thrap3
Clns1a|Q923F1|3|XXXXXMLSPAMSFLK|tr|1|241	Clns1a	Q923F1	3	XXXXXMLSPAMSFLK	tr	1	241	Chloride channel, nucleotide-sensitive, 1A (Methylosome subunit pICln)	Clns1a S3	0.551614		0.109226		0.000747119		0.539709		1070				905				1975				0.000747119	2249	853		737		1590	715		Clns1a
Arhgap39|P59281|362|TTKQTPTSPCQQLMR|sp|1|1107	Arhgap39	P59281	362	TTKQTPTSPCQQLMR	sp	1	1107	Rho GTPase-activating protein 39	Arhgap39 S362	0.448123		-0.111739		9.03847e-05		0.295094		654				1265				1919				9.03847e-05	1178	471		1121		1592	716		Arhgap39
L1cam|P11627|1166;1175|KEDTQVDSEARPMKD;ARPMKDETFGEYRSL|sp|1|1260	L1cam	P11627	1166;1175	KEDTQVDSEARPMKD;ARPMKDETFGEYRSL	sp	1	1260	Neural cell adhesion molecule L1	L1cam S1166+T1175	0.611923	0.0422925	-0.0357709	0.0471208	0.00123314	0.764711	0.885963	0.805079	1214				756				1970				0.00123314	2633	989		605		1594	717		L1cam
Rsrc2|A2RTL5|46|GRERLNSSENGEDRH|sp|2|376	Rsrc2	A2RTL5	46	GRERLNSSENGEDRH	sp	2	376	Arginine/serine-rich coiled-coil protein 2	Rsrc2 S46	0.239517	0.48932	0.0633527	-0.169334	0.0162264	0.000288695	0.626354	0.173479	2208	343			2542	540			4750	883			0.000288695	1681	643		951		1594	718		Rsrc2
Dlg2|Q91XM9|638|LGDDGYGTKTLRGQE|sp|1|852	Dlg2	Q91XM9	638	LGDDGYGTKTLRGQE	sp	1	852	Disks large homolog 2	Dlg2 T638	0.435169	0.167253	-0.0104075	0.0564049	6.63953e-05	0.234413	0.933973	0.79453	608				1326				1934				6.63953e-05	1062	422		1173		1595	719		Dlg2
Fus:Taf15|P56959:F6QCI0|333:94|LKGEATVSFDDPPSA:PKGEATVSFDDPPSA|sp:tr|1:1|518:324	Fus:Taf15	P56959:F6QCI0	333:94	LKGEATVSFDDPPSA:PKGEATVSFDDPPSA	sp:tr	1:1	518:324	RNA-binding protein FUS	Fus S333	-0.589645	-0.108688	-0.046186	-0.00600918	0.00108367	0.260629	0.840142	0.973021	849				473				1322				0.00108367	2513	948		651		1599	720		Fus
Nup153|A0A286YCY7|25|RIDKKNSTVDEKSIS|tr|1|203	Nup153	A0A286YCY7	25	RIDKKNSTVDEKSIS	tr	1	203	Nucleoporin 153	Nup153 T25	-0.588589	-0.771713	-0.0163757	0.0912116	0.0100071	0.00293022	0.964961	0.780184	1959	339			478	42			2437	381			0.00293022	3454	1250		350		1600	721		Nup153
Syn1|O88935|432|DASPGRGSHSQSSSP|sp|1|706	Syn1	O88935	432	DASPGRGSHSQSSSP	sp	1	706	Synapsin-1 (Synapsin I)	Syn1 S432	-0.727152	0.22805	0.441213	0.209073	0.00245925	0.0868304	0.127285	0.226204	1166				238				1404				0.00245925	3294	1203		398		1601	722		Syn1
Syngap1|F6SEU4|389|GGGSGGGSGGKGKGG|sp|1|1340	Syngap1	F6SEU4	389	GGGSGGGSGGKGKGG	sp	1	1340	Ras/Rap GTPase-activating protein SynGAP	Syngap1 S389	0.442396	0.161617	0.162594	-0.135071	8.11718e-05	0.0598319	0.134773	0.218861	637				1291				1928				8.11718e-05	1139	456		1146		1602	723		Syngap1
Ccnt1|Q9QWV9|498|KHNSIEDSVTKSREH|sp|1|724	Ccnt1	Q9QWV9	498	KHNSIEDSVTKSREH	sp	1	724	Cyclin-T1	Ccnt1 S498	-0.492082		0.0402781		0.000322931		0.796761		530				783				1313				0.000322931	1731	662		941		1603	724		Ccnt1
Srrm1|Q52KI8|427;429|RTRKSRVSVSPGRTS;RKSRVSVSPGRTSGK|sp|1|946	Srrm1	Q52KI8	427;429	RTRKSRVSVSPGRTS;RKSRVSVSPGRTSGK	sp	1	946	Serine/arginine repetitive matrix protein 1	Srrm1 S427+S429	-0.839437	0.0328442	0.625995	0.264163	0.00352719	0.827141	0.0927736	0.125227	1306				143				1449				0.00352719	3657	1328		275		1603	725		Srrm1
Mink1|Q9JM52|1299|SSQVYFMTLNRNCIM|sp|1|1308	Mink1	Q9JM52	1299	SSQVYFMTLNRNCIM	sp	1	1308	Misshapen-like kinase 1	Mink1 T1299	0.60715	0.130775	-0.12667	0.0494462	0.00120312	0.342651	0.546205	0.81533	1204				769				1973				0.00120312	2614	983		620		1603	726		Mink1
Sparcl1|P70663|70;78|EKPSALNSEEETHEQ;EEETHEQSTEQDKTY|sp|1|650	Sparcl1	P70663	70;78	EKPSALNSEEETHEQ;EEETHEQSTEQDKTY	sp	1	650	SPARC-like protein 1	Sparcl1 S70+S78	-0.355255	-0.573916	-0.102942	0.24039	0.00881496	0.00094273	0.542921	0.169956	1865	169			1603	137			3468	306			0.00094273	2398	913		690		1603	727		Sparcl1
Kif1a|P33173|1551|PELDSKKTPSPVRAT|sp|1|1695	Kif1a	P33173	1551	PELDSKKTPSPVRAT	sp	1	1695	Kinesin-like protein KIF1A	Kif1a T1551	-1.05234	-0.00206531	0.377595	-0.0658339	0.00484768	0.989608	0.391627	0.699492	1481				45				1526				0.00484768	4070	1458		148		1606	728		Kif1a
Slc1a2|P43006|530|DDKNHRESNSNQCVY|sp|1|572	Slc1a2	P43006	530	DDKNHRESNSNQCVY	sp	1	572	Amino acid transporter	Slc1a2 S530	0.544439	-0.0867085	-0.0147593	-0.159033	0.000723245	0.445043	0.946586	0.271116	1061				919				1980				0.000723245	2229	846		760		1606	729		Slc1a2
Ctnna2|Q61301|901|YGTAAVNSPVVSWKM|sp|1|953	Ctnna2	Q61301	901	YGTAAVNSPVVSWKM	sp	1	953	Catenin alpha-2	Ctnna2 S901	-0.227855	-0.544346	0.026269	-0.138039	0.0266799	0.000721593	0.865304	0.379143	2771	141			2863	163			5634	304			0.000721593	2225	845		761		1606	730		Ctnna2
Gabbr1|Q9WV18|879|TMKTGSSTNNNEEEK|sp|1|960	Gabbr1	Q9WV18	879	TMKTGSSTNNNEEEK	sp	1	960	Gamma-aminobutyric acid type B receptor subunit 1	Gabbr1 T879	-0.363923	-0.471224	-0.351794	-0.152852	0.000181426	0.000985285	0.0230127	0.280501	438	175	12		1526	261	180		1964	436	192		0.000181426	1469	579		1030		1609	731		Gabbr1
Elfn1|Q8C8T7|460|AVAAAAGSLKKTIIE|sp|2|828	Elfn1	Q8C8T7	460	AVAAAAGSLKKTIIE	sp	2	828	Protein ELFN1 (Extracellular leucine-rich repeat and fibronectin type-III domain-containing protein 1) (Protein phosphatase 1 regulatory subunit 28)	Elfn1 S460	-0.494516	-0.0801813	0.0818361	-0.349525	0.000373298	0.669942	0.573635	0.134737	558				778				1336				0.000373298	1798	681		933		1614	732		Elfn1
Arfgap1|Q9EPJ9|349|SPSSDSWTCADASTG|sp|1|414	Arfgap1	Q9EPJ9	349	SPSSDSWTCADASTG	sp	1	414	ADP-ribosylation factor GTPase-activating protein 1	Arfgap1 T349	-0.881236	-0.243526	0.682734	0.282172	0.00402739	0.288227	0.0890239	0.347464	1383				121				1504				0.00402739	3797	1374		243		1617	733		Arfgap1
Cpeb4|Q7TN98|97|PLEKQQLSPSPGQEA|sp|1|729	Cpeb4	Q7TN98	97	PLEKQQLSPSPGQEA	sp	1	729	Cytoplasmic polyadenylation element-binding protein 4	Cpeb4 S97	0.467228	0.388328	-0.0163508	-0.0773892	0.000174541	0.000755417	0.912956	0.504057	768	461			1202	796			1970	1257			0.000174541	1456	574		1045		1619	734		Cpeb4
Dclk1|Q9JLM8|330|STPRSGKSPSPSPTS|sp|1|756	Dclk1	Q9JLM8	330	STPRSGKSPSPSPTS	sp	1	756	Serine/threonine-protein kinase DCLK1	Dclk1 S330	-0.491968	0.120902	0.625754	0.182912	0.00151612	0.398024	0.0249734	0.319511	953		18		784		35		1737		53		0.00151612	2808	1049		577		1626	735		Dclk1
Dlgap1|Q9D415|499|CFRMRSHSYVRAIEK|sp|1|992	Dlgap1	Q9D415	499	CFRMRSHSYVRAIEK	sp	1	992	Disks large-associated protein 1	Dlgap1 S499	-0.453438	-0.403042	0.0160324	-0.185935	0.000137602	0.0915432	0.909147	0.568922	380				952				1332				0.000137602	1347	525		1102		1627	736		Dlgap1
Grin2a|P35436|1059;1062|LPEEVAHSDISETSS;EVAHSDISETSSRAT|sp|1|1464	Grin2a	P35436	1059;1062	LPEEVAHSDISETSS;EVAHSDISETSSRAT	sp	1	1464	Glutamate receptor ionotropic, NMDA 2A (GluN2A) (Glutamate [NMDA] receptor subunit epsilon-1) (N-methyl D-aspartate receptor subtype 2A) (NMDAR2A) (NR2A)	Grin2a S1059+S1062	-0.437669	-0.120317	0.140589	0.0803023	8.71737e-05	0.114584	0.18312	0.425602	315				1032				1347				8.71737e-05	1169	467		1162		1629	737		Grin2a
Rapgef5|Q8C0Q9|445|RHTVDEYSPQKKNKA|sp|2|814	Rapgef5	Q8C0Q9	445	RHTVDEYSPQKKNKA	sp	2	814	Rap guanine nucleotide exchange factor 5	Rapgef5 S445	-0.432033	0.371216	-0.0324964	-0.302496	7.26811e-05	0.00723291	0.769243	0.081664	289	996			1072	846			1361	1842			7.26811e-05	1106	443		1187		1630	738		Rapgef5
Arhgef2|Q60875|720|LCRADSDSSQKDRNG|sp|1|985	Arhgef2	Q60875	720	LCRADSDSSQKDRNG	sp	1	985	Rho guanine nucleotide exchange factor 2	Arhgef2 S720	0.50644	-0.166441	-0.400243	-0.238021	0.00048442	0.182445	0.0418417	0.157108	968		145		1050		138		2018		283		0.00048442	1949	741		892		1633	739		Arhgef2
Pak1|O88643|212|VIEPLPVTPTRDVAT|sp|1|545	Pak1	O88643	212	VIEPLPVTPTRDVAT	sp	1	545	Serine/threonine-protein kinase PAK 1	Pak1 T212	0.578729	-0.00778069	-0.4398	-0.25516	0.00111639	0.974178	0.0568381	0.29826	1162				832				1994				0.00111639	2529	954		680		1634	740		Pak1
Map1a|Q9QYR6|1034|TKHAPGVSKEDAEEQ|sp|1|2776	Map1a	Q9QYR6	1034	TKHAPGVSKEDAEEQ	sp	1	2776	Microtubule-associated protein 1A	Map1a S1034	0.476106	0.183526	0.179253	-0.029351	0.000259517	0.132406	0.176979	0.885108	839				1158				1997				0.000259517	1638	632		1003		1635	741		Map1a
Ank2|Q8C8R3|1689|KEESSQSSEEKTELK|sp|1|3898	Ank2	Q8C8R3	1689	KEESSQSSEEKTELK	sp	1	3898	Ankyrin-2	Ank2 S1689	-0.512434	-0.342039	0.0293165	0.144404	0.000531357	0.00464561	0.872451	0.27911	647	427			706	629			1353	1056			0.000531357	2021	773		864		1637	742		Ank2
Carmil2|Q3V3V9|1284|SPERSPPSPATDQRG|sp|1|1296	Carmil2	Q3V3V9	1284	SPERSPPSPATDQRG	sp	1	1296	Capping protein, Arp2/3 and myosin-I linker protein 2 (RLTPR)	Carmil2 S1284	0.594167	-0.1176	-0.471544	0.00367534	0.00128473	0.228159	0.0544081	0.98426	1237				790				2027				0.00128473	2674	1002		640		1642	743		Carmil2
Matr3|Q8K310|596;606|KDKSRKRSYSPDGKE;PDGKESPSDKKSKTD|sp|1|846	Matr3	Q8K310	596;606	KDKSRKRSYSPDGKE;PDGKESPSDKKSKTD	sp	1	846	Matrin-3	Matr3 S596+S606	-0.563504	-0.262453	0.354772	0.452434	0.00104386	0.134575	0.0890239	0.0768421	837				538				1375				0.00104386	2473	939		704		1643	744		Matr3
Eef2k|O08796|469|NGNRRHESDEDSLGS|sp|1|724	Eef2k	O08796	469	NGNRRHESDEDSLGS	sp	1	724	Eukaryotic elongation factor 2 kinase	Eef2k S469	-0.512339	-0.415329	-0.093127	0.0649042	0.000553393	0.00222283	0.557827	0.682526	657	285			709	361			1366	646			0.000553393	2032	778		867		1645	745		Eef2k
Cdc42bpb|Q7TT50|1695|SGPPSPNSPHRSQLP|sp|1|1713	Cdc42bpb	Q7TT50	1695	SGPPSPNSPHRSQLP	sp	1	1713	Serine/threonine-protein kinase MRCK beta	Cdc42bpb S1695	-0.428047	-0.488834	-0.190932	0.0132858	0.000402551	0.00308322	0.139545	0.957483	574	346			1107	232			1681	578			0.000402551	1836	692		953		1645	746		Cdc42bpb
Sptb|Q3UGX2|2162|KVLDTPLSEGDEPTT|tr|1|2329	Sptb	Q3UGX2	2162	KVLDTPLSEGDEPTT	tr	1	2329	Spectrin beta chain	Sptb S2162	0.475285	-0.00515315	-0.142768	0.00783896	0.000277333	0.960939	0.275731	0.957628	854				1163				2017				0.000277333	1662	639		1007		1646	747		Sptb
Dock1|Q8BUR4|1681|PKKMHSRSQDKLDKD|sp|1|1865	Dock1	Q8BUR4	1681	PKKMHSRSQDKLDKD	sp	1	1865	Dedicator of cytokinesis protein 1	Dock1 S1681	-0.592729	0.439426	0.526233	0.0611462	0.0197119	0.00128545	0.121821	0.691231	2479	562			464	659			2943	1221			0.00128545	2676	1003		643		1646	748		Dock1
Sltm|Q8CH25|421|KVVTNARSPGAKCYG|sp|1|1031	Sltm	Q8CH25	421	KVVTNARSPGAKCYG	sp	1	1031	SAFB-like transcription modulator	Sltm S421	-0.820472	0.324217	0.504797	0.104276	0.00376053	0.0918948	0.142726	0.709712	1345				156				1501				0.00376053	3726	1352		295		1647	749		Sltm
Plcb1|Q9Z1B3|1197;1214|AAKVNLKSPSSEEIE;NPGREFDTPLXXXXX|sp|1|1216	Plcb1	Q9Z1B3	1197;1214	AAKVNLKSPSSEEIE;NPGREFDTPLXXXXX	sp	1	1216	1-phosphatidylinositol 4,5-bisphosphate phosphodiesterase beta-1	Plcb1 S1197+T1214	-0.558337		0.402311		0.00101537		0.0632034		831				556				1387				0.00101537	2457	929		719		1648	750		Plcb1
Ptpn23|Q6PB44|1179|AADLLSSSPESQHGG|sp|1|1692	Ptpn23	Q6PB44	1179	AADLLSSSPESQHGG	sp	1	1692	Tyrosine-protein phosphatase non-receptor type 23	Ptpn23 S1179	-0.487481	0.127107	0.263179	0.153236	0.000405111	0.346614	0.0933768	0.385242	576				803				1379				0.000405111	1842	695		961		1656	751		Ptpn23
Map1a|Q9QYR6|2182|ALALVPGTPTRTRHD|sp|1|2776	Map1a	Q9QYR6	2182	ALALVPGTPTRTRHD	sp	1	2776	Microtubule-associated protein 1A	Map1a T2182	0.713556	0.211959	-0.171222	0.0297087	0.00291411	0.19006	0.543598	0.91507	1472				558				2030				0.00291411	3447	1249		416		1665	752		Map1a
Pcdhgc5|Q91XW9|756|LQVSSDGTLKYMEVT|tr|1|944	Pcdhgc5	Q91XW9	756	LQVSSDGTLKYMEVT	tr	1	944	Protocadherin gamma subfamily C, 5	Pcdhgc5 T756	-0.422789	0.31818	0.168325	0.140522	6.98849e-05	0.00365406	0.108802	0.238755	285				1136				1421				6.98849e-05	1093	435		1231		1666	753		Pcdhgc5
Micall2|Q3TN34|172|EGGSQRPSPKAAPGT|sp|1|1009	Micall2	Q3TN34	172	EGGSQRPSPKAAPGT	sp	1	1009	MICAL-like protein 2	Micall2 S172	-0.47277	-0.00760013	0.204673	0.0971499	0.000293722	0.9482	0.136173	0.423536	515				870				1385				0.000293722	1687	645		1023		1668	754		Micall2
Grin2b|Q01097|1061|DLIRSDVSDISTHTV|sp|1|1482	Grin2b	Q01097	1061	DLIRSDVSDISTHTV	sp	1	1482	Glutamate receptor ionotropic, NMDA 2B	Grin2b S1061	-0.493572		0.0767212		0.000469264		0.612177		607				780				1387				0.000469264	1930	733		937		1670	755		Grin2b
Synj1|Q8CHC4|1048;1053|SPSSSPRTSPCQSPT;PRTSPCQSPTVPEYS|sp|1|1574	Synj1	Q8CHC4	1048;1053	SPSSSPRTSPCQSPT;PRTSPCQSPTVPEYS	sp	1	1574	Synaptojanin-1	Synj1 T1048+S1053	0.622552	-0.0049079	-0.544958	-0.0869056	0.00171677	0.9665	0.0476951	0.473912	1319		229		732		48		2051		277		0.00171677	2927	1089		582		1671	756		Synj1
Fxr2|Q9WVR4|477|PGDRDPPSRGEESRR|sp|1|673	Fxr2	Q9WVR4	477	PGDRDPPSRGEESRR	sp	1	673	Fragile X mental retardation syndrome-related protein 2 (Fragile X mental retardation, autosomal homolog 2)	Fxr2 S477	-0.463863	-0.265181	-0.0797378	-0.0230434	0.000224931	0.0353238	0.530481	0.909852	467	1374			909	1049			1376	2423			0.000224931	1578	612		1060		1672	757		Fxr2
Adar|Q99MU3|582|CMHKLGNSCEFRLLS|sp|1|1178	Adar	Q99MU3	582	CMHKLGNSCEFRLLS	sp	1	1178	Double-stranded RNA-specific adenosine deaminase (DRADA) (EC 3.5.4.37) (RNA adenosine deaminase 1)	Adar S582	-0.536336		-0.208041		0.000874585		0.231959		777				627				1404				0.000874585	2341	889		786		1675	758		Adar
Cttn|Q60598|401;417|QARAKKQTPPASPSP;PIEDRPPSSPIYEDA|sp|1|546	Cttn	Q60598	401;417	QARAKKQTPPASPSP;PIEDRPPSSPIYEDA	sp	1	546	Cttn protein (Src substrate cortactin)	Cttn T401+S417	0.43071	0.242696	0.0377253	0.0803689	9.74336e-05	0.0172894	0.737589	0.528121	672	1292			1353	1466			2025	2758			9.74336e-05	1211	482		1196		1678	759		Cttn
Rnpc3|Q3UZ01|124|KKKRLDDTVENDKEK|sp|2|514	Rnpc3	Q3UZ01	124	KKKRLDDTVENDKEK	sp	2	514	RNA-binding region-containing protein 3	Rnpc3 T124	-0.730547		0.379135		0.00320139		0.192947		1272				235				1507				0.00320139	3556	1287		393		1680	760		Rnpc3
Nfasc|Q810U3|1164|EDGSFDYSDEDNKPL|sp|1|1240	Nfasc	Q810U3	1164	EDGSFDYSDEDNKPL	sp	1	1240	Neurofascin	Nfasc S1164	0.637907	0.608171	0.324468	-0.106903	0.00192654	0.00425854	0.171609	0.680146	1362	825			700	379			2062	1204			0.00192654	3057	1131		550		1681	761		Nfasc
Srsf4:Srsf5:Srsf6|Q8VE97:O35326:Q3TWW8|112:116:118|RLIVENLSSRCSWQD:RLIVENLSSRVSWQD:RLIVENLSSRCSWQD|sp:sp:sp|2:1:1|489:269:339	Srsf4:Srsf5:Srsf6	Q8VE97:O35326:Q3TWW8	112:116:118	RLIVENLSSRCSWQD:RLIVENLSSRVSWQD:RLIVENLSSRCSWQD	sp:sp:sp	2:1:1	489:269:339	Serine/arginine-rich-splicing factor 4	Srsf4 S112	0.487606		-0.0508836		0.000454814		0.746697		953				1109				2062				0.000454814	1905	722		959		1681	762		Srsf4
Epb41l3|Q9WV92|495|TNLITTVTPEKKAEE|sp|1|929	Epb41l3	Q9WV92	495	TNLITTVTPEKKAEE	sp	1	929	Band 4.1-like protein 3	Epb41l3 T495	-0.488717	-0.500878	0.100031	-0.0383688	0.000459575	0.000206854	0.492662	0.783833	600				799				1399				0.000459575	1917	728		955		1683	763		Epb41l3
Srrm2|Q8BTI8|1339|SRSSRRSSSELSPEV|sp|1|2703	Srrm2	Q8BTI8	1339	SRSSRRSSSELSPEV	sp	1	2703	Serine/arginine repetitive matrix protein 2	Srrm2 S1339	-0.435148	-0.0836173	-0.0303472	-0.0367909	0.000121724	0.223915	0.804049	0.719581	357				1053				1410				0.000121724	1287	512		1174		1686	764		Srrm2
Rgs20|Q9QZB1|86|DQRPQRASHEIRTDI|sp|1|239	Rgs20	Q9QZB1	86	DQRPQRASHEIRTDI	sp	1	239	Regulator of G-protein-signaling 20	Rgs20 S86	0.693916	0.237977	-0.100552	-0.272715	0.002796	0.243897	0.728399	0.306871	1458				586				2044				0.002796	3410	1235		451		1686	765		Rgs20
Ank2|Q8C8R3|2496|SSGKSPLSPDTPSSE|sp|1|3898	Ank2	Q8C8R3	2496	SSGKSPLSPDTPSSE	sp	1	3898	Ankyrin-2	Ank2 S2496	0.310306	0.456259	0.0883597	0.062856	0.00128094	0.000199212	0.403657	0.584967	1235	310			2029	618			3264	928			0.000199212	1528	599		1087		1686	766		Ank2
Gphn|Q8BUV3|194|PSPPPPLSPPPTTSP|sp|1|769	Gphn	Q8BUV3	194	PSPPPPLSPPPTTSP	sp	1	769	Molybdopterin molybdenumtransferase (EC 2.10.1.1) [Includes: Molybdopterin adenylyltransferase (MPT adenylyltransferase) (EC 2.7.7.75) (Domain G); Molybdopterin molybdenumtransferase (MPT Mo-transferase) (EC 2.10.1.1) (Domain E)]	Gphn S194	-0.578892	-0.301362	0.186831	0.20722	0.00129803	0.00647252	0.343281	0.116754	907				505				1412				0.00129803	2688	1008		679		1687	767		Gphn
Map2|P20357|1444|KTGRGRISTPERKVA|sp|1|1828	Map2	P20357	1444	KTGRGRISTPERKVA	sp	1	1828	Microtubule-associated protein 2	Map2 S1444	-1.0262	-0.161819	0.625549	0.198543	0.00570988	0.182482	0.168636	0.215318	1579				54				1633				0.00570988	4300	1525		164		1689	768		Map2
Map2|P20357|1617;1632|PPSYSSRTPGTPGTP;SYPRTPGTPKSGILV|sp|1|1828	Map2	P20357	1617;1632	PPSYSSRTPGTPGTP;SYPRTPGTPKSGILV	sp	1	1828	Microtubule-associated protein 2	Map2 T1617+T1632	0.58057		-0.0321837		0.00134185		0.894104		1252				827				2079				0.00134185	2713	1017		673		1690	769		Map2
Cdk11b|P24788|47|DRDSKRDSLEEGELR|sp|1|784	Cdk11b	P24788	47	DRDSKRDSLEEGELR	sp	1	784	Cyclin-dependent kinase 11B	Cdk11b S47	0.454752	0.0878428	-0.208827	-0.108478	0.000202484	0.349121	0.108453	0.374654	805				1245				2050				0.000202484	1537	601		1095		1696	770		Cdk11b
Mcf2l|Q64096|621|PRQGRTSSTGEEEES|sp|1|1149	Mcf2l	Q64096	621	PRQGRTSSTGEEEES	sp	1	1149	Guanine nucleotide exchange factor DBS	Mcf2l S621	0.500756	0.219434	-0.0583201	-0.20227	0.000587372	0.112058	0.724389	0.260321	1006				1067				2073				0.000587372	2068	792		911		1703	771		Mcf2l
Shank3|Q4ACU6|387|KGDQPAASPGPTLRS|sp|1|1730	Shank3	Q4ACU6	387	KGDQPAASPGPTLRS	sp	1	1730	SH3 and multiple ankyrin repeat domains protein 3	Shank3 S387	0.63626	1.42374	0.153566	-0.0236828	0.00203096	9.62862e-07	0.519844	0.909083	1382	40			705	54			2087	94			0.00203096	3116	1149		554		1703	772		Shank3
Plcb1|Q9Z1B3|477|SHKSSEGSGKKKLSE|sp|1|1216	Plcb1	Q9Z1B3	477	SHKSSEGSGKKKLSE	sp	1	1216	1-phosphatidylinositol 4,5-bisphosphate phosphodiesterase beta-1	Plcb1 S477	0.537187	0.140207	-0.117979	-0.0166478	0.000994471	0.432776	0.512533	0.958273	1129				936				2065				0.000994471	2443	927		780		1707	773		Plcb1
Srsf2|Q62093|208;220|KSRSRSKSPPKSPEE;PEEEGAVSSXXXXXX|sp|1|221	Srsf2	Q62093	208;220	KSRSRSKSPPKSPEE;PEEEGAVSSXXXXXX	sp	1	221	Serine/arginine-rich-splicing factor 2	Srsf2 S208+S220	0.379889	0.697519	0.0843765	-0.113213	0.00304184	0.00550473	0.579	0.723663	1489	905			1608	289			3097	1194			0.00304184	3490	1262		447		1709	774		Srsf2
Chd4|Q6PDQ2|1528|KKMSQPGSPSPKTPT|sp|1|1915	Chd4	Q6PDQ2	1528	KKMSQPGSPSPKTPT	sp	1	1915	Chromodomain-helicase-DNA-binding protein 4	Chd4 S1528	0.298627	0.490582	0.0250068	-0.0912294	0.0138427	0.000520294	0.891295	0.510387	2128	406			2118	536			4246	942			0.000520294	2008	765		947		1712	775		Chd4
Bsn|O88737|2822|LLDTSFASSERLNKA|sp|1|3942	Bsn	O88737	2822	LLDTSFASSERLNKA	sp	1	3942	Protein bassoon	Bsn S2822	0.551331	0.0805218	-0.326666	-0.0965031	0.00117821	0.524934	0.10529	0.563672	1196				906				2102				0.00117821	2590	974		739		1713	776		Bsn
Srrm2|Q8BTI8|1924|VTRRRSRSRTSPVTR|sp|1|2703	Srrm2	Q8BTI8	1924	VTRRRSRSRTSPVTR	sp	1	2703	Serine/arginine repetitive matrix protein 2	Srrm2 S1924	0.228965	0.549422	0.0905885	-0.193878	0.0183078	0.00115074	0.460139	0.253714	2279	543			2625	449			4904	992			0.00115074	2568	967		747		1714	777		Srrm2
Iqsec2|Q5DU25|734|ETRHSWDSPAFNNDV|sp|1|1478	Iqsec2	Q5DU25	734	ETRHSWDSPAFNNDV	sp	1	1478	IQ motif and SEC7 domain-containing protein 2	Iqsec2 S734	-0.483296	-0.211909	0.0528044	0.0933038	0.00048442	0.0105055	0.735719	0.334486	617				820				1437				0.00048442	1950	740		976		1716	778		Iqsec2
Add2|Q9QYB8|678|NADTDGDSYKDKTES|sp|1|725	Add2	Q9QYB8	678	NADTDGDSYKDKTES	sp	1	725	Beta-adducin	Add2 S678	-0.632864	-0.108617	0.218968	-0.178257	0.00207347	0.214507	0.344229	0.134596	1102				390				1492				0.00207347	3135	1156		561		1717	779		Add2
Palm|Q9Z0P4|151;162|GTPKENRTSTPVRSP;VRSPGGSTMMKAAMY|sp|1|383	Palm	Q9Z0P4	151;162	GTPKENRTSTPVRSP;VRSPGGSTMMKAAMY	sp	1	383	Paralemmin-1	Palm T151+T162	-0.558371	-0.252405	0.159027	-0.170952	0.00127862	0.0050202	0.403519	0.107974	901	448			555	1119			1456	1567			0.00127862	2667	1000		718		1718	780		Palm
Strn3|Q9ERG2|229|QILNGGESPKQKGQE|sp|1|796	Strn3	Q9ERG2	229	QILNGGESPKQKGQE	sp	1	796	Striatin-3 (Strn3 protein)	Strn3 S229	0.414316	0.183083	0.0195901	-0.186573	7.68449e-05	0.031737	0.862011	0.0993478	627	1564			1431	1762			2058	3326			7.68449e-05	1124	449		1271		1720	781		Strn3
Prkcg|P63318|322|VRMGPSSSPIPSPSP|sp|1|697	Prkcg	P63318	322	VRMGPSSSPIPSPSP	sp	1	697	Protein kinase C (EC 2.7.11.13)	Prkcg S322	-0.639183	-0.208791	0.425494	0.0646948	0.00225319	0.0147854	0.102119	0.544985	1130	869			375	1407			1505	2276			0.00225319	3213	1178		546		1724	782		Prkcg
Cacnb1|Q8R3Z5|26|PMEVFDPSPQGKYSK|sp|1|597	Cacnb1	Q8R3Z5	26	PMEVFDPSPQGKYSK	sp	1	597	Voltage-dependent L-type calcium channel subunit beta-1	Cacnb1 S26	-0.510614	-0.226461	0.094507	0.0351759	0.000740542	0.0102398	0.567375	0.767759	743				716				1459				0.000740542	2246	851		874		1725	783		Cacnb1
Ppp1r9a|H3BKQ7|910|RLYDSVSSTDGEDSL|tr|1|955	Ppp1r9a	H3BKQ7	910	RLYDSVSSTDGEDSL	tr	1	955	Protein phosphatase 1, regulatory subunit 9A	Ppp1r9a S910	-0.43144	-0.155845	0.16347	0.215	0.000142903	0.255985	0.148415	0.232218	392				1078				1470				0.000142903	1365	538		1190		1728	784		Ppp1r9a
Grin2a|P35436|1048|NRTHSLKSPRYLPEE|sp|1|1464	Grin2a	P35436	1048	NRTHSLKSPRYLPEE	sp	1	1464	Glutamate receptor ionotropic, NMDA 2A (GluN2A) (Glutamate [NMDA] receptor subunit epsilon-1) (N-methyl D-aspartate receptor subtype 2A) (NMDAR2A) (NR2A)	Grin2a S1048	0.807193		0.11797		0.00460207		0.749773		1645				452				2097				0.00460207	3980	1427		302		1729	785		Grin2a
Srsf10|Q9R0U0|156;160|PTGRPRRSRSHSDND;PRRSRSHSDNDRFKH|sp|1|262	Srsf10	Q9R0U0	156;160	PTGRPRRSRSHSDND;PRRSRSHSDNDRFKH	sp	1	262	Serine/arginine-rich-splicing factor 10	Srsf10 S156+S160	-0.46206	-0.00904077	0.141566	-0.016592	0.000342634	0.956921	0.279873	0.942753	537				916				1453				0.000342634	1754	666		1064		1730	786		Srsf10
Gpm6a|P35802|270|HDIHSTRSKERLNAY|sp|1|278	Gpm6a	P35802	270	HDIHSTRSKERLNAY	sp	1	278	Neuronal membrane glycoprotein M6-a (M6a)	Gpm6a S270	-0.932212	0.192039	0.467261	0.114377	0.00570427	0.397854	0.247772	0.732101	1578				91				1669				0.00570427	4299	1524		206		1730	787		Gpm6a
Rnf20|Q5DTM8|524;525|SALLQSQSSTEDPKD;ALLQSQSSTEDPKDE|sp|1|973	Rnf20	Q5DTM8	524;525	SALLQSQSSTEDPKD;ALLQSQSSTEDPKDE	sp	1	973	E3 ubiquitin protein ligase (EC 2.3.2.27)	Rnf20 S524+S525	-0.411176	-0.0682832	0.0802504	0.112285	7.65808e-05	0.345769	0.39995	0.232218	295				1209				1504				7.65808e-05	1122	448		1286		1734	788		Rnf20
Stmn2|P55821|70|PISEAPRTLASPKKK|sp|1|179	Stmn2	P55821	70	PISEAPRTLASPKKK	sp	1	179	Stathmin-2 (Superior cervical ganglion-10 protein) (Protein SCG10)	Stmn2 T70	-0.453586		-0.0580361		0.000268183		0.656782		499				950				1449				0.000268183	1651	636		1100		1736	789		Stmn2
Mapk8ip2|Q9ERE9|249|GHEGRRSSQELSSPG|sp|1|830	Mapk8ip2	Q9ERE9	249	GHEGRRSSQELSSPG	sp	1	830	C-Jun-amino-terminal kinase-interacting protein 2 (JIP-2) (JNK-interacting protein 2) (Islet-brain-2) (IB-2) (JNK MAP kinase scaffold protein 2) (Mitogen-activated protein kinase 8-interacting protein 2)	Mapk8ip2 S249	-0.854164		-0.0647977		0.00509183		0.880993		1512				135				1647				0.00509183	4137	1476		261		1737	790		Mapk8ip2
Sqstm1|Q64337|269;272|GGKRSRLTPTTPESS;RSRLTPTTPESSSTG|sp|1|442	Sqstm1	Q64337	269;272	GGKRSRLTPTTPESS;RSRLTPTTPESSSTG	sp	1	442	Sequestosome-1	Sqstm1 T269+T272	0.368687	0.445366	-0.111786	0.0644844	0.000216861	0.000271709	0.256986	0.582631	814	337			1674	647			2488	984			0.000216861	1564	607		1131		1738	791		Sqstm1
Ncl|P09405|580|VKGLSEDTTEETLKE|sp|1|707	Ncl	P09405	580	VKGLSEDTTEETLKE	sp	1	707	Nucleolin	Ncl T580	-0.577626	-0.469022	-0.0778626	0.122385	0.0015517	0.00208001	0.723027	0.452717	963	273			508	265			1471	538			0.0015517	2834	1056		683		1739	792		Ncl
Thrap3|Q569Z6|211|QTFSGGTSQDIKGSE|sp|1|951	Thrap3	Q569Z6	211	QTFSGGTSQDIKGSE	sp	1	951	Thyroid hormone receptor-associated protein 3	Thrap3 S211	-0.524125	-0.0314667	0.152448	-0.107228	0.000928845	0.809622	0.369769	0.472136	803				669				1472				0.000928845	2386	908		831		1739	793		Thrap3
Eif4b|Q8BGD9|424|RSRTGSESSQTGASA|sp|1|611	Eif4b	Q8BGD9	424	RSRTGSESSQTGASA	sp	1	611	Eif4b protein (Eukaryotic translation initiation factor 4B)	Eif4b S424	0.58255	0.369251	-0.191631	-0.236185	0.00164191	0.0100011	0.350427	0.165812	1302	1098			819	852			2121	1950			0.00164191	2882	1073		670		1743	794		Eif4b
Wbp4|Q61048|228|AKSSDSHSDSEGEQK|sp|1|376	Wbp4	Q61048	228	AKSSDSHSDSEGEQK	sp	1	376	WW domain-binding protein 4	Wbp4 S228	-0.210421	0.495818	0.0175579	-0.188144	0.0205947	0.000634832	0.899828	0.183509	2517	432			3053	525			5570	957			0.000634832	2127	812		931		1743	795		Wbp4
Ndrg1|Q62433|362|HTSEGSRSRSHTSED|sp|1|394	Ndrg1	Q62433	362	HTSEGSRSRSHTSED	sp	1	394	Protein NDRG1	Ndrg1 S362	-1.13599		0.557403		0.0071799		0.275108		1707				30				1737				0.0071799	4630	1635		115		1750	796		Ndrg1
Rgl3|Q3UYI5|707|TGHTLSASPTXXXXX|sp|1|709	Rgl3	Q3UYI5	707	TGHTLSASPTXXXXX	sp	1	709	Ral guanine nucleotide dissociation stimulator-like 3	Rgl3 S707	0.632283	0.308882	-0.558364	0.239437	0.0243267	0.00232735	0.136458	0.0553381	2450	689			715	1119			3165	1808			0.00232735	3243	1188		563		1751	797		Rgl3
Ank2|Q8C8R3|1703|KKGSSEESVDEDRGL|sp|1|3898	Ank2	Q8C8R3	1703	KKGSSEESVDEDRGL	sp	1	3898	Ankyrin-2	Ank2 S1703	-0.498056	-0.10965	0.308826	-0.017905	0.000662809	0.372709	0.0784705	0.93357	718				767				1485				0.000662809	2171	830		925		1755	798		Ank2
Eif4b|Q8BGD9|497|NPPARSQSSDTEQPS|sp|1|611	Eif4b	Q8BGD9	497	NPPARSQSSDTEQPS	sp	1	611	Eif4b protein (Eukaryotic translation initiation factor 4B)	Eif4b S497	-0.442728	-0.160912	0.0850456	0.0531835	0.000233395	0.190568	0.479141	0.778656	473				1006				1479				0.000233395	1591	614		1143		1757	799		Eif4b
Nck2|O55033|90|KPSARDASPTPSTDA|sp|1|380	Nck2	O55033	90	KPSARDASPTPSTDA	sp	1	380	Cytoplasmic protein NCK2	Nck2 S90	0.561986	-0.109885	-0.322079	0.0499856	0.00151753	0.226058	0.121815	0.709041	1279				880				2159				0.00151753	2809	1050		710		1760	800		Nck2
Ppm1g|Q61074|524|RKLEEALSTEGAEDT|sp|1|542	Ppm1g	Q61074	524	RKLEEALSTEGAEDT	sp	1	542	Protein phosphatase 1G	Ppm1g S524	-0.589479	-0.144489	0.210678	0.358343	0.00178737	0.101169	0.319725	0.0176262	1034			84	475			177	1509			261	0.00178737	2978	1109		652		1761	801		Ppm1g
Acap3|A2ADA6|379;387|ERLDRTASPSTSSID;PSTSSIDSTTDSRER|tr|1|829	Acap3	A2ADA6	379;387	ERLDRTASPSTSSID;PSTSSIDSTTDSRER	tr	1	829	ArfGAP with coiled-coil, ankyrin repeat and PH domains 3	Acap3 S379+S387	-0.516326	-0.1513	0.0996235	-0.343655	0.000941984	0.66662	0.564205	0.420278	806				690				1496				0.000941984	2395	912		852		1764	802		Acap3
Chrm3|Q9ERZ3|384|LNSTKLPSSDNLQVP|sp|1|589	Chrm3	Q9ERZ3	384	LNSTKLPSSDNLQVP	sp	1	589	Muscarinic acetylcholine receptor M3 (Mm3 mAChR)	Chrm3 S384	-0.512398	-0.468191	-0.201201	-0.225684	0.000902897	0.000894775	0.228169	0.121451	792	160			707	264			1499	424			0.000894775	2359	898		866		1764	803		Chrm3
Taok2|Q6ZQ29|500|SALREQLSGYKRMRR|sp|1|1240	Taok2	Q6ZQ29	500	SALREQLSGYKRMRR	sp	1	1240	Serine/threonine-protein kinase TAO2	Taok2 S500	0.464447	-0.193026	-0.141693	-0.132179	0.000424794	0.0475215	0.29632	0.279925	937	1584			1211	1502			2148	3086			0.000424794	1876	711		1057		1768	804		Taok2
Syngap1|F6SEU4|788|MDMARLPSPTKEKPP|sp|1|1340	Syngap1	F6SEU4	788	MDMARLPSPTKEKPP	sp	1	1340	Ras/Rap GTPase-activating protein SynGAP	Syngap1 S788	-0.707052	-0.193497	0.442745	0.203081	0.00367751	0.0507925	0.136182	0.121768	1330				269				1599				0.00367751	3702	1342		429		1771	805		Syngap1
Rbm14|Q8C2Q3|523|YRTQSSASLAASYAA|sp|1|669	Rbm14	Q8C2Q3	523	YRTQSSASLAASYAA	sp	1	669	RNA-binding protein 14	Rbm14 S523	0.403036		0.0395684		7.12041e-05		0.689481		620				1489				2109				7.12041e-05	1099	438		1333		1771	806		Rbm14
Habp4|Q9JKS5|74|AGHRGGRSPAVASGH|sp|1|411	Habp4	Q9JKS5	74	AGHRGGRSPAVASGH	sp	1	411	Intracellular hyaluronan-binding protein 4	Habp4 S74	-0.429458	0.171841	0.126167	0.0735441	0.000169622	0.364919	0.256494	0.798572	430				1093				1523				0.000169622	1439	569		1203		1772	807		Habp4
Eif4b|Q8BGD9|422|RERSRTGSESSQTGA|sp|1|611	Eif4b	Q8BGD9	422	RERSRTGSESSQTGA	sp	1	611	Eif4b protein (Eukaryotic translation initiation factor 4B)	Eif4b S422	0.417244	0.274286	0.143508	-0.163953	0.000131278	0.0179104	0.177531	0.239441	725	1305			1410	1294			2135	2599			0.000131278	1330	524		1252		1776	808		Eif4b
Arhgef10|Q8C033|1210|RARDSPRSGSELQDE|sp|1|1345	Arhgef10	Q8C033	1210	RARDSPRSGSELQDE	sp	1	1345	Rho guanine nucleotide exchange factor 10	Arhgef10 S1210	0.563253		-0.0745451		0.00164191		0.730752		1303				875				2178				0.00164191	2883	1072		706		1778	809		Arhgef10
Epb41l1|Q9Z2H5|677;685|ESGGLEDSPDRGACS;PDRGACSTPEMPQFE|sp|1|879	Epb41l1	Q9Z2H5	677;685	ESGGLEDSPDRGACS;PDRGACSTPEMPQFE	sp	1	879	Band 4.1-like protein 1	Epb41l1 S677+T685	-0.440705	-0.3648	0.0571099	-0.0929768	0.000253296	0.0412689	0.649933	0.712516	492	1476			1016	537			1508	2013			0.000253296	1627	629		1150		1779	810		Epb41l1
Dlg5|E9Q9R9|1700;1702|RKHKHKRSGSKDGKD;HKHKRSGSKDGKDLL|sp|1|1921	Dlg5	E9Q9R9	1700;1702	RKHKHKRSGSKDGKD;HKHKRSGSKDGKDLL	sp	1	1921	Disks large homolog 5	Dlg5 S1700+S1702	-0.484695	0.297883	0.295895	0.0306513	0.000628028	0.0343031	0.0798846	0.891261	692	1603			811	1170			1503	2773			0.000628028	2119	810		970		1780	811		Dlg5
Grin2b|Q01097|1159|TDIYKERSDDFKRDS|sp|1|1482	Grin2b	Q01097	1159	TDIYKERSDDFKRDS	sp	1	1482	Glutamate receptor ionotropic, NMDA 2B	Grin2b S1159	-0.464487	0.117217	0.0980657	-0.0909968	0.000458656	0.331882	0.476431	0.585726	599				905				1504				0.000458656	1916	727		1056		1783	812		Grin2b
Pkp4|Q68FH0|1090;1098|YPGSSKPSPIYISSY;PIYISSYSSPAREQN|sp|1|1190	Pkp4	Q68FH0	1090;1098	YPGSSKPSPIYISSY;PIYISSYSSPAREQN	sp	1	1190	Plakophilin-4	Pkp4 S1090+S1098	-0.485101	-0.464337	0.235133	0.00921517	0.00063871	0.000258435	0.134849	0.953409	698				810				1508				0.00063871	2132	814		969		1783	813		Pkp4
Epb41l3|Q9WV92|96;99|QFEDDKLSQRSSSSK;DDKLSQRSSSSKLSR|sp|1|929	Epb41l3	Q9WV92	96;99	QFEDDKLSQRSSSSK;DDKLSQRSSSSKLSR	sp	1	929	Band 4.1-like protein 3	Epb41l3 S96+S99	-0.627578	0.0913879	0.78805	0.274363	0.00484717	0.515099	0.031007	0.134521	1478		65		407		14		1885		79		0.00484717	4067	1457		326		1783	814		Epb41l3
Map2|P20357|81|GINGELTSADRETAE|sp|1|1828	Map2	P20357	81	GINGELTSADRETAE	sp	1	1828	Microtubule-associated protein 2	Map2 S81	0.411442	0.0092371	-0.0337348	0.0671832	0.00011115	0.915416	0.761621	0.475093	692				1442				2134				0.00011115	1254	500		1283		1783	815		Map2
Chd4|Q6PDQ2|1524|VEENKKMSQPGSPSP|sp|1|1915	Chd4	Q6PDQ2	1524	VEENKKMSQPGSPSP	sp	1	1915	Chromodomain-helicase-DNA-binding protein 4	Chd4 S1524	-0.425546		-0.246731		0.000169085		0.0579676		427				1120				1547				0.000169085	1431	567		1218		1785	816		Chd4
Map2|P20357|1191|PVSEADLSTDEKGEV|sp|1|1828	Map2	P20357	1191	PVSEADLSTDEKGEV	sp	1	1828	Microtubule-associated protein 2	Map2 S1191	0.481013	0.122765	-0.161072	-0.114698	0.000614292	0.550447	0.275744	0.68713	1022				1135				2157				0.000614292	2102	803		985		1788	817		Map2
Iqgap2|Q3UQ44|1349|RAVVDSRTPEEGKQS|sp|1|1575	Iqgap2	Q3UQ44	1349	RAVVDSRTPEEGKQS	sp	1	1575	Ras GTPase-activating-like protein IQGAP2	Iqgap2 T1349	-0.58392	0.152481	0.414828	-0.0358786	0.00186446	0.369189	0.0818413	0.898824	1047				490				1537				0.00186446	3019	1122		667		1789	818		Iqgap2
Sipa1l2|Q80TE4|1461|LKLMLPDSPLVEEGR|sp|1|1722	Sipa1l2	Q80TE4	1461	LKLMLPDSPLVEEGR	sp	1	1722	Signal-induced proliferation-associated 1-like protein 2	Sipa1l2 S1461	0.447872	0.290158	-0.303805	-0.140321	0.000345706	0.0641498	0.0512551	0.496559	894				1268				2162				0.000345706	1757	667		1123		1790	819		Sipa1l2
Grin2b|Q01097|1255;1259|AGNLYDISEDNSLQE;YDISEDNSLQELDQP|sp|1|1482	Grin2b	Q01097	1255;1259	AGNLYDISEDNSLQE;YDISEDNSLQELDQP	sp	1	1482	Glutamate receptor ionotropic, NMDA 2B	Grin2b S1255+S1259	-0.433526		0.216935		0.000232636		0.0941239		472				1062				1534				0.000232636	1590	613		1178		1791	820		Grin2b
Epha4|Q03137|887|KLIRNPNSLKRTGSE|sp|1|986	Epha4	Q03137	887	KLIRNPNSLKRTGSE	sp	1	986	Ephrin type-A receptor 4	Epha4 S887	-0.607429	-0.133599	0.33875	0.0993873	0.00226651	0.381201	0.149489	0.642497	1134				443				1577				0.00226651	3223	1181		616		1797	821		Epha4
Acin1|Q9JIX8|657|SSSRKSLSPGVSRDS|sp|1|1338	Acin1	Q9JIX8	657	SSSRKSLSPGVSRDS	sp	1	1338	Apoptotic chromatin condensation inducer in the nucleus	Acin1 S657	-0.422412	-0.236564	-0.0104615	0.132552	0.000166019	0.0354674	0.939058	0.344138	420	1354			1139	1218			1559	2572			0.000166019	1428	565		1233		1798	822		Acin1
Sugp2|Q8CH09|206|QVLTRGRSLNIADQE|sp|1|1067	Sugp2	Q8CH09	206	QVLTRGRSLNIADQE	sp	1	1067	SURP and G-patch domain-containing protein 2	Sugp2 S206	-0.434884	-0.364985	-0.173437	0.0543501	0.000243919	0.00606525	0.153501	0.753428	483				1054				1537				0.000243919	1613	624		1175		1799	823		Sugp2
Ppp1r9a|H3BKQ7|916|SSTDGEDSLERKPSD|tr|1|955	Ppp1r9a	H3BKQ7	916	SSTDGEDSLERKPSD	tr	1	955	Protein phosphatase 1, regulatory subunit 9A	Ppp1r9a S916	-0.420544	-0.415828	-0.198267	0.0347844	0.000160187	0.000513967	0.0970709	0.793971	417				1148				1565				0.000160187	1414	559		1240		1799	824		Ppp1r9a
Grin2b|Q01097|1183|RSHLKHGTGDKHGVV|sp|1|1482	Grin2b	Q01097	1183	RSHLKHGTGDKHGVV	sp	1	1482	Glutamate receptor ionotropic, NMDA 2B	Grin2b T1183	0.432819	0.239017	0.161596	-0.062545	0.000237556	0.147538	0.175879	0.80601	828				1338				2166				0.000237556	1599	618		1181		1799	825		Grin2b
Lsm11|Q8BUV6|250|KSAVEDSTLSRYSQT|sp|1|361	Lsm11	Q8BUV6	250	KSAVEDSTLSRYSQT	sp	1	361	U7 snRNA-associated Sm-like protein LSm11	Lsm11 T250	0.431194	0.518082	0.137731	0.0132899	0.00113134	0.00215624	0.338159	0.957368	1168	664			1348	490			2516	1154			0.00113134	2540	959		843		1802	826		Lsm11
Carmil2|Q3V3V9-2|321|AGPSARGSPSPAAPG|sp|NA|738	Carmil2	Q3V3V9-2	321	AGPSARGSPSPAAPG	sp	NA	738	Capping protein, Arp2/3 and myosin-I linker protein 2 (RLTPR)	Carmil2 S321	-0.457433	-0.17239	0.123924	0.0559752	0.000448994	0.105777	0.353459	0.722493	589				938				1527				0.000448994	1897	719		1084		1803	827		Carmil2
Spire1|Q52KF3|518;520|IARFSTKSRSVDKSD;RFSTKSRSVDKSDEE|sp|1|598	Spire1	Q52KF3	518;520	IARFSTKSRSVDKSD;RFSTKSRSVDKSDEE	sp	1	598	Protein spire homolog 1	Spire1 S518+S520	-0.46831		0.208149		0.000516068		0.151995		637				890				1527				0.000516068	1998	761		1042		1803	828		Spire1
Epb41l1|Q9Z2H5|407|QAQTRQASALIDRPA|sp|1|879	Epb41l1	Q9Z2H5	407	QAQTRQASALIDRPA	sp	1	879	Band 4.1-like protein 1	Epb41l1 S407	-0.420643	0.0222299	0.185479	0.222829	0.000167731	0.873376	0.110793	0.149592	421				1145				1566				0.000167731	1429	566		1239		1805	829		Epb41l1
Pak1|G5E884|174;184|TPAVPPVSEDEDDDD;EDDDDDATPPPVIAP|tr|1|544	Pak1	G5E884	174;184	TPAVPPVSEDEDDDD;EDDDDDATPPPVIAP	tr	1	544	Serine/threonine-protein kinase PAK 1	Pak1 S174+T184	0.425844	-0.0216485	-0.134795	-0.109273	0.000192243	0.821696	0.230776	0.300124	790				1372				2162				0.000192243	1502	589		1216		1805	830		Pak1
Elavl4|Q61701|38|SNNRNCPSPMQTGAA|sp|1|385	Elavl4	Q61701	38	SNNRNCPSPMQTGAA	sp	1	385	ELAV-like protein 4	Elavl4 S38	-0.531885	-0.446269	-0.140162	-0.0946061	0.00128104	0.00530509	0.44044	0.624798	903				645				1548				0.00128104	2672	1001		805		1806	831		Elavl4
Shank3|Q4ACU6|1188|PPREERKSPEDKKSM|sp|1|1730	Shank3	Q4ACU6	1188	PPREERKSPEDKKSM	sp	1	1730	SH3 and multiple ankyrin repeat domains protein 3	Shank3 S1188	0.804198	0.503417	0.119869	0.0814806	0.00550495	0.000817757	0.75271	0.607446	1724	533			457	572			2181	1105			0.00550495	4237	1507		307		1814	832		Shank3
Slk|O54988|183|VSAKNTRTIQRRDSF|sp|1|1233	Slk	O54988	183	VSAKNTRTIQRRDSF	sp	1	1233	STE20-like serine/threonine-protein kinase	Slk T183	-0.728106	0.347886	0.619242	0.138811	0.00459405	0.0376627	0.074173	0.521729	1444	1651			237	937			1681	2588			0.00459405	3978	1426		397		1823	833		Slk
Srcin1|Q9QWI6-2|506|GFRLPPSSPQKLADV|sp|NA|1216	Srcin1	Q9QWI6-2	506	GFRLPPSSPQKLADV	sp	NA	1216	SRC kinase-signaling inhibitor 1	Srcin1 S506	0.411768	-0.0604576	-0.258923	-0.000103027	0.000147927	0.407536	0.046844	0.999329	742		215		1441		240		2183		455		0.000147927	1376	543		1281		1824	834		Srcin1
Atp2b1|G5E829|17|AYSGVKNSLKEANHD|sp|1|1220	Atp2b1	G5E829	17	AYSGVKNSLKEANHD	sp	1	1220	Plasma membrane calcium-transporting ATPase 1	Atp2b1 S17	0.471091	0.0698198	0.0739029	-0.062139	0.000594718	0.571062	0.621501	0.720094	1010				1181				2191				0.000594718	2078	794		1031		1825	835		Atp2b1
Ahctf1|Q8CJF7|1979|GTTGKEQTSPQKKDV|sp|1|2243	Ahctf1	Q8CJF7	1979	GTTGKEQTSPQKKDV	sp	1	2243	Protein ELYS	Ahctf1 T1979	0.512196	0.462042	0.220439	0.611976	0.00112311	0.0313318	0.203	0.050237	1166	1558			1028	600			2194	2158			0.00112311	2535	957		869		1826	836		Ahctf1
Gpm6a|P35802|256;267|QKYEDIKSKEEQELH;QELHDIHSTRSKERL|sp|1|278	Gpm6a	P35802	256;267	QKYEDIKSKEEQELH;QELHDIHSTRSKERL	sp	1	278	Neuronal membrane glycoprotein M6-a (M6a)	Gpm6a S256+S267	-0.575613	0.142412	0.298388	0.0667972	0.0019749	0.468458	0.166459	0.822034	1082				513				1595				0.0019749	3092	1140		687		1827	837		Gpm6a
Iqsec3|Q3TES0|1023|DPQSKQGSPTAKREA|sp|1|1195	Iqsec3	Q3TES0	1023	DPQSKQGSPTAKREA	sp	1	1195	IQ motif and SEC7 domain-containing protein 3	Iqsec3 S1023	-0.414736	-0.242865	-0.0046062	-0.0454541	0.000169094	0.0167233	0.974298	0.745439	428	934			1186	1182			1614	2116			0.000169094	1436	568		1267		1835	838		Iqsec3
Rap1gap2|Q5SVL6|574|SASSTPKTPDGGHSS|sp|1|712	Rap1gap2	Q5SVL6	574	SASSTPKTPDGGHSS	sp	1	712	Rap1 GTPase-activating protein 2	Rap1gap2 T574	0.546523	0.149746	-0.828514	-0.15803	0.00605474	0.0518891	0.0265103	0.122042	1767		18		912		7		2679		25		0.00605474	4378	1550		285		1835	839		Rap1gap2
Grin2a|P35436|943|SDKGNLIYSDNRSFQ|sp|1|1464	Grin2a	P35436	943	SDKGNLIYSDNRSFQ	sp	1	1464	Glutamate receptor ionotropic, NMDA 2A (GluN2A) (Glutamate [NMDA] receptor subunit epsilon-1) (N-methyl D-aspartate receptor subtype 2A) (NMDAR2A) (NR2A)	Grin2a Y943	-0.358045	-0.644984	0.294327	0.0446157	0.00334262	0.00753276	0.0709563	0.900109	1285	578			1580	83			2865	661			0.00334262	3594	1299		536		1835	840		Grin2a
Kcnb1|Q03717|736|SARTPPRSPEKHTAI|sp|1|857	Kcnb1	Q03717	736	SARTPPRSPEKHTAI	sp	1	857	Potassium voltage-gated channel subfamily B member 1 (Voltage-gated potassium channel subunit Kv2.1) (mShab)	Kcnb1 S736	-0.547314		-0.018708		0.00170172		0.939239		1008				592				1600				0.00170172	2923	1087		752		1839	841		Kcnb1
Plcb1|Q9Z1B3|1177|KGKISEDSNHGSAPP|sp|1|1216	Plcb1	Q9Z1B3	1177	KGKISEDSNHGSAPP	sp	1	1216	1-phosphatidylinositol 4,5-bisphosphate phosphodiesterase beta-1	Plcb1 S1177	0.440307	-0.230066	-0.0743506	-0.16194	0.000390711	0.0728823	0.567902	0.324491	914				1300				2214				0.000390711	1817	687		1153		1840	842		Plcb1
Mapk14|P47811|182|TDDEMTGYVATRWYR|sp|1|360	Mapk14	P47811	182	TDDEMTGYVATRWYR	sp	1	360	Mitogen-activated protein kinase 14	Mapk14 Y182	0.418311	-0.0309049	-0.270494	-0.0311751	0.000196166	0.661569	0.0476753	0.751089	798		228		1403		230		2201		458		0.000196166	1515	596		1247		1843	843		Mapk14
Htatsf1|Q8BGC0|455|KDAKEGGSDGDHPER|sp|1|757	Htatsf1	Q8BGC0	455	KDAKEGGSDGDHPER	sp	1	757	HIV Tat-specific factor 1 homolog	Htatsf1 S455	-0.88328	-0.07722	0.82753	0.098339	0.00675536	0.525557	0.0685968	0.537093	1675				118				1793				0.00675536	4545	1604		241		1845	844		Htatsf1
Srgap3|Q812A2|919|RRMATFGSAGSINYP|sp|1|1099	Srgap3	Q812A2	919	RRMATFGSAGSINYP	sp	1	1099	SLIT-ROBO Rho GTPase-activating protein 3	Srgap3 S919	0.528214	0.350636	0.186637	-0.149213	0.00136503	0.0438047	0.306139	0.508566	1260	1759			970	925			2230	2684			0.00136503	2732	1027		819		1846	845		Srgap3
Arhgef11|D6RGQ8|256|EGRLSVDSQEADSGL|tr|1|608	Arhgef11	D6RGQ8	256	EGRLSVDSQEADSGL	tr	1	608	Rho guanine nucleotide exchange factor (GEF) 11	Arhgef11 S256	0.554035	0.0942127	-0.194977	-0.133637	0.00182108	0.497331	0.328204	0.455571	1342				900				2242				0.00182108	2995	1115		731		1846	846		Arhgef11
Srgap3|Q812A2|895|RAAACPSSPHKIPLS|sp|1|1099	Srgap3	Q812A2	895	RAAACPSSPHKIPLS	sp	1	1099	SLIT-ROBO Rho GTPase-activating protein 3	Srgap3 S895	0.473487	0.0428824	-0.272829	-0.0782788	0.000662715	0.72892	0.0949459	0.616516	1045				1171				2216				0.000662715	2169	829		1019		1848	847		Srgap3
Bsn|O88737|1990|GRLYSSMSDTNLAEA|sp|1|3942	Bsn	O88737	1990	GRLYSSMSDTNLAEA	sp	1	3942	Protein bassoon	Bsn S1990	0.405555	0.119991	-0.190081	0.00348149	0.00013923	0.27035	0.0935866	0.987405	735				1475				2210				0.00013923	1352	531		1318		1849	848		Bsn
Grin2b|Q01097|1116|YRRRPPRSPDHKRYF|sp|1|1482	Grin2b	Q01097	1116	YRRRPPRSPDHKRYF	sp	1	1482	Glutamate receptor ionotropic, NMDA 2B	Grin2b S1116	-0.47463	-0.380244	0.215717	0.122346	0.000674005	0.00177828	0.155972	0.332068	724				858				1582				0.000674005	2186	836		1014		1850	849		Grin2b
Add2|Q9QYB8|618|GTKSPAVSPSKTSED|sp|1|725	Add2	Q9QYB8	618	GTKSPAVSPSKTSED	sp	1	725	Beta-adducin	Add2 S618	-0.43266	-0.21032	0.114251	0.00222383	0.000353534	0.0134866	0.350329	0.988596	542				1066				1608				0.000353534	1767	670		1184		1854	850		Add2
Gpm6a|P35802|267|QELHDIHSTRSKERL|sp|1|278	Gpm6a	P35802	267	QELHDIHSTRSKERL	sp	1	278	Neuronal membrane glycoprotein M6-a (M6a)	Gpm6a S267	-0.552912	0.0462571	0.171911	-0.272217	0.0018495	0.695841	0.387297	0.0793921	1045				574				1619				0.0018495	3009	1119		735		1854	851		Gpm6a
Agap2|Q3UHD9|128|PPLSGGLSPDSKPGG|sp|1|1186	Agap2	Q3UHD9	128	PPLSGGLSPDSKPGG	sp	1	1186	Arf-GAP with GTPase, ANK repeat and PH domain-containing protein 2	Agap2 S128	0.531018	0.18445	-0.303063	0.17677	0.00148308	0.0267577	0.122074	0.104781	1274	1646			962	1947			2236	3593			0.00148308	2798	1044		811		1855	852		Agap2
Atp2b2|Q9R0K7|1105|VVKAFRSSLYEGLEK|sp|1|1198	Atp2b2	Q9R0K7	1105	VVKAFRSSLYEGLEK	sp	1	1198	Calcium-transporting ATPase (EC 7.2.2.10)	Atp2b2 S1105	-0.622781	-0.235971	0.579601	0.401152	0.00309546	0.0908383	0.051537	0.0556761	1257				414				1671				0.00309546	3523	1276		581		1857	853		Atp2b2
Chd2|E9PZM4|1373|PRHSDNPSEEGEVKD|sp|1|1827	Chd2	E9PZM4	1373	PRHSDNPSEEGEVKD	sp	1	1827	Chromodomain-helicase-DNA-binding protein 2	Chd2 S1373	0.453334		0.237292		0.000515694		0.10683		984				1251				2235				0.000515694	1995	757		1103		1860	854		Chd2
Grin2c|Q01098|1234|CTWRRISSLESEVXX|sp|1|1239	Grin2c	Q01098	1234	CTWRRISSLESEVXX	sp	1	1239	Glutamate receptor ionotropic, NMDA 2C (GluN2C) (Glutamate [NMDA] receptor subunit epsilon-3) (N-methyl D-aspartate receptor subtype 2C) (NMDAR2C) (NR2C)	Grin2c S1234	-0.359038		0.762854		0.00550093		0.00640183		1553		5		1570		15		3123		20		0.00550093	4234	1505		355		1860	855		Grin2c
Ephb1|Q8CBF3|774|RYLQDDTSDPTYTSS|sp|1|984	Ephb1	Q8CBF3	774	RYLQDDTSDPTYTSS	sp	1	984	Ephrin type-B receptor 1	Ephb1 S774	-0.44169	-0.201744	0.167177	-0.0601433	0.000434968	0.0146261	0.20067	0.560962	584	866			1012	1448			1596	2314			0.000434968	1883	713		1149		1862	856		Ephb1
Vps4a|Q8VEJ9|97|SEGKGSDSDSEGDNP|sp|1|437	Vps4a	Q8VEJ9	97	SEGKGSDSDSEGDNP	sp	1	437	Vacuolar protein sorting-associated protein 4A (EC 3.6.4.6)	Vps4a S97	-0.405917	0.0079149	0.0931923	-0.0413023	0.000156232	0.927256	0.366741	0.679106	410				1249				1659				0.000156232	1400	550		1317		1867	857		Vps4a
Map2|P20357|790|QVETSSESPFPAKEY|sp|1|1828	Map2	P20357	790	QVETSSESPFPAKEY	sp	1	1828	Microtubule-associated protein 2	Map2 S790	0.493024	0.0245813	-0.156414	0.0568712	0.00101846	0.866405	0.334487	0.755571	1133				1086				2219				0.00101846	2460	932		938		1870	858		Map2
Pkn2|Q8BWW9|582|PAPPRASSLGETDES|sp|1|983	Pkn2	Q8BWW9	582	PAPPRASSLGETDES	sp	1	983	Serine/threonine-protein kinase N2	Pkn2 S582	0.494254	0.750695	-0.100345	-0.151973	0.001037	3.97334e-05	0.548129	0.280821	1138				1081				2219				0.001037	2466	935		935		1870	859		Pkn2
Pum2|Q80U58|177|DFNRTPGSRQASPTE|sp|1|1066	Pum2	Q80U58	177	DFNRTPGSRQASPTE	sp	1	1066	Pumilio homolog 2	Pum2 S177	-0.574779	0.194172	0.488851	0.265028	0.00232349	0.312766	0.0568381	0.287886	1142				515				1657				0.00232349	3240	1186		689		1875	860		Pum2
Map1b|P14873|1293;1307|EGEARSVSPGVTQAV;VVEEHCASPEEKTLE|sp|1|2464	Map1b	P14873	1293;1307	EGEARSVSPGVTQAV;VVEEHCASPEEKTLE	sp	1	2464	Microtubule-associated protein 1B	Map1b S1293+S1307	0.67511		-0.296499		0.00421779		0.286297		1605				623				2228				0.00421779	3861	1390		486		1876	861		Map1b
Rock2|P70336|1366|ARSSPRTSMKIQQNQ|sp|1|1388	Rock2	P70336	1366	ARSSPRTSMKIQQNQ	sp	1	1388	Rho-associated protein kinase 2	Rock2 S1366	-1.17971	0.174038	1.17582	0.863829	0.00941045	0.611466	0.0678136	0.0678872	1914				25				1939				0.00941045	5073	1775		104		1879	862		Rock2
Ank2|Q8C8R3|3192|TQRSDSLSTVKQTPR|sp|1|3898	Ank2	Q8C8R3	3192	TQRSDSLSTVKQTPR	sp	1	3898	Ankyrin-2	Ank2 S3192	-0.411287		0.184447		0.00019747		0.112343		453				1208				1661				0.00019747	1516	597		1285		1882	863		Ank2
Sipa1l3|G3X9J0|1063|KTESETTTPGGRPPY|sp|1|1776	Sipa1l3	G3X9J0	1063	KTESETTTPGGRPPY	sp	1	1776	Signal-induced proliferation-associated 1-like protein 3	Sipa1l3 T1063	0.455407		0.175981		0.000584024		0.208477		1004				1243				2247				0.000584024	2066	790		1093		1883	864		Sipa1l3
Map4|P27546|828|RMTAKSASADLSRSK|sp|1|1125	Map4	P27546	828	RMTAKSASADLSRSK	sp	1	1125	Microtubule-associated protein 4	Map4 S828	-0.428294	-0.244697	0.210354	0.0656915	0.000360954	0.0694275	0.109583	0.740287	552				1104				1656				0.000360954	1785	679		1207		1886	865		Map4
Prkcg|P63318|514|FPGSTTRTFCGTPDY|sp|1|697	Prkcg	P63318	514	FPGSTTRTFCGTPDY	sp	1	697	Protein kinase C (EC 2.7.11.13)	Prkcg T514	-0.987497	0.0553415	0.63631	0.117336	0.00815022	0.892357	0.170846	0.82177	1819				68				1887				0.00815022	4871	1710		177		1887	866		Prkcg
Bsn|O88737|1407|RGYMTPTSPAGSERS|sp|1|3942	Bsn	O88737	1407	RGYMTPTSPAGSERS	sp	1	3942	Protein bassoon	Bsn S1407	0.493595	0.184868	-0.21481	0.138569	0.00111926	0.0390642	0.198219	0.217551	1163	1676			1083	1755			2246	3431			0.00111926	2532	955		936		1891	867		Bsn
Srrm2|Q8BTI8|351|SAVRPSPSPERSSTG|sp|1|2703	Srrm2	Q8BTI8	351	SAVRPSPSPERSSTG	sp	1	2703	Serine/arginine repetitive matrix protein 2	Srrm2 S351	0.43092	0.0423068	0.00668234	-0.0271511	0.00042012	0.703298	0.967033	0.866878	931				1351				2282				0.00042012	1859	704		1194		1898	868		Srrm2
Ralbp1|Q62172|30;34|GLTRTPSSEEISPTK;TPSSEEISPTKFPGL|sp|1|648	Ralbp1	Q62172	30;34	GLTRTPSSEEISPTK;TPSSEEISPTKFPGL	sp	1	648	RalA-binding protein 1	Ralbp1 S30+S34	-0.41148	-0.169753	0.0456875	-0.163048	0.000235047	0.0223836	0.701336	0.0958367	475	1103			1206	1585			1681	2688			0.000235047	1595	617		1282		1899	869		Ralbp1
Rasal2|D3YUS5|963|FTKRSSHSEDFSRRH|tr|1|1261	Rasal2	D3YUS5	963	FTKRSSHSEDFSRRH	tr	1	1261	RAS protein activator-like 2	Rasal2 S963	-0.442274	-0.0852201	0.438613	0.0798936	0.000512349	0.583837	0.0270386	0.711839	630		34		1010		101		1640		135		0.000512349	1986	754		1147		1901	870		Rasal2
Pard3|Q99NH2|583|VVLTPDGTREFLTFE|sp|1|1333	Pard3	Q99NH2	583	VVLTPDGTREFLTFE	sp	1	1333	Partitioning defective 3 homolog	Pard3 T583	0.469652		-0.125745		0.000783996		0.398931		1077				1188				2265				0.000783996	2282	865		1037		1902	871		Pard3
Shank1|D3YZU1|540|GSGGPGGSLGSRGRR|sp|1|2167	Shank1	D3YZU1	540	GSGGPGGSLGSRGRR	sp	1	2167	SH3 and multiple ankyrin repeat domains protein 1	Shank1 S540	0.38219	0.0137313	-0.236318	-0.183308	8.9633e-05	0.901133	0.0435863	0.133679	652		161		1594		247		2246		408		8.9633e-05	1176	470		1433		1903	872		Shank1
Camsap2|Q8C1B1|943|SPRPTHPSPQSSTRK|sp|1|1461	Camsap2	Q8C1B1	943	SPRPTHPSPQSSTRK	sp	1	1461	Calmodulin-regulated spectrin-associated protein 2	Camsap2 S943	-0.414071	-0.130228	0.14053	0.0828021	0.000258146	0.177838	0.216528	0.530889	496				1193				1689				0.000258146	1636	631		1273		1904	873		Camsap2
Map1a|Q9QYR6|1181|PMVSPEDTQSLSFSE|sp|1|2776	Map1a	Q9QYR6	1181	PMVSPEDTQSLSFSE	sp	1	2776	Microtubule-associated protein 1A	Map1a T1181	0.617561	0.29165	0.365943	0.235233	0.00341515	0.00662663	0.149933	0.0804073	1532	963			745	1207			2277	2170			0.00341515	3613	1313		593		1906	874		Map1a
Sptbn2|Q68FG2|2254|YCVLRRGSLGFYKDA|tr|1|2388	Sptbn2	Q68FG2	2254	YCVLRRGSLGFYKDA	tr	1	2388	Spectrin beta, non-erythrocytic 2	Sptbn2 S2254	-0.551005		-0.0830601		0.0021247		0.703979		1113				582				1695				0.0021247	3159	1167		742		1909	875		Sptbn2
Dbr1|Q923B1|484|LPSSMFVSSDDASRS|sp|1|550	Dbr1	Q923B1	484	LPSSMFVSSDDASRS	sp	1	550	Lariat debranching enzyme	Dbr1 S484	-0.44343	-0.127364	-0.01908	0.165505	0.000531357	0.230351	0.907337	0.235079	648				1000				1648				0.000531357	2022	772		1139		1911	876		Dbr1
Epb41l1|Q9Z2H5|741|MVKDFMTTPPCITTE|sp|1|879	Epb41l1	Q9Z2H5	741	MVKDFMTTPPCITTE	sp	1	879	Band 4.1-like protein 1	Epb41l1 T741	0.430259		-0.358551		0.000436351		0.035511		942		99		1355		174		2297		273		0.000436351	1886	714		1199		1913	877		Epb41l1
Srsf12|Q8C8K3|139|WGRDRRHSDSLKESR|sp|2|266	Srsf12	Q8C8K3	139	WGRDRRHSDSLKESR	sp	2	266	Serine/arginine-rich-splicing factor 12	Srsf12 S139	0.398683	0.253206	0.0642539	-0.0243787	0.00016521	0.0141657	0.539851	0.872691	757	1209			1507	1403			2264	2612			0.00016521	1423	562		1352		1914	878		Srsf12
Map2|P20357|1140;1147|KEESYESSGEHESLT;SGEHESLTMESLKPD|sp|1|1828	Map2	P20357	1140;1147	KEESYESSGEHESLT;SGEHESLTMESLKPD	sp	1	1828	Microtubule-associated protein 2	Map2 S1140+T1147	0.540079	0.0413752	-0.489345	-0.424782	0.00198382	0.736305	0.046844	0.0207025	1378		210	80	927		78	78	2305		288	158	0.00198382	3100	1144		771		1915	879		Map2
Grin2b|Q01097|1061;1067|DLIRSDVSDISTHTV;VSDISTHTVTYGNIE|sp|1|1482	Grin2b	Q01097	1061;1067	DLIRSDVSDISTHTV;VSDISTHTVTYGNIE	sp	1	1482	Glutamate receptor ionotropic, NMDA 2B	Grin2b S1061+T1067	-0.402415	-0.376583	0.202836	-0.117968	0.000181638	0.029167	0.0850921	0.607086	440				1278				1718				0.000181638	1471	580		1338		1918	880		Grin2b
Syn1|O88935|551;553|PAARPPASPSPQRQA;ARPPASPSPQRQAGA|sp|1|706	Syn1	O88935	551;553	PAARPPASPSPQRQA;ARPPASPSPQRQAGA	sp	1	706	Synapsin-1 (Synapsin I)	Syn1 S551+S553	0.785585	0.182931	-0.197649	-0.0371623	0.00654684	0.0906273	0.580111	0.823554	1796				478				2274				0.00654684	4499	1590		329		1919	881		Syn1
Limch1|Q3UH68|523|IASAGTGSPSKIITP|sp|1|1057	Limch1	Q3UH68	523	IASAGTGSPSKIITP	sp	1	1057	LIM and calponin homology domains-containing protein 1	Limch1 S523	-0.417485	0.0287319	0.145681	-0.0451771	0.000353534	0.809608	0.221945	0.769948	543				1167				1710				0.000353534	1768	671		1250		1921	882		Limch1
Dlg2|Q91XM9|341|MLGEDDYTRPPEPVY|sp|1|852	Dlg2	Q91XM9	341	MLGEDDYTRPPEPVY	sp	1	852	Disks large homolog 2	Dlg2 T341	-0.418175	-0.436305	0.157307	0.0405925	0.000356271	0.00230613	0.192942	0.821624	547				1164				1711				0.000356271	1776	675		1248		1923	883		Dlg2
Sbf1|Q6ZPE2|1819|VEAVAPGTPTIGAPK|sp|1|1867	Sbf1	Q6ZPE2	1819	VEAVAPGTPTIGAPK	sp	1	1867	Myotubularin-related protein 5	Sbf1 T1819	0.414738	0.180405	0.109323	-0.127502	0.000314187	0.262579	0.344184	0.565923	882				1427				2309				0.000314187	1723	658		1266		1924	884		Sbf1
Slc6a1|P31648|15;18|VADGQISTEVSEAPV;GQISTEVSEAPVASD|sp|1|599	Slc6a1	P31648	15;18	VADGQISTEVSEAPV;GQISTEVSEAPVASD	sp	1	599	Sodium- and chloride-dependent GABA transporter 1	Slc6a1 T15+S18	0.454115	-0.276258	-0.112188	0.0691487	0.00065872	0.01892	0.424912	0.657174	1041	1003			1247	967			2288	1970			0.00065872	2162	827		1098		1925	885		Slc6a1
Gabbr2|Q80T41|778|KTSTSVTSVNQASTS|sp|1|940	Gabbr2	Q80T41	778	KTSTSVTSVNQASTS	sp	1	940	Gamma-aminobutyric acid type B receptor subunit 2	Gabbr2 S778	0.456687	-0.201301	-0.176742	-0.0264576	0.000700777	0.09412	0.219267	0.895018	1054				1237				2291				0.000700777	2206	840		1086		1926	886		Gabbr2
Pak1|O88643|212;223|VIEPLPVTPTRDVAT;DVATSPISPTENNTT|sp|1|545	Pak1	O88643	212;223	VIEPLPVTPTRDVAT;DVATSPISPTENNTT	sp	1	545	Serine/threonine-protein kinase PAK 1	Pak1 T212+S223	0.639139	0.0363195	-0.291811	0.00092747	0.00409603	0.812073	0.263803	0.99735	1592				695				2287				0.00409603	3822	1380		547		1927	887		Pak1
Map2|P20357|764|MPCFPIESKEEEDKA|sp|1|1828	Map2	P20357	764	MPCFPIESKEEEDKA	sp	1	1828	Microtubule-associated protein 2	Map2 S764	0.499233		0.0530396		0.00130341		0.781893		1245				1072				2317				0.00130341	2694	1009		918		1927	888		Map2
Map2|P20357|1650;1654|KKVAIIRTPPKSPAT;IIRTPPKSPATPKQL|sp|1|1828	Map2	P20357	1650;1654	KKVAIIRTPPKSPAT;IIRTPPKSPATPKQL	sp	1	1828	Microtubule-associated protein 2	Map2 T1650+S1654	0.694782	-0.506181	-0.0852521	0.184672	0.00512908	0.00459761	0.798303	0.351235	1692				584				2276				0.00512908	4141	1479		449		1928	889		Map2
Camsap2|Q8C1B1|836|PPGRWLKSPTTPVDP|sp|1|1461	Camsap2	Q8C1B1	836	PPGRWLKSPTTPVDP	sp	1	1461	Calmodulin-regulated spectrin-associated protein 2	Camsap2 S836	0.501159	0.196647	-0.19504	-0.0675678	0.0013486	0.0185897	0.258624	0.518211	1256	1322			1066	1714			2322	3036			0.0013486	2721	1021		909		1930	890		Camsap2
Dab2ip|Q3UHC7|747|ANGSKSLSMVDLQDA|sp|1|1189	Dab2ip	Q3UHC7	747	ANGSKSLSMVDLQDA	sp	1	1189	Disabled homolog 2-interacting protein	Dab2ip S747	0.520413		-0.344847		0.00174064		0.0952297		1325				996				2321				0.00174064	2945	1096		836		1932	891		Dab2ip
Gpm6b|P35803|326|RSKEQLNSYTXXXXX|sp|1|328	Gpm6b	P35803	326	RSKEQLNSYTXXXXX	sp	1	328	Neuronal membrane glycoprotein M6-b	Gpm6b S326	0.43212	-0.0529547	-0.0909746	0.0940588	0.000502537	0.57235	0.484848	0.424523	975				1343				2318				0.000502537	1973	749		1186		1935	892		Gpm6b
Kalrn|A2CG49|783|RQMNDFNTEDLTLAE|sp|1|2964	Kalrn	A2CG49	783	RQMNDFNTEDLTLAE	sp	1	2964	Kalirin	Kalrn T783	0.471031	0.111586	0.030783	-0.0598383	0.000920982	0.181458	0.863807	0.612903	1104				1182				2286				0.000920982	2375	905		1032		1937	893		Kalrn
Bsn|O88737|3768|AAPGPQQSQPPSSRQ|sp|1|3942	Bsn	O88737	3768	AAPGPQQSQPPSSRQ	sp	1	3942	Protein bassoon	Bsn S3768	-0.458363	-0.118749	0.0938935	0.011496	0.000761284	0.454155	0.526618	0.968542	750				937				1687				0.000761284	2263	857		1083		1940	894		Bsn
Srsf2|Q62093|25|VDNLTYRTSPDTLRR|sp|1|221	Srsf2	Q62093	25	VDNLTYRTSPDTLRR	sp	1	221	Serine/arginine-rich-splicing factor 2	Srsf2 T25	-0.533506	-0.0671378	0.368449	0.0383316	0.00197777	0.651248	0.0899782	0.862442	1085				639				1724				0.00197777	3098	1143		798		1941	895		Srsf2
Mapt|P10637|470;473|IPAKTTPSPKTPPGS;KTTPSPKTPPGSGEP|sp|1|733	Mapt	P10637	470;473	IPAKTTPSPKTPPGS;KTTPSPKTPPGSGEP	sp	1	733	Microtubule-associated protein tau	Mapt S470+T473	0.386723		-0.0386786		0.000142497		0.713696		738				1563				2301				0.000142497	1364	537		1405		1942	896		Mapt
Utrn|E9Q6R7|1405|VRSQPPTSPEGRATR|tr|1|3430	Utrn	E9Q6R7	1405	VRSQPPTSPEGRATR	tr	1	3430	Utrophin	Utrn S1405	0.386176	0.406912	0.00971832	-0.233288	0.00423063	0.000266582	0.963165	0.0494371	1610	336		241	1569	739		238	3179	1075		479	0.000266582	1646	634		1308		1942	897		Utrn
Bclaf1|Q8K019|261;267|KNTPSQHSHSIQHSP;HSHSIQHSPERSGSG|sp|1|919	Bclaf1	Q8K019	261;267	KNTPSQHSHSIQHSP;HSHSIQHSPERSGSG	sp	1	919	Bcl-2-associated transcription factor 1	Bclaf1 S261+S267	-0.460304	0.0780592	-0.00238752	-0.191151	0.000794837	0.812388	0.99074	0.630106	758				929				1687				0.000794837	2288	869		1074		1943	898		Bclaf1
Sipa1l3|G3X9J0|94|LREQSNPSPSQDTDG|sp|1|1776	Sipa1l3	G3X9J0	94	LREQSNPSPSQDTDG	sp	1	1776	Signal-induced proliferation-associated 1-like protein 3	Sipa1l3 S94	-0.435807	-0.179234	0.33657	-0.0948952	0.000540505	0.325497	0.0443141	0.725098	651		187		1048		186		1699		373		0.000540505	2025	775		1170		1945	899		Sipa1l3
Ahctf1|Q8CJF7|1870|KSVENGQSTEILDDL|sp|1|2243	Ahctf1	Q8CJF7	1870	KSVENGQSTEILDDL	sp	1	2243	Protein ELYS	Ahctf1 S1870	-0.442717		0.0752845		0.000611878		0.59174		682				1008				1690				0.000611878	2099	802		1144		1946	900		Ahctf1
Grin2a|P35436|1439|AANKNNMYSTPRVLN|sp|1|1464	Grin2a	P35436	1439	AANKNNMYSTPRVLN	sp	1	1464	Glutamate receptor ionotropic, NMDA 2A (GluN2A) (Glutamate [NMDA] receptor subunit epsilon-1) (N-methyl D-aspartate receptor subtype 2A) (NMDAR2A) (NR2A)	Grin2a Y1439	-0.245226	-0.602113	0.231191	0.034681	0.0294695	0.00347984	0.12988	0.905078	2904	367			2676	113			5580	480			0.00347984	3639	1323		624		1947	901		Grin2a
Magi2|Q9WVQ1|1013|IPQEELNSPTSAPSS|sp|1|1275	Magi2	Q9WVQ1	1013	IPQEELNSPTSAPSS	sp	1	1275	Membrane-associated guanylate kinase, WW and PDZ domain-containing protein 2	Magi2 S1013	0.406023	0.0912934	-0.114276	-0.0877239	0.000263387	0.257187	0.303916	0.41031	842				1473				2315				0.000263387	1642	633		1316		1949	902		Magi2
Afdn|Q9QZQ1|1454|TLNPASFSPLATQAK|sp|1|1820	Afdn	Q9QZQ1	1454	TLNPASFSPLATQAK	sp	1	1820	Afadin	Afdn S1454	-0.404038	-0.18197	0.248303	-0.072399	0.000246746	0.0848492	0.0571996	0.623584	487				1264				1751				0.000246746	1619	626		1326		1952	903		Afdn
Tanc2|A2A690|1462|DSAYISSSPLGSHQV|sp|1|1994	Tanc2	A2A690	1462	DSAYISSSPLGSHQV	sp	1	1994	Protein TANC2	Tanc2 S1462	0.480609		-0.403983		0.00115073		0.0466592		1178		194		1139		130		2317		324		0.00115073	2561	965		988		1953	904		Tanc2
Pxn|Q8VI36|258|SQQQTRISASSATRE|sp|1|591	Pxn	Q8VI36	258	SQQQTRISASSATRE	sp	1	591	Paxillin	Pxn S258	0.43946	0.258989	0.00266021	-0.128398	0.000609181	0.00522342	0.98843	0.21652	1019	889			1305	1373			2324	2262			0.000609181	2095	800		1159		1959	905		Pxn
Rbm5|Q91YE7|78|RSEDGYHSDGDYGEH|sp|1|815	Rbm5	Q91YE7	78	RSEDGYHSDGDYGEH	sp	1	815	RNA-binding protein 5	Rbm5 S78	-0.363173	-0.465435	-0.141701	0.0121424	0.0313364	0.000929437	0.524139	0.949237	2967	166			1531	269			4498	435			0.000929437	2388	909		1050		1959	906		Rbm5
Gphn|Q8BUV3|266;270|DTASLSTTPSESPRA;LSTTPSESPRAQATS|sp|1|769	Gphn	Q8BUV3	266;270	DTASLSTTPSESPRA;LSTTPSESPRAQATS	sp	1	769	Molybdopterin molybdenumtransferase (EC 2.10.1.1) [Includes: Molybdopterin adenylyltransferase (MPT adenylyltransferase) (EC 2.7.7.75) (Domain G); Molybdopterin molybdenumtransferase (MPT Mo-transferase) (EC 2.10.1.1) (Domain E)]	Gphn T266+S270	-0.55418	-0.21782	0.221664	0.0785319	0.00278297	0.0361478	0.298183	0.563919	1207				570				1777				0.00278297	3406	1233		730		1963	907		Gphn
Map1b|P14873|1918|SPCDSGYSYETIEKT|sp|1|2464	Map1b	P14873	1918	SPCDSGYSYETIEKT	sp	1	2464	Microtubule-associated protein 1B	Map1b S1918	-0.425691	-0.0731533	0.195309	-0.168977	0.00049702	0.724161	0.139917	0.500192	623				1118				1741				0.00049702	1969	748		1217		1965	908		Map1b
Madd|Q80U28|1266;1271|PKEKPAGSPIRSSED;AGSPIRSSEDVSQRV|sp|1|1577	Madd	Q80U28	1266;1271	PKEKPAGSPIRSSED;AGSPIRSSEDVSQRV	sp	1	1577	MAP kinase-activating death domain protein	Madd S1266+S1271	-0.490593	-0.0520491	0.208174	0.19591	0.00134898	0.600107	0.220753	0.123945	920				791				1711				0.00134898	2722	1022		946		1968	909		Madd
Grin2a|P35436|890;892|PDFNLTGSQSNMLKL;FNLTGSQSNMLKLLR|sp|1|1464	Grin2a	P35436	890;892	PDFNLTGSQSNMLKL;FNLTGSQSNMLKLLR	sp	1	1464	Glutamate receptor ionotropic, NMDA 2A (GluN2A) (Glutamate [NMDA] receptor subunit epsilon-1) (N-methyl D-aspartate receptor subtype 2A) (NMDAR2A) (NR2A)	Grin2a S890+S892	-0.451091	-0.139192	0.167006	-0.0543131	0.000767353	0.135618	0.244797	0.689759	753				960				1713				0.000767353	2270	860		1108		1968	910		Grin2a
Iws1|Q8C1D8|183|EPPKPRISDSESEEL|sp|1|766	Iws1	Q8C1D8	183	EPPKPRISDSESEEL	sp	1	766	Protein IWS1 homolog	Iws1 S183	0.42488	0.253135	0.0759609	0.10559	0.000488772	0.0454808	0.557466	0.522644	973	1779			1380	1404			2353	3183			0.000488772	1961	746		1224		1970	911		Iws1
Tsc2|Q61037|1340|DTYSRSSSASSQEEK|sp|1|1814	Tsc2	Q61037	1340	DTYSRSSSASSQEEK	sp	1	1814	Tuberin	Tsc2 S1340	-0.480113	0.0169954	0.186064	0.120015	0.00120398	0.895625	0.253333	0.39141	885				831				1716				0.00120398	2618	984		989		1973	912		Tsc2
Grin2b|Q01097|1303|NKLRRQHSYDTFVDL|sp|1|1482	Grin2b	Q01097	1303	NKLRRQHSYDTFVDL	sp	1	1482	Glutamate receptor ionotropic, NMDA 2B	Grin2b S1303	-0.42741	-0.164422	0.0692802	-0.0515851	0.000517307	0.0596102	0.601808	0.674481	639				1111				1750				0.000517307	2002	763		1210		1973	913		Grin2b
Sltm|Q8CH25|887|WKSEANMSTEKRESR|sp|1|1031	Sltm	Q8CH25	887	WKSEANMSTEKRESR	sp	1	1031	SAFB-like transcription modulator	Sltm S887	-0.461068	-0.0225636	0.0954655	-0.0402128	0.000914451	0.845134	0.532703	0.783803	797				926				1723				0.000914451	2369	902		1072		1974	914		Sltm
Stmn2|P55821|50;62|KQINKRASGQAFELI;ELILKPPSPISEAPR|sp|1|179	Stmn2	P55821	50;62	KQINKRASGQAFELI;ELILKPPSPISEAPR	sp	1	179	Stathmin-2 (Superior cervical ganglion-10 protein) (Protein SCG10)	Stmn2 S50+S62	-0.417548	-0.151758	-0.0734597	-0.0923036	0.000458379	0.12143	0.560546	0.483157	597				1165				1762				0.000458379	1914	725		1249		1974	915		Stmn2
Syn1|O88935|427;438|RQPQRDASPGRGSHS;GSHSQSSSPGALTLG|sp|1|706	Syn1	O88935	427;438	RQPQRDASPGRGSHS;GSHSQSSSPGALTLG	sp	1	706	Synapsin-1 (Synapsin I)	Syn1 S427+S438	-0.564746	0.239662	0.658164	0.321364	0.00493956	0.0725205	0.0376585	0.0861447	1492		111		535		28		2027		139		0.00493956	4096	1467		511		1978	916		Syn1
Vcp|Q01853|770|QQSRGFGSFRFPSGN|sp|1|806	Vcp	Q01853	770	QQSRGFGSFRFPSGN	sp	1	806	Transitional endoplasmic reticulum ATPase (TER ATPase) (EC 3.6.4.6) (15S Mg(2+)-ATPase p97 subunit) (Valosin-containing protein) (VCP)	Vcp S770	0.553437	-0.0460162	-0.324528	-0.0462786	0.00290023	0.712208	0.14515	0.786917	1470				901				2371				0.00290023	3443	1246		732		1978	917		Vcp
Pard3|Q99NH2|869|VDDQRAGSPSRDVGP|sp|1|1333	Pard3	Q99NH2	869	VDDQRAGSPSRDVGP	sp	1	1333	Partitioning defective 3 homolog	Pard3 S869	-0.577816		0.38286		0.00328959		0.115335		1282				507				1789				0.00328959	3586	1297		682		1979	918		Pard3
Srgap3|Q812A2|954|SSLGDHKSLEAEALA|sp|1|1099	Srgap3	Q812A2	954	SSLGDHKSLEAEALA	sp	1	1099	SLIT-ROBO Rho GTPase-activating protein 3	Srgap3 S954	-0.520288	0.0728478	0.19875	-0.0793308	0.0020073	0.589419	0.297508	0.664182	1089				679				1768				0.0020073	3107	1146		837		1983	919		Srgap3
Bin2|D3Z6Q9|407|RAASIQRTSAPPSRP|sp|1|489	Bin2	D3Z6Q9	407	RAASIQRTSAPPSRP	sp	1	489	Bridging integrator 2	Bin2 T407	0.382673	0.3354	-0.0524078	0.0125207	0.000156364	0.00263413	0.605031	0.938007	751	720			1592	994			2343	1714			0.000156364	1405	554		1431		1985	920		Bin2
Syn1|O88935|67|VASPAAPSPGSSGGG|sp|1|706	Syn1	O88935	67	VASPAAPSPGSSGGG	sp	1	706	Synapsin-1 (Synapsin I)	Syn1 S67	0.421138	0.0794725	-0.131554	0.0578103	0.000503689	0.426307	0.29632	0.683884	977				1396				2373				0.000503689	1977	751		1237		1988	921		Syn1
Plcb1|Q9Z1B3|1214|NPGREFDTPLXXXXX|sp|1|1216	Plcb1	Q9Z1B3	1214	NPGREFDTPLXXXXX	sp	1	1216	1-phosphatidylinositol 4,5-bisphosphate phosphodiesterase beta-1	Plcb1 T1214	-0.635105		0.362411		0.00462191		0.180085		1447				388				1835				0.00462191	3986	1432		559		1991	922		Plcb1
Shank2|Q80Z38|1334;1343|SGPRRAPSPVVSPTE;VVSPTELSKEILPTP|sp|1|1476	Shank2	Q80Z38	1334;1343	SGPRRAPSPVVSPTE;VVSPTELSKEILPTP	sp	1	1476	SH3 and multiple ankyrin repeat domains protein 2	Shank2 S1334+S1343	0.5124	0.167364	-0.23829	-0.0620907	0.00190567	0.121404	0.204187	0.693705	1360				1026				2386				0.00190567	3042	1127		865		1992	923		Shank2
Iqsec1|Q8R0S2|513|ETRNSWDSPAFSNDV|sp|1|961	Iqsec1	Q8R0S2	513	ETRNSWDSPAFSNDV	sp	1	961	IQ motif and SEC7 domain-containing protein 1	Iqsec1 S513	-0.491738	-0.173008	0.349752	0.0236262	0.0015424	0.0800238	0.0756942	0.883565	961				785				1746				0.0015424	2830	1054		943		1997	924		Iqsec1
Dbn1|Q9QXS6|142|NGLARLSSPVLHRLR|sp|1|706	Dbn1	Q9QXS6	142	NGLARLSSPVLHRLR	sp	1	706	Drebrin	Dbn1 S142	-0.499394	-0.00874696	0.281607	-0.160961	0.00166445	0.945451	0.131341	0.223084	996				757				1753				0.00166445	2904	1081		916		1997	925		Dbn1
Dlg2|Q91XM9|62|VHGYVLQSHISPLKA|sp|1|852	Dlg2	Q91XM9	62	VHGYVLQSHISPLKA	sp	1	852	Disks large homolog 2	Dlg2 S62	-0.400984	-0.46571	0.0778738	-0.25846	0.000312407	0.00020295	0.492694	0.0480242	525			236	1284			231	1809			467	0.000312407	1710	654		1343		1997	926		Dlg2
Arhgef7|Q9ES28|673|RKPERKPSDEEFAVR|sp|1|862	Arhgef7	Q9ES28	673	RKPERKPSDEEFAVR	sp	1	862	Rho guanine nucleotide exchange factor 7	Arhgef7 S673	-0.520904	-0.0551368	0.300276	0.0823565	0.00211105	0.732671	0.135986	0.696357	1109				677				1786				0.00211105	3153	1164		834		1998	927		Arhgef7
Dock4|P59764|1713|ARASPLLSDKHKHSR|sp|1|1978	Dock4	P59764	1713	ARASPLLSDKHKHSR	sp	1	1978	Dedicator of cytokinesis protein 4	Dock4 S1713	0.688498		-0.144483		0.00591671		0.64435		1758				598				2356				0.00591671	4346	1541		458		1999	928		Dock4
Ppp3ca|P63328|469|SPQHKITSFEEAKGL|sp|1|521	Ppp3ca	P63328	469	SPQHKITSFEEAKGL	sp	1	521	Serine/threonine-protein phosphatase 2B catalytic subunit alpha isoform (EC 3.1.3.16) (CAM-PRP catalytic subunit) (Calmodulin-dependent calcineurin A subunit alpha isoform) (CNA alpha)	Ppp3ca S469	-0.471795	0.114582	0.28005	-0.162082	0.00118336	0.221551	0.105085	0.193673	872				876				1748				0.00118336	2598	975		1028		2003	929		Ppp3ca
Coil|Q5SU73|171|KKSKVTGSPAEEDEE|sp|1|570	Coil	Q5SU73	171	KKSKVTGSPAEEDEE	sp	1	570	Coilin	Coil S171	-0.206752	-0.455421	0.198799	0.18155	0.0409311	0.000930967	0.146687	0.188618	3261	167			3098	285			6359	452			0.000930967	2391	911		1092		2003	930		Coil
Ank2|Q8C8R3|1722|LPTAKATSPLIEETP|sp|1|3898	Ank2	Q8C8R3	1722	LPTAKATSPLIEETP	sp	1	3898	Ankyrin-2	Ank2 S1722	0.474669	0.192966	-0.218646	-0.225533	0.00125909	0.0519411	0.184597	0.0961357	1219				1166				2385				0.00125909	2646	992		1013		2005	931		Ank2
Map1b|P14873|1497;1508|RKLGGDVSPTQIDVS;IDVSQFGSFKEDTKM|sp|1|2464	Map1b	P14873	1497;1508	RKLGGDVSPTQIDVS;IDVSQFGSFKEDTKM	sp	1	2464	Microtubule-associated protein 1B	Map1b S1497+S1508	0.643081		-0.197539		0.00491381		0.467827		1681				690				2371				0.00491381	4091	1465		541		2006	932		Map1b
Sptbn4|E9PZC2|8|MLMARDGTREDSHKL|tr|1|1241	Sptbn4	E9PZC2	8	MLMARDGTREDSHKL	tr	1	1241	Spectrin beta chain	Sptbn4 T8	-0.555077		0.398233		0.00310949		0.0973491		1259				568				1827				0.00310949	3528	1278		729		2007	933		Sptbn4
Add2|Q9QYB8|62|TMILQSPSFREELEG|sp|1|725	Add2	Q9QYB8	62	TMILQSPSFREELEG	sp	1	725	Beta-adducin	Add2 S62	0.430791	0.0457752	-0.260562	-0.408853	0.00063871	0.797376	0.0822948	0.0695519	1031				1352				2383				0.00063871	2133	815		1195		2010	934		Add2
Pcdhgc3|Q91XX1|769|LTTDSRRSDPLLKKP|tr|1|934	Pcdhgc3	Q91XX1	769	LTTDSRRSDPLLKKP	tr	1	934	Protocadherin gamma subfamily C, 3	Pcdhgc3 S769	-0.556916		-0.328543		0.00325407		0.148764		1277				560				1837				0.00325407	3567	1292		722		2014	935		Pcdhgc3
Map4|P27546|795|TLVSTGPSSRSPATT|sp|1|1125	Map4	P27546	795	TLVSTGPSSRSPATT	sp	1	1125	Microtubule-associated protein 4	Map4 S795	-0.616074		0.429455		0.00450059		0.115335		1436				424				1860				0.00450059	3949	1416		599		2015	936		Map4
Map1a|Q9QYR6|384|PERVRTESSEALKAE|sp|1|2776	Map1a	Q9QYR6	384	PERVRTESSEALKAE	sp	1	2776	Microtubule-associated protein 1A	Map1a S384	0.371031	-0.16518	0.00626343	-0.0327482	0.000130169	0.0763266	0.959201	0.817774	718				1663				2381				0.000130169	1317	518		1497		2015	937		Map1a
Stmn2|P55821|50;65|KQINKRASGQAFELI;LKPPSPISEAPRTLA|sp|1|179	Stmn2	P55821	50;65	KQINKRASGQAFELI;LKPPSPISEAPRTLA	sp	1	179	Stathmin-2 (Superior cervical ganglion-10 protein) (Protein SCG10)	Stmn2 S50+S65	-0.407605		-0.172078		0.000453284		0.16233		591				1234				1825				0.000453284	1902	721		1304		2025	938		Stmn2
Ptpra|P18052|180|QAGSHSNSFRLSNGR|sp|1|829	Ptpra	P18052	180	QAGSHSNSFRLSNGR	sp	1	829	Receptor-type tyrosine-protein phosphatase alpha	Ptpra S180	-0.402869	-0.0986219	0.174515	0.111821	0.000400237	0.28645	0.148764	0.356525	571				1274				1845				0.000400237	1831	691		1334		2025	939		Ptpra
Shank2|Q80Z38|96|TPGPRSRSPSLNRLG|sp|1|1476	Shank2	Q80Z38	96	TPGPRSRSPSLNRLG	sp	1	1476	SH3 and multiple ankyrin repeat domains protein 2	Shank2 S96	0.507038		0.0412786		0.0019749		0.847523		1375				1046				2421				0.0019749	3093	1139		887		2026	940		Shank2
Gap43|P06837|110|SKAGDAPSEEKKGEG|sp|1|227	Gap43	P06837	110	SKAGDAPSEEKKGEG	sp	1	227	Neuromodulin (Axonal membrane protein GAP-43) (Calmodulin-binding protein P-57) (Growth-associated protein 43)	Gap43 S110	0.463838	0.229886	-0.137404	-0.258581	0.00115073	0.0877969	0.376808	0.148992	1179				1212				2391				0.00115073	2562	966		1061		2027	941		Gap43
Nos1|Q9Z0J4|858|YSDSRKSSGDGPDLR|sp|1|1429	Nos1	Q9Z0J4	858	YSDSRKSSGDGPDLR	sp	1	1429	Nitric oxide synthase (EC 1.14.13.39)	Nos1 S858	0.547581	0.373018	0.412041	0.321754	0.00312243	0.0855952	0.0866463	0.250662	1503				909				2412				0.00312243	3533	1280		751		2031	942		Nos1
Ppfia2|Q8BSS9|236|KMVSSEGSTESEHLE|sp|1|1257	Ppfia2	Q8BSS9	236	KMVSSEGSTESEHLE	sp	1	1257	Liprin-alpha-2	Ppfia2 S236	-0.411096	-0.0160841	0.2349	0.0658425	0.000488772	0.867407	0.0868536	0.545859	621				1210				1831				0.000488772	1962	745		1287		2032	943		Ppfia2
Frmpd4|A2AFR3|645|TLKKAQESPRGAKVS|sp|1|1320	Frmpd4	A2AFR3	645	TLKKAQESPRGAKVS	sp	1	1320	FERM and PDZ domain-containing protein 4	Frmpd4 S645	0.490861	0.361454	-0.17082	-0.145553	0.0017072	0.00649634	0.328608	0.333065	1318	955			1096	880			2414	1835			0.0017072	2925	1088		945		2033	944		Frmpd4
Abr|Q5SSL4|64|SPQLSARSQGGGDSV|sp|1|859	Abr	Q5SSL4	64	SPQLSARSQGGGDSV	sp	1	859	Active breakpoint cluster region-related protein	Abr S64	0.484025	0.157822	-0.0714494	-0.112856	0.00159549	0.0355904	0.695979	0.22847	1295	1626			1120	1820			2415	3446			0.00159549	2855	1063		973		2036	945		Abr
Grm5|E9QMC2|870|NLWKRRGSSGETLSS|tr|1|1171	Grm5	E9QMC2	870	NLWKRRGSSGETLSS	tr	1	1171	Metabotropic glutamate receptor 5	Grm5 S870	-0.406165	-0.328702	0.0829217	0.103609	0.000457234	0.0112409	0.493488	0.509408	594				1248				1842				0.000457234	1909	723		1314		2037	946		Grm5
Dlg2|Q91XM9|65|YVLQSHISPLKASPA|sp|1|852	Dlg2	Q91XM9	65	YVLQSHISPLKASPA	sp	1	852	Disks large homolog 2	Dlg2 S65	-0.418922	-0.237301	-0.074025	-0.0591291	0.000591881	0.012943	0.57298	0.628321	675				1160				1835				0.000591881	2074	793		1246		2039	947		Dlg2
Ank2|Q8C8R3|1816;1819|SSKNEKLSPVSPSAK;NEKLSPVSPSAKTER|sp|1|3898	Ank2	Q8C8R3	1816;1819	SSKNEKLSPVSPSAK;NEKLSPVSPSAKTER	sp	1	3898	Ankyrin-2	Ank2 S1816+S1819	0.280713	0.14645	-0.109513	-0.48442	0.00163143	0.202786	0.270815	0.0164019	1300			53	2258			52	3558			105	0.00163143	2878	1069		972		2041	948		Ank2
Grin2b|Q01097|1155|HVDLTDIYKERSDDF|sp|1|1482	Grin2b	Q01097	1155	HVDLTDIYKERSDDF	sp	1	1482	Glutamate receptor ionotropic, NMDA 2B	Grin2b Y1155	-0.412574	-0.599632	0.225255	0.0119036	0.00051986	0.00770142	0.0981356	0.973775	640				1198				1838				0.00051986	2007	764		1278		2042	949		Grin2b
Mfn1|Q811U4|369|AAEKRVYSMEEREDQ|sp|1|741	Mfn1	Q811U4	369	AAEKRVYSMEEREDQ	sp	1	741	Mitofusin-1	Mfn1 S369	-0.414739		0.352146		0.000559756		0.0367384		663		103		1185		169		1848		272		0.000559756	2042	782		1265		2047	950		Mfn1
Gja1|P23242|290;297|PPGYKLVTGDRNNSS;TGDRNNSSCRNYNKQ|sp|1|382	Gja1	P23242	290;297	PPGYKLVTGDRNNSS;TGDRNNSSCRNYNKQ	sp	1	382	Gap junction alpha-1 protein	Gja1 T290+S297	-0.425447		0.315769		0.000661178		0.051363		715				1123				1838				0.000661178	2165	828		1220		2048	951		Gja1
Evi5l|H3BJ67|507|RGGRWKESPRKLVLG|tr|1|755	Evi5l	H3BJ67	507	RGGRWKESPRKLVLG	tr	1	755	Ecotropic viral integration site 5-like	Evi5l S507	-0.405517	-0.294218	0.0645991	0.0114486	0.00046245	0.0271247	0.602114	0.960127	601				1252				1853				0.00046245	1921	729		1319		2048	952		Evi5l
Mapk1|P63085|183|HDHTGFLTEYVATRW|sp|1|358	Mapk1	P63085	183	HDHTGFLTEYVATRW	sp	1	358	Mitogen-activated protein kinase 1	Mapk1 T183	0.415808	0.209607	0.0654726	0.113315	0.000584372	0.294145	0.619298	0.697331	1005				1419				2424				0.000584372	2067	791		1258		2049	953		Mapk1
Gria1|P23818|871|GAGASGGSGSGENGR|sp|1|907	Gria1	P23818	871	GAGASGGSGSGENGR	sp	1	907	Glutamate receptor 1	Gria1 S871	-0.522481	-0.391397	0.407398	-0.0377998	0.00263552	0.070496	0.0740993	0.917185	1188				671				1859				0.00263552	3353	1217		833		2050	954		Gria1
Map1a|Q9QYR6|2031|PNVEPSFTPPAVPPR|sp|1|2776	Map1a	Q9QYR6	2031	PNVEPSFTPPAVPPR	sp	1	2776	Microtubule-associated protein 1A	Map1a T2031	0.386217	0.147832	-0.0157458	-0.0233592	0.000272813	0.254632	0.902443	0.916239	850				1568				2418				0.000272813	1656	637		1413		2050	955		Map1a
Map1b|P14873|340;343|EERSQGSTSNSDWMK;SQGSTSNSDWMKNLI|sp|1|2464	Map1b	P14873	340;343	EERSQGSTSNSDWMK;SQGSTSNSDWMKNLI	sp	1	2464	Microtubule-associated protein 1B	Map1b T340+S343	0.362886		-0.0282126		0.000121481		0.778397		704				1706				2410				0.000121481	1283	509		1543		2052	956		Map1b
Unc13a|Q4KUS2|1685|LRILSQRSNDEVAKE|sp|1|1712	Unc13a	Q4KUS2	1685	LRILSQRSNDEVAKE	sp	1	1712	Protein unc-13 homolog A	Unc13a S1685	0.406128	0.290142	-0.166279	-0.0481838	0.000481169	0.0284621	0.176522	0.801931	966	1520			1472	1215			2438	2735			0.000481169	1941	737		1315		2052	957		Unc13a
Leo1|Q5XJE5|135|RHSEAEGSEKAQSDD|sp|1|667	Leo1	Q5XJE5	135	RHSEAEGSEKAQSDD	sp	1	667	RNA polymerase-associated protein LEO1	Leo1 S135	0.482539	0.214578	0.168223	0.142698	0.0016421	0.10011	0.32457	0.404211	1305				1129				2434				0.0016421	2887	1074		979		2053	958		Leo1
Sf3b1|Q99NB9|244;248|GRAKGSETPGATPGS;GSETPGATPGSKIWD|sp|1|1304	Sf3b1	Q99NB9	244;248	GRAKGSETPGATPGS;GSETPGATPGSKIWD	sp	1	1304	Splicing factor 3B subunit 1	Sf3b1 T244+T248	-0.389934	0.0858543	0.194336	0.00297184	0.000314187	0.476298	0.102981	0.989516	527				1353				1880				0.000314187	1724	659		1395		2054	959		Sf3b1
Shroom2|A2ALU4|1089|IKIVHSESQPEKESR|sp|1|1481	Shroom2	A2ALU4	1089	IKIVHSESQPEKESR	sp	1	1481	Protein Shroom2 (SHROOM2)	Shroom2 S1089	-0.423101	-0.124771	0.259902	-0.105599	0.000657901	0.14989	0.0801113	0.355037	713				1134				1847				0.000657901	2160	826		1230		2056	960		Shroom2
Rbm10|Q99KG3|710|LAERQHTSMDLPKLA|sp|1|930	Rbm10	Q99KG3	710	LAERQHTSMDLPKLA	sp	1	930	RNA-binding protein 10 (RNA-binding motif protein 10)	Rbm10 S710	-0.431247	-0.185535	0.146414	-0.0918457	0.000794837	0.142911	0.287987	0.607924	759				1079				1838				0.000794837	2289	868		1191		2059	961		Rbm10
Atp2b1|G5E829|1177|DAPTKRNSSPPPSPN|sp|1|1220	Atp2b1	G5E829	1177	DAPTKRNSSPPPSPN	sp	1	1220	Plasma membrane calcium-transporting ATPase 1	Atp2b1 S1177	-0.535305	-0.0604509	0.314333	0.0756317	0.00307188	0.516446	0.147668	0.536832	1252				634				1886				0.00307188	3506	1270		790		2060	962		Atp2b1
Mettl3|Q8C3P7|50|SPTFRSDSPVPTAPT|sp|1|580	Mettl3	Q8C3P7	50	SPTFRSDSPVPTAPT	sp	1	580	N6-adenosine-methyltransferase subunit METTL3	Mettl3 S50	-0.473079	-0.556828	0.140493	0.411636	0.00358742	0.0258341	0.458895	0.185771	1313	1173			867	152			2180	1325			0.00358742	3674	1336		724		2060	963		Mettl3
Rtn4|Q99P72|430|ENASFPRTPELVKDG|sp|1|1162	Rtn4	Q99P72	430	ENASFPRTPELVKDG	sp	1	1162	Reticulon-4 (Neurite outgrowth inhibitor) (Nogo protein)	Rtn4 T430	0.582613		-0.0940247		0.00421779		0.716038		1606				818				2424				0.00421779	3862	1391		669		2060	964		Rtn4
Agap2|Q3UHD9|641|HRAAKRRTSLFANRR|sp|1|1186	Agap2	Q3UHD9	641	HRAAKRRTSLFANRR	sp	1	1186	Arf-GAP with GTPase, ANK repeat and PH domain-containing protein 2	Agap2 T641	0.545671	-0.0628725	-0.414794	0.0608344	0.0034088	0.788379	0.0872526	0.851159	1531				914				2445				0.0034088	3612	1311		754		2065	965		Agap2
Grin2b|Q01097|930|DFIRRESSVYDISEH|sp|1|1482	Grin2b	Q01097	930	DFIRRESSVYDISEH	sp	1	1482	Glutamate receptor ionotropic, NMDA 2B	Grin2b S930	0.438119	-0.0560375	-0.0330975	-0.0697664	0.000923618	0.542693	0.842252	0.563978	1105				1314				2419				0.000923618	2380	906		1160		2066	966		Grin2b
Eif4b|Q8BGD9|409|ERHPSWRSEETQERE|sp|1|611	Eif4b	Q8BGD9	409	ERHPSWRSEETQERE	sp	1	611	Eif4b protein (Eukaryotic translation initiation factor 4B)	Eif4b S409	-0.415282	-0.0570819	0.287318	-0.0528851	0.000617248	0.521921	0.0577687	0.667942	687				1182				1869				0.000617248	2106	807		1261		2068	967		Eif4b
Map2|P20357|1743|KAQAKVGSLDNAHHV|sp|1|1828	Map2	P20357	1743	KAQAKVGSLDNAHHV	sp	1	1828	Microtubule-associated protein 2	Map2 S1743	-0.445661	-0.224202	-0.0246123	-0.0019489	0.0010775	0.0127313	0.890606	0.989717	847				988				1835				0.0010775	2506	946		1128		2074	968		Map2
Arhgef17|Q80U35|2005|PSLDHRDSPRRRGPT|sp|1|2057	Arhgef17	Q80U35	2005	PSLDHRDSPRRRGPT	sp	1	2057	Rho guanine nucleotide exchange factor 17	Arhgef17 S2005	-0.313714	-0.386422	0.0116429	0.107169	0.00356405	0.000337156	0.941524	0.276953	1311	86			1928	443			3239	529			0.000337156	1743	665		1411		2076	969		Arhgef17
Thrap3|Q569Z6|248;253|DLSPRERSPALKSPL;ERSPALKSPLQSVVV|sp|1|951	Thrap3	Q569Z6	248;253	DLSPRERSPALKSPL;ERSPALKSPLQSVVV	sp	1	951	Thyroid hormone receptor-associated protein 3	Thrap3 S248+S253	0.712554	0.141281	0.285868	0.33079	0.0074776	0.524934	0.373793	0.235493	1846				561				2407				0.0074776	4705	1659		418		2077	970		Thrap3
Mpp2|Q9WV34|392|TSRRPKDSEREGQGY|sp|1|552	Mpp2	Q9WV34	392	TSRRPKDSEREGQGY	sp	1	552	MAGUK p55 subfamily member 2 (Discs large homolog 2) (Protein MPP2)	Mpp2 S392	0.586187		-0.0475299		0.00450765		0.868329		1638				806				2444				0.00450765	3951	1418		663		2081	971		Mpp2
Tiam1|Q60610|43|TRRTRHASSGKAIHR|sp|1|1591	Tiam1	Q60610	43	TRRTRHASSGKAIHR	sp	1	1591	T-lymphoma invasion and metastasis-inducing protein 1	Tiam1 S43	0.413064	-0.197897	-0.29003	-0.144019	0.00063776	0.145559	0.0568381	0.426155	1030				1435				2465				0.00063776	2131	813		1275		2088	972		Tiam1
Tbc1d22b|Q80VE5|58|LKNKKASSFHEFARN|tr|1|505	Tbc1d22b	Q80VE5	58	LKNKKASSFHEFARN	tr	1	505	TBC1 domain family, member 22B	Tbc1d22b S58	-0.433114	0.00322045	0.112588	-0.0613857	0.000930609	0.978613	0.423336	0.637754	804				1064				1868				0.000930609	2390	910		1180		2090	973		Tbc1d22b
Ralgapb|Q8BQZ4|417|QHQASSTSPLSSPNQ|sp|1|1484	Ralgapb	Q8BQZ4	417	QHQASSTSPLSSPNQ	sp	1	1484	Ral GTPase-activating protein subunit beta	Ralgapb S417	-0.397914		0.0639277		0.000479826		0.600743		611				1301				1912				0.000479826	1939	735		1356		2091	974		Ralgapb
Arhgap12|Q8C0D4|163|KFNSDSHSPKVSSQN|sp|1|838	Arhgap12	Q8C0D4	163	KFNSDSHSPKVSSQN	sp	1	838	Rho GTPase-activating protein 12	Arhgap12 S163	0.463029	0.68236	0.0296707	-0.0283186	0.00141552	5.67238e-05	0.876508	0.864722	1269	229			1217	341			2486	570			0.00141552	2758	1034		1062		2096	975		Arhgap12
Prkcg|P63318|687;689|FVHPDARSPTSPVPV;HPDARSPTSPVPVPV|sp|1|697	Prkcg	P63318	687;689	FVHPDARSPTSPVPV;HPDARSPTSPVPVPV	sp	1	697	Protein kinase C (EC 2.7.11.13)	Prkcg S687+T689	0.423363		-0.220612		0.000804624		0.122508		1082				1388				2470				0.000804624	2294	871		1227		2098	976		Prkcg
Nos1|Q9Z0J4|293|QSPTKNGSPSRCPRF|sp|1|1429	Nos1	Q9Z0J4	293	QSPTKNGSPSRCPRF	sp	1	1429	Nitric oxide synthase (EC 1.14.13.39)	Nos1 S293	-0.820681	-0.0535973	0.445721	0.256191	0.010114	0.829363	0.256471	0.347672	1968				155				2123				0.010114	5194	1807		294		2101	977		Nos1
Eif4g3|Q80XI3|1126|RALTSRGSMGREKSD|sp|1|1579	Eif4g3	Q80XI3	1126	RALTSRGSMGREKSD	sp	1	1579	Eukaryotic translation initiation factor 4 gamma 3	Eif4g3 S1126	-0.70952		0.328681		0.00766951		0.308107		1764				265				2029				0.00766951	4756	1676		427		2103	978		Eif4g3
Sipa1l1|Q8C0T5|1249|QDPVVHLSPNKQGHS|sp|1|1782	Sipa1l1	Q8C0T5	1249	QDPVVHLSPNKQGHS	sp	1	1782	Signal-induced proliferation-associated 1-like protein 1 (Sipa1l1 protein)	Sipa1l1 S1249	-0.412355	-0.042132	0.104534	-0.0971679	0.000649906	0.811067	0.412421	0.650111	711				1203				1914				0.000649906	2155	824		1280		2104	979		Sipa1l1
Adgrb1|Q3UHD1|1552|ELEPLPPSPLELRSV|sp|1|1582	Adgrb1	Q3UHD1	1552	ELEPLPPSPLELRSV	sp	1	1582	Adhesion G protein-coupled receptor B1	Adgrb1 S1552	0.67656		-0.776334		0.00918114		0.048043		1935		233		625		12		2560		245		0.00918114	5038	1761		343		2104	980		Adgrb1
Pten|O08586|385|RYSDTTDSDPENEPF|sp|1|403	Pten	O08586	385	RYSDTTDSDPENEPF	sp	1	403	Phosphatidylinositol 3,4,5-trisphosphate 3-phosphatase and dual-specificity protein phosphatase PTEN (EC 3.1.3.16) (EC 3.1.3.48) (EC 3.1.3.67) (Mutated in multiple advanced cancers 1) (Phosphatase and tensin homolog)	Pten S385	0.504762	0.901885	0.130699	-0.00132744	0.00255194	0.00195675	0.501262	0.997994	1439	727			1055	167			2494	894			0.00255194	3322	1211		897		2108	981		Pten
Plekhg5|B1AS67|5|XXXMEDQSPAEEKGL|tr|1|1060	Plekhg5	B1AS67	5	XXXMEDQSPAEEKGL	tr	1	1060	Pleckstrin homology domain-containing family G member 5	Plekhg5 S5	0.424526	0.0737526	-0.183741	-0.0425944	0.000850388	0.470316	0.186092	0.779616	1094				1382				2476				0.000850388	2326	885		1225		2110	982		Plekhg5
Mapk3|Q63844|205|HTGFLTEYVATRWYR|sp|1|380	Mapk3	Q63844	205	HTGFLTEYVATRWYR	sp	1	380	Mitogen-activated protein kinase (EC 2.7.11.24)	Mapk3 Y205	0.538635	0.266814	-0.114938	-0.117282	0.0035532	0.00796889	0.606331	0.308903	1553	1036			933	1324			2486	2360			0.0035532	3669	1333		778		2111	983		Mapk3
Palm|Q9Z0P4|153;162|PKENRTSTPVRSPGG;VRSPGGSTMMKAAMY|sp|1|383	Palm	Q9Z0P4	153;162	PKENRTSTPVRSPGG;VRSPGGSTMMKAAMY	sp	1	383	Paralemmin-1	Palm T153+T162	-0.42515	-0.284468	-0.0137665	-0.18353	0.000881118	0.0384512	0.937137	0.283296	781	1416			1125	917			1906	2333			0.000881118	2347	891		1222		2113	984		Palm
Srrm2:Ankrd50|Q8BTI8:A6H6J9|796;797:355;356|TRRSRSGSSPPKQKS;RRSRSGSSPPKQKSK:GPVAKSGSSPPKQTP;PVAKSGSSPPKQTPA|sp:tr|1:1|2703:467	Srrm2:Ankrd50	Q8BTI8:A6H6J9	796;797:355;356	TRRSRSGSSPPKQKS;RRSRSGSSPPKQKSK:GPVAKSGSSPPKQTP;PVAKSGSSPPKQTPA	sp:tr	1:1	2703:467	Serine/arginine repetitive matrix protein 2	Srrm2 S796+S797	-0.40332		-0.0735813		0.000570309		0.558039		665				1269				1934				0.000570309	2050	785		1330		2115	985		Srrm2
Sipa1l3|S4R2N4|476|GPEQERDTGSPQKSL|tr|1|726	Sipa1l3	S4R2N4	476	GPEQERDTGSPQKSL	tr	1	726	Signal-induced proliferation-associated 1-like protein 3	Sipa1l3 T476	-0.49834	-0.118964	0.276443	0.127274	0.0024023	0.5177	0.153092	0.609639	1157				765				1922				0.0024023	3274	1193		923		2116	986		Sipa1l3
Dlg2|Q91XM9|323|KTSLPPISPGRYSPI|sp|1|852	Dlg2	Q91XM9	323	KTSLPPISPGRYSPI	sp	1	852	Disks large homolog 2	Dlg2 S323	0.428522	-0.36846	-0.430507	-0.0436694	0.000990238	0.00658636	0.0297326	0.809383	1128		57		1359		113		2487		170		0.000990238	2440	926		1197		2123	987		Dlg2
Eif4g1|Q6NZJ6|1084|TKPGSIDSNNQLFAP|sp|1|1600	Eif4g1	Q6NZJ6	1084	TKPGSIDSNNQLFAP	sp	1	1600	Eukaryotic translation initiation factor 4 gamma 1	Eif4g1 S1084	-0.459146	-0.0434377	0.276369	0.0954561	0.0014932	0.867757	0.109556	0.771818	951				931				1882				0.0014932	2803	1047		1079		2126	988		Eif4g1
Srgap2|Q91Z67|493|CSLARRSSTVRKQDS|sp|1|1071	Srgap2	Q91Z67	493	CSLARRSSTVRKQDS	sp	1	1071	SLIT-ROBO Rho GTPase-activating protein 2	Srgap2 S493	-0.499945	0.130542	0.241821	-2.94498e-05	0.00260297	0.239138	0.207139	0.99976	1182				754				1936				0.00260297	3341	1213		914		2127	989		Srgap2
Grm5|Q3UVX5|860|SAASRSSSLVNLWKR|sp|1|1203	Grm5	Q3UVX5	860	SAASRSSSLVNLWKR	sp	1	1203	Metabotropic glutamate receptor 5	Grm5 S860	-0.531523	-0.2011	0.124271	0.106906	0.00347466	0.0861788	0.566671	0.492981	1299				650				1949				0.00347466	3634	1320		808		2128	990		Grm5
Shank3|Q4ACU6|1126;1128;1134|ALASQTPSRSPTPVH;ASQTPSRSPTPVHSP;RSPTPVHSPDADRPG|sp|1|1730	Shank3	Q4ACU6	1126;1128;1134	ALASQTPSRSPTPVH;ASQTPSRSPTPVHSP;RSPTPVHSPDADRPG	sp	1	1730	SH3 and multiple ankyrin repeat domains protein 3	Shank3 S1126+S1128+S1134	0.38632		0.0569981		0.000442608		0.628468		946				1567				2513				0.000442608	1890	716		1412		2128	991		Shank3
Ank3|A0A087WRU2|697|EKPSPSKSPSSDRTP|tr|1|851	Ank3	A0A087WRU2	697	EKPSPSKSPSSDRTP	tr	1	851	Ankyrin-3	Ank3 S697	0.314682	0.454522	-0.187378	-0.173744	0.00530966	0.00138542	0.172803	0.231333	1712	575			1993	621			3705	1196			0.00138542	2746	1032		1097		2129	992		Ank3
Ppfia3|P60469|714;718|GPAVPGDTPPPTPRS;PGDTPPPTPRSARLE|sp|1|1194	Ppfia3	P60469	714;718	GPAVPGDTPPPTPRS;PGDTPPPTPRSARLE	sp	1	1194	Liprin-alpha-3	Ppfia3 T714+T718	0.389281		-0.181886		0.000464766		0.132465		961				1554				2515				0.000464766	1929	732		1398		2130	993		Ppfia3
Gphn|Q8BUV3|338|NILRASHSAVDITKV|sp|1|769	Gphn	Q8BUV3	338	NILRASHSAVDITKV	sp	1	769	Molybdopterin molybdenumtransferase (EC 2.10.1.1) [Includes: Molybdopterin adenylyltransferase (MPT adenylyltransferase) (EC 2.7.7.75) (Domain G); Molybdopterin molybdenumtransferase (MPT Mo-transferase) (EC 2.10.1.1) (Domain E)]	Gphn S338	-0.447088	-0.106407	0.0656161	0.0021417	0.00129598	0.344804	0.687263	0.991568	906				983				1889				0.00129598	2683	1006		1125		2131	994		Gphn
Gphn|Q8BUV3|188;199|DELEDLPSPPPPLSP;PLSPPPTTSPHKQTE|sp|1|769	Gphn	Q8BUV3	188;199	DELEDLPSPPPPLSP;PLSPPPTTSPHKQTE	sp	1	769	Molybdopterin molybdenumtransferase (EC 2.10.1.1) [Includes: Molybdopterin adenylyltransferase (MPT adenylyltransferase) (EC 2.7.7.75) (Domain G); Molybdopterin molybdenumtransferase (MPT Mo-transferase) (EC 2.10.1.1) (Domain E)]	Gphn S188+T199	-0.513936	-0.148656	0.327138	0.193579	0.00311713	0.143531	0.123072	0.157411	1260				699				1959				0.00311713	3531	1279		861		2140	995		Gphn
Bsn|O88737|1170|YNLPAFMSLYSPTET|sp|1|3942	Bsn	O88737	1170	YNLPAFMSLYSPTET	sp	1	3942	Protein bassoon	Bsn S1170	0.475076	0.130123	-0.141484	0.170506	0.00193248	0.235241	0.412318	0.235741	1367				1164				2531				0.00193248	3069	1133		1009		2142	996		Bsn
Dmtn|Q9WV69|156|QRESVGGSPQSKHLI|sp|1|405	Dmtn	Q9WV69	156	QRESVGGSPQSKHLI	sp	1	405	Dematin	Dmtn S156	-0.447714	-0.412194	0.201077	0.021972	0.00134426	0.00391373	0.197385	0.914608	919				980				1899				0.00134426	2716	1019		1124		2143	997		Dmtn
Sparcl1|P70663|272|NQGQESDSEAEGEDK|sp|1|650	Sparcl1	P70663	272	NQGQESDSEAEGEDK	sp	1	650	SPARC-like protein 1	Sparcl1 S272	-0.483761	-0.460565	0.0125324	0.0605422	0.00215797	0.00946642	0.957401	0.802533	1122	658			817	277			1939	935			0.00215797	3174	1171		974		2145	998		Sparcl1
Cdh8|P97291|799|VGESDKETXXXXXXX|sp|1|799	Cdh8	P97291	799	VGESDKETXXXXXXX	sp	1	799	Cadherin-8	Cdh8 T799	-0.450638	-0.551339	0.23502	0.322214	0.00144515	0.00104938	0.148569	0.0817302	939				965				1904				0.00144515	2770	1038		1111		2149	999		Cdh8
Slc12a5|Q91V14|955|EREREIQSITDESRG|sp|1|1138	Slc12a5	Q91V14	955	EREREIQSITDESRG	sp	1	1138	Solute carrier family 12 member 5	Slc12a5 S955	-0.450837		0.113008		0.00146116		0.474006		941				963				1904				0.00146116	2780	1039		1110		2149	1000		Slc12a5
Agap2|Q3UHD9|659|AEKRSLDSRGETTGS|sp|1|1186	Agap2	Q3UHD9	659	AEKRSLDSRGETTGS	sp	1	1186	Arf-GAP with GTPase, ANK repeat and PH domain-containing protein 2	Agap2 S659	-0.547738	-0.128737	0.387362	-0.0502463	0.00435094	0.546803	0.110256	0.880551	1419				591				2010				0.00435094	3893	1402		750		2152	1001		Agap2
Psen1|P49769|370|ELSGSILTSEDPEER|sp|1|467	Psen1	P49769	370	ELSGSILTSEDPEER	sp	1	467	Presenilin-1 (PS-1) (EC 3.4.23.-) (Protein S182) [Cleaved into: Presenilin-1 NTF subunit; Presenilin-1 CTF subunit; Presenilin-1 CTF12 (PS1-CTF12)]	Psen1 T370	-0.43159	-0.051781	0.13894	0.086713	0.00115073	0.482031	0.336164	0.354738	870				1077				1947				0.00115073	2563	964		1189		2153	1002		Psen1
Map4|P27546|759|AKVAEKRTSPSKPSS|sp|1|1125	Map4	P27546	759	AKVAEKRTSPSKPSS	sp	1	1125	Microtubule-associated protein 4	Map4 T759	-0.528848	-0.622279	-0.0126464	0.306131	0.0113861	0.00637363	0.970238	0.235401	2049	515			656	103			2705	618			0.00637363	4449	1571		583		2154	1003		Map4
Sipa1l1|Q8C0T5|114|ESLSSKGSPVSQGSS|sp|1|1782	Sipa1l1	Q8C0T5	114	ESLSSKGSPVSQGSS	sp	1	1782	Signal-induced proliferation-associated 1-like protein 1 (Sipa1l1 protein)	Sipa1l1 S114	-0.380207	-0.247958	0.112205	-0.0517884	0.000431185	0.0202511	0.312468	0.725402	583				1409				1992				0.000431185	1882	712		1444		2156	1004		Sipa1l1
Ralbp1|Q62172|27;30|HGSGLTRTPSSEEIS;GLTRTPSSEEISPTK|sp|1|648	Ralbp1	Q62172	27;30	HGSGLTRTPSSEEIS;GLTRTPSSEEISPTK	sp	1	648	RalA-binding protein 1	Ralbp1 T27+S30	0.39112	0.0985998	0.0343038	-0.0355652	0.000527979	0.27059	0.796351	0.796028	993				1545				2538				0.000527979	2017	769		1387		2156	1005		Ralbp1
Grin2a|P35436|936|SLIVDMVSDKGNLIY|sp|1|1464	Grin2a	P35436	936	SLIVDMVSDKGNLIY	sp	1	1464	Glutamate receptor ionotropic, NMDA 2A (GluN2A) (Glutamate [NMDA] receptor subunit epsilon-1) (N-methyl D-aspartate receptor subtype 2A) (NMDAR2A) (NR2A)	Grin2a S936	-0.453573	-0.2773	0.058158	-0.0697757	0.00157772	0.0702163	0.738425	0.759065	968				951				1919				0.00157772	2844	1061		1101		2162	1006		Grin2a
Abi1:Abi2|Q8CBW3:P62484|428:393|IEKVVAIYDYTKDKD:LEKVVAIYDYTKDKE|sp:sp|1:1|481:446	Abi1:Abi2	Q8CBW3:P62484	428:393	IEKVVAIYDYTKDKD:LEKVVAIYDYTKDKE	sp:sp	1:1	481:446	Abl interactor 1	Abi1 Y428	0.488283	0.261757	0.291561	0.0461565	0.00247439	0.102093	0.132648	0.855675	1431				1103				2534				0.00247439	3303	1207		956		2163	1007		Abi1
Syngap1|A0A0J9YUM2|774|MDMARLPSPTKEKPP|tr|1|1289	Syngap1	A0A0J9YUM2	774	MDMARLPSPTKEKPP	tr	1	1289	Ras/Rap GTPase-activating protein SynGAP	Syngap1 S774	-0.451004	-0.0488656	0.244835	0.0791546	0.00156601	0.635069	0.139514	0.545759	966				961				1927				0.00156601	2837	1057		1109		2166	1008		Syngap1
Mecp2|Q9Z2D6-2|30|EERLEEKSEDQDLQG|sp|NA|501	Mecp2	Q9Z2D6-2	30	EERLEEKSEDQDLQG	sp	NA	501	Methyl-CpG-binding protein 2	Mecp2 S30	-0.55912	-0.110191	0.558785	0.0722207	0.00483262	0.358533	0.0515879	0.673513	1474				551				2025				0.00483262	4058	1453		715		2168	1009		Mecp2
Zc3h11a|Q6NZF1|151|SENVPSPTHPPVVIN|sp|1|792	Zc3h11a	Q6NZF1	151	SENVPSPTHPPVVIN	sp	1	792	Zinc finger CCCH domain-containing protein 11A	Zc3h11a T151	-0.427008		0.099574		0.00114476		0.492241		865				1113				1978				0.00114476	2554	961		1214		2175	1010		Zc3h11a
Epb41l1|Q9Z2H5|79|DGLSERTTPSKAQKS|sp|1|879	Epb41l1	Q9Z2H5	79	DGLSERTTPSKAQKS	sp	1	879	Band 4.1-like protein 1	Epb41l1 T79	-0.482439	-0.155577	0.0930024	0.0387296	0.00241541	0.0805289	0.621835	0.772445	1159				823				1982				0.00241541	3280	1195		980		2175	1011		Epb41l1
Snw1|Q9CSN1|224;232|KIPRGPPSPPAPVMH;PPAPVMHSPSRKMTV|sp|1|536	Snw1	Q9CSN1	224;232	KIPRGPPSPPAPVMH;PPAPVMHSPSRKMTV	sp	1	536	SNW domain-containing protein 1	Snw1 S224+S232	-0.386642	-0.236887	0.266839	0.0869185	0.000529072	0.0199913	0.0564178	0.493919	644				1373				2017				0.000529072	2018	770		1406		2176	1012		Snw1
Cpsf6|Q6NVF9|511;513|EKSRRHKSRSRDRHD;SRRHKSRSRDRHDDY|sp|1|551	Cpsf6	Q6NVF9	511;513	EKSRRHKSRSRDRHD;SRRHKSRSRDRHDDY	sp	1	551	Cleavage and polyadenylation-specificity factor subunit 6	Cpsf6 S511+S513	-0.701155	0.0833684	0.396371	0.191266	0.00872174	0.774375	0.226767	0.590681	1856				278				2134				0.00872174	4957	1738		439		2177	1013		Cpsf6
Dlgap3:Dlgap1:Dlgap2:Dlgap4|Q6PFD5:Q9D415:Q8BJ42:B1AZP2|500:412:574:512|CFRMRSHSYLRAIQA:KLQIRSHSYLRAVSE:CFRTRSHSYLRAIQA:YFRSRSHSYLRAIQA|sp:sp:sp:sp|1:1:1:1|977:992:1059:992	Dlgap3:Dlgap1:Dlgap2:Dlgap4	Q6PFD5:Q9D415:Q8BJ42:B1AZP2	500:412:574:512	CFRMRSHSYLRAIQA:KLQIRSHSYLRAVSE:CFRTRSHSYLRAIQA:YFRSRSHSYLRAIQA	sp:sp:sp:sp	1:1:1:1	977:992:1059:992	Disks large-associated protein 3	Dlgap3 S500	-0.390927	-0.400311	-0.21394	-0.139455	0.000870362	0.000666022	0.113116	0.219829	776	132			1339	402			2115	534			0.000666022	2175	832		1346		2178	1014		Dlgap3
Terf2ip|Q91VL8|151|YVKENARSPSSVTGN|sp|1|393	Terf2ip	Q91VL8	151	YVKENARSPSSVTGN	sp	1	393	Telomeric repeat-binding factor 2-interacting protein 1 (TERF2-interacting telomeric protein 1) (TRF2-interacting telomeric protein 1) (Repressor/activator protein 1 homolog) (RAP1 homolog)	Terf2ip S151	0.371216	0.181	0.203438	-0.00171389	0.000385582	0.0169881	0.0885202	0.989573	911	1283			1662	1768			2573	3051			0.000385582	1811	684		1495		2179	1015		Terf2ip
Mtdh|Q80WJ7|96|REEAAPPTPAPDDLA|sp|1|579	Mtdh	Q80WJ7	96	REEAAPPTPAPDDLA	sp	1	579	Protein LYRIC	Mtdh T96	0.415266		-0.21442		0.000977969		0.133585		1117				1422				2539				0.000977969	2422	918		1262		2180	1016		Mtdh
Eef1d|D3YZT9|71|LKVMLPNSPEALGQA|tr|1|210	Eef1d	D3YZT9	71	LKVMLPNSPEALGQA	tr	1	210	Elongation factor 1-delta	Eef1d S71	0.377543	0.207438	0.217966	0.0987942	0.0004505	0.0757248	0.0818345	0.527523	950				1625				2575				0.0004505	1899	720		1460		2180	1017		Eef1d
Grm5|Q3UVX5|1049|TAARSSSSQGSLMEQ|sp|1|1203	Grm5	Q3UVX5	1049	TAARSSSSQGSLMEQ	sp	1	1203	Metabotropic glutamate receptor 5	Grm5 S1049	-0.449264	-0.198513	0.0368629	0.0706345	0.00159971	0.0773693	0.842204	0.655866	975				973				1948				0.00159971	2858	1064		1119		2183	1018		Grm5
Arhgef11|A0A1D5RLI4|48|HHRQPSDTSETTGLV|tr|1|205	Arhgef11	A0A1D5RLI4	48	HHRQPSDTSETTGLV	tr	1	205	Rho guanine nucleotide exchange factor (GEF) 11	Arhgef11 T48	0.539251		0.00343124		0.00443226		0.991204		1627				930				2557				0.00443226	3917	1408		776		2184	1019		Arhgef11
Adgrl1|Q80TR1|1348|AQSVLYQSDLDESES|sp|1|1466	Adgrl1	Q80TR1	1348	AQSVLYQSDLDESES	sp	1	1466	Adhesion G protein-coupled receptor L1	Adgrl1 S1348	-0.39237	-0.0164532	0.0299043	0.020968	0.000622633	0.895625	0.831485	0.903939	690				1329				2019				0.000622633	2110	808		1379		2187	1020		Adgrl1
Tra2b|P62996|43;46|RSRSKEDSRRSRSKS;SKEDSRRSRSKSRSR|sp|1|288	Tra2b	P62996	43;46	RSRSKEDSRRSRSKS;SKEDSRRSRSKSRSR	sp	1	288	Transformer-2 protein homolog beta	Tra2b S43+S46	-1.5931		0.894797		0.0193997		0.299493		2468				3				2471				0.0193997	6464	2150		41		2191	1021		Tra2b
Fam172a|Q3TNH5|216|QKMHKQSSSSDGTDE|sp|1|417	Fam172a	Q3TNH5	216	QKMHKQSSSSDGTDE	sp	1	417	Cotranscriptional regulator FAM172A	Fam172a S216	-0.394509		-0.0124258		0.00064143		0.936159		701				1321				2022				0.00064143	2137	817		1375		2192	1022		Fam172a
Srrm1|Q52KI8|207;211|SPRHRTKSRSPSPAP;RTKSRSPSPAPEKKE|sp|1|946	Srrm1	Q52KI8	207;211	SPRHRTKSRSPSPAP;RTKSRSPSPAPEKKE	sp	1	946	Serine/arginine repetitive matrix protein 1	Srrm1 S207+S211	0.456029		0.220964		0.00177219		0.185013		1330				1240				2570				0.00177219	2963	1103		1089		2192	1023		Srrm1
Ank3|A0A087WNU5|1380|KAPSRSNSPENRVPT|tr|1|2871	Ank3	A0A087WNU5	1380	KAPSRSNSPENRVPT	tr	1	2871	Ankyrin-3	Ank3 S1380	-0.419504	-0.115449	0.324627	-0.126471	0.00110994	0.321714	0.0545842	0.408417	853				1154				2007				0.00110994	2523	951		1243		2194	1024		Ank3
Epb41l1|Q9Z2H5|541|RERRLPSSPASPSPK|sp|1|879	Epb41l1	Q9Z2H5	541	RERRLPSSPASPSPK	sp	1	879	Band 4.1-like protein 1	Epb41l1 S541	0.496833	-0.0157183	-0.287087	-0.0546326	0.00306471	0.893479	0.152247	0.697077	1491				1077				2568				0.00306471	3498	1265		929		2194	1025		Epb41l1
Epb41l1|E9PV14|886|MGKTEKKSPPARWKK|tr|1|1064	Epb41l1	E9PV14	886	MGKTEKKSPPARWKK	tr	1	1064	Band 4.1-like protein 1	Epb41l1 S886	-0.263356	-0.502971	0.0158264	0.112968	0.0293284	0.00324308	0.936159	0.561508	2897	358			2474	214			5371	572			0.00324308	3564	1290		904		2194	1026		Epb41l1
Pclo|Q9QYX7|3616|MSDPKPLSPTADESS|sp|1|5068	Pclo	Q9QYX7	3616	MSDPKPLSPTADESS	sp	1	5068	Protein piccolo	Pclo S3616	0.519564	-0.0656132	-0.229266	-0.122471	0.00386431	0.46817	0.275874	0.285546	1576				1000				2576				0.00386431	3753	1359		838		2197	1027		Pclo
Map1b|P14873|1334|GHTPYYQSPTDEKSS|sp|1|2464	Map1b	P14873	1334	GHTPYYQSPTDEKSS	sp	1	2464	Microtubule-associated protein 1B	Map1b S1334	0.435327	0.220048	0.131522	-0.00438435	0.00135616	0.0150577	0.379841	0.976887	1258	1235			1325	1592			2583	2827			0.00135616	2730	1025		1172		2197	1028		Map1b
Scaf1|Q5U4C3|518|GDPAPPDSPSWEAKK|sp|1|1256	Scaf1	Q5U4C3	518	GDPAPPDSPSWEAKK	sp	1	1256	Splicing factor, arginine/serine-rich 19	Scaf1 S518	-0.260465	-0.369979	0.0590574	0.0485916	0.00939168	0.000413228	0.645485	0.648509	1909	104			2511	512			4420	616			0.000413228	1850	698		1500		2198	1029		Scaf1
Sorbs2|Q3UTJ2|574;577|RGLLHGWSQSSTEEV;LHGWSQSSTEEVPRD|sp|1|1180	Sorbs2	Q3UTJ2	574;577	RGLLHGWSQSSTEEV;LHGWSQSSTEEVPRD	sp	1	1180	Sorbin and SH3 domain-containing protein 2	Sorbs2 S574+S577	0.487493		-0.191008		0.00283068		0.308945		1464				1110				2574				0.00283068	3424	1240		960		2200	1030		Sorbs2
Cacna1b|O55017|875|GEQDRTESTETGARE|sp|1|2327	Cacna1b	O55017	875	GEQDRTESTETGARE	sp	1	2327	Voltage-dependent N-type calcium channel subunit alpha	Cacna1b S875	-0.460797	-0.250932	0.0735117	0.305789	0.00191253	0.226061	0.679259	0.259964	1060				927				1987				0.00191253	3045	1128		1073		2201	1031		Cacna1b
Ngef|Q8CHT1|678|ILNPKIRSQNLKECF|sp|1|710	Ngef	Q8CHT1	678	ILNPKIRSQNLKECF	sp	1	710	Ephexin-1	Ngef S678	-0.562073	-0.391944	-0.186795	-0.404945	0.00531954	0.114582	0.436504	0.214194	1538				543				2081				0.00531954	4199	1493		708		2201	1032		Ngef
Mapt|P10637|497|SSPGSPGTPGSRSRT|sp|1|733	Mapt	P10637	497	SSPGSPGTPGSRSRT	sp	1	733	Microtubule-associated protein tau	Mapt T497	-0.428977	-0.311678	0.278782	0.343751	0.00127218	0.014273	0.0885811	0.0524916	899				1099				1998				0.00127218	2663	996		1206		2202	1033		Mapt
Fip1l1|Q9D824|508|GYERHRASREKEERH|sp|1|581	Fip1l1	Q9D824	508	GYERHRASREKEERH	sp	1	581	Pre-mRNA 3'-end-processing factor FIP1	Fip1l1 S508	-0.551699	0.0842839	0.402926	0.0410801	0.00493956	0.353609	0.108802	0.763383	1493				578				2071				0.00493956	4097	1466		736		2202	1034		Fip1l1
Atp2b2|Q9R0K7|1133|PEFRIEDSQPHIPLI|sp|1|1198	Atp2b2	Q9R0K7	1133	PEFRIEDSQPHIPLI	sp	1	1198	Calcium-transporting ATPase (EC 7.2.2.10)	Atp2b2 S1133	-0.375976	-0.0898185	0.14398	0.0621123	0.000476309	0.47069	0.201242	0.731713	610				1438				2048				0.000476309	1934	734		1470		2204	1035		Atp2b2
U2af1|Q9D883|61|NPQNSSQSADGLRCA|sp|1|239	U2af1	Q9D883	61	NPQNSSQSADGLRCA	sp	1	239	Splicing factor U2AF 35 kDa subunit	U2af1 S61	0.531869	0.325754	-0.00486539	-0.198221	0.00429859	0.0199498	0.987007	0.241757	1618	1348			960	1050			2578	2398			0.00429859	3886	1400		806		2206	1036		U2af1
Bsn|O88737|1370|DPLKLHSSPVSSTLT|sp|1|3942	Bsn	O88737	1370	DPLKLHSSPVSSTLT	sp	1	3942	Protein bassoon	Bsn S1370	0.445264	0.420181	0.361077	0.202543	0.00164617	0.00219932	0.0565259	0.169472	1306	673			1280	702			2586	1375			0.00164617	2891	1075		1132		2207	1037		Bsn
Sltm|Q8CH25|97|DELSGDASVEDDSFV|sp|1|1031	Sltm	Q8CH25	97	DELSGDASVEDDSFV	sp	1	1031	SAFB-like transcription modulator	Sltm S97	0.441811	-0.00998344	0.0337667	-0.0218413	0.00157381	0.92331	0.852184	0.870214	1293				1296				2589				0.00157381	2840	1060		1148		2208	1038		Sltm
Map1a|Q9QYR6|852|AEDQSVASLTAPQTE|sp|1|2776	Map1a	Q9QYR6	852	AEDQSVASLTAPQTE	sp	1	2776	Microtubule-associated protein 1A	Map1a S852	0.391758	0.232802	-0.0463572	0.0490015	0.0006717	0.0328406	0.725669	0.75354	1049	1579			1540	1514			2589	3093			0.0006717	2179	833		1381		2214	1039		Map1a
Nsf|P46460|339|AICKQRGSMAGSTGV|sp|1|744	Nsf	P46460	339	AICKQRGSMAGSTGV	sp	1	744	Vesicle-fusing ATPase	Nsf S339	-0.541205	0.293466	0.461581	0.110943	0.0350665	0.00473177	0.174576	0.335289	3087	858			611	1194			3698	2052			0.00473177	4023	1445		769		2214	1040		Nsf
App|P12023|441|HFQEKVESLEQEAAN|sp|1|770	App	P12023	441	HFQEKVESLEQEAAN	sp	1	770	Amyloid-beta A4 protein	App S441	-0.374603	-0.260971	-0.160315	-0.0686545	0.000481273	0.0203711	0.160444	0.644397	615	1060			1449	1078			2064	2138			0.000481273	1944	738		1477		2215	1041		App
Bcr|Q6PAJ1|113|DPAPVEESEARPDGE|sp|1|1270	Bcr	Q6PAJ1	113	DPAPVEESEARPDGE	sp	1	1270	Breakpoint cluster region protein	Bcr S113	-0.348879		0.0423238		0.00019443		0.660899		450				1648				2098				0.00019443	1507	591		1626		2217	1042		Bcr
Camsap3|Q80VC9|334|LPDGHAVSPRNTETV|sp|1|1252	Camsap3	Q80VC9	334	LPDGHAVSPRNTETV	sp	1	1252	Calmodulin-regulated spectrin-associated protein 3	Camsap3 S334	0.402725	-0.0369401	-0.116372	-0.0908228	0.000863388	0.720438	0.367596	0.464688	1096				1490				2586				0.000863388	2333	887		1335		2222	1043		Camsap3
Srrm1|Q52KI8|209;211|RHRTKSRSPSPAPEK;RTKSRSPSPAPEKKE|sp|1|946	Srrm1	Q52KI8	209;211	RHRTKSRSPSPAPEK;RTKSRSPSPAPEKKE	sp	1	946	Serine/arginine repetitive matrix protein 1	Srrm1 S209+S211	0.454882		0.000583527		0.00193373		0.997784		1368				1244				2612				0.00193373	3070	1134		1094		2228	1044		Srrm1
Cfl1|P18760|140|HELQANCYEEVKDRC|sp|1|166	Cfl1	P18760	140	HELQANCYEEVKDRC	sp	1	166	Cofilin-1	Cfl1 Y140	0.420832	0.366846	0.0103581	-0.112921	0.00126091	0.0444811	0.955878	0.652689	1220	1767			1397	862			2617	2629			0.00126091	2648	993		1238		2231	1045		Cfl1
Ppp1r9a|Q8BMP0|160|SGQNHRYSPKKEKGG|tr|1|447	Ppp1r9a	Q8BMP0	160	SGQNHRYSPKKEKGG	tr	1	447	Protein phosphatase 1, regulatory subunit 9A	Ppp1r9a S160	-0.361581	-0.222539	-0.0275619	-0.198494	0.000373298	0.0179189	0.817044	0.100975	561				1545				2106				0.000373298	1799	680		1553		2233	1046		Ppp1r9a
Add2|Q9QYB8|688;698|DKTESVTSGPLSPEG;LSPEGSPSKSPSKKK|sp|1|725	Add2	Q9QYB8	688;698	DKTESVTSGPLSPEG;LSPEGSPSKSPSKKK	sp	1	725	Beta-adducin	Add2 S688+S698	-0.553244	-0.0372252	0.435464	0.286524	0.00544265	0.833349	0.0973328	0.149675	1546				572				2118				0.00544265	4220	1500		734		2234	1047		Add2
Setd2|E9Q5F9|94|NRFLTALSNEKQSDS|sp|1|2537	Setd2	E9Q5F9	94	NRFLTALSNEKQSDS	sp	1	2537	Histone-lysine N-methyltransferase SETD2	Setd2 S94	-0.723863		0.112069		0.0104973		0.772632		1996				246				2242				0.0104973	5254	1827		407		2234	1048		Setd2
Apc|E9QLQ9|2787|KRDSKTDSTESSGAQ|tr|1|2808	Apc	E9QLQ9	2787	KRDSKTDSTESSGAQ	tr	1	2808	Adenomatous polyposis coli protein	Apc S2787	-0.402455		0.0828988		0.000895076		0.533776		789				1277				2066				0.000895076	2360	900		1337		2237	1049		Apc
Eif4g1|Q6NZJ6|1146;1149|NRRVVQRSSLSRERG;VVQRSSLSRERGEKA|sp|1|1600	Eif4g1	Q6NZJ6	1146;1149	NRRVVQRSSLSRERG;VVQRSSLSRERGEKA	sp	1	1600	Eukaryotic translation initiation factor 4 gamma 1	Eif4g1 S1146+S1149	-0.7321		0.649548		0.0109311		0.0978076		2026				233				2259				0.0109311	5333	1847		391		2238	1050		Eif4g1
Vim|P20152|73|SAVRLRSSVPGVRLL|sp|1|466	Vim	P20152	73	SAVRLRSSVPGVRLL	sp	1	466	Vimentin	Vim S73	0.461644		0.173478		0.00219864		0.311534		1408				1221				2629				0.00219864	3189	1173		1067		2240	1051		Vim
Map4|P27546-4|74|DRLVKNSSFLEQNKL|sp|NA|902	Map4	P27546-4	74	DRLVKNSSFLEQNKL	sp	NA	902	Microtubule-associated protein 4	Map4 S74	0.478141	0.0298442	-0.0456331	0.0972586	0.00293207	0.83452	0.832183	0.552595	1476				1146				2622				0.00293207	3458	1253		995		2248	1052		Map4
Kif1a|P33173|1553|LDSKKTPSPVRATET|sp|1|1695	Kif1a	P33173	1553	LDSKKTPSPVRATET	sp	1	1695	Kinesin-like protein KIF1A	Kif1a S1553	-0.412555	0.0433997	-0.000888794	0.128344	0.00119042	0.794017	0.995981	0.508649	877				1199				2076				0.00119042	2604	978		1279		2257	1053		Kif1a
Epb41l1|Q9Z2H5|78|ADGLSERTTPSKAQK|sp|1|879	Epb41l1	Q9Z2H5	78	ADGLSERTTPSKAQK	sp	1	879	Band 4.1-like protein 1	Epb41l1 T78	-0.40912	-0.200461	0.0365462	0.0964217	0.0011413	0.0171435	0.81698	0.3394	862	943			1226	1459			2088	2402			0.0011413	2551	960		1298		2258	1054		Epb41l1
Stxbp5l|Q5DQR4|693|LYQRQPRSPRKNRQF|sp|1|1185	Stxbp5l	Q5DQR4	693	LYQRQPRSPRKNRQF	sp	1	1185	Syntaxin-binding protein 5-like (Lethal(2) giant larvae protein homolog 4) (Tomosyn-2)	Stxbp5l S693	-0.71033		0.545249		0.0106651		0.130553		2008				262				2270				0.0106651	5281	1834		424		2258	1055		Stxbp5l
Nisch|Q80TM9|1371|VLSSLERTPSPEPVD|sp|1|1593	Nisch	Q80TM9	1371	VLSSLERTPSPEPVD	sp	1	1593	Nischarin	Nisch T1371	0.474545	0.165604	-0.151335	-0.272352	0.00288464	0.175928	0.408239	0.109231	1467				1167				2634				0.00288464	3438	1243		1015		2258	1056		Nisch
Hnrnpc|Q9Z204|247|KSEEEQSSASVKKDE|sp|1|313	Hnrnpc	Q9Z204	247	KSEEEQSSASVKKDE	sp	1	313	Heterogeneous nuclear ribonucleoproteins C1/C2	Hnrnpc S247	0.394937	-0.0252552	-0.0732208	-0.0919145	0.000872239	0.808022	0.576193	0.434825	1097				1530				2627				0.000872239	2338	888		1372		2260	1057		Hnrnpc
Gapvd1|Q6PAR5|1017|STLTDEPSPRLSAQA|sp|1|1458	Gapvd1	Q6PAR5	1017	STLTDEPSPRLSAQA	sp	1	1458	GTPase-activating protein and VPS9 domain-containing protein 1	Gapvd1 S1017	0.485536		-0.0921091		0.00328882		0.645576		1518				1117				2635				0.00328882	3585	1296		965		2261	1058		Gapvd1
Ythdc1|E9Q5K9|309|RKRARGISPIVFDRS|sp|1|736	Ythdc1	E9Q5K9	309	RKRARGISPIVFDRS	sp	1	736	YTH domain-containing protein 1	Ythdc1 S309	0.366688		-0.168549		0.000487951		0.139122		969				1687				2656				0.000487951	1956	742		1523		2265	1059		Ythdc1
Bicd2|Q921C5|410|QAGKERQTSLDNEKD|sp|1|820	Bicd2	Q921C5	410	QAGKERQTSLDNEKD	sp	1	820	Protein bicaudal D homolog 2	Bicd2 T410	-0.373193	0.167717	0.231791	0.0534654	0.000556167	0.114514	0.0736644	0.736203	660				1459				2119				0.000556167	2035	779		1487		2266	1060		Bicd2
Prkcb|P68404-2|660|QSEFEGFSFVNSEFL|sp|NA|673	Prkcb	P68404-2	660	QSEFEGFSFVNSEFL	sp	NA	673	Protein kinase C beta type (PKC-B) (PKC-beta) (EC 2.7.11.13)	Prkcb S660	-0.394757	0.0215413	0.115829	-0.0546241	0.000893823	0.911748	0.362437	0.824178	786				1319				2105				0.000893823	2356	895		1373		2268	1061		Prkcb
Mtdh|Q80WJ7|454|KKQGEDNSHTQDTED|sp|1|579	Mtdh	Q80WJ7	454	KKQGEDNSHTQDTED	sp	1	579	Protein LYRIC	Mtdh S454	-0.430365	-0.269044	0.122015	0.309374	0.00163609	0.0265074	0.421803	0.0667397	984	1192			1086	1011			2070	2203			0.00163609	2881	1071		1198		2269	1062		Mtdh
Eif4g1|Q6NZJ6|1211|EGLRKAASLTEDRGR|sp|1|1600	Eif4g1	Q6NZJ6	1211	EGLRKAASLTEDRGR	sp	1	1600	Eukaryotic translation initiation factor 4 gamma 1	Eif4g1 S1211	-0.423168		-0.079403		0.00146388		0.603105		945				1133				2078				0.00146388	2786	1040		1229		2269	1063		Eif4g1
Bclaf1|Q8K019|198|FEHDPSESIDEFNKS|sp|1|919	Bclaf1	Q8K019	198	FEHDPSESIDEFNKS	sp	1	919	Bcl-2-associated transcription factor 1	Bclaf1 S198	-0.418931	-0.148398	0.198608	0.0213192	0.00135253	0.308144	0.177852	0.933782	924				1158				2082				0.00135253	2728	1024		1245		2269	1064		Bclaf1
Dlgap1|Q9D415|175|ASPDESQTLRYGKRS|sp|1|992	Dlgap1	Q9D415	175	ASPDESQTLRYGKRS	sp	1	992	Disks large-associated protein 1	Dlgap1 T175	0.483147	-0.428562	-0.185187	0.331081	0.003276	0.00271745	0.330233	0.0594579	1516				1123				2639				0.003276	3579	1295		977		2272	1065		Dlgap1
Ank3|G5E8K5|1883|GRTEEPVSPLTAYQK|sp|1|1961	Ank3	G5E8K5	1883	GRTEEPVSPLTAYQK	sp	1	1961	Ankyrin-3	Ank3 S1883	0.517855	0.151325	-0.258166	-0.0866702	0.00462364	0.141184	0.234298	0.538825	1651				1005				2656				0.00462364	3989	1434		844		2278	1066		Ank3
Rasal2|D3YUS5|940|SSRSQSNSEDFKLSG|tr|1|1261	Rasal2	D3YUS5	940	SSRSQSNSEDFKLSG	tr	1	1261	RAS protein activator-like 2	Rasal2 S940	0.407151	0.190264	-0.0964061	-0.319216	0.00117821	0.0294193	0.487033	0.0207025	1197	1531		84	1466	1738		175	2663	3269		259	0.00117821	2591	973		1305		2278	1067		Rasal2
Mapk8ip2|Q9ERE9|275|GRMISSISETELELS|sp|1|830	Mapk8ip2	Q9ERE9	275	GRMISSISETELELS	sp	1	830	C-Jun-amino-terminal kinase-interacting protein 2 (JIP-2) (JNK-interacting protein 2) (Islet-brain-2) (IB-2) (JNK MAP kinase scaffold protein 2) (Mitogen-activated protein kinase 8-interacting protein 2)	Mapk8ip2 S275	-0.392431	-0.0570222	0.0422384	0.0880081	0.00091255	0.726606	0.765005	0.676879	795				1328				2123				0.00091255	2367	901		1378		2279	1068		Mapk8ip2
Sipa1l2|Q80TE4|1499|VCSNRRGSSFASSRS|sp|1|1722	Sipa1l2	Q80TE4	1499	VCSNRRGSSFASSRS	sp	1	1722	Signal-induced proliferation-associated 1-like protein 2	Sipa1l2 S1499	0.461451	0.153364	-0.500417	-0.0796568	0.00394508	0.160702	0.0418022	0.606737	1582		141		1222		68		2804		209		0.00394508	3777	1366		913		2279	1069		Sipa1l2
Dbn1|Q9QXS6|385|PTPIPTRSPSDSSTA|sp|1|706	Dbn1	Q9QXS6	385	PTPIPTRSPSDSSTA	sp	1	706	Drebrin	Dbn1 S385	0.466001	0.331633	-0.0812549	0.0121676	0.00867984	0.00285225	0.729567	0.93995	1906	738			1204	1013			3110	1751			0.00285225	3431	1242		1048		2290	1070		Dbn1
Dlgap1|Q9D415|608|GLSNSTESLDSMKAL|sp|1|992	Dlgap1	Q9D415	608	GLSNSTESLDSMKAL	sp	1	992	Disks large-associated protein 1	Dlgap1 S608	-0.369327	-0.22632	-0.0551046	0.0428432	0.000571625	0.00908868	0.638201	0.703818	668				1484				2152				0.000571625	2052	787		1505		2292	1071		Dlgap1
Arhgef12|Q8R4H2|190|GNMERITSPVLVGEE|sp|1|1543	Arhgef12	Q8R4H2	190	GNMERITSPVLVGEE	sp	1	1543	Rho guanine nucleotide exchange factor 12	Arhgef12 S190	0.405025	0.0982795	-0.0336781	-0.0875301	0.00116986	0.181438	0.832003	0.366579	1192				1476				2668				0.00116986	2585	972		1321		2293	1072		Arhgef12
Map1a|Q9QYR6|1634;1648|VQGWRETSPTRGEPV;VPAWEGKSPEQEVRY|sp|1|2776	Map1a	Q9QYR6	1634;1648	VQGWRETSPTRGEPV;VPAWEGKSPEQEVRY	sp	1	2776	Microtubule-associated protein 1A	Map1a S1634+S1648	0.473156	0.118596	0.337053	0.184731	0.00307879	0.154258	0.0979822	0.110375	1497				1174				2671				0.00307879	3510	1272		1021		2293	1073		Map1a
Arhgef28|P97433|314|LESGRSPSEEEEDAK|sp|1|1693	Arhgef28	P97433	314	LESGRSPSEEEEDAK	sp	1	1693	Rho guanine nucleotide exchange factor 28	Arhgef28 S314	0.379653	0.34008	0.156067	0.00996641	0.000731372	0.00319728	0.197267	0.953834	1064	758			1611	972			2675	1730			0.000731372	2236	847		1446		2293	1074		Arhgef28
Pkp4:Ctnnd2|Q68FH0:O35927|511;514:531;534|DGATRSPSIDSIQKD;TRSPSIDSIQKDPRE:GTLARSPSIDSIQKD;ARSPSIDSIQKDPRE|sp:sp|1:1|1190:1247	Pkp4:Ctnnd2	Q68FH0:O35927	511;514:531;534	DGATRSPSIDSIQKD;TRSPSIDSIQKDPRE:GTLARSPSIDSIQKD;ARSPSIDSIQKDPRE	sp:sp	1:1	1190:1247	Plakophilin-4	Pkp4 S511+S514	-0.475038	-0.196952	-0.0448252	-0.25105	0.00318921	0.031863	0.8368	0.0563702	1271				854				2125				0.00318921	3553	1286		1010		2296	1075		Pkp4
Palm|Q9Z0P4|153;161|PKENRTSTPVRSPGG;PVRSPGGSTMMKAAM|sp|1|383	Palm	Q9Z0P4	153;161	PKENRTSTPVRSPGG;PVRSPGGSTMMKAAM	sp	1	383	Paralemmin-1	Palm T153+S161	-0.445101	-0.211689	0.0505147	-0.338068	0.00211248	0.0460981	0.784001	0.0364939	1110	1563		167	993	1391		152	2103	2954		319	0.00211248	3155	1165		1134		2299	1076		Palm
Arfgap1|V9GWV1|251|KQQSEPASELGHSLN|tr|1|402	Arfgap1	V9GWV1	251	KQQSEPASELGHSLN	tr	1	402	ADP-ribosylation factor GTPase-activating protein 1	Arfgap1 S251	-0.59609	-0.226212	0.336243	0.197616	0.00754899	0.0658519	0.216239	0.212285	1744				456				2200				0.00754899	4726	1664		635		2299	1077		Arfgap1
Map1a|Q9QYR6|2626|PRPRSTPSQVTSEEK|sp|1|2776	Map1a	Q9QYR6	2626	PRPRSTPSQVTSEEK	sp	1	2776	Microtubule-associated protein 1A	Map1a S2626	-0.396283	0.00327178	0.339316	-0.0346132	0.00104021	0.98094	0.0438952	0.835324	835		172		1314		184		2149		356		0.00104021	2468	936		1364		2300	1078		Map1a
Grin2b|Q01097|1306|RRQHSYDTFVDLQKE|sp|1|1482	Grin2b	Q01097	1306	RRQHSYDTFVDLQKE	sp	1	1482	Glutamate receptor ionotropic, NMDA 2B	Grin2b T1306	-0.37713	-0.243653	0.09271	0.0662325	0.000686007	0.0172881	0.430391	0.617106	726				1431				2157				0.000686007	2196	839		1464		2303	1079		Grin2b
Ddx3x|Q62167|63|DSSGWSSSKDKDAYS|sp|1|662	Ddx3x	Q62167	63	DSSGWSSSKDKDAYS	sp	1	662	ATP-dependent RNA helicase DDX3X (EC 3.6.4.13) (D1Pas1-related sequence 2) (DEAD box RNA helicase DEAD3) (mDEAD3) (DEAD box protein 3, X-chromosomal) (Embryonic RNA helicase)	Ddx3x S63	-0.55567	-0.0505937	0.33515	0.0957636	0.00645837	0.750292	0.180891	0.632401	1644				567				2211				0.00645837	4471	1575		728		2303	1080		Ddx3x
Zmynd8|A2A485|470|FLDKSTASPASTKTG|tr|1|1094	Zmynd8	A2A485	470	FLDKSTASPASTKTG	tr	1	1094	Zinc finger, MYND-type-containing 8	Zmynd8 S470	-0.379185	-0.148389	0.0591894	-0.0280108	0.000755615	0.114844	0.636299	0.85126	746				1414				2160				0.000755615	2258	855		1449		2304	1081		Zmynd8
Sipa1l1|Q8C0T5|162|MPEAYPSSPRKALRR|sp|1|1782	Sipa1l1	Q8C0T5	162	MPEAYPSSPRKALRR	sp	1	1782	Signal-induced proliferation-associated 1-like protein 1 (Sipa1l1 protein)	Sipa1l1 S162	0.459413	-0.0306004	-0.372528	-0.00549391	0.00274298	0.809062	0.0676963	0.977593	1453				1228				2681				0.00274298	3388	1227		1077		2304	1082		Sipa1l1
Eif2ak3|Q9Z2B5|711|QIEVIAPSPERSRSF|sp|1|1114	Eif2ak3	Q9Z2B5	711	QIEVIAPSPERSRSF	sp	1	1114	Eukaryotic translation initiation factor 2-alpha kinase 3	Eif2ak3 S711	0.348016		0.0175243		0.000353534		0.882148		899				1790				2689				0.000353534	1769	672		1632		2304	1083		Eif2ak3
Arfgef3|Q3UGY8|1736|EEFVKGPSPGEEKTV|sp|1|2170	Arfgef3	Q3UGY8	1736	EEFVKGPSPGEEKTV	sp	1	2170	Brefeldin A-inhibited guanine nucleotide-exchange protein 3	Arfgef3 S1736	0.385764	0.396658	-0.119182	-0.446013	0.0278464	0.00225641	0.609502	0.0162763	2538	680		49	1572	767		65	4110	1447		114	0.00225641	3217	1180		1126		2306	1084		Arfgef3
Srrm1|Q52KI8|657|PKRRVSHSPPPKQRS|sp|1|946	Srrm1	Q52KI8	657	PKRRVSHSPPPKQRS	sp	1	946	Serine/arginine repetitive matrix protein 1	Srrm1 S657	-0.422158	0.0935	-0.0533761	0.0640727	0.00164772	0.359771	0.745199	0.658179	991				1140				2131				0.00164772	2894	1077		1234		2311	1085		Srrm1
Syn1|O88935|551|PAARPPASPSPQRQA|sp|1|706	Syn1	O88935	551	PAARPPASPSPQRQA	sp	1	706	Synapsin-1 (Synapsin I)	Syn1 S551	0.514393	-0.0738671	-0.167998	0.0845485	0.00483262	0.885787	0.43674	0.906383	1671				1019				2690				0.00483262	4059	1454		858		2312	1086		Syn1
Hnrnpm|Q9D0E1|574|LERMGANSLERMGLE|sp|1|729	Hnrnpm	Q9D0E1	574	LERMGANSLERMGLE	sp	1	729	Heterogeneous nuclear ribonucleoprotein M	Hnrnpm S574	0.362018	0.0433522	-0.097031	0.0251516	0.000516655	0.692002	0.369621	0.876478	986				1711				2697				0.000516655	2001	762		1550		2312	1087		Hnrnpm
Atp2b2|Q9R0K7|27|HGGEFGCTMEELRSL|sp|1|1198	Atp2b2	Q9R0K7	27	HGGEFGCTMEELRSL	sp	1	1198	Calcium-transporting ATPase (EC 7.2.2.10)	Atp2b2 T27	0.511136		-0.199506		0.00472544		0.348331		1656				1030				2686				0.00472544	4017	1442		871		2313	1088		Atp2b2
Dnm1|P39053-4|853;857|RSGQASPSRPESPRP;ASPSRPESPRPPFDL|sp|NA|864	Dnm1	P39053-4	853;857	RSGQASPSRPESPRP;ASPSRPESPRPPFDL	sp	NA	864	Dynamin-1	Dnm1 S853+S857	0.80298		-0.594349		0.0141564		0.157311		2143				460				2603				0.0141564	5827	2004		310		2314	1089		Dnm1
Srsf10|Q9R0U0|158|GRPRRSRSHSDNDRF|sp|1|262	Srsf10	Q9R0U0	158	GRPRRSRSHSDNDRF	sp	1	262	Serine/arginine-rich-splicing factor 10	Srsf10 S158	-0.449455	-0.0808523	0.167829	0.250697	0.00242883	0.542719	0.320826	0.144086	1162				972				2134				0.00242883	3284	1199		1118		2317	1090		Srsf10
Synj1|Q8CHC4|1048|SPSSSPRTSPCQSPT|sp|1|1574	Synj1	Q8CHC4	1048	SPSSSPRTSPCQSPT	sp	1	1574	Synaptojanin-1	Synj1 T1048	0.349061	0.137384	-0.454718	0.235343	0.00269605	0.152547	0.0265103	0.0870837	1452		24		1778		95		3230		119		0.00269605	3371	1222		1096		2318	1091		Synj1
Mecp2|Q9Z2D6|360|GRSSSASSPPKKEHH|sp|1|484	Mecp2	Q9Z2D6	360	GRSSSASSPPKKEHH	sp	1	484	Methyl-CpG-binding protein 2	Mecp2 S360	-0.392272	-0.180861	0.106361	0.0592048	0.00104609	0.178234	0.41197	0.773781	839				1332				2171				0.00104609	2478	940		1380		2320	1092		Mecp2
Ppp3ca|P63328|427|VLTLKGLTPTGMLPS|sp|1|521	Ppp3ca	P63328	427	VLTLKGLTPTGMLPS	sp	1	521	Serine/threonine-protein phosphatase 2B catalytic subunit alpha isoform (EC 3.1.3.16) (CAM-PRP catalytic subunit) (Calmodulin-dependent calcineurin A subunit alpha isoform) (CNA alpha)	Ppp3ca T427	0.398533		-0.0511394		0.00116105		0.724691		1186				1510				2696				0.00116105	2574	968		1353		2321	1093		Ppp3ca
Mapt|P10637|506|GSRSRTPSLPTPPTR|sp|1|733	Mapt	P10637	506	GSRSRTPSLPTPPTR	sp	1	733	Microtubule-associated protein tau	Mapt S506	-0.47284	-0.0517467	0.27237	0.103453	0.00336774	0.608365	0.15711	0.407339	1288				869				2157				0.00336774	3602	1304		1022		2326	1094		Mapt
Stxbp5l|Q5DQR4|819;822|YNRSRSSSISSIDKD;SRSSSISSIDKDSKE|sp|1|1185	Stxbp5l	Q5DQR4	819;822	YNRSRSSSISSIDKD;SRSSSISSIDKDSKE	sp	1	1185	Syntaxin-binding protein 5-like (Lethal(2) giant larvae protein homolog 4) (Tomosyn-2)	Stxbp5l S819+S822	-0.683811	0.127059	0.670221	0.138804	0.0113676	0.183479	0.0768903	0.267508	2048				304				2352				0.0113676	5397	1862		466		2328	1095		Stxbp5l
Mapt|P10637|467;473|ATRIPAKTTPSPKTP;KTTPSPKTPPGSGEP|sp|1|733	Mapt	P10637	467;473	ATRIPAKTTPSPKTP;KTTPSPKTPPGSGEP	sp	1	733	Microtubule-associated protein tau	Mapt T467+T473	0.355606	0.0724757	0.00906733	-0.232032	0.000488413	0.551147	0.946978	0.139098	972				1740				2712				0.000488413	1959	744		1585		2329	1096		Mapt
Dst|Q91ZU6|682|DKLHRLESQYAKLLN|sp|1|7393	Dst	Q91ZU6	682	DKLHRLESQYAKLLN	sp	1	7393	Dystonin	Dst S682	0.284084	0.459678	-0.09078	-0.3115	0.030458	0.00293462	0.604571	0.0861447	2601	741			2232	608			4833	1349			0.00293462	3463	1254		1076		2330	1097		Dst
Habp4|Q9JKS5|206|PGNRAFDSFDQRGKR|sp|1|411	Habp4	Q9JKS5	206	PGNRAFDSFDQRGKR	sp	1	411	Intracellular hyaluronan-binding protein 4	Habp4 S206	-0.451416	-0.11849	-0.0210688	0.050359	0.00270468	0.505578	0.922495	0.85355	1198				958				2156				0.00270468	3378	1224		1107		2331	1098		Habp4
Ophn1|Q99J31|606|KTVFYTSSLDENKDE|sp|1|802	Ophn1	Q99J31	606	KTVFYTSSLDENKDE	sp	1	802	Oligophrenin-1	Ophn1 S606	-0.461608	-0.0795852	-3.60169e-05	-0.0258992	0.00304702	0.508683	0.999807	0.894199	1244				921				2165				0.00304702	3492	1263		1069		2332	1099		Ophn1
Add1|Q9QYC0|355;366|KYKAKSRSPGTPAGE;PAGEGSGSPPKWQIG|sp|1|735	Add1	Q9QYC0	355;366	KYKAKSRSPGTPAGE;PAGEGSGSPPKWQIG	sp	1	735	Alpha-adducin	Add1 S355+S366	0.421734	0.191164	-0.24907	-0.344378	0.00175376	0.0884128	0.120274	0.0451409	1326			223	1393			141	2719			364	0.00175376	2953	1099		1236		2335	1100		Add1
Srsf3:Gm12355|P84104:A2A4X6|158;160:157;159|FSRSRSRSRSNERKX;RSRSRSRSNERKXXX:FSRSHSRSRSNERKX;RSHSRSRSNERKXXX|sp:tr|1:4|164:163	Srsf3:Gm12355	P84104:A2A4X6	158;160:157;159	FSRSRSRSRSNERKX;RSRSRSRSNERKXXX:FSRSHSRSRSNERKX;RSHSRSRSNERKXXX	sp:tr	1:4	164:163	Serine/arginine-rich-splicing factor 3	Srsf3 S158+S160	0.566191	-0.0594883	-0.527992	0.0588174	0.0071799	0.615173	0.0715693	0.720064	1828				865				2693				0.0071799	4631	1636		700		2336	1101		Srsf3
Scn8a|Q9WTU3|476|DGVGSPRSSSELSKL|sp|1|1978	Scn8a	Q9WTU3	476	DGVGSPRSSSELSKL	sp	1	1978	Sodium channel protein type 8 subunit alpha	Scn8a S476	0.338768		-0.262162		0.000297412		0.0371343		865		117		1841		235		2706		352		0.000297412	1694	647		1689		2336	1102		Scn8a
Dlg4|Q62108|294;295|TPTSPRRYSPVAKDL;PTSPRRYSPVAKDLL|sp|1|724	Dlg4	Q62108	294;295	TPTSPRRYSPVAKDL;PTSPRRYSPVAKDLL	sp	1	724	Disks large homolog 4	Dlg4 Y294+S295	-0.497805	-0.316865	0.204415	-0.0112835	0.00444551	0.0517446	0.320826	0.969576	1426				770				2196				0.00444551	3920	1411		927		2338	1103		Dlg4
Epb41l3|Q9WV92|725|EVDAAESTPTDRRHT|sp|1|929	Epb41l3	Q9WV92	725	EVDAAESTPTDRRHT	sp	1	929	Band 4.1-like protein 3	Epb41l3 T725	0.242717	-0.546458	-0.453245	-0.578234	0.0367885	0.00034383	0.031007	0.00745423	2731		72	7	2523		96	23	5254		168	30	0.00745423	4692	1658		681		2339	1104		Epb41l3
Map1a|Q9QYR6|319;322|KIKHRADSKESLKAA;HRADSKESLKAAPKT|sp|1|2776	Map1a	Q9QYR6	319;322	KIKHRADSKESLKAA;HRADSKESLKAAPKT	sp	1	2776	Microtubule-associated protein 1A	Map1a S319+S322	-0.162923	-0.426472	-0.00119713	0.0532752	0.0243559	0.00186842	0.992766	0.745851	2675	253			3446	333			6121	586			0.00186842	3024	1125		1215		2340	1105		Map1a
Hnrnpa2b1|O88569|236|GGSDGYGSGRGFGDG|sp|1|353	Hnrnpa2b1	O88569	236	GGSDGYGSGRGFGDG	sp	1	353	Heterogeneous nuclear ribonucleoproteins A2/B1	Hnrnpa2b1 S236	0.362647	0.165641	-0.0373657	-0.0893858	0.000603821	0.0737472	0.76113	0.463914	1017				1707				2724				0.000603821	2088	795		1546		2341	1106		Hnrnpa2b1
Limch1|Q3UH68|521|ESIASAGTGSPSKII|sp|1|1057	Limch1	Q3UH68	521	ESIASAGTGSPSKII	sp	1	1057	LIM and calponin homology domains-containing protein 1	Limch1 T521	-0.389954		0.237687		0.00111418		0.0979822		854				1351				2205				0.00111418	2527	952		1394		2346	1107		Limch1
Map2|P20357|496|IDELKQDSFPISLEQ|sp|1|1828	Map2	P20357	496	IDELKQDSFPISLEQ	sp	1	1828	Microtubule-associated protein 2	Map2 S496	0.387225	-0.0771149	-0.102156	-0.0707642	0.00105707	0.624381	0.425047	0.749798	1143				1561				2704				0.00105707	2484	942		1404		2346	1108		Map2
Map1b|P14873|1225|ALRDAYCSEEKELKA|sp|1|2464	Map1b	P14873	1225	ALRDAYCSEEKELKA	sp	1	2464	Microtubule-associated protein 1B	Map1b S1225	0.443104	0.0967621	-0.0156251	-0.322258	0.00246057	0.668848	0.941174	0.234955	1429				1288				2717				0.00246057	3296	1204		1142		2346	1109		Map1b
Abl1|P00520|878|RHKHSSESPGRDKGR|sp|1|1123	Abl1	P00520	878	RHKHSSESPGRDKGR	sp	1	1123	Tyrosine-protein kinase ABL1	Abl1 S878	-0.36482	-0.204061	0.139513	0.121799	0.000645053	0.00909847	0.219333	0.184971	704	642			1517	1433			2221	2075			0.000645053	2141	820		1530		2350	1110		Abl1
Map1a|Q9QYR6|504|ELSSEPRTPPAQKGA|sp|1|2776	Map1a	Q9QYR6	504	ELSSEPRTPPAQKGA	sp	1	2776	Microtubule-associated protein 1A	Map1a T504	0.371258	0.0363576	-0.14028	-0.162397	0.000758127	0.800076	0.234756	0.311934	1074				1661				2735				0.000758127	2261	856		1494		2350	1111		Map1a
Thrap3|Q569Z6|914;915|FMFRKSSTSPKWAHD;MFRKSSTSPKWAHDK|sp|1|951	Thrap3	Q569Z6	914;915	FMFRKSSTSPKWAHD;MFRKSSTSPKWAHDK	sp	1	951	Thyroid hormone receptor-associated protein 3	Thrap3 T914+S915	0.481126	0.0167351	-0.0745418	0.363651	0.00394508	0.931654	0.724597	0.0967525	1581				1134				2715				0.00394508	3778	1367		984		2351	1112		Thrap3
Chd4|Q6PDQ2|510|WGQPPSPTPVPRPPD|sp|1|1915	Chd4	Q6PDQ2	510	WGQPPSPTPVPRPPD	sp	1	1915	Chromodomain-helicase-DNA-binding protein 4	Chd4 T510	0.331167		0.0694256		0.000224262		0.433822		821				1882				2703				0.000224262	1577	611		1743		2354	1113		Chd4
Cdkl5|Q3UTQ8|377|NLAGATLSPMHTKTY|sp|1|938	Cdkl5	Q3UTQ8	377	NLAGATLSPMHTKTY	sp	1	938	Cyclin-dependent kinase-like 5	Cdkl5 S377	0.385204	0.274728	0.0590419	0.0354198	0.00104029	0.00688729	0.659319	0.794183	1139	1090			1576	1443			2715	2533			0.00104029	2469	937		1418		2355	1114		Cdkl5
Pkp4|Q68FH0|509;511|ADDGATRSPSIDSIQ;DGATRSPSIDSIQKD|sp|1|1190	Pkp4	Q68FH0	509;511	ADDGATRSPSIDSIQ;DGATRSPSIDSIQKD	sp	1	1190	Plakophilin-4	Pkp4 S509+S511	0.381298	-0.15309	-0.0885261	0.124162	0.000974485	0.0310004	0.482497	0.166396	1114				1600				2714				0.000974485	2415	916		1440		2356	1115		Pkp4
Cdc42ep4|Q9JM96|302|HTTRDSSSLSSYTSG|sp|1|349	Cdc42ep4	Q9JM96	302	HTTRDSSSLSSYTSG	sp	1	349	Cdc42 effector protein 4	Cdc42ep4 S302	0.35104		-0.124778		0.000488196		0.234298		971				1770				2741				0.000488196	1957	743		1613		2356	1116		Cdc42ep4
Dock10|Q8BZN6|1451|IRGKNALSNPKLLQM|sp|1|2150	Dock10	Q8BZN6	1451	IRGKNALSNPKLLQM	sp	1	2150	Dedicator of cytokinesis protein 10	Dock10 S1451	0.42741	0.0482929	-0.0216388	-0.0695214	0.00201139	0.766351	0.910407	0.747689	1380				1365				2745				0.00201139	3110	1147		1211		2358	1117		Dock10
Itsn1|Q9Z0R4|979|IDTGPTESPASLKRV|sp|1|1714	Itsn1	Q9Z0R4	979	IDTGPTESPASLKRV	sp	1	1714	Intersectin-1	Itsn1 S979	-0.420285	-0.192301	0.258495	0.133002	0.00183817	0.17344	0.111786	0.484987	1043				1149				2192				0.00183817	3004	1118		1241		2359	1118		Itsn1
Mycbp2|Q7TPH6|2943|PPRERSKSDSYTLDP|sp|1|4749	Mycbp2	Q7TPH6	2943	PPRERSKSDSYTLDP	sp	1	4749	E3 ubiquitin-protein ligase MYCBP2	Mycbp2 S2943	-0.342579	-0.0936501	0.534414	0.209274	0.00628198	0.166514	0.0263882	0.0466492	1634		20	277	1696		57	297	3330		77	574	0.00628198	4434	1566		794		2360	1119		Mycbp2
Palm|Q9Z0P4|141;145|TLVNAQQTPLGTPKE;AQQTPLGTPKENRTS|sp|1|383	Palm	Q9Z0P4	141;145	TLVNAQQTPLGTPKE;AQQTPLGTPKENRTS	sp	1	383	Paralemmin-1	Palm T141+T145	-0.399911	-0.243344	0.167797	-0.0857543	0.00134204	0.0180099	0.225198	0.50207	917	977			1289	1179			2206	2156			0.00134204	2714	1018		1348		2366	1120		Palm
Tsc2|Q61037|1455|LPSSSPRSPSGLRPR|sp|1|1814	Tsc2	Q61037	1455	LPSSSPRSPSGLRPR	sp	1	1814	Tuberin	Tsc2 S1455	0.409143		-0.241061		0.00163247		0.118308		1301				1454				2755				0.00163247	2880	1070		1297		2367	1121		Tsc2
Dbr1|Q923B1|505|KCGETVESGDEKDLA|sp|1|550	Dbr1	Q923B1	505	KCGETVESGDEKDLA	sp	1	550	Lariat debranching enzyme	Dbr1 S505	-0.318309	-0.429964	-0.0887538	-0.0620023	0.0168445	0.00211455	0.609126	0.707725	2352	274			1891	325			4243	599			0.00211455	3156	1166		1202		2368	1122		Dbr1
Gpm6a|P35802|268|ELHDIHSTRSKERLN|sp|1|278	Gpm6a	P35802	268	ELHDIHSTRSKERLN	sp	1	278	Neuronal membrane glycoprotein M6-a (M6a)	Gpm6a T268	-0.965891	0.114608	0.428754	0.00904205	0.0205184	0.559894	0.416198	0.978813	2512				76				2588				0.0205184	6593	2183		186		2369	1123		Gpm6a
Ahnak|E9Q616|217|PSGSGPASPTTGSAV|tr|1|5656	Ahnak	E9Q616	217	PSGSGPASPTTGSAV	tr	1	5656	AHNAK nucleoprotein (desmoyokin)	Ahnak S217	0.314006	0.404489	-0.0761372	0.0410925	0.00515633	0.00148335	0.578584	0.786917	1697	590			2000	743			3697	1333			0.00148335	2799	1045		1324		2369	1124		Ahnak
Gripap1|Q8VD04|657|PARSLSSSPQAQPPR|sp|1|806	Gripap1	Q8VD04	657	PARSLSSSPQAQPPR	sp	1	806	GRIP1-associated protein 1	Gripap1 S657	-0.333477	-0.165714	-0.0406782	-0.0726194	0.000287558	0.056452	0.678175	0.526505	511				1759				2270				0.000287558	1680	642		1728		2370	1125		Gripap1
Khdrbs1|Q60749|18|LTRSSGRSCSKDPSG|sp|1|443	Khdrbs1	Q60749	18	LTRSSGRSCSKDPSG	sp	1	443	KH domain-containing, RNA-binding, signal transduction-associated protein 1 (GAP-associated tyrosine phosphoprotein p62) (Src-associated in mitosis 68 kDa protein) (Sam68) (p21 Ras GTPase-activating protein-associated p62) (p68)	Khdrbs1 S18	-0.806402	-0.232339	0.530319	0.41261	0.0162854	0.181858	0.211371	0.0947732	2331				165				2496				0.0162854	6104	2065		305		2370	1126		Khdrbs1
Ptpra|P18052|202|SVPLLARSPSTNRKY|sp|1|829	Ptpra	P18052	202	SVPLLARSPSTNRKY	sp	1	829	Receptor-type tyrosine-protein phosphatase alpha	Ptpra S202	-0.43376	-0.0658019	0.178447	0.0364358	0.00242883	0.615402	0.275108	0.851769	1163				1058				2221				0.00242883	3285	1198		1177		2375	1127		Ptpra
Dlgap1|Q9D415|403|LKISNEHSPKLQIRS|sp|1|992	Dlgap1	Q9D415	403	LKISNEHSPKLQIRS	sp	1	992	Disks large-associated protein 1	Dlgap1 S403	-0.389603	-0.0667536	0.0457209	0.0916001	0.00119507	0.370713	0.752545	0.342341	879				1354				2233				0.00119507	2607	979		1396		2375	1128		Dlgap1
Epb41l1|E9PV14|1023|YIHLPEESPVHKDPQ|tr|1|1064	Epb41l1	E9PV14	1023	YIHLPEESPVHKDPQ	tr	1	1064	Band 4.1-like protein 1	Epb41l1 S1023	-0.419116	0.0193789	-0.0265698	0.0735325	0.00193024	0.894344	0.884232	0.668524	1073				1156				2229				0.00193024	3065	1132		1244		2376	1129		Epb41l1
Ddx41|Q91VN6|4|XXXXMEDSEPERKRA|sp|1|622	Ddx41	Q91VN6	4	XXXXMEDSEPERKRA	sp	1	622	Probable ATP-dependent RNA helicase DDX41	Ddx41 S4	-0.350724	-0.0372565	0.0318657	0.031315	0.000516068	0.646095	0.787001	0.784638	638				1630				2268				0.000516068	1999	760		1616		2376	1130		Ddx41
Rbm25|B2RY56|371|RDRDRERSSDRNKDR|sp|1|838	Rbm25	B2RY56	371	RDRDRERSSDRNKDR	sp	1	838	RNA-binding protein 25	Rbm25 S371	-0.576241	0.137195	0.205449	0.045908	0.00795669	0.328366	0.435939	0.835324	1789				511				2300				0.00795669	4820	1695		684		2379	1131		Rbm25
Zrsr1|Q64707|50|PEEDDDVSANEELAE|sp|1|428	Zrsr1	Q64707	50	PEEDDDVSANEELAE	sp	1	428	U2 small nuclear ribonucleoprotein auxiliary factor 35 kDa subunit-related protein 1 (CCCH type zinc finger, RNA-binding motif and serine/arginine rich protein 1) (SP2) (U2(RNU2) small nuclear RNA auxiliary factor 1-like 1)	Zrsr1 S50	-0.268816	-0.391448	-0.0377651	0.0149934	0.00127218	0.00199987	0.701517	0.933385	900	258			2410	427			3310	685			0.00127218	2664	998		1382		2380	1132		Zrsr1
Tbc1d9|Q3UYK3|1137|DIKLEDSSPRDNGAC|sp|2|1264	Tbc1d9	Q3UYK3	1137	DIKLEDSSPRDNGAC	sp	2	1264	TBC1 domain family member 9	Tbc1d9 S1137	-0.432735		-0.270603		0.00244767		0.118935		1164				1065				2229				0.00244767	3287	1200		1182		2382	1133		Tbc1d9
Map2|P20357|1145|ESSGEHESLTMESLK|sp|1|1828	Map2	P20357	1145	ESSGEHESLTMESLK	sp	1	1828	Microtubule-associated protein 2	Map2 S1145	0.375389	0.215961	-0.397785	-0.556347	0.0191657	0.0406346	0.0818413	0.00745423	2303	1900		8	1640	1790		29	3943	3690		37	0.00745423	4693	1657		727		2384	1134		Map2
Hdgfl3|Q9JMG7|177|CKEEENKSSSEGGDA|sp|1|202	Hdgfl3	Q9JMG7	177	CKEEENKSSSEGGDA	sp	1	202	Hepatoma-derived growth factor-related protein 3 (HRP-3)	Hdgfl3 S177	0.529333	-0.179789	-0.0617591	0.608521	0.00635661	0.547908	0.817923	0.12	1783				969				2752				0.00635661	4445	1569		818		2387	1135		Hdgfl3
Tns1|A0A087WRU0|893|DGQYENQSPEATSPR|tr|1|1705	Tns1	A0A087WRU0	893	DGQYENQSPEATSPR	tr	1	1705	Tensin 1	Tns1 S893	0.427011	0.296625	-0.0413221	-0.198906	0.0159634	0.00222283	0.875687	0.0791533	2201	676			1367	1176			3568	1852			0.00222283	3196	1175		1213		2388	1136		Tns1
Szt2|A2A9C3|2969|PKAKAEGSPKSTSTP|sp|1|3431	Szt2	A2A9C3	2969	PKAKAEGSPKSTSTP	sp	1	3431	KICSTOR complex protein SZT2	Szt2 S2969	-0.332554	-0.0764294	0.0270075	-0.1037	0.000312407	0.372407	0.797325	0.350351	526				1768				2294				0.000312407	1711	655		1734		2389	1137		Szt2
Map6|Q7TSJ2|698|PEPLKNQSPVVPAST|sp|1|906	Map6	Q7TSJ2	698	PEPLKNQSPVVPAST	sp	1	906	Microtubule-associated protein 6	Map6 S698	0.399565	-0.117434	-0.184928	-0.0789169	0.00147222	0.102922	0.19158	0.403481	1272				1501				2773				0.00147222	2795	1042		1349		2391	1138		Map6
Wdr33|Q8K4P0|1204|HPPHDGHSPASRERS|sp|1|1330	Wdr33	Q8K4P0	1204	HPPHDGHSPASRERS	sp	1	1330	pre-mRNA 3' end-processing protein WDR33	Wdr33 S1204	-0.443678	-0.256232	0.316905	0.058772	0.00295019	0.0378635	0.0966892	0.738733	1234	1401			997	1088			2231	2489			0.00295019	3470	1256		1137		2393	1139		Wdr33
Dgkb|Q6NS52|689|RRIEKKGSDKRPTLT|sp|1|802	Dgkb	Q6NS52	689	RRIEKKGSDKRPTLT	sp	1	802	Diacylglycerol kinase beta	Dgkb S689	1.03401	0.207443	0.0423809	0.422693	0.0222876	0.617939	0.955254	0.409189	2395				280				2675				0.0222876	6785	2232		161		2393	1140		Dgkb
Synj1|Q8CHC4|1131|PPPSGARSPAPARKE|sp|1|1574	Synj1	Q8CHC4	1131	PPPSGARSPAPARKE	sp	1	1574	Synaptojanin-1	Synj1 S1131	0.909839	-0.068051	-0.573653	0.289442	0.0200899	0.873376	0.248756	0.547966	2333				352				2685				0.0200899	6536	2167		226		2393	1141		Synj1
Map1s|Q8C052|462;471|EAPSRANSQDSLASR;DSLASRDSARKEPVR|sp|1|973	Map1s	Q8C052	462;471	EAPSRANSQDSLASR;DSLASRDSARKEPVR	sp	1	973	Microtubule-associated protein 1S	Map1s S462+S471	-0.30245	-0.448185	0.0161118	-0.036663	0.0435331	0.00309077	0.949297	0.853625	3340	349			2059	296			5399	645			0.00309077	3518	1275		1120		2395	1142		Map1s
Itsn2|Q9Z0R6|110|MKQPPMFSPLISARF|sp|1|1659	Itsn2	Q9Z0R6	110	MKQPPMFSPLISARF	sp	1	1659	Intersectin-2	Itsn2 S110	-0.347272	-0.109173	0.101834	-0.00594338	0.000515694	0.189219	0.327236	0.969752	635				1661				2296				0.000515694	1996	758		1638		2396	1143		Itsn2
Ank2|Q8C8R3|2399|HKDSLEASPVLEDNS|sp|1|3898	Ank2	Q8C8R3	2399	HKDSLEASPVLEDNS	sp	1	3898	Ankyrin-2	Ank2 S2399	0.399442	0.0321218	-0.156759	-0.111021	0.00148473	0.7519	0.26111	0.34744	1275				1504				2779				0.00148473	2800	1046		1351		2397	1144		Ank2
Arhgap20|Q6IFT4|46|TLAERRRSAPSLILD|sp|1|1182	Arhgap20	Q6IFT4	46	TLAERRRSAPSLILD	sp	1	1182	Rho GTPase-activating protein 20	Arhgap20 S46	-0.37669		-0.132879		0.00101707		0.286297		833				1436				2269				0.00101707	2459	931		1467		2398	1145		Arhgap20
Map1b|P14873|1357|KPQAVPVSFEFSEAK|sp|1|2464	Map1b	P14873	1357	KPQAVPVSFEFSEAK	sp	1	2464	Microtubule-associated protein 1B	Map1b S1357	0.530944		-0.51836		0.00652104		0.0611999		1793				963				2756				0.00652104	4492	1586		812		2398	1146		Map1b
Palm|Q9Z0P4|152;157|TPKENRTSTPVRSPG;RTSTPVRSPGGSTMM|sp|1|383	Palm	Q9Z0P4	152;157	TPKENRTSTPVRSPG;RTSTPVRSPGGSTMM	sp	1	383	Paralemmin-1	Palm S152+S157	-0.36986	-0.285824	0.138045	-0.103472	0.000894626	0.0406782	0.250577	0.576107	788	1458			1479	908			2267	2366			0.000894626	2358	897		1502		2399	1147		Palm
Psd3|Q2PFD7|1001;1003;1009|GLKKSHSSPSLNPDA;KKSHSSPSLNPDASP;PSLNPDASPVTAKVK|sp|1|1037	Psd3	Q2PFD7	1001;1003;1009	GLKKSHSSPSLNPDA;KKSHSSPSLNPDASP;PSLNPDASPVTAKVK	sp	1	1037	PH and SEC7 domain-containing protein 3 (Psd3 protein)	Psd3 S1001+S1003+S1009	-0.349987	-0.147219	-0.04282	0.00992972	0.00055842	0.19006	0.70784	0.961952	662				1637				2299				0.00055842	2040	780		1620		2400	1148		Psd3
Matr3|Q8K310|598;606|KSRKRSYSPDGKESP;PDGKESPSDKKSKTD|sp|1|846	Matr3	Q8K310	598;606	KSRKRSYSPDGKESP;PDGKESPSDKKSKTD	sp	1	846	Matrin-3	Matr3 S598+S606	-0.355785	-0.266096	0.0466651	0.558804	0.0077405	0.0953824	0.799445	0.0298772	1773			158	1598			74	3371			232	0.0077405	4775	1685		716		2401	1149		Matr3
Farp1|F8VPU2|9|GEIEQKPTPASRLGA|sp|1|1048	Farp1	F8VPU2	9	GEIEQKPTPASRLGA	sp	1	1048	FERM, ARHGEF and pleckstrin domain-containing protein 1	Farp1 T9	-0.521283	-0.536718	-0.12961	0.0422451	0.00708232	0.012024	0.591087	0.896071	1697	766			674	171			2371	937			0.00708232	4608	1622		781		2403	1150		Farp1
Chrm1|P12657|451;457|KIPKRPGSVHRTPSR;GSVHRTPSRQCXXXX|sp|1|460	Chrm1	P12657	451;457	KIPKRPGSVHRTPSR;GSVHRTPSRQCXXXX	sp	1	460	Muscarinic acetylcholine receptor M1	Chrm1 S451+S457	-0.645213	-0.158277	0.281389	-0.00225844	0.0115933	0.223837	0.371334	0.992426	2058				368				2426				0.0115933	5417	1868		535		2403	1151		Chrm1
Rbmxl1:Gm7324:Rbmx|Q91VM5:A0A2I3BRL8:Q9WV02|88:88:88|VEQATKPSFESGRRG:VEQATKPSFESGRRG:VEQATKPSFESGRRG|sp:tr:sp|2:4:1|388:388:391	Rbmxl1:Gm7324:Rbmx	Q91VM5:A0A2I3BRL8:Q9WV02	88:88:88	VEQATKPSFESGRRG:VEQATKPSFESGRRG:VEQATKPSFESGRRG	sp:tr:sp	2:4:1	388:388:391	RNA binding motif protein, X-linked-like-1 (Heterogeneous nuclear ribonucleoprotein G-like 1) (RNA binding motif protein, X chromosome retrogene)	Rbmxl1 S88	-0.324379	-0.1283	0.121808	0.0784701	0.00025663	0.148751	0.177631	0.516646	493				1836				2329				0.00025663	1630	630		1778		2408	1152		Rbmxl1
Scn8a|Q9WTU3|520|EKVFKSESEDGMRRK|sp|1|1978	Scn8a	Q9WTU3	520	EKVFKSESEDGMRRK	sp	1	1978	Sodium channel protein type 8 subunit alpha	Scn8a S520	-0.541327	0.143299	-0.0206186	-0.190394	0.00723794	0.36528	0.947834	0.353843	1712				609				2321				0.00723794	4644	1641		768		2409	1153		Scn8a
Dnm1|P39053|774;777|SVPAGRRSPTSSPTP;AGRRSPTSSPTPQRR|sp|1|867	Dnm1	P39053	774;777	SVPAGRRSPTSSPTP;AGRRSPTSSPTPQRR	sp	1	867	Dynamin-1	Dnm1 S774+S777	0.962353	0.179371	-1.19905	-0.291521	0.0219737	0.584481	0.0579676	0.483157	2381				319				2700				0.0219737	6754	2222		190		2412	1154		Dnm1
Mfap1b:Mfap1a|C0HKD9:C0HKD8|132:132|WRLEREDSSEEEEEE:WRLEREDSSEEEEEE|sp:sp|1:1|439:439	Mfap1b:Mfap1a	C0HKD9:C0HKD8	132:132	WRLEREDSSEEEEEE:WRLEREDSSEEEEEE	sp:sp	1:1	439:439	Microfibrillar-associated protein 1B (Spliceosome B complex protein MFAP1B)	Mfap1b S132	0.377503		-0.0767439		0.00111524		0.552105		1161				1626				2787				0.00111524	2528	953		1461		2414	1155		Mfap1b
Palm|Q9Z0P4|122;124|PSPGRPQSASPAKEE;PGRPQSASPAKEEQK|sp|1|383	Palm	Q9Z0P4	122;124	PSPGRPQSASPAKEE;PGRPQSASPAKEEQK	sp	1	383	Paralemmin-1	Palm S122+S124	-0.504915	-0.264976	0.0368649	0.499651	0.00566104	0.112102	0.887768	0.050695	1572				739				2311				0.00566104	4286	1521		896		2417	1156		Palm
Rbm3|O89086|135|RSRDYSGSQGGYDRY|sp|1|153	Rbm3	O89086	135	RSRDYSGSQGGYDRY	sp	1	153	RNA-binding protein 3 (Rbm3 protein)	Rbm3 S135	0.472202	0.0627251	-0.228658	-0.087962	0.00422932	0.661559	0.239979	0.63927	1609				1177				2786				0.00422932	3867	1392		1025		2417	1157		Rbm3
L1cam|P11627|1175;1179|ARPMKDETFGEYRSL;KDETFGEYRSLESDN|sp|1|1260	L1cam	P11627	1175;1179	ARPMKDETFGEYRSL;KDETFGEYRSLESDN	sp	1	1260	Neural cell adhesion molecule L1	L1cam T1175+Y1179	-0.540534		0.0239082		0.00736225		0.93764		1721				613				2334				0.00736225	4664	1648		770		2418	1158		L1cam
Epb41l1|A2AUK8|636;640|PELDRDKSDSETEGL;RDKSDSETEGLVFAR|tr|1|867	Epb41l1	A2AUK8	636;640	PELDRDKSDSETEGL;RDKSDSETEGLVFAR	tr	1	867	Band 4.1-like protein 1	Epb41l1 S636+T640	-0.539181	-0.120107	0.333972	-0.0125625	0.00725762	0.128175	0.177833	0.926841	1714				619				2333				0.00725762	4647	1642		777		2419	1159		Epb41l1
Bsn|O88737|818|QQDTAESSDDFGSQL|sp|1|3942	Bsn	O88737	818	QQDTAESSDDFGSQL	sp	1	3942	Protein bassoon	Bsn S818	0.363406	0.29046	-0.212055	-0.12088	0.000825155	0.00520211	0.0979873	0.295868	1089	887			1700	1214			2789	2101			0.000825155	2313	881		1539		2420	1160		Bsn
Adgrl3|Q80TS3|1522|PPNKDGASPEGTSKG|sp|1|1537	Adgrl3	Q80TS3	1522	PPNKDGASPEGTSKG	sp	1	1537	Adhesion G protein-coupled receptor L3	Adgrl3 S1522	-0.414543	-0.153687	-0.283611	-0.239673	0.00207264	0.201213	0.0938737	0.142075	1101				1187				2288				0.00207264	3134	1155		1268		2423	1161		Adgrl3
Sltm|Q8CH25|552|KKRISSKSPGHMVIL|sp|1|1031	Sltm	Q8CH25	552	KKRISSKSPGHMVIL	sp	1	1031	SAFB-like transcription modulator	Sltm S552	-0.354289	-0.12117	0.158197	-0.178036	0.000672237	0.236956	0.163058	0.19121	721				1607				2328				0.000672237	2181	834		1590		2424	1162		Sltm
Add3|Q9QYB5|673;679|ERTEEVLSPDGSPSK;LSPDGSPSKSPSKKK|sp|1|706	Add3	Q9QYB5	673;679	ERTEEVLSPDGSPSK;LSPDGSPSKSPSKKK	sp	1	706	Gamma-adducin	Add3 S673+S679	-0.450759	0.0426864	0.544523	0.452567	0.0075728	0.820834	0.0418417	0.0587337	1747		139		964		51		2711		190		0.0075728	4732	1665		759		2424	1163		Add3
Mapt|P10637|470|IPAKTTPSPKTPPGS|sp|1|733	Mapt	P10637	470	IPAKTTPSPKTPPGS	sp	1	733	Microtubule-associated protein tau	Mapt S470	-0.353361	-0.119504	0.0480749	-0.332823	0.000655734	0.127007	0.679887	0.0162763	712				1615				2327				0.000655734	2158	825		1600		2425	1164		Mapt
Rtn4|Q99P72|529|ATMPEGLTPDLVQEA|sp|1|1162	Rtn4	Q99P72	529	ATMPEGLTPDLVQEA	sp	1	1162	Reticulon-4 (Neurite outgrowth inhibitor) (Nogo protein)	Rtn4 T529	0.501886	-0.213145	-0.159615	-0.125124	0.00565496	0.298795	0.462115	0.671383	1738				1063				2801				0.00565496	4281	1520		906		2426	1165		Rtn4
Arvcf|P98203|872|SGGFDDSTLPLVDKS|sp|1|962	Arvcf	P98203	872	SGGFDDSTLPLVDKS	sp	1	962	Armadillo repeat protein deleted in velo-cardio-facial syndrome homolog	Arvcf T872	-0.327079	0.123992	0.386578	-0.00193995	0.00135161	0.155798	0.0265103	0.990499	923		26		1810		138		2733		164		0.00135161	2727	1023		1407		2430	1166		Arvcf
Sptbn1|Q62261|2316|KHDTSASTQSTPASS|sp|1|2363	Sptbn1	Q62261	2316	KHDTSASTQSTPASS	sp	1	2363	Spectrin beta chain, non-erythrocytic 1	Sptbn1 T2316	-0.383347	-0.304436	-0.13808	-0.096819	0.00129566	0.0102705	0.294355	0.49683	904	687			1388	810			2292	1497			0.00129566	2682	1005		1426		2431	1167		Sptbn1
Adgrl1|Q80TR1|1369|ATSRPLSSPPGRDSL|sp|1|1466	Adgrl1	Q80TR1	1369	ATSRPLSSPPGRDSL	sp	1	1466	Adhesion G protein-coupled receptor L1	Adgrl1 S1369	0.712472	-0.106612	-0.531582	-0.043708	0.0144597	0.350725	0.155513	0.801931	2153				562				2715				0.0144597	5862	2011		420		2431	1168		Adgrl1
Strn3|Q9ERG2|209|SLLGLSNSEPNGSVE|sp|1|796	Strn3	Q9ERG2	209	SLLGLSNSEPNGSVE	sp	1	796	Striatin-3 (Strn3 protein)	Strn3 S209	0.358774	0.116011	-0.145803	-0.117308	0.00078654	0.365621	0.205251	0.491869	1078				1721				2799				0.00078654	2283	866		1565		2431	1169		Strn3
Abi1|Q8CBW3|292|GTMTRQISRHNSTTS|sp|1|481	Abi1	Q8CBW3	292	GTMTRQISRHNSTTS	sp	1	481	Abl interactor 1	Abi1 S292	-0.362849	0.188524	0.589656	0.0633432	0.00962626	0.20356	0.0265103	0.780715	1931		23		1535		40		3466		63		0.00962626	5110	1787		650		2437	1170		Abi1
Palm|Q9Z0P4|141|TLVNAQQTPLGTPKE|sp|1|383	Palm	Q9Z0P4	141	TLVNAQQTPLGTPKE	sp	1	383	Paralemmin-1	Palm T141	-0.5176	-0.231959	0.138174	-0.0718321	0.0065826	0.0579332	0.556071	0.676223	1656				684				2340				0.0065826	4502	1592		846		2438	1171		Palm
Sh3bp1|P55194|632|QSRRLPASPVISNMP|sp|1|680	Sh3bp1	P55194	632	QSRRLPASPVISNMP	sp	1	680	SH3 domain-binding protein 1	Sh3bp1 S632	0.351599		-0.0627084		0.000664629		0.576312		1046				1764				2810				0.000664629	2174	831		1610		2441	1172		Sh3bp1
Tbc1d13|Q8R3D1|184|SGVTNMSSPHKNSAP|sp|1|400	Tbc1d13	Q8R3D1	184	SGVTNMSSPHKNSAP	sp	1	400	TBC1 domain family member 13	Tbc1d13 S184	-0.340088	-0.0460283	0.0672225	-0.155426	0.000515803	0.639411	0.519118	0.196918	636				1710				2346				0.000515803	1997	759		1683		2442	1173		Tbc1d13
Srsf4|Q8VE97|401|KDTDHSRSPSRSVSK|sp|2|489	Srsf4	Q8VE97	401	KDTDHSRSPSRSVSK	sp	2	489	Serine/arginine-rich-splicing factor 4	Srsf4 S401	0.361794	0.319697	-0.0670351	0.0617198	0.000875206	0.0221663	0.576264	0.75354	1099	1393			1712	1076			2811	2469			0.000875206	2342	890		1552		2442	1174		Srsf4
Iqsec2|Q5DU25|334|LERKYGGSFLSRRAA|sp|1|1478	Iqsec2	Q5DU25	334	LERKYGGSFLSRRAA	sp	1	1478	IQ motif and SEC7 domain-containing protein 2	Iqsec2 S334	0.506483		-0.0674299		0.00606115		0.785942		1771				1049				2820				0.00606115	4383	1551		891		2442	1175		Iqsec2
Coil|Q5SU73|122|KLMEDEETDQGYKSL|sp|1|570	Coil	Q5SU73	122	KLMEDEETDQGYKSL	sp	1	570	Coilin	Coil T122	-0.348217	-0.410462	0.0451099	0.135318	0.00204504	0.00683026	0.748288	0.439952	1099	537			1652	372			2751	909			0.00204504	3129	1153		1290		2443	1176		Coil
Atp2b1|G5E829|1165|HIPLIDDTDAEDDAP|sp|1|1220	Atp2b1	G5E829	1165	HIPLIDDTDAEDDAP	sp	1	1220	Plasma membrane calcium-transporting ATPase 1	Atp2b1 T1165	-0.382505	0.0361352	0.166121	0.0272	0.00130763	0.745908	0.208733	0.864788	912				1394				2306				0.00130763	2698	1012		1432		2444	1177		Atp2b1
Plec|Q9QXS1|3784|RQQNLASYDYVRRRL|sp|1|4691	Plec	Q9QXS1	3784	RQQNLASYDYVRRRL	sp	1	4691	Plectin	Plec Y3784	0.481236		0.113686		0.00488819		0.585886		1678				1133				2811				0.00488819	4085	1463		983		2446	1178		Plec
Evl|P70429|150|EQQHRQESLERRISA|sp|1|414	Evl	P70429	150	EQQHRQESLERRISA	sp	1	414	Ena/VASP-like protein	Evl S150	-0.835963	0.0111278	0.574472	0.319292	0.0200979	0.975818	0.210249	0.392609	2494				146				2640				0.0200979	6537	2168		279		2447	1179		Evl
Arhgap23|Q69ZH9|423|GYRSYSPSFQRRTGL|sp|1|1483	Arhgap23	Q69ZH9	423	GYRSYSPSFQRRTGL	sp	1	1483	Rho GTPase-activating protein 23	Arhgap23 S423	0.400014		-0.101202		0.00176086		0.484379		1329				1498				2827				0.00176086	2957	1101		1347		2448	1180		Arhgap23
Dag1|Q62165|237|NNRLFDMSAFMAGPG|sp|1|893	Dag1	Q62165	237	NNRLFDMSAFMAGPG	sp	1	893	Dystroglycan	Dag1 S237	-0.585973		-0.108115		0.00958642		0.718065		1928				484				2412				0.00958642	5104	1785		665		2450	1181		Dag1
Smap1|Q91VZ6|180;181|QLEPKKSTSPKNAAE;LEPKKSTSPKNAAEP|sp|1|440	Smap1	Q91VZ6	180;181	QLEPKKSTSPKNAAE;LEPKKSTSPKNAAEP	sp	1	440	Stromal membrane-associated protein 1	Smap1 T180+S181	0.41602		-0.0192754		0.00241182		0.92159		1425				1417				2842				0.00241182	3278	1194		1257		2451	1182		Smap1
Dnm1|P39053-4|857|ASPSRPESPRPPFDL|sp|NA|864	Dnm1	P39053-4	857	ASPSRPESPRPPFDL	sp	NA	864	Dynamin-1	Dnm1 S857	0.754955	0.100263	-0.602261	0.191628	0.0170621	0.52731	0.145845	0.335289	2237				518				2755				0.0170621	6184	2085		368		2453	1183		Dnm1
Carmil2|Q3V3V9|1119|RASGGAESKRKQSKD|sp|1|1296	Carmil2	Q3V3V9	1119	RASGGAESKRKQSKD	sp	1	1296	Capping protein, Arp2/3 and myosin-I linker protein 2 (RLTPR)	Carmil2 S1119	0.439772		-0.0044143		0.00332032		0.984837		1520				1302				2822				0.00332032	3591	1298		1156		2454	1184		Carmil2
Ahctf1|Q8CJF7|2142|ALRTRQKSISNTSKL|sp|1|2243	Ahctf1	Q8CJF7	2142	ALRTRQKSISNTSKL	sp	1	2243	Protein ELYS	Ahctf1 S2142	0.431046		-0.0239811		0.00301403		0.907282		1486				1350				2836				0.00301403	3486	1261		1193		2454	1185		Ahctf1
Iws1|Q8C1D8|667|PQRRRLSSTGGQTPR|sp|1|766	Iws1	Q8C1D8	667	PQRRRLSSTGGQTPR	sp	1	766	Protein IWS1 homolog	Iws1 S667	0.478027	0.352244	0.162798	-0.00170383	0.00484945	0.00672057	0.416991	0.993596	1674	970			1147	916			2821	1886			0.00484945	4074	1459		996		2455	1186		Iws1
Camkv|Q3UHL1|441|DRSATPATDGRATPA|sp|1|512	Camkv	Q3UHL1	441	DRSATPATDGRATPA	sp	1	512	CaM kinase-like vesicle-associated protein	Camkv T441	-0.320161	-0.561098	-0.0134149	0.086655	0.000316536	3.06439e-05	0.901562	0.398216	528				1870				2398				0.000316536	1727	660		1797		2457	1187		Camkv
L1cam|P11627|1179;1181|KDETFGEYRSLESDN;ETFGEYRSLESDNEE|sp|1|1260	L1cam	P11627	1179;1181	KDETFGEYRSLESDN;ETFGEYRSLESDNEE	sp	1	1260	Neural cell adhesion molecule L1	L1cam Y1179+S1181	-0.471706		-0.0547989		0.00460473		0.806523		1445				877				2322				0.00460473	3982	1429		1029		2458	1188		L1cam
Cttn|Q60598|401;421|QARAKKQTPPASPSP;RPPSSPIYEDAAPFK|sp|1|546	Cttn	Q60598	401;421	QARAKKQTPPASPSP;RPPSSPIYEDAAPFK	sp	1	546	Cttn protein (Src substrate cortactin)	Cttn T401+Y421	0.345479	0.0819465	0.0705181	0.0197263	0.00062674	0.422416	0.516666	0.907939	1025				1804				2829				0.00062674	2117	809		1649		2458	1189		Cttn
Zfp36l2:Zfp36l1|P23949:P23950|480:334|LPIFSRLSISDDXXX:LPIFSRLSISDDXXX|sp:sp|1:1|484:338	Zfp36l2:Zfp36l1	P23949:P23950	480:334	LPIFSRLSISDDXXX:LPIFSRLSISDDXXX	sp:sp	1:1	484:338	mRNA decay activator protein ZFP36L2 (Butyrate response factor 2) (TPA-induced sequence 11d) (Zinc finger protein 36, C3H1 type-like 2) (ZFP36-like 2)	Zfp36l2 S480	0.487404	0.305975	-0.217439	-0.104061	0.00541966	0.0809255	0.298069	0.677208	1718				1111				2829				0.00541966	4214	1496		962		2458	1190		Zfp36l2
Rbm8a|Q9CWZ3|42|RKGRGFGSEEGSRAR|sp|1|174	Rbm8a	Q9CWZ3	42	RKGRGFGSEEGSRAR	sp	1	174	RNA-binding protein 8A	Rbm8a S42	0.409781	-0.0138494	0.103588	-0.172543	0.00215181	0.942887	0.500613	0.394066	1401				1446				2847				0.00215181	3172	1170		1292		2462	1191		Rbm8a
Map2|P20357|969|LDTVLEKSEEHIDSK|sp|1|1828	Map2	P20357	969	LDTVLEKSEEHIDSK	sp	1	1828	Microtubule-associated protein 2	Map2 S969	0.497822	0.315023	-0.111794	-0.380658	0.00589186	0.00506164	0.619216	0.0194783	1755	982		66	1075	1221		108	2830	2203		174	0.00589186	4337	1537		926		2463	1192		Map2
Usp6nl|Q80XC3|405|SSRREDGSPRKNHEH|sp|1|819	Usp6nl	Q80XC3	405	SSRREDGSPRKNHEH	sp	1	819	USP6 N-terminal-like protein	Usp6nl S405	-0.357767	-0.0456087	0.19836	0.157095	0.000893823	0.579844	0.110313	0.136556	787				1582				2369				0.000893823	2357	896		1572		2468	1193		Usp6nl
Map2|P20357|1445|TGRGRISTPERKVAK|sp|1|1828	Map2	P20357	1445	TGRGRISTPERKVAK	sp	1	1828	Microtubule-associated protein 2	Map2 T1445	-0.543803	-0.271724	0.346957	0.0917137	0.00812292	0.0345893	0.174159	0.590326	1812				601				2413				0.00812292	4864	1707		762		2469	1194		Map2
Camsap1|A2AHC3|1359|KSVHREESYSDSGTK|sp|1|1581	Camsap1	A2AHC3	1359	KSVHREESYSDSGTK	sp	1	1581	Calmodulin-regulated spectrin-associated protein 1	Camsap1 S1359	-0.34296	0.0262213	0.26122	0.0714321	0.000617248	0.831804	0.046844	0.624798	688		226		1690		248		2378		474		0.000617248	2107	806		1664		2470	1195		Camsap1
Ntrk2|P15209|478|SNDDDSASPLHHISN|sp|1|821	Ntrk2	P15209	478	SNDDDSASPLHHISN	sp	1	821	BDNF/NT-3 growth factors receptor	Ntrk2 S478	-0.355601	0.0396712	-0.0263908	-0.0226346	0.00086113	0.752678	0.843292	0.904981	774				1601				2375				0.00086113	2331	886		1586		2472	1196		Ntrk2
Hnrnpk|P61979|39|AFKRSRNTDEMVELR|sp|1|463	Hnrnpk	P61979	39	AFKRSRNTDEMVELR	sp	1	463	Heterogeneous nuclear ribonucleoprotein K	Hnrnpk T39	0.409163		0.133922		0.00224262		0.378033		1415				1452				2867				0.00224262	3207	1176		1296		2472	1197		Hnrnpk
Dock4|P59764|1778|NPTPSSWSLDSGKEA|sp|1|1978	Dock4	P59764	1778	NPTPSSWSLDSGKEA	sp	1	1978	Dedicator of cytokinesis protein 4	Dock4 S1778	-0.416898	-0.144252	0.100017	0.0656531	0.00264185	0.115023	0.538688	0.609674	1189				1172				2361				0.00264185	3355	1218		1256		2474	1198		Dock4
Mtdh|Q80WJ7|459|DNSHTQDTEDLEKDT|sp|1|579	Mtdh	Q80WJ7	459	DNSHTQDTEDLEKDT	sp	1	579	Protein LYRIC	Mtdh T459	0.353557		0.188236		0.000818237		0.118144		1087				1752				2839				0.000818237	2307	880		1595		2475	1199		Mtdh
Hnrnph2:Hnrnph1|P70333:O35737|63:63|EAFVELESEDEVKLA:EAFVELESEDEVKLA|sp:sp|1:1|449:449	Hnrnph2:Hnrnph1	P70333:O35737	63:63	EAFVELESEDEVKLA:EAFVELESEDEVKLA	sp:sp	1:1	449:449	Heterogeneous nuclear ribonucleoprotein H2 (hnRNP H2) (Heterogeneous nuclear ribonucleoprotein H') (hnRNP H') [Cleaved into: Heterogeneous nuclear ribonucleoprotein H2, N-terminally processed]	Hnrnph2 S63	0.230358	0.340362	0.190195	0.125256	0.0262669	0.000608044	0.163252	0.193673	2499	425			2616	970			5115	1395			0.000608044	2091	797		1680		2477	1200		Hnrnph2
Prkca|P20444|497|MDGVTTRTFCGTPDY|sp|1|672	Prkca	P20444	497	MDGVTTRTFCGTPDY	sp	1	672	Protein kinase C (EC 2.7.11.13)	Prkca T497	-0.810469	0.231442	0.63174	0.136312	0.0203815	0.401044	0.16493	0.736999	2507				162				2669				0.0203815	6578	2179		299		2478	1201		Prkca
Ank2|Q8C8R3|1700;1717|TELKKGSSEESVDED;LVPEPLPTAKATSPL|sp|1|3898	Ank2	Q8C8R3	1700;1717	TELKKGSSEESVDED;LVPEPLPTAKATSPL	sp	1	3898	Ankyrin-2	Ank2 S1700+T1717	-0.597878	0.0970733	0.311583	0.143879	0.0109333	0.361379	0.283322	0.294116	2028				452				2480				0.0109333	5335	1849		631		2480	1202		Ank2
Shank1|D3YZU1|1539|VLPTSPTSPRGNEEN|sp|1|2167	Shank1	D3YZU1	1539	VLPTSPTSPRGNEEN	sp	1	2167	SH3 and multiple ankyrin repeat domains protein 1	Shank1 S1539	0.532136	-0.0454405	-0.0722823	-0.166531	0.00768301	0.82314	0.790953	0.468633	1856				958				2814				0.00768301	4757	1677		804		2481	1203		Shank1
F11r|O88792|285;288|KVIYSQPSTRSEGEF;YSQPSTRSEGEFKQT|sp|1|300	F11r	O88792	285;288	KVIYSQPSTRSEGEF;YSQPSTRSEGEFKQT	sp	1	300	Junctional adhesion molecule A (JAM-A) (Junctional adhesion molecule 1) (JAM-1) (CD antigen CD321)	F11r S285+S288	-0.38807		0.264875		0.00166445		0.086819		994				1362				2356				0.00166445	2902	1080		1402		2482	1204		F11r
Ank2|Q8C8R3|3044;3050|PDTTPARTPTEEGTP;RTPTEEGTPTSEQNP|sp|1|3898	Ank2	Q8C8R3	3044;3050	PDTTPARTPTEEGTP;RTPTEEGTPTSEQNP	sp	1	3898	Ankyrin-2	Ank2 T3044+T3050	0.414361		-0.111976		0.00262573		0.48202		1445				1430				2875				0.00262573	3348	1215		1269		2484	1205		Ank2
Ank2|Q8C8R3|1686|QKQKEESSQSSEEKT|sp|1|3898	Ank2	Q8C8R3	1686	QKQKEESSQSSEEKT	sp	1	3898	Ankyrin-2	Ank2 S1686	-0.480969	-0.114137	-0.236567	-0.215821	0.00545842	0.336189	0.25296	0.169542	1548				827				2375				0.00545842	4222	1501		986		2487	1206		Ank2
Fgd1|P52734|665|LVSGKQRSLELQART|sp|1|960	Fgd1	P52734	665	LVSGKQRSLELQART	sp	1	960	FYVE, RhoGEF and PH domain-containing protein 1	Fgd1 S665	0.453159		-0.471914		0.00491319		0.0472592		1680		219		1252		83		2932		302		0.00491319	4090	1464		1027		2491	1207		Fgd1
Arhgap39|P59281|128|DNSPGRGSRDGSTGS|sp|1|1107	Arhgap39	P59281	128	DNSPGRGSRDGSTGS	sp	1	1107	Rho GTPase-activating protein 39	Arhgap39 S128	-0.505665	-0.0107622	0.454339	-0.0304729	0.00663522	0.936209	0.0756045	0.857347	1667				736				2403				0.00663522	4519	1597		895		2492	1208		Arhgap39
Rbm15|Q0VBL3|655|GGRHLDRSPESERPR|sp|1|962	Rbm15	Q0VBL3	655	GGRHLDRSPESERPR	sp	1	962	RNA-binding protein 15 (One-twenty two protein 1) (RNA-binding motif protein 15)	Rbm15 S655	-0.545396	0.0653137	0.43395	0.0969657	0.00862846	0.470884	0.110256	0.404769	1850				596				2446				0.00862846	4945	1737		755		2492	1209		Rbm15
Sptbn1|Q62261|2339|VVTITSESSPGKREK|sp|1|2363	Sptbn1	Q62261	2339	VVTITSESSPGKREK	sp	1	2363	Spectrin beta chain, non-erythrocytic 1	Sptbn1 S2339	-0.499363	-0.303094	0.136425	0.224998	0.00648482	0.110526	0.544912	0.365239	1648				758				2406				0.00648482	4478	1580		917		2497	1210		Sptbn1
Mycbp2|Q7TPH6|2914|SGASSPRSSSPQDKN|sp|1|4749	Mycbp2	Q7TPH6	2914	SGASSPRSSSPQDKN	sp	1	4749	E3 ubiquitin-protein ligase MYCBP2	Mycbp2 S2914	-0.333592	-0.218348	0.01952	-0.00985439	0.000540495	0.0150225	0.868856	0.94649	649				1758				2407				0.000540495	2023	774		1727		2501	1211		Mycbp2
Spen|Q62504|1267|YRSSRQISEDSERTS|sp|1|3644	Spen	Q62504	1267	YRSSRQISEDSERTS	sp	1	3644	Msx2-interacting protein	Spen S1267	-0.357207	-0.150894	0.000851031	0.0730764	0.000988458	0.060332	0.995699	0.487526	820				1589				2409				0.000988458	2434	924		1577		2501	1212		Spen
Camk2g|A0A286YCB8|127;131|FSVGRQSSAPASPAA;RQSSAPASPAASAAG|tr|1|224	Camk2g	A0A286YCB8	127;131	FSVGRQSSAPASPAA;RQSSAPASPAASAAG	tr	1	224	Calcium/calmodulin-dependent protein kinase type II subunit gamma	Camk2g S127+S131	0.364548	0.340392	0.056568	-0.000292889	0.00116404	0.00264467	0.660899	0.998728	1187	721			1694	969			2881	1690			0.00116404	2579	970		1534		2504	1213		Camk2g
Rbm26|Q6NZN0|523|PNFNRTNSPGFQKKV|sp|1|1012	Rbm26	Q6NZN0	523	PNFNRTNSPGFQKKV	sp	1	1012	RNA-binding protein 26	Rbm26 S523	0.356281	0.0620645	-0.0917563	0.0215709	0.000989914	0.461508	0.432732	0.870938	1127				1737				2864				0.000989914	2439	925		1581		2506	1214		Rbm26
Psd3|Q2PFD7|316|HPPERTASPVSKEFA|sp|1|1037	Psd3	Q2PFD7	316	HPPERTASPVSKEFA	sp	1	1037	PH and SEC7 domain-containing protein 3 (Psd3 protein)	Psd3 S316	0.449511		-0.320798		0.00421162		0.10805		1604				1262				2866				0.00421162	3860	1389		1117		2506	1215		Psd3
Camk2b|P28652|363|TNSTKNSSAITSPKG|sp|1|542	Camk2b	P28652	363	TNSTKNSSAITSPKG	sp	1	542	Calcium/calmodulin-dependent protein kinase type II subunit beta	Camk2b S363	-0.383346	0.0842248	0.140886	-0.110451	0.00167532	0.39162	0.301784	0.386164	999				1389				2388				0.00167532	2908	1082		1427		2509	1216		Camk2b
Camsap2|Q8C1B1|1248|IHRDHIESPKTPIKG|sp|1|1461	Camsap2	Q8C1B1	1248	IHRDHIESPKTPIKG	sp	1	1461	Calmodulin-regulated spectrin-associated protein 2	Camsap2 S1248	-0.364642	-0.027883	0.0909339	-0.0632857	0.00118848	0.746091	0.461105	0.545759	876				1519				2395				0.00118848	2601	977		1532		2509	1217		Camsap2
Pdcd11|Q6NS46|1468|GKRERQESESEQELV|sp|1|1862	Pdcd11	Q6NS46	1468	GKRERQESESEQELV	sp	1	1862	Protein RRP5 homolog (Apoptosis-linked gene 4 protein) (Programmed cell death protein 11)	Pdcd11 S1468	0.369587	0.289231	-0.116203	-0.153854	0.00129624	0.00749636	0.355195	0.215734	1242	1010			1667	1221			2909	2231			0.00129624	2687	1007		1503		2510	1218		Pdcd11
Map2|P20357|726;746|FGRGHDLSPLASDIL;SMDEGDDYLPPTTPA|sp|1|1828	Map2	P20357	726;746	FGRGHDLSPLASDIL;SMDEGDDYLPPTTPA	sp	1	1828	Microtubule-associated protein 2	Map2 S726+Y746	0.646701		-0.372912		0.0137434		0.255346		2118				682				2800				0.0137434	5749	1979		532		2511	1219		Map2
Nedd4l|Q8CFI0|347|VSRRLQITPDSNGEQ|sp|1|1004	Nedd4l	Q8CFI0	347	VSRRLQITPDSNGEQ	sp	1	1004	E3 ubiquitin-protein ligase NEDD4-like	Nedd4l T347	0.415051	0.120924	-0.203926	-0.172802	0.00290815	0.459157	0.207366	0.410625	1471				1424				2895				0.00290815	3445	1247		1264		2511	1220		Nedd4l
Shisa6|Q3UH99|242;252|HCERETISAIDTSPK;DTSPKENTPVRSTSK|sp|1|525	Shisa6	Q3UH99	242;252	HCERETISAIDTSPK;DTSPKENTPVRSTSK	sp	1	525	Protein shisa-6	Shisa6 S242+T252	-0.488056	-0.186827	0.657026	0.314825	0.0141071	0.115052	0.0418417	0.0695519	2218		138		800		29		3018		167		0.0141071	5822	2001		515		2516	1221		Shisa6
Rps6|P62754|240|RLSSLRASTSKSESS|sp|1|249	Rps6	P62754	240	RLSSLRASTSKSESS	sp	1	249	40S ribosomal protein S6 (Phosphoprotein NP33)	Rps6 S240	-0.527339	-0.0301344	-0.117395	-0.105517	0.00795976	0.773942	0.641687	0.384369	1792				661				2453				0.00795976	4823	1697		820		2517	1222		Rps6
Adgrb2|Q8CGM1|1452|GSTMKLGSLERKKLR|sp|1|1561	Adgrb2	Q8CGM1	1452	GSTMKLGSLERKKLR	sp	1	1561	Adhesion G protein-coupled receptor B2	Adgrb2 S1452	-0.549597		0.148564		0.00937954		0.576312		1906				588				2494				0.00937954	5066	1772		746		2518	1223		Adgrb2
Brwd1|Q921C3|1857|GSETDVDSDGGAVRE|sp|1|2304	Brwd1	Q921C3	1857	GSETDVDSDGGAVRE	sp	1	2304	Bromodomain and WD repeat-containing protein 1	Brwd1 S1857	-0.372853	-0.215171	-0.165991	-0.137567	0.0013845	0.0366782	0.202608	0.281894	928	1377			1461	1364			2389	2741			0.0013845	2744	1030		1489		2519	1224		Brwd1
Map2|P20357|1650;1657|KKVAIIRTPPKSPAT;TPPKSPATPKQLRLI|sp|1|1828	Map2	P20357	1650;1657	KKVAIIRTPPKSPAT;TPPKSPATPKQLRLI	sp	1	1828	Microtubule-associated protein 2	Map2 T1650+T1657	0.61631	-0.506795	-0.0781229	0.226568	0.0126203	0.00313724	0.82518	0.222848	2065				749				2814				0.0126203	5576	1922		598		2520	1225		Map2
Fkbp15|Q6P9Q6|14|EDDTDFLSPSGGAKL|sp|1|1216	Fkbp15	Q6P9Q6	14	EDDTDFLSPSGGAKL	sp	1	1216	Peptidylprolyl isomerase (EC 5.2.1.8)	Fkbp15 S14	0.34875	0.0817367	0.0116677	0.0724199	0.000883711	0.400748	0.934901	0.586244	1101				1782				2883				0.000883711	2350	893		1627		2520	1226		Fkbp15
Map4|P27546|876|SRSSGALSVDKKPTS|sp|1|1125	Map4	P27546	876	SRSSGALSVDKKPTS	sp	1	1125	Microtubule-associated protein 4	Map4 S876	-0.501372	0.146971	0.396278	-0.052369	0.00694472	0.412819	0.103881	0.8518	1686				747				2433				0.00694472	4577	1614		908		2522	1227		Map4
Sptbn2|Q68FG2|1305|MLTAQDVSYDEARNL|tr|1|2388	Sptbn2	Q68FG2	1305	MLTAQDVSYDEARNL	tr	1	2388	Spectrin beta, non-erythrocytic 2	Sptbn2 S1305	0.34627		0.141598		0.000843552		0.206352		1092				1801				2893				0.000843552	2322	883		1644		2527	1228		Sptbn2
Arhgef12|Q8R4H2|637|LSTPSSVSPEPQDPA|sp|1|1543	Arhgef12	Q8R4H2	637	LSTPSSVSPEPQDPA	sp	1	1543	Rho guanine nucleotide exchange factor 12	Arhgef12 S637	0.38595		0.0901341		0.00181907		0.525846		1340				1571				2911				0.00181907	2993	1114		1415		2529	1229		Arhgef12
Fip1l1|Q9D824|280|DRYGRAESPDLRRLP|sp|1|581	Fip1l1	Q9D824	280	DRYGRAESPDLRRLP	sp	1	581	Pre-mRNA 3'-end-processing factor FIP1	Fip1l1 S280	-0.44811	0.022701	-0.133773	0.155802	0.00443226	0.890374	0.473078	0.380643	1425				977				2402				0.00443226	3918	1409		1122		2531	1230		Fip1l1
Luc7l|Q9CYI4|363|GKTASRRSEEKEAGE|sp|1|371	Luc7l	Q9CYI4	363	GKTASRRSEEKEAGE	sp	1	371	Putative RNA-binding protein Luc7-like 1	Luc7l S363	-0.409649	-0.00832199	0.288421	0.202774	0.00282251	0.9622	0.0978076	0.251021	1213				1222				2435				0.00282251	3422	1238		1293		2531	1231		Luc7l
Chrm1|P12657|451|KIPKRPGSVHRTPSR|sp|1|460	Chrm1	P12657	451	KIPKRPGSVHRTPSR	sp	1	460	Muscarinic acetylcholine receptor M1	Chrm1 S451	-0.455953	-0.122456	0.340273	-0.152072	0.00474057	0.199331	0.102762	0.225994	1465				948				2413				0.00474057	4028	1446		1090		2536	1232		Chrm1
C530008M17Rik:Kiaa1211|E9Q5L4:Q5PR69|1100:1016|VPEKKPASPPLPAGQ:VPEKKPASPPLPAGQ|tr:sp|1:1|1291:1207	C530008M17Rik:Kiaa1211	E9Q5L4:Q5PR69	1100:1016	VPEKKPASPPLPAGQ:VPEKKPASPPLPAGQ	tr:sp	1:1	1291:1207	RIKEN cDNA C530008M17 gene	C530008M17Rik S1100	0.559178		-0.302977		0.0104451		0.25934		1964				889				2853				0.0104451	5247	1825		713		2538	1233		C530008M17Rik
Camkv|Q3UHL1|436;446|VTPATDRSATPATDG;PATDGRATPATEEST|sp|1|512	Camkv	Q3UHL1	436;446	VTPATDRSATPATDG;PATDGRATPATEEST	sp	1	512	CaM kinase-like vesicle-associated protein	Camkv S436+T446	-0.401116	-0.390625	0.0618456	-0.0552377	0.00245925	0.0204941	0.70373	0.820133	1167				1283				2450				0.00245925	3295	1202		1342		2544	1234		Camkv
Apc|Q61315|96|MSLRSYGSREGSVSS|sp|1|2845	Apc	Q61315	96	MSLRSYGSREGSVSS	sp	1	2845	Adenomatous polyposis coli protein	Apc S96	-0.349406	-0.0964882	0.141321	0.0675034	0.000983413	0.467038	0.22038	0.725402	818				1644				2462				0.000983413	2428	921		1624		2545	1235		Apc
Arhgap20|Q6IFT4|20|AQPGRSSSLTGMSRI|sp|1|1182	Arhgap20	Q6IFT4	20	AQPGRSSSLTGMSRI	sp	1	1182	Rho GTPase-activating protein 20	Arhgap20 S20	-0.429256	-0.35901	0.040437	0.154898	0.00371941	0.0135172	0.840754	0.370236	1337	824			1094	559			2431	1383			0.00371941	3712	1347		1204		2551	1236		Arhgap20
Srrm2|Q8BTI8|1453;1455;1457|PQTPRARSHSPSSPE;TPRARSHSPSSPERN;RARSHSPSSPERNNK|sp|1|2703	Srrm2	Q8BTI8	1453;1455;1457	PQTPRARSHSPSSPE;TPRARSHSPSSPERN;RARSHSPSSPERNNK	sp	1	2703	Serine/arginine repetitive matrix protein 2	Srrm2 S1453+S1455+S1457	-0.720166	-0.00955189	0.645158	0.0797353	0.0191442	0.934118	0.11888	0.519992	2456				249				2705				0.0191442	6442	2142		409		2551	1237		Srrm2
Bcl11a|Q9QYE3|718;722|SGRSGTGSGGSTPHI;GTGSGGSTPHISGPG|sp|1|773	Bcl11a	Q9QYE3	718;722	SGRSGTGSGGSTPHI;GTGSGGSTPHISGPG	sp	1	773	B-cell lymphoma/leukemia 11A	Bcl11a S718+T722	-0.524131		-0.305552		0.0083326		0.209961		1830				668				2498				0.0083326	4904	1722		830		2552	1238		Bcl11a
Arhgef2|Q60875|955|EEVSSRLSPPHSPRD|sp|1|985	Arhgef2	Q60875	955	EEVSSRLSPPHSPRD	sp	1	985	Rho guanine nucleotide exchange factor 2	Arhgef2 S955	-0.474831	-0.0804328	0.273991	-0.388379	0.00594224	0.623227	0.191703	0.0791533	1602				856				2458				0.00594224	4353	1542		1011		2553	1239		Arhgef2
Eif4b|Q8BGD9|498;504|PPARSQSSDTEQPSP;SSDTEQPSPTSGGGK|sp|1|611	Eif4b	Q8BGD9	498;504	PPARSQSSDTEQPSP;SSDTEQPSPTSGGGK	sp	1	611	Eif4b protein (Eukaryotic translation initiation factor 4B)	Eif4b S498+S504	0.320112	0.0884386	-0.0869671	-0.163461	0.000514089	0.416879	0.362199	0.241684	982				1957				2939				0.000514089	1992	756		1799		2555	1240		Eif4b
Lima1|Q9ERG0|488|NAGESPHSPGVEDAP|sp|1|753	Lima1	Q9ERG0	488	NAGESPHSPGVEDAP	sp	1	753	LIM domain and actin-binding protein 1	Lima1 S488	0.363145	0.894503	0.160352	-0.0260854	0.00134549	5.37111e-06	0.203769	0.868288	1254				1703				2957				0.00134549	2717	1020		1540		2560	1241		Lima1
Bsn|O88737|1173|PAFMSLYSPTETPSG|sp|1|3942	Bsn	O88737	1173	PAFMSLYSPTETPSG	sp	1	3942	Protein bassoon	Bsn S1173	0.335052	0.134036	0.252084	0.123858	0.000717997	0.123742	0.0512551	0.276219	1058				1863				2921				0.000717997	2219	844		1717		2561	1242		Bsn
Dlgap1|Q9D415|362;368|KAMGDEDSGDSDTSP;DSGDSDTSPKPSPKV|sp|1|992	Dlgap1	Q9D415	362;368	KAMGDEDSGDSDTSP;DSGDSDTSPKPSPKV	sp	1	992	Disks large-associated protein 1	Dlgap1 S362+S368	-0.425096	-0.400779	0.00482206	0.115354	0.00361957	0.00179679	0.982928	0.390709	1323				1126				2449				0.00361957	3688	1340		1223		2563	1243		Dlgap1
Snta1|Q61234|183;187|GTSVGWDSPPASPLQ;GWDSPPASPLQRQPS|sp|1|503	Snta1	Q61234	183;187	GTSVGWDSPPASPLQ;GWDSPPASPLQRQPS	sp	1	503	Alpha-1-syntrophin	Snta1 S183+S187	0.24081	0.358302	0.137188	0.0641929	0.00481934	0.0012714	0.183276	0.59367	1670	559			2534	889			4204	1448			0.0012714	2660	995		1568		2563	1244		Snta1
Tjp1|P39447|179|DRRSVASSQPAKPTK|sp|1|1745	Tjp1	P39447	179	DRRSVASSQPAKPTK	sp	1	1745	Tight junction protein ZO-1	Tjp1 S179	-0.373824	0.0449072	0.0224879	0.08588	0.00167893	0.665889	0.887768	0.50562	1001				1454				2455				0.00167893	2909	1083		1485		2568	1245		Tjp1
Palm|Q9Z0P4|153;157|PKENRTSTPVRSPGG;RTSTPVRSPGGSTMM|sp|1|383	Palm	Q9Z0P4	153;157	PKENRTSTPVRSPGG;RTSTPVRSPGGSTMM	sp	1	383	Paralemmin-1	Palm T153+S157	-0.444786	-0.235447	0.182666	-0.121356	0.0046468	0.0143845	0.324229	0.287143	1452	861			994	1225			2446	2086			0.0046468	3999	1437		1135		2572	1246		Palm
Atp2b2|Q9R0K7|19|KNQRNESSHGGEFGC|sp|1|1198	Atp2b2	Q9R0K7	19	KNQRNESSHGGEFGC	sp	1	1198	Calcium-transporting ATPase (EC 7.2.2.10)	Atp2b2 S19	0.347145	-0.0882635	-0.0372786	0.0440958	0.00102599	0.397854	0.769501	0.779342	1135				1795				2930				0.00102599	2462	933		1640		2573	1247		Atp2b2
Gpm6a|P35802|268;270|ELHDIHSTRSKERLN;HDIHSTRSKERLNAY|sp|1|278	Gpm6a	P35802	268;270	ELHDIHSTRSKERLN;HDIHSTRSKERLNAY	sp	1	278	Neuronal membrane glycoprotein M6-a (M6a)	Gpm6a T268+S270	-0.37206	-0.0659743	0.318846	0.21567	0.00169278	0.770999	0.0505269	0.411668	1005				1466				2471				0.00169278	2916	1085		1491		2576	1248		Gpm6a
Epb41l1|Q9Z2H5|541;550|RERRLPSSPASPSPK;ASPSPKGTPEKASER|sp|1|879	Epb41l1	Q9Z2H5	541;550	RERRLPSSPASPSPK;ASPSPKGTPEKASER	sp	1	879	Band 4.1-like protein 1	Epb41l1 S541+T550	-0.461979	-0.262904	0.119131	0.0708152	0.00557847	0.0152099	0.558806	0.61132	1561	888			917	1041			2478	1929			0.00557847	4260	1514		1065		2579	1249		Epb41l1
Adgrb2|Q8CGM1|1269|TGTLSRLSLDEDEEP|sp|1|1561	Adgrb2	Q8CGM1	1269	TGTLSRLSLDEDEEP	sp	1	1561	Adhesion G protein-coupled receptor B2	Adgrb2 S1269	-0.474098	-0.396767	-0.000496547	-0.0331244	0.00622027	0.0332972	0.998514	0.912692	1628	1322			862	409			2490	1731			0.00622027	4422	1562		1017		2579	1250		Adgrb2
Chrm3|Q9ERZ3|577|QQYQQRQSVIFHKRV|sp|1|589	Chrm3	Q9ERZ3	577	QQYQQRQSVIFHKRV	sp	1	589	Muscarinic acetylcholine receptor M3 (Mm3 mAChR)	Chrm3 S577	-0.607817	-0.362816	0.0863549	0.0729625	0.0135891	0.0937931	0.804688	0.827886	2184				438				2622				0.0135891	5725	1970		611		2581	1251		Chrm3
Dennd5b|A2RSQ0|178|LKLQRYNSYDINRDT|sp|1|1274	Dennd5b	A2RSQ0	178	LKLQRYNSYDINRDT	sp	1	1274	DENN domain-containing protein 5B	Dennd5b S178	0.37421	0.29828	-0.00806456	-0.327603	0.00177265	0.0108649	0.963906	0.04431	1332	1132		211	1650	1168		165	2982	2300		376	0.00177265	2968	1105		1480		2585	1252		Dennd5b
Zmynd8|A2A485|467|SMDFLDKSTASPAST|tr|1|1094	Zmynd8	A2A485	467	SMDFLDKSTASPAST	tr	1	1094	Zinc finger, MYND-type-containing 8	Zmynd8 S467	-0.350519		0.136527		0.00116363		0.24882		871				1633				2504				0.00116363	2578	969		1618		2587	1253		Zmynd8
Map1a|Q9QYR6|1183|VSPEDTQSLSFSEES|sp|1|2776	Map1a	Q9QYR6	1183	VSPEDTQSLSFSEES	sp	1	2776	Microtubule-associated protein 1A	Map1a S1183	0.41048		0.259614		0.00334929		0.129064		1523				1444				2967				0.00334929	3597	1300		1289		2589	1254		Map1a
Apoe|P08226|139|VHTMLGQSTEEIRAR|sp|1|311	Apoe	P08226	139	VHTMLGQSTEEIRAR	sp	1	311	Apolipoprotein E	Apoe S139	-0.286428	-0.366706	0.166434	0.00817385	0.023062	0.00162393	0.300238	0.961358	2623	240			2219	528			4842	768			0.00162393	2874	1067		1522		2589	1255		Apoe
Cacng3|Q9JJV5|244;251|SRSTEPRSRDLSPIS;SRDLSPISKGFHTIP|sp|1|315	Cacng3	Q9JJV5	244;251	SRSTEPRSRDLSPIS;SRDLSPISKGFHTIP	sp	1	315	Voltage-dependent calcium channel gamma-3 subunit	Cacng3 S244+S251	-0.470852	-0.411312	-0.159233	-0.237555	0.0279708	0.0061432	0.57298	0.16873	2844	498			880	371			3724	869			0.0061432	4400	1557		1033		2590	1256		Cacng3
Rabgef1|Q9JM13|390|RYMSGQTSPRKQESE|sp|1|491	Rabgef1	Q9JM13	390	RYMSGQTSPRKQESE	sp	1	491	Rab5 GDP/GTP exchange factor	Rabgef1 S390	-0.470757	0.0946976	0.0855696	-0.105467	0.00615656	0.409311	0.698569	0.486408	1617				881				2498				0.00615656	4404	1558		1034		2592	1257		Rabgef1
Zc3h13|E9Q784|353;355|PSPRRKRTPSPSYQR;PRRKRTPSPSYQRTL|sp|1|1729	Zc3h13	E9Q784	353;355	PSPRRKRTPSPSYQR;PRRKRTPSPSYQRTL	sp	1	1729	Zinc finger CCCH domain-containing protein 13	Zc3h13 T353+S355	-0.30994	0.0330076	0.199039	-0.0322816	0.000458379	0.705373	0.0632034	0.788706	598				1971				2569				0.000458379	1915	726		1866		2592	1258		Zc3h13
Scaf11|A0A2I3BQU5|988|RNERDNYSPRWKERW|tr|1|1389	Scaf11	A0A2I3BQU5	988	RNERDNYSPRWKERW	tr	1	1389	SR-related CTD-associated factor 11	Scaf11 S988	-0.439557	-0.131802	0.298129	-0.0763063	0.00462364	0.0986987	0.123072	0.472397	1448				1024				2472				0.00462364	3990	1435		1158		2593	1259		Scaf11
Slc1a2|P43006|562|NGKSADCSVEEEPWK|sp|1|572	Slc1a2	P43006	562	NGKSADCSVEEEPWK	sp	1	572	Amino acid transporter	Slc1a2 S562	0.406265	0.257368	0.0536802	-0.0104796	0.00315864	0.0946227	0.760755	0.970679	1506				1470				2976				0.00315864	3547	1284		1311		2595	1260		Slc1a2
Adgrl3|Q80TS3|1226|SIGSGKTSGSRTPGR|sp|1|1537	Adgrl3	Q80TS3	1226	SIGSGKTSGSRTPGR	sp	1	1537	Adhesion G protein-coupled receptor L3	Adgrl3 S1226	-0.428085	-0.119681	0.13848	0.209661	0.00414629	0.570253	0.428779	0.428422	1401				1106				2507				0.00414629	3841	1387		1209		2596	1261		Adgrl3
C530008M17Rik:Kiaa1211|E9Q3Y7:Q5PR69|571:487|KETAQTDSPQPQERQ:KETAQTDSPQPQERQ|tr:sp|1:1|1288:1207	C530008M17Rik:Kiaa1211	E9Q3Y7:Q5PR69	571:487	KETAQTDSPQPQERQ:KETAQTDSPQPQERQ	tr:sp	1:1	1288:1207	RIKEN cDNA C530008M17 gene	C530008M17Rik S571	0.310982	0.0624079	0.0832181	0.144775	0.000481273	0.446208	0.365003	0.172719	967				2024				2991				0.000481273	1945	739		1859		2598	1262		C530008M17Rik
Arhgap1|Q5FWK3|50;51|KSDDSKSSSPEPVTH;SDDSKSSSPEPVTHL|sp|1|439	Arhgap1	Q5FWK3	50;51	KSDDSKSSSPEPVTH;SDDSKSSSPEPVTHL	sp	1	439	Rho GTPase-activating protein 1	Arhgap1 S50+S51	0.400856	0.0927107	0.00873876	0.214703	0.00293956	0.328291	0.965922	0.102791	1478				1495				2973				0.00293956	3466	1255		1344		2599	1263		Arhgap1
Taok2|Q6ZQ29|663|KMLLARHSLDQDLLR|sp|1|1240	Taok2	Q6ZQ29	663	KMLLARHSLDQDLLR	sp	1	1240	Serine/threonine-protein kinase TAO2	Taok2 S663	0.613859		-0.568014		0.0140719		0.0981356		2141				751				2892				0.0140719	5817	2000		602		2602	1264		Taok2
Hcn1|O88704|9|EGGGKPNSASNSRDD|sp|1|910	Hcn1	O88704	9	EGGGKPNSASNSRDD	sp	1	910	Potassium/sodium hyperpolarization-activated cyclic nucleotide-gated channel 1 (Brain cyclic nucleotide-gated channel 1) (BCNG-1) (Hyperpolarization-activated cation channel 2) (HAC-2)	Hcn1 S9	0.509984	-0.229004	-0.407494	-0.244832	0.00837508	0.342598	0.109036	0.44158	1896				1037				2933				0.00837508	4909	1723		879		2602	1265		Hcn1
Agap2|Q3UHD9|332|GREGGRASTRDRKML|sp|1|1186	Agap2	Q3UHD9	332	GREGGRASTRDRKML	sp	1	1186	Arf-GAP with GTPase, ANK repeat and PH domain-containing protein 2	Agap2 S332	0.47733	0.298676	0.219922	0.361702	0.00672587	0.0129595	0.300222	0.0355671	1808	1306		205	1152	1300		173	2960	2606		378	0.00672587	4539	1603		999		2602	1266		Agap2
Gapvd1|Q6PAR5|790|EDLRSECSSDFGGKD|sp|1|1458	Gapvd1	Q6PAR5	790	EDLRSECSSDFGGKD	sp	1	1458	GTPase-activating protein and VPS9 domain-containing protein 1	Gapvd1 S790	0.328824		-0.18081		0.000733379		0.107067		1067				1896				2963				0.000733379	2237	848		1754		2602	1267		Gapvd1
Arhgef6|Q8K4I3|679|QQGTRKDSVPQVLLP|sp|1|771	Arhgef6	Q8K4I3	679	QQGTRKDSVPQVLLP	sp	1	771	Rho guanine nucleotide exchange factor 6	Arhgef6 S679	-0.367061	-0.00854415	0.234255	0.0203873	0.00168616	0.938245	0.101046	0.88759	1003				1505				2508				0.00168616	2914	1084		1520		2604	1268		Arhgef6
Eif3d|O70194|161|SQKPRDSSVEVRSDW|sp|1|548	Eif3d	O70194	161	SQKPRDSSVEVRSDW	sp	1	548	Eukaryotic translation initiation factor 3 subunit D	Eif3d S161	0.439706	-0.0301711	-0.147908	0.119816	0.00475432	0.851435	0.420251	0.506607	1664				1304				2968				0.00475432	4034	1447		1157		2604	1269		Eif3d
Rbm15|Q0VBL3|709|PVRDRRGSLEKSQSD|sp|1|962	Rbm15	Q0VBL3	709	PVRDRRGSLEKSQSD	sp	1	962	RNA-binding protein 15 (One-twenty two protein 1) (RNA-binding motif protein 15)	Rbm15 S709	0.328265	0.130014	-0.00270865	-0.1562	0.000734319	0.179947	0.984344	0.220774	1068				1903				2971				0.000734319	2241	849		1757		2606	1270		Rbm15
Add2|Q9QYB8|674|QMTTNADTDGDSYKD|sp|1|725	Add2	Q9QYB8	674	QMTTNADTDGDSYKD	sp	1	725	Beta-adducin	Add2 T674	-0.313214	-0.191133	0.0369452	0.0625903	0.000527429	0.059482	0.716436	0.658222	643				1933				2576				0.000527429	2016	768		1840		2608	1271		Add2
Pak1|G5E884|184|EDDDDDATPPPVIAP|tr|1|544	Pak1	G5E884	184	EDDDDDATPPPVIAP	tr	1	544	Serine/threonine-protein kinase PAK 1	Pak1 T184	0.349181	0.0464305	0.0260529	-0.141983	0.00123235	0.645539	0.850175	0.244385	1213				1777				2990				0.00123235	2632	987		1625		2612	1272		Pak1
Prkcg|P63318|687;690|FVHPDARSPTSPVPV;PDARSPTSPVPVPVM|sp|1|697	Prkcg	P63318	687;690	FVHPDARSPTSPVPV;PDARSPTSPVPVPVM	sp	1	697	Protein kinase C (EC 2.7.11.13)	Prkcg S687+S690	0.359933	0.197071	-0.10547	-0.111796	0.00149569	0.0516631	0.400598	0.386231	1276				1719				2995				0.00149569	2804	1048		1564		2612	1273		Prkcg
Nefh|P19246|469|IRVTEGVTEEEDKEA|sp|1|1090	Nefh	P19246	469	IRVTEGVTEEEDKEA	sp	1	1090	Neurofilament heavy polypeptide (NF-H) (200 kDa neurofilament protein) (Neurofilament triplet H protein)	Nefh T469	0.445927		-0.0797981		0.00525665		0.694701		1705				1276				2981				0.00525665	4175	1486		1127		2613	1274		Nefh
Map1a|Q9QYR6|385|ERVRTESSEALKAEK|sp|1|2776	Map1a	Q9QYR6	385	ERVRTESSEALKAEK	sp	1	2776	Microtubule-associated protein 1A	Map1a S385	0.378032	-0.0410775	-0.0299948	0.0264736	0.00207418	0.709961	0.85333	0.869373	1390				1622				3012				0.00207418	3140	1159		1457		2616	1275		Map1a
Cacnb3|P54285|464|DRLLAQDSEHDHNDR|sp|1|484	Cacnb3	P54285	464	DRLLAQDSEHDHNDR	sp	1	484	Voltage-dependent L-type calcium channel subunit beta-3	Cacnb3 S464	-0.422116	0.0391211	0.35435	-0.0161954	0.00409805	0.619659	0.073407	0.8958	1394				1141				2535				0.00409805	3825	1382		1235		2617	1276		Cacnb3
Arhgap35|Q91YM2|1236|PKPKPRPSITKATWE|sp|1|1499	Arhgap35	Q91YM2	1236	PKPKPRPSITKATWE	sp	1	1499	Rho GTPase-activating protein 35 (Glucocorticoid receptor DNA-binding factor 1)	Arhgap35 S1236	0.395671		-0.391376		0.0029311		0.0444707		1474		180		1525		149		2999		329		0.0029311	3455	1251		1370		2621	1277		Arhgap35
Camkv|Q3UHL1|392|AKSDDIASADRSATP|sp|1|512	Camkv	Q3UHL1	392	AKSDDIASADRSATP	sp	1	512	CaM kinase-like vesicle-associated protein	Camkv S392	-0.379157	-0.379246	-0.150164	0.0497502	0.00224546	0.00207257	0.289001	0.736983	1129				1415				2544				0.00224546	3208	1177		1450		2627	1278		Camkv
Map1a|Q9QYR6|1634|VQGWRETSPTRGEPV|sp|1|2776	Map1a	Q9QYR6	1634	VQGWRETSPTRGEPV	sp	1	2776	Microtubule-associated protein 1A	Map1a S1634	-0.385749	-0.142023	0.278428	0.257791	0.00261548	0.0911044	0.089759	0.0454062	1185			273	1377			271	2562			544	0.00261548	3345	1214		1416		2630	1279		Map1a
Dnajc17|Q91WT4|112|RQAQAHGSEEEEESR|sp|1|303	Dnajc17	Q91WT4	112	RQAQAHGSEEEEESR	sp	1	303	DnaJ homolog subfamily C member 17	Dnajc17 S112	-0.407146	-0.183626	-0.0133483	0.0420983	0.00352591	0.48247	0.94934	0.9233	1304				1239				2543				0.00352591	3655	1326		1306		2632	1280		Dnajc17
Map1b|P14873|340|EERSQGSTSNSDWMK|sp|1|2464	Map1b	P14873	340	EERSQGSTSNSDWMK	sp	1	2464	Microtubule-associated protein 1B	Map1b T340	0.326682	-0.0831668	0.0989009	0.0348551	0.000809064	0.46196	0.340987	0.841797	1084				1913				2997				0.000809064	2298	873		1764		2637	1281		Map1b
Ank3|A0A087WRU2|269|LALDETETSPTKSPD|tr|1|851	Ank3	A0A087WRU2	269	LALDETETSPTKSPD	tr	1	851	Ankyrin-3	Ank3 T269	0.302965	0.223865	-0.0243798	0.0224945	0.000423754	0.0266914	0.808842	0.886444	936	1480			2078	1569			3014	3049			0.000423754	1875	710		1927		2637	1282		Ank3
Prpf38b|Q80SY5|321|KERRRSRSIDRGLDR|sp|1|542	Prpf38b	Q80SY5	321	KERRRSRSIDRGLDR	sp	1	542	Pre-mRNA-splicing factor 38B	Prpf38b S321	-0.511953		0.380164		0.00933396		0.133404		1903				711				2614				0.00933396	5055	1768		870		2638	1283		Prpf38b
Rbm33|Q9CXK9|243|QKDIKEESDEEDDDD|sp|1|1231	Rbm33	Q9CXK9	243	QKDIKEESDEEDDDD	sp	1	1231	RNA-binding protein 33	Rbm33 S243	-0.407608	0.237297	0.416976	0.0624508	0.00412333	0.368705	0.0466592	0.885433	1400		209		1233		115		2633		324		0.00412333	3837	1385		1255		2640	1284		Rbm33
Atp2b2|Q9R0K7|1156;1160|AALKQNSSPPSSLNK;QNSSPPSSLNKNNSA|sp|1|1198	Atp2b2	Q9R0K7	1156;1160	AALKQNSSPPSSLNK;QNSSPPSSLNKNNSA	sp	1	1198	Calcium-transporting ATPase (EC 7.2.2.10)	Atp2b2 S1156+S1160	-0.3683	-0.138222	-0.0285921	-0.00652692	0.00193829	0.173307	0.854738	0.972263	1077				1495				2572				0.00193829	3074	1136		1509		2645	1285		Atp2b2
Dnm1|P39053-4|851;857|PSRSGQASPSRPESP;ASPSRPESPRPPFDL|sp|NA|864	Dnm1	P39053-4	851;857	PSRSGQASPSRPESP;ASPSRPESPRPPFDL	sp	NA	864	Dynamin-1	Dnm1 S851+S857	0.679741		-0.516892		0.0201317		0.172635		2335				615				2950				0.0201317	6545	2171		475		2646	1286		Dnm1
Camsap1|A2AHC3|1237|EVVGHESSVELGGDS|sp|1|1581	Camsap1	A2AHC3	1237	EVVGHESSVELGGDS	sp	1	1581	Calmodulin-regulated spectrin-associated protein 1	Camsap1 S1237	-0.49888	-0.210564	-0.123071	-0.0962914	0.00842613	0.0889458	0.606762	0.568922	1837				761				2598				0.00842613	4918	1728		919		2647	1287		Camsap1
Agap2|Q3UHD9|168|GGVPGSSSPHPGTGS|sp|1|1186	Agap2	Q3UHD9	168	GGVPGSSSPHPGTGS	sp	1	1186	Arf-GAP with GTPase, ANK repeat and PH domain-containing protein 2	Agap2 S168	0.469864		0.0565718		0.0068908		0.814035		1816				1187				3003				0.0068908	4565	1611		1036		2647	1288		Agap2
Cdk9|Q99J95|186|NSQPNRYTNRVVTLW|sp|1|372	Cdk9	Q99J95	186	NSQPNRYTNRVVTLW	sp	1	372	Cyclin-dependent kinase 9	Cdk9 T186	-0.376373	-0.0423809	0.256554	0.0860416	0.00225319	0.697587	0.0978076	0.5213	1131				1437				2568				0.00225319	3214	1179		1469		2648	1289		Cdk9
Arhgef12|Q8R4H2|1327|GDIATCDSPRTSTES|sp|1|1543	Arhgef12	Q8R4H2	1327	GDIATCDSPRTSTES	sp	1	1543	Rho guanine nucleotide exchange factor 12	Arhgef12 S1327	0.373917	0.250273	-0.153169	-0.21157	0.00214289	0.160715	0.268742	0.368656	1400				1653				3053				0.00214289	3169	1169		1483		2652	1290		Arhgef12
Mapt|P10637|467;470|ATRIPAKTTPSPKTP;IPAKTTPSPKTPPGS|sp|1|733	Mapt	P10637	467;470	ATRIPAKTTPSPKTP;IPAKTTPSPKTPPGS	sp	1	733	Microtubule-associated protein tau	Mapt T467+S470	0.313348		0.0561201		0.000639577		0.572404		1032				2008				3040				0.000639577	2134	816		1839		2655	1291		Mapt
Nav3|Q80TN7|1193|KIGSGRSSPVTVNQT|sp|1|2359	Nav3	Q80TN7	1193	KIGSGRSSPVTVNQT	sp	1	2359	Neuron navigator 3	Nav3 S1193	0.415653	0.0611201	-0.304518	-0.189076	0.00427606	0.675554	0.102962	0.277002	1617				1420				3037				0.00427606	3884	1398		1259		2657	1292		Nav3
Gabbr2|Q80T41|774;778|KEDSKTSTSVTSVNQ;KTSTSVTSVNQASTS|sp|1|940	Gabbr2	Q80T41	774;778	KEDSKTSTSVTSVNQ;KTSTSVTSVNQASTS	sp	1	940	Gamma-aminobutyric acid type B receptor subunit 2	Gabbr2 T774+S778	0.35142	-0.245059	-0.514663	-0.170792	0.0100367	0.188914	0.0297326	0.498808	1951		54		1768		61		3719		115		0.0100367	5174	1801		857		2658	1293		Gabbr2
Map1a|Q9QYR6|114|AELEEEQSQGSSSYS|sp|1|2776	Map1a	Q9QYR6	114	AELEEEQSQGSSSYS	sp	1	2776	Microtubule-associated protein 1A	Map1a S114	0.298211	-0.0203509	0.0649822	-0.0871146	0.00042012	0.889957	0.454612	0.607924	932				2121				3053				0.00042012	1860	705		1956		2661	1294		Map1a
Ank2|Q8C8R3|3315|QRTEWQPSPTDIPLQ|sp|1|3898	Ank2	Q8C8R3	3315	QRTEWQPSPTDIPLQ	sp	1	3898	Ankyrin-2	Ank2 S3315	0.36645	0.17554	0.181888	0.181648	0.00193843	0.0388143	0.181878	0.107329	1370	1673			1688	1782			3058	3455			0.00193843	3076	1137		1524		2661	1295		Ank2
Arfgap1|Q9EPJ9|155|RASGQPQSAAASGDK|sp|1|414	Arfgap1	Q9EPJ9	155	RASGQPQSAAASGDK	sp	1	414	ADP-ribosylation factor GTPase-activating protein 1	Arfgap1 S155	0.310985	0.525653	-0.313861	-0.377822	0.0303562	0.0108365	0.113504	0.132494	2597	1131			2023	485			4620	1616			0.0108365	5304	1837		824		2661	1296		Arfgap1
Ank2|Q8C8R3|1562|EEEWVIVSDEEIQEA|sp|1|3898	Ank2	Q8C8R3	1562	EEEWVIVSDEEIQEA	sp	1	3898	Ankyrin-2	Ank2 S1562	-0.474711	0.0693868	0.492875	0.283574	0.00737652	0.473004	0.0560644	0.0501887	1723				857				2580				0.00737652	4667	1650		1012		2662	1297		Ank2
Zmynd8|A2A485|481;485|TKTGQAGSLSGSPKP;QAGSLSGSPKPFSPQ|tr|1|1094	Zmynd8	A2A485	481;485	TKTGQAGSLSGSPKP;QAGSLSGSPKPFSPQ	tr	1	1094	Zinc finger, MYND-type-containing 8	Zmynd8 S481+S485	-0.374623		-0.11954		0.00233928		0.392275		1147				1448				2595				0.00233928	3251	1190		1476		2666	1298		Zmynd8
Palm|Q9Z0P4|112;122|PAASKENSAAPSPGR;PSPGRPQSASPAKEE|sp|1|383	Palm	Q9Z0P4	112;122	PAASKENSAAPSPGR;PSPGRPQSASPAKEE	sp	1	383	Paralemmin-1	Palm S112+S122	-0.640568	-0.272083	0.323764	0.296962	0.0186051	0.112209	0.343281	0.18952	2424				373				2797				0.0186051	6376	2124		543		2667	1299		Palm
Stxbp5l|Q5DQR4-2|747|LERCKSPTSETRENS|sp|NA|1128	Stxbp5l	Q5DQR4-2	747	LERCKSPTSETRENS	sp	NA	1128	Syntaxin-binding protein 5-like (Lethal(2) giant larvae protein homolog 4) (Tomosyn-2)	Stxbp5l T747	0.378862		-0.0118576		0.00262711		0.949403		1447				1615				3062				0.00262711	3351	1216		1452		2668	1300		Stxbp5l
Srrm2|Q8BTI8|1533;1543|RTPLRQRSHSGSSPE;GSSPEVDSKSRHSPR|sp|1|2703	Srrm2	Q8BTI8	1533;1543	RTPLRQRSHSGSSPE;GSSPEVDSKSRHSPR	sp	1	2703	Serine/arginine repetitive matrix protein 2	Srrm2 S1533+S1543	0.304832		-0.0291879		0.000524708		0.775333		990				2065				3055				0.000524708	2011	767		1903		2670	1301		Srrm2
Psd3|Q2PFD7|83|SLDFDAKSPPCRLPG|sp|1|1037	Psd3	Q2PFD7	83	SLDFDAKSPPCRLPG	sp	1	1037	PH and SEC7 domain-containing protein 3 (Psd3 protein)	Psd3 S83	0.478522		-0.180833		0.00770669		0.405595		1858				1145				3003				0.00770669	4762	1678		993		2671	1302		Psd3
Rtn4|Q99P72|329|ALHNPQESPATLTKV|sp|1|1162	Rtn4	Q99P72	329	ALHNPQESPATLTKV	sp	1	1162	Reticulon-4 (Neurite outgrowth inhibitor) (Nogo protein)	Rtn4 S329	0.4034	-0.149166	-0.0207975	-0.0203524	0.00371021	0.301391	0.917658	0.936479	1562				1486				3048				0.00371021	3705	1343		1329		2672	1303		Rtn4
Abi2|P62484|177;181|PPTQKPPSPPMSGKG;KPPSPPMSGKGTLGR|sp|1|446	Abi2	P62484	177;181	PPTQKPPSPPMSGKG;KPPSPPMSGKGTLGR	sp	1	446	Abl interactor 2	Abi2 S177+S181	0.317749	0.187471	-0.0325691	-0.183583	0.000762121	0.0607266	0.77103	0.159822	1075				1974				3049				0.000762121	2264	858		1815		2673	1304		Abi2
Srrm2|Q8BTI8|1038|QTWPDTSSPEVMQTQ|sp|1|2703	Srrm2	Q8BTI8	1038	QTWPDTSSPEVMQTQ	sp	1	2703	Serine/arginine repetitive matrix protein 2	Srrm2 S1038	0.360405	0.132922	-0.0208983	0.131414	0.00182108	0.136404	0.894203	0.26078	1344				1718				3062				0.00182108	2996	1116		1561		2677	1305		Srrm2
Bsn|O88737|1530|PRSPGPPSPMVAQGT|sp|1|3942	Bsn	O88737	1530	PRSPGPPSPMVAQGT	sp	1	3942	Protein bassoon	Bsn S1530	0.39611		-0.196301		0.00343298		0.215001		1537				1521				3058				0.00343298	3619	1315		1365		2680	1306		Bsn
Pclo|Q9QYX7|4212|DEADKPYSSGSRSRP|sp|1|5068	Pclo	Q9QYX7	4212	DEADKPYSSGSRSRP	sp	1	5068	Protein piccolo	Pclo S4212	0.364835	-0.0507839	0.0276721	0.288301	0.00204258	0.677225	0.859253	0.07521	1387				1692				3079				0.00204258	3126	1152		1529		2681	1307		Pclo
Mef2a|Q60929-3|103|CDSPDPDTSYVLTPH|sp|NA|492	Mef2a	Q60929-3	103	CDSPDPDTSYVLTPH	sp	NA	492	Myocyte-specific enhancer factor 2A	Mef2a T103	-0.336513		-0.00516058		0.00118779		0.972649		874				1733				2607				0.00118779	2600	976		1706		2682	1308		Mef2a
Arid1b|E9Q4N7|1042|KTPSSPKSSSSSTTG|sp|1|2244	Arid1b	E9Q4N7	1042	KTPSSPKSSSSSTTG	sp	1	2244	AT-rich interactive domain-containing protein 1B	Arid1b S1042	0.467389		-0.157025		0.00721069		0.455772		1830				1199				3029				0.00721069	4636	1638		1044		2682	1309		Arid1b
Cacnb1|Q8R3Z5|59;73|NSFVRQGSAESYTSR;RPSDSDVSLEEDREA|sp|1|597	Cacnb1	Q8R3Z5	59;73	NSFVRQGSAESYTSR;RPSDSDVSLEEDREA	sp	1	597	Voltage-dependent L-type calcium channel subunit beta-1	Cacnb1 S59+S73	-0.387528	0.0743658	0.245768	0.259909	0.00313992	0.527919	0.12483	0.10035	1264				1366				2630				0.00313992	3540	1282		1403		2685	1310		Cacnb1
Rab3il1|Q8VDV3|169|VITSTPASPNRELHP|sp|1|383	Rab3il1	Q8VDV3	169	VITSTPASPNRELHP	sp	1	383	Guanine nucleotide exchange factor for Rab-3A	Rab3il1 S169	0.324946	0.0181104	-0.209162	-0.0813394	0.000961117	0.90991	0.081332	0.664167	1113				1920				3033				0.000961117	2408	914		1773		2687	1311		Rab3il1
Zc3h13|A0A2I3BPQ5|1499|SKAERTESLEAGDDE|tr|1|1730	Zc3h13	A0A2I3BPQ5	1499	SKAERTESLEAGDDE	tr	1	1730	Zinc finger CCCH domain-containing protein 13	Zc3h13 S1499	0.451637		-0.33688		0.00651018		0.114893		1790				1256				3046				0.00651018	4487	1584		1106		2690	1312		Zc3h13
Cirbp|P60824|159|GYRSSGGSYRDSYDS|sp|1|172	Cirbp	P60824	159	GYRSSGGSYRDSYDS	sp	1	172	Cold-inducible RNA-binding protein	Cirbp S159	0.313403	-0.29696	-0.618494	-0.0136922	0.0176738	0.207672	0.0230127	0.975421	2260		7		2007		30		4267		37		0.0176738	6265	2100		590		2690	1313		Cirbp
Grm1|P97772|853|VRSAFTTSDVVRMHV|sp|1|1199	Grm1	P97772	853	VRSAFTTSDVVRMHV	sp	1	1199	Metabotropic glutamate receptor 1 (mGluR1)	Grm1 S853	-0.414348	-0.0991026	0.196385	0.0144178	0.00456881	0.267865	0.255553	0.925878	1439				1189				2628				0.00456881	3970	1422		1270		2692	1314		Grm1
Lnpk|Q7TQ95|348|ESQLIEDSLEEQDVL|sp|1|425	Lnpk	Q7TQ95	348	ESQLIEDSLEEQDVL	sp	1	425	Endoplasmic reticulum junction formation protein lunapark	Lnpk S348	0.396458	0.249005	-0.198269	0.147806	0.00353087	0.0856803	0.21301	0.437198	1551				1519				3070				0.00353087	3664	1331		1362		2693	1315		Lnpk
Camk2a|P11798-2|46|KKRKSSSSVQLMESS|sp|NA|200	Camk2a	P11798-2	46	KKRKSSSSVQLMESS	sp	NA	200	Calcium/calmodulin-dependent protein kinase type II subunit alpha	Camk2a S46	-0.379283	-0.307867	0.157455	0.0858025	0.00291411	0.0462314	0.284691	0.691757	1224	1565			1412	789			2636	2354			0.00291411	3448	1248		1447		2695	1316		Camk2a
Map1a|Q9QYR6|1351|ELERKSETLQQKDQI|sp|1|2776	Map1a	Q9QYR6	1351	ELERKSETLQQKDQI	sp	1	2776	Microtubule-associated protein 1A	Map1a T1351	-0.37686		0.361021		0.00276187		0.0468169		1204		216		1433		162		2637		378		0.00276187	3394	1230		1465		2695	1317		Map1a
Dlgap1|Q9D415|365;368|GDEDSGDSDTSPKPS;DSGDSDTSPKPSPKV|sp|1|992	Dlgap1	Q9D415	365;368	GDEDSGDSDTSPKPS;DSGDSDTSPKPSPKV	sp	1	992	Disks large-associated protein 1	Dlgap1 S365+S368	-0.307342	-0.411659	0.130697	0.211272	0.000634797	0.000206951	0.17714	0.0603119	695				1997				2692				0.000634797	2126	811		1884		2695	1318		Dlgap1
Epb41l1|Q9Z2H5|75;78;79|YSEADGLSERTTPSK;ADGLSERTTPSKAQK;DGLSERTTPSKAQKS|sp|1|879	Epb41l1	Q9Z2H5	75;78;79	YSEADGLSERTTPSK;ADGLSERTTPSKAQK;DGLSERTTPSKAQKS	sp	1	879	Band 4.1-like protein 1	Epb41l1 S75+T78+T79	-0.339115	-0.140262	0.0727207	-0.0965506	0.00130563	0.252171	0.540734	0.568571	911				1715				2626				0.00130563	2696	1010		1686		2696	1319		Epb41l1
Map2|P20357|626;655|QAKASQPSPPAQEAG;ELPEEPSSPQERMFT|sp|1|1828	Map2	P20357	626;655	QAKASQPSPPAQEAG;ELPEEPSSPQERMFT	sp	1	1828	Microtubule-associated protein 2	Map2 S626+S655	0.376421	0.453755	-0.0642936	-0.0905102	0.00276176	0.00407207	0.673922	0.629552	1454	904			1633	699			3087	1603			0.00276176	3393	1229		1468		2697	1320		Map2
Shank3|Q4ACU6|394|SPGPTLRSLPHQLLL|sp|1|1730	Shank3	Q4ACU6	394	SPGPTLRSLPHQLLL	sp	1	1730	SH3 and multiple ankyrin repeat domains protein 3	Shank3 S394	0.51749	0.405553	-0.16431	0.0683735	0.011122	0.000710365	0.52236	0.577864	1994	505			1010	836			3004	1341			0.011122	5357	1851		848		2699	1321		Shank3
Dlgap1|Q9D415|947|APLIRERSLESSQRQ|sp|1|992	Dlgap1	Q9D415	947	APLIRERSLESSQRQ	sp	1	992	Disks large-associated protein 1	Dlgap1 S947	-0.36942	-0.499523	0.0365787	-0.102947	0.00242593	0.000910781	0.819092	0.501566	1161				1483				2644				0.00242593	3283	1197		1504		2701	1322		Dlgap1
Sos1|Q62245|1147|PPRRRPESAPAESSP|sp|1|1319	Sos1	Q62245	1147	PPRRRPESAPAESSP	sp	1	1319	Son of sevenless homolog 1 (SOS-1) (mSOS-1)	Sos1 S1147	0.344559	0.352247	0.108861	0.0444943	0.0172666	0.00173077	0.559639	0.738284	2239	613			1813	915			4052	1528			0.00173077	2938	1095		1607		2702	1323		Sos1
Elfn1|Q8C8T7|581|ALKSESTSFQGAKSG|sp|2|828	Elfn1	Q8C8T7	581	ALKSESTSFQGAKSG	sp	2	828	Protein ELFN1 (Extracellular leucine-rich repeat and fibronectin type-III domain-containing protein 1) (Protein phosphatase 1 regulatory subunit 28)	Elfn1 S581	-0.388481		0.357013		0.00336783		0.0544081		1289				1360				2649				0.00336783	3603	1305		1399		2704	1324		Elfn1
Plec|Q9QXS1|2369|TEAARQRSQVEEELF|sp|1|4691	Plec	Q9QXS1	2369	TEAARQRSQVEEELF	sp	1	4691	Plectin	Plec S2369	0.343589		-0.0733075		0.00148243		0.550227		1273				1821				3094				0.00148243	2797	1043		1661		2704	1325		Plec
Afdn|Q9QZQ1|1719|YLKTQVLSPDSLFTA|sp|1|1820	Afdn	Q9QZQ1	1719	YLKTQVLSPDSLFTA	sp	1	1820	Afadin	Afdn S1719	0.314591	0.0234129	-0.0895217	-0.000755097	0.000807388	0.893592	0.371218	0.998044	1083				1995				3078				0.000807388	2297	872		1834		2706	1326		Afdn
Sptan1|A3KGU5|1558|LQTASDESYKDPTNI|tr|1|2457	Sptan1	A3KGU5	1558	LQTASDESYKDPTNI	tr	1	2457	Spectrin alpha chain, non-erythrocytic 1	Sptan1 S1558	0.326343	0.142974	0.0359496	0.147297	0.00106235	0.0657698	0.764543	0.149583	1144				1915				3059				0.00106235	2486	943		1767		2710	1327		Sptan1
Lzts1|P60853|283|ALQKLQRSFDEKEFA|sp|2|599	Lzts1	P60853	283	ALQKLQRSFDEKEFA	sp	2	599	Leucine zipper putative tumor suppressor 1 (F37/Esophageal cancer-related gene-coding leucine-zipper motif) (Fez1)	Lzts1 S283	-0.781249	-0.0866634	0.201586	-0.0472489	0.0273375	0.786652	0.675109	0.921775	2808				193				3001				0.0273375	7282	2375		339		2714	1328		Lzts1
Srpk2|O54781|489|RSRTVSASSTGDLPK|sp|1|681	Srpk2	O54781	489	RSRTVSASSTGDLPK	sp	1	681	SRSF protein kinase 2	Srpk2 S489	0.406636		-0.0141666		0.00441449		0.947918		1626				1468				3094				0.00441449	3912	1406		1309		2715	1329		Srpk2
Shank2|Q80Z38|648|KQSNVEDSPEKTCSI|sp|1|1476	Shank2	Q80Z38	648	KQSNVEDSPEKTCSI	sp	1	1476	SH3 and multiple ankyrin repeat domains protein 2	Shank2 S648	-0.379276	-0.406566	-0.002936	-0.116232	0.00307067	0.00457832	0.98843	0.474971	1251				1413				2664				0.00307067	3503	1268		1448		2716	1330		Shank2
Ttbk2|Q3UVR3|579|HKTTGSPSDEEPEVL|sp|1|1243	Ttbk2	Q3UVR3	579	HKTTGSPSDEEPEVL	sp	1	1243	Tau-tubulin kinase 2	Ttbk2 S579	-0.354758		-0.00196612		0.00191858		0.991233		1063				1606				2669				0.00191858	3049	1129		1588		2717	1331		Ttbk2
Iws1|Q8C1D8|672|LSSTGGQTPRRDLEK|sp|1|766	Iws1	Q8C1D8	672	LSSTGGQTPRRDLEK	sp	1	766	Protein IWS1 homolog	Iws1 T672	-0.317801	-0.222691	-0.0112423	0.0689509	0.00091944	0.0376188	0.931906	0.634791	800	1396			1894	1311			2694	2707			0.00091944	2373	904		1813		2717	1332		Iws1
Camk4|P08414|439|DSEEKLKSVEEEMDP|sp|1|469	Camk4	P08414	439	DSEEKLKSVEEEMDP	sp	1	469	Calcium/calmodulin-dependent protein kinase type IV	Camk4 S439	0.404575	-0.0421113	-0.0860173	0.115135	0.00425452	0.666908	0.619181	0.326455	1612				1480				3092				0.00425452	3874	1394		1323		2717	1333		Camk4
Mecp2|Q9Z2D6|399|ESSEDPISPPEPQDL|sp|1|484	Mecp2	Q9Z2D6	399	ESSEDPISPPEPQDL	sp	1	484	Methyl-CpG-binding protein 2	Mecp2 S399	0.386487	-0.0108955	-0.229469	0.000303313	0.00339957	0.90391	0.148875	0.998293	1529				1565				3094				0.00339957	3610	1309		1409		2718	1334		Mecp2
Gpm6b|P35803|320|LQDIQSRSKEQLNSY|sp|1|328	Gpm6b	P35803	320	LQDIQSRSKEQLNSY	sp	1	328	Neuronal membrane glycoprotein M6-b	Gpm6b S320	-1.06049		0.805338		0.036355		0.222857		3126				40				3166				0.036355	8088	2579		140		2719	1335		Gpm6b
Map1b|P14873|1422|VLGRRSESPFEGKNG|sp|1|2464	Map1b	P14873	1422	VLGRRSESPFEGKNG	sp	1	2464	Microtubule-associated protein 1B	Map1b S1422	0.531469	-8.32922e-05	-0.356199	0.179655	0.0124755	0.999443	0.184971	0.267113	2055				961				3016				0.0124755	5548	1911		809		2720	1336		Map1b
Limch1|Q3UH68|192|SERSDSLSPPRHGRD|sp|1|1057	Limch1	Q3UH68	192	SERSDSLSPPRHGRD	sp	1	1057	LIM and calponin homology domains-containing protein 1	Limch1 S192	0.367717		-0.338117		0.00248973		0.0486706		1433		241		1679		190		3112		431		0.00248973	3307	1208		1514		2722	1337		Limch1
Ank3:Ank2|G5E8K5:Q8C8R3|917:901|ARSASLRSFSSDRSY:GRSDSLRSFSSDRSH|sp:sp|1:1|1961:3898	Ank3:Ank2	G5E8K5:Q8C8R3	917:901	ARSASLRSFSSDRSY:GRSDSLRSFSSDRSH	sp:sp	1:1	1961:3898	Ankyrin-3	Ank3 S917	0.417164	0.0571688	-0.28523	0.0402582	0.00496428	0.51845	0.124634	0.754371	1685				1411				3096				0.00496428	4108	1469		1254		2723	1338		Ank3
Phrf1|A6H619|1201|KGPVREVSPAPATQG|sp|1|1682	Phrf1	A6H619	1201	KGPVREVSPAPATQG	sp	1	1682	PHD and RING finger domain-containing protein 1	Phrf1 S1201	-0.310185	0.0132378	0.0909125	-0.132161	0.000778488	0.896979	0.353378	0.228503	755				1966				2721				0.000778488	2280	864		1863		2727	1339		Phrf1
Itpka|Q8R071|135|SSSLLEDSEDDLLSD|sp|1|459	Itpka	Q8R071	135	SSSLLEDSEDDLLSD	sp	1	459	Inositol-trisphosphate 3-kinase A (EC 2.7.1.127) (Inositol 1,4,5-trisphosphate 3-kinase A) (IP3 3-kinase A) (IP3K A) (InsP 3-kinase A)	Itpka S135	0.489544		-0.284591		0.00951304		0.221039		1941				1099				3040				0.00951304	5092	1778		949		2727	1340		Itpka
Rgs12|Q8CGE9|1130|QNSAVNSSPRNHLAM|sp|1|1381	Rgs12	Q8CGE9	1130	QNSAVNSSPRNHLAM	sp	1	1381	Regulator of G-protein-signaling 12	Rgs12 S1130	-0.381504	-0.518836	-0.0625205	-0.0648279	0.012321	0.0118717	0.765519	0.822011	2100	758			1402	187			3502	945			0.0118717	5476	1886		841		2727	1341		Rgs12
Carmil2|Q3V3V9|1008|PRPDLETSPGAAARA|sp|1|1296	Carmil2	Q3V3V9	1008	PRPDLETSPGAAARA	sp	1	1296	Capping protein, Arp2/3 and myosin-I linker protein 2 (RLTPR)	Carmil2 S1008	-0.304508	-0.169794	0.242416	0.00614948	0.000646375	0.0794467	0.0439946	0.972141	705		185		2037		252		2742		437		0.000646375	2144	821		1907		2728	1342		Carmil2
Epb41l3|Q9WV92|488;495|TTKGISQTNLITTVT;TNLITTVTPEKKAEE|sp|1|929	Epb41l3	Q9WV92	488;495	TTKGISQTNLITTVT;TNLITTVTPEKKAEE	sp	1	929	Band 4.1-like protein 3	Epb41l3 T488+T495	-0.352666	-0.140739	-0.00985176	-0.0991523	0.00190298	0.129329	0.952721	0.419701	1057				1618				2675				0.00190298	3041	1126		1603		2729	1343		Epb41l3
Ank2|Q8C8R3|1699;1717|KTELKKGSSEESVDE;LVPEPLPTAKATSPL|sp|1|3898	Ank2	Q8C8R3	1699;1717	KTELKKGSSEESVDE;LVPEPLPTAKATSPL	sp	1	3898	Ankyrin-2	Ank2 S1699+T1717	-0.517515		0.393122		0.0118443		0.139275		2070				685				2755				0.0118443	5462	1882		847		2729	1344		Ank2
Tbc1d22b|Q80VE5|141|AQLSRNSSDTCLRNP|tr|1|505	Tbc1d22b	Q80VE5	141	AQLSRNSSDTCLRNP	tr	1	505	TBC1 domain family, member 22B	Tbc1d22b S141	-0.348744	-0.292064	0.0248157	-0.199789	0.00176086	0.020205	0.865867	0.195689	1024	1040			1650	879			2674	1919			0.00176086	2958	1102		1628		2730	1345		Tbc1d22b
Srsf10|Q9R0U0|156;158|PTGRPRRSRSHSDND;GRPRRSRSHSDNDRF|sp|1|262	Srsf10	Q9R0U0	156;158	PTGRPRRSRSHSDND;GRPRRSRSHSDNDRF	sp	1	262	Serine/arginine-rich-splicing factor 10	Srsf10 S156+S158	-0.330749	-0.0208598	0.0987444	0.0831155	0.00122746	0.841851	0.37777	0.47518	889				1784				2673				0.00122746	2628	986		1745		2731	1346		Srsf10
Gbf1|H3BLM8|94|KWKKQKRSPRPPRHT|tr|1|187	Gbf1	H3BLM8	94	KWKKQKRSPRPPRHT	tr	1	187	Golgi-specific brefeldin A-resistance factor 1	Gbf1 S94	-0.406264		0.104846		0.00457357		0.543598		1442				1246				2688				0.00457357	3974	1424		1312		2736	1347		Gbf1
Dclk1|Q1EDH1|414|LIRRGRFSDEDATRM|tr|1|421	Dclk1	Q1EDH1	414	LIRRGRFSDEDATRM	tr	1	421	Serine/threonine-protein kinase DCLK1	Dclk1 S414	0.442518	0.26418	-0.286485	-0.024904	0.00657688	0.0107715	0.15524	0.867623	1797	1130			1290	1338			3087	2468			0.00657688	4500	1591		1145		2736	1348		Dclk1
Epb41l1|A2AUK8|461|KREDDAESGGRRSEA|tr|1|867	Epb41l1	A2AUK8	461	KREDDAESGGRRSEA	tr	1	867	Band 4.1-like protein 1	Epb41l1 S461	0.358052	-0.181405	-0.449981	0.161214	0.00709919	0.113545	0.0367151	0.279251	1823		108		1723		97		3546		205		0.00709919	4615	1624		1114		2738	1349		Epb41l1
Zc3h13|E9Q784|1256|VDQKRSSSLGSNRSH|sp|1|1729	Zc3h13	E9Q784	1256	VDQKRSSSLGSNRSH	sp	1	1729	Zinc finger CCCH domain-containing protein 13	Zc3h13 S1256	-0.487817	-0.0183858	0.234746	0.177806	0.00957342	0.876696	0.308822	0.172313	1924				802				2726				0.00957342	5097	1782		958		2740	1350		Zc3h13
Grm5|Q3UVX5|1016|AARPRSPSPISTLSH|sp|1|1203	Grm5	Q3UVX5	1016	AARPRSPSPISTLSH	sp	1	1203	Metabotropic glutamate receptor 5	Grm5 S1016	-0.368242	-0.273023	-0.09281	-0.0601568	0.00277215	0.0074582	0.520726	0.63524	1205				1496				2701				0.00277215	3399	1231		1510		2741	1351		Grm5
Srrm2|Q8BTI8|2019;2023|RAARGKRSLTRSPPA;GKRSLTRSPPAIRRR|sp|1|2703	Srrm2	Q8BTI8	2019;2023	RAARGKRSLTRSPPA;GKRSLTRSPPAIRRR	sp	1	2703	Serine/arginine repetitive matrix protein 2	Srrm2 S2019+S2023	0.381401	-0.0484498	-0.152115	0.0166721	0.00335793	0.742152	0.313705	0.943373	1524				1599				3123				0.00335793	3599	1302		1439		2741	1352		Srrm2
Myh10|Q61879|1952|QLHIEGASLELSDDD|sp|1|1976	Myh10	Q61879	1952	QLHIEGASLELSDDD	sp	1	1976	Myosin-10	Myh10 S1952	-0.414225	-0.0254676	0.338126	0.076773	0.00501943	0.849354	0.0853569	0.625077	1500				1190				2690				0.00501943	4117	1471		1272		2743	1353		Myh10
Epb41l1|Q9Z2H5|466|AESGGRRSEAEEGEV|sp|1|879	Epb41l1	Q9Z2H5	466	AESGGRRSEAEEGEV	sp	1	879	Band 4.1-like protein 1	Epb41l1 S466	0.510753	-0.104215	-0.546005	-0.277987	0.0116493	0.309335	0.0632034	0.066676	2017				1032				3049				0.0116493	5424	1872		872		2744	1354		Epb41l1
Cacnb4|Q8R0S4|423|NVGSTALSPYPTAIS|sp|1|519	Cacnb4	Q8R0S4	423	NVGSTALSPYPTAIS	sp	1	519	Voltage-dependent L-type calcium channel subunit beta-4	Cacnb4 S423	0.382052	-0.0704336	-0.2531	-0.0185908	0.0034058	0.844935	0.117237	0.972998	1530				1595				3125				0.0034058	3611	1310		1435		2745	1355		Cacnb4
[truncated: 26,764 more rows]

## Sheet: B. Log2 Intensity 4h
ID	Cont_0min_Pooled_4h_1	Cont_0min_Pooled_4h_2	Cont_0min_Pooled_4h_3	MockInj_4h_1	MockInj_4h_2	MockInj_4h_3	MockInj_4h_4	PiloInj_4h_1	PiloInj_4h_2	PiloInj_4h_3	PiloInj_4h_4
[truncated: 23,308 more rows]

## Sheet: C. Log2 Intensity 24h
ID	Cont_0min_Pooled_24h_1	Cont_0min_Pooled_24h_2	Cont_0min_Pooled_24h_3	MockInj_24h_1	MockInj_24h_3	MockInj_24h_4	PiloInj_24h_1	PiloInj_24h_2	PiloInj_24h_3	PiloInj_24h_4
[truncated: 22,942 more rows]

[truncated: 1 more sheets: D. Persistently regulated]
