# Supplementary material for: Multiomics of early epileptogenesis in mice reveals phosphorylation and dephosphorylation-directed growth and synaptic weakening
Source: iScience. 2024 Mar 19;27(4):109534. doi: 10.1016/j.isci.2024.109534 (PMC11005001; doi:10.1016/j.isci.2024.109534)
Supplement: Table S2. Protein log2 fold changes, probabilities and raw data, related to Figure 6 — A.) Log2 fold change comparisons, probabilities and number of supporting peptides for both 4 and 24 h. B.) Raw MaxQuant protein output. [file mmc3.xlsx]

## Sheet: A) Merged 4 and 24 h Proteome
4 h TMT set, ID	4 h TMT set, Single accession and Isoform?	4 h TMT set, Single accession?	P/M(4 h) P.Value	D/U(4 h) P.Value	4 h TMT set, Protein IDs	4 h TMT set, Majority protein IDs	4 h TMT set, Peptide counts (all)	4 h TMT set, Razor + unique peptides	4 h TMT set, Unique + razor sequence coverage [%]	4 h TMT set, First protein, Mol. weight [kDa]	4 h TMT set, First protein, Sequence length	4 h TMT set, Q-value	4 h TMT set, Score	4 h TMT set, accession(s)	4 h TMT set, first accession	4 h TMT set, Protein names	4 h TMT set, Gene name(s)	4 h TMT set, First gene name	First gene name, Significant only, 4 or 24 h	Log2FC, P/M(4 h)	Log2FC, P/M(24 h)	Log2FC, D/U(4 h)	Log2FC, D/U(24 h)	P/M(4 h) adj.P.Val	P/M(24 h) adj.P.Val	D/U(4 h) adj.P.Val	D/U(24 h) adj.P.Val	24 h TMT set, First gene name	24 h TMT set, Genes name(s)	24 h TMT set, Protein names	24 h TMT set, first accession	24 h TMT set, accession(s)	24 h TMT set, ID	24 h TMT set, Single accession and Isoform?	24 h TMT set, Single accession?	P/M(24 h) P.Value	D/U(24 h) P.Value	24 h TMT set, Protein IDs	24 h TMT set, Majority protein IDs	24 h TMT set, Peptide counts (all)	24 h TMT set, Razor + unique peptides	24 h TMT set, Unique + razor sequence coverage [%]	24 h TMT set, First protein, Mol. weight [kDa]	24 h TMT set, First protein, Sequence length	24 h TMT set, Q-value	24 h TMT set, Score
																			2610044O15Rik8		0.226034		-0.258742		0.020816		0.0435497	2610044O15Rik8	2610044O15Rik8	0	A0A087WRJ1	A0A087WRJ1	A0A087WRJ1|2610044O15Rik8	No	Yes	0.00332214	0.00228129	A0A087WRJ1	A0A087WRJ1	4	1	7.3	48.585	410	1	-2
A0A1B0GR85;Q8BRV5|2900026A02Rik;Kiaa1671	No	No	0.921339	0.00249426	A0A1B0GR85;Q8BRV5	A0A1B0GR85;Q8BRV5	41;26	41	20	192.73	1767	0	323.31	A0A1B0GR85;Q8BRV5	A0A1B0GR85	Uncharacterized protein KIAA1671	2900026A02Rik;Kiaa1671	2900026A02Rik	2900026A02Rik	-0.0037731	0.0973842	0.159217	0.136901	0.974347	0.035901	0.14287	0.0358824	2900026A02Rik	2900026A02Rik;Kiaa1671	Uncharacterized protein KIAA1671	A0A1B0GR85	A0A1B0GR85;Q8BRV5	A0A1B0GR85;Q8BRV5|2900026A02Rik;Kiaa1671	No	No	0.00742843	0.00140347	A0A1B0GR85;Q8BRV5	A0A1B0GR85;Q8BRV5	41;26	41	20	192.73	1767	0	323.31
Q9D4D3|4933402D24Rik	No	Yes	0.896508	0.0471816	Q9D4D3	Q9D4D3	1	1	6.6	19.325	167	0.0089719	0.90011	Q9D4D3	Q9D4D3	0	4933402D24Rik	4933402D24Rik	4933402D24Rik	-0.00827911	0.338748	0.150879	0.0267146	0.965314	0.000947836	0.30194	0.796963	4933402D24Rik	4933402D24Rik	0	Q9D4D3	Q9D4D3	Q9D4D3|4933402D24Rik	No	Yes	3.19238e-05	0.620648	Q9D4D3	Q9D4D3	1	1	6.6	19.325	167	0.0089719	0.90011
Q8R2R3;A0A1L1SQ40|Aagab	No	No	0.243613	0.721536	Q8R2R3;A0A1L1SQ40	Q8R2R3;A0A1L1SQ40	2;1	2	11.4	34.51	316	0	10.016	Q8R2R3;A0A1L1SQ40	Q8R2R3	Alpha- and gamma-adaptin-binding protein p34	Aagab	Aagab	Aagab	-0.0274288	0.166321	0.00877936	0.0578504	0.616888	0.0113332	0.88944	0.42434	Aagab	Aagab	Alpha- and gamma-adaptin-binding protein p34	Q8R2R3	Q8R2R3;A0A1L1SQ40	Q8R2R3;A0A1L1SQ40|Aagab	No	No	0.00140441	0.193461	Q8R2R3;A0A1L1SQ40	Q8R2R3;A0A1L1SQ40	2;1	2	11.4	34.51	316	0	10.016
Q9JI39|Abcb10	No	Yes	0.247685	0.328517	Q9JI39	Q9JI39	9	9	11.7	77.187	715	0	14.05	Q9JI39	Q9JI39	ATP-binding cassette sub-family B member 10, mitochondrial	Abcb10	Abcb10	Abcb10	0.0225759	-0.0500648	0.0204132	0.102258	0.621351	0.139358	0.645336	0.0405854	Abcb10	Abcb10	ATP-binding cassette sub-family B member 10, mitochondrial	Q9JI39	Q9JI39	Q9JI39|Abcb10	No	Yes	0.0517573	0.00182588	Q9JI39	Q9JI39	9	9	11.7	77.187	715	0	14.05
P21447;P06795;P21440;A0A0G2JDM4;A0A0G2JF49;F6SGP4;B5X0E4-2;B5X0E4|Abcb1a;Abcb1b;Abcb4;Abcb6;Abcb5	No	No	0.526632	0.703513	P21447;P06795;P21440;A0A0G2JDM4;A0A0G2JF49;F6SGP4;B5X0E4-2;B5X0E4	P21447	25;12;6;4;2;1;1;1	25	19	140.64	1276	0	45.607	P21447;P06795;P21440;A0A0G2JDM4;A0A0G2JF49;F6SGP4;B5X0E4-2;B5X0E4	P21447	Multidrug resistance protein 1A	Abcb1a;Abcb1b;Abcb4;Abcb6;Abcb5	Abcb1a	Abcb1a	0.020214	-0.229586	-0.0130403	0.0650232	0.806832	5.66364e-05	0.878912	0.121822	Abcb1a	Abcb1a;Abcb1b;Abcb4;Abcb6;Abcb5	Multidrug resistance protein 1A	P21447	P21447;P06795;P21440;A0A0G2JDM4;A0A0G2JF49;F6SGP4;B5X0E4-2;B5X0E4	P21447;P06795;P21440;A0A0G2JDM4;A0A0G2JF49;F6SGP4;B5X0E4-2;B5X0E4|Abcb1a;Abcb1b;Abcb4;Abcb6;Abcb5	No	No	7.12034e-07	0.0189955	P21447;P06795;P21440;A0A0G2JDM4;A0A0G2JF49;F6SGP4;B5X0E4-2;B5X0E4	P21447	25;12;6;4;2;1;1;1	25	19	140.64	1276	0	45.607
B2RUS7;A0A1B0GT25;A0A1B0GSG2|Abcc8	No	No	0.677925	0.0857079	B2RUS7;A0A1B0GT25;A0A1B0GSG2	B2RUS7;A0A1B0GT25	8;7;2	8	4.3	178.07	1588	0	7.6835	B2RUS7;A0A1B0GT25;A0A1B0GSG2	B2RUS7	0	Abcc8	Abcc8	Abcc8	-0.0190302	-0.164649	0.0913008	0.139948	0.879016	0.00961854	0.379285	0.0662418	Abcc8	Abcc8	0	B2RUS7	B2RUS7;A0A1B0GT25;A0A1B0GSG2	B2RUS7;A0A1B0GT25;A0A1B0GSG2|Abcc8	No	No	0.00109168	0.00523966	B2RUS7;A0A1B0GT25;A0A1B0GSG2	B2RUS7;A0A1B0GT25	8;7;2	8	4.3	178.07	1588	0	7.6835
A0A0R4J0U5;Q61285|Abcd2	No	No	0.00914956	0.279019	A0A0R4J0U5;Q61285	A0A0R4J0U5;Q61285	7;6	7	10.9	83.456	741	0	17.401	A0A0R4J0U5;Q61285	A0A0R4J0U5	ATP-binding cassette sub-family D member 2	Abcd2	Abcd2	Abcd2	0.0801221	-0.144171	-0.0309808	-0.0164265	0.179319	0.0100763	0.6046	0.816902	Abcd2	Abcd2	ATP-binding cassette sub-family D member 2	A0A0R4J0U5	A0A0R4J0U5;Q61285	A0A0R4J0U5;Q61285|Abcd2	No	No	0.00118235	0.650182	A0A0R4J0U5;Q61285	A0A0R4J0U5;Q61285	7;6	7	10.9	83.456	741	0	17.401
Q64343;A0A494B9N8;A0A494B9K1|Abcg1	No	No	0.000490205	0.0709463	Q64343;A0A494B9N8;A0A494B9K1	Q64343;A0A494B9N8;A0A494B9K1	3;3;2	3	4.4	74.032	666	0	5.6762	Q64343;A0A494B9N8;A0A494B9K1	Q64343	ATP-binding cassette sub-family G member 1	Abcg1	Abcg1	Abcg1	-0.203456	-0.22066	0.0888576	0.0160543	0.0486773	0.0328397	0.353097	0.919264	Abcg1	Abcg1	ATP-binding cassette sub-family G member 1	Q64343	Q64343;A0A494B9N8;A0A494B9K1	Q64343;A0A494B9N8;A0A494B9K1|Abcg1	No	No	0.00660579	0.823952	Q64343;A0A494B9N8;A0A494B9K1	Q64343;A0A494B9N8;A0A494B9K1	3;3;2	3	4.4	74.032	666	0	5.6762
Q99LR1;D6RFU2;Q99LR1-2;D6RI21;F7BHM8|Abhd12	No	No	0.342946	0.0474414	Q99LR1;D6RFU2;Q99LR1-2;D6RI21;F7BHM8	Q99LR1;D6RFU2	13;9;6;3;1	13	39.9	45.269	398	0	189.13	Q99LR1;D6RFU2;Q99LR1-2;D6RI21;F7BHM8	Q99LR1	Monoacylglycerol lipase ABHD12	Abhd12	Abhd12	Abhd12	-0.0202571	0.125482	0.0494571	0.0234923	0.701192	0.00475059	0.302462	0.619296	Abhd12	Abhd12	Monoacylglycerol lipase ABHD12	Q99LR1	Q99LR1;D6RFU2;Q99LR1-2;D6RI21;F7BHM8	Q99LR1;D6RFU2;Q99LR1-2;D6RI21;F7BHM8|Abhd12	No	No	0.000377426	0.390588	Q99LR1;D6RFU2;Q99LR1-2;D6RI21;F7BHM8	Q99LR1;D6RFU2	13;9;6;3;1	13	39.9	45.269	398	0	189.13
A0A087WPG3;Q99JW1-2;Q99JW1|Abhd17a	No	No	0.101798	0.0590533	A0A087WPG3;Q99JW1-2;Q99JW1	A0A087WPG3;Q99JW1-2;Q99JW1	1;1;1	1	3.4	25.489	236	0.0032729	1.304	A0A087WPG3;Q99JW1-2;Q99JW1	A0A087WPG3	Alpha/beta hydrolase domain-containing protein 17A	Abhd17a	Abhd17a	Abhd17a	0.0402261	-0.115878	-0.0513036	0.016319	0.439514	0.00956397	0.328209	0.76351	Abhd17a	Abhd17a	Alpha/beta hydrolase domain-containing protein 17A	A0A087WPG3	A0A087WPG3;Q99JW1-2;Q99JW1	A0A087WPG3;Q99JW1-2;Q99JW1|Abhd17a	No	No	0.0010738	0.570999	A0A087WPG3;Q99JW1-2;Q99JW1	A0A087WPG3;Q99JW1-2;Q99JW1	1;1;1	1	3.4	25.489	236	0.0032729	1.304
F8VQH0;Q4JIM5|Abl2	No	No	0.381622	0.00140738	F8VQH0;Q4JIM5	F8VQH0;Q4JIM5	26;26	26	23.2	128.22	1182	0	323.31	F8VQH0;Q4JIM5	F8VQH0	Non-specific protein-tyrosine kinase;Abelson tyrosine-protein kinase 2	Abl2	Abl2	Abl2	0.0200489	0.0668983	0.10196	0.0729876	0.723578	0.0428304	0.120835	0.0848943	Abl2	Abl2	Non-specific protein-tyrosine kinase;Abelson tyrosine-protein kinase 2	F8VQH0	F8VQH0;Q4JIM5	F8VQH0;Q4JIM5|Abl2	No	No	0.00960264	0.00908681	F8VQH0;Q4JIM5	F8VQH0;Q4JIM5	26;26	26	23.2	128.22	1182	0	323.31
Q8BL65-3;E9Q0W6;Q8BL65-5|Ablim2	No	No	0.894014	0.128665	Q8BL65-3;E9Q0W6;Q8BL65-5	Q8BL65-3;E9Q0W6;Q8BL65-5	26;24;24	26	45.9	67.498	606	0	323.31	Q8BL65-3;E9Q0W6;Q8BL65-5	Q8BL65-3	Actin-binding LIM protein 2	Ablim2	Ablim2	Ablim2	0.00480663	-0.144077	-0.0627455	0.00430782	0.963905	0.00173036	0.442856	0.942819	Ablim2	Ablim2	Actin-binding LIM protein 2	Q8BL65-3	Q8BL65-3;E9Q0W6;Q8BL65-5	Q8BL65-3;E9Q0W6;Q8BL65-5|Ablim2	No	No	8.48129e-05	0.866432	Q8BL65-3;E9Q0W6;Q8BL65-5	Q8BL65-3;E9Q0W6;Q8BL65-5	26;24;24	26	45.9	67.498	606	0	323.31
O55137;Q9QYR7-2;Q9QYR7;A0A1Y7VMZ4;Q32Q92;Q6Q2Z6;Q8BWN8;Q32Q92-2;Q91YQ6|Acot1;Acot3;Acot6;Acot5;Acot4	No	No	0.241398	0.394143	O55137;Q9QYR7-2;Q9QYR7;A0A1Y7VMZ4;Q32Q92;Q6Q2Z6;Q8BWN8;Q32Q92-2;Q91YQ6	O55137	17;7;7;5;5;5;5;4;3	17	41.1	46.135	419	0	137.95	O55137;Q9QYR7-2;Q9QYR7;A0A1Y7VMZ4;Q32Q92;Q6Q2Z6;Q8BWN8;Q32Q92-2;Q91YQ6	O55137	Acyl-coenzyme A thioesterase 1	Acot1;Acot3;Acot6;Acot5;Acot4	Acot1	Acot1	0.049852	0.111776	0.0385322	0.0361422	0.615426	0.0242505	0.693534	0.537732	Acot1	Acot1;Acot3;Acot6;Acot5;Acot4	Acyl-coenzyme A thioesterase 1	O55137	O55137;Q9QYR7-2;Q9QYR7;A0A1Y7VMZ4;Q32Q92;Q6Q2Z6;Q8BWN8;Q32Q92-2;Q91YQ6	O55137;Q9QYR7-2;Q9QYR7;A0A1Y7VMZ4;Q32Q92;Q6Q2Z6;Q8BWN8;Q32Q92-2;Q91YQ6|Acot1;Acot3;Acot6;Acot5;Acot4	No	No	0.00417514	0.298395	O55137;Q9QYR7-2;Q9QYR7;A0A1Y7VMZ4;Q32Q92;Q6Q2Z6;Q8BWN8;Q32Q92-2;Q91YQ6	O55137	17;7;7;5;5;5;5;4;3	17	41.1	46.135	419	0	137.95
Q8VHQ9;A2AVR6;E0CYS0;F6SS52;E0CYA0;E0CXP8|Acot11	No	No	0.893241	0.00441266	Q8VHQ9;A2AVR6;E0CYS0;F6SS52;E0CYA0;E0CXP8	Q8VHQ9;A2AVR6	19;15;6;3;2;2	19	26.4	67.354	594	0	35.006	Q8VHQ9;A2AVR6;E0CYS0;F6SS52;E0CYA0;E0CXP8	Q8VHQ9	Acyl-coenzyme A thioesterase 11	Acot11	Acot11	Acot11	0.00268875	-0.140529	0.0763103	0.146391	0.963757	0.0100737	0.169079	0.0365814	Acot11	Acot11	Acyl-coenzyme A thioesterase 11	Q8VHQ9	Q8VHQ9;A2AVR6;E0CYS0;F6SS52;E0CYA0;E0CXP8	Q8VHQ9;A2AVR6;E0CYS0;F6SS52;E0CYA0;E0CXP8|Acot11	No	No	0.00117501	0.00151184	Q8VHQ9;A2AVR6;E0CYS0;F6SS52;E0CYA0;E0CXP8	Q8VHQ9;A2AVR6	19;15;6;3;2;2	19	26.4	67.354	594	0	35.006
Q9R0H0-2;A2A848;Q9R0H0|Acox1	No	No	0.0342057	0.23419	Q9R0H0-2;A2A848;Q9R0H0	Q9R0H0-2;A2A848;Q9R0H0	11;10;10	11	22.7	74.717	661	0	64.639	Q9R0H0-2;A2A848;Q9R0H0	Q9R0H0-2	Peroxisomal acyl-coenzyme A oxidase 1	Acox1	Acox1	Acox1	0.0661141	0.0910955	-0.0370372	0.0124277	0.299016	0.0119956	0.568352	0.784394	Acox1	Acox1	Peroxisomal acyl-coenzyme A oxidase 1	Q9R0H0-2	Q9R0H0-2;A2A848;Q9R0H0	Q9R0H0-2;A2A848;Q9R0H0|Acox1	No	No	0.00152066	0.601089	Q9R0H0-2;A2A848;Q9R0H0	Q9R0H0-2;A2A848;Q9R0H0	11;10;10	11	22.7	74.717	661	0	64.639
Q9D358;A0A1W2P7X3|Acp1	No	No	0.182045	0.156547	Q9D358;A0A1W2P7X3	Q9D358;A0A1W2P7X3	7;5	7	39.9	18.192	158	0	144.97	Q9D358;A0A1W2P7X3	Q9D358	Low molecular weight phosphotyrosine protein phosphatase	Acp1	Acp1	Acp1	-0.0562236	0.0786602	0.0648484	-0.0414087	0.555386	0.0174497	0.480545	0.266304	Acp1	Acp1	Low molecular weight phosphotyrosine protein phosphatase	Q9D358	Q9D358;A0A1W2P7X3	Q9D358;A0A1W2P7X3|Acp1	No	No	0.00255385	0.0820132	Q9D358;A0A1W2P7X3	Q9D358;A0A1W2P7X3	7;5	7	39.9	18.192	158	0	144.97
A0A5F8MPS7;P24638;B7ZCF5;B7ZCF4;F6WRF1;D3YTS9;D3YZU0|Acp2;Acp4	No	No	0.226277	0.184243	A0A5F8MPS7;P24638;B7ZCF5;B7ZCF4;F6WRF1;D3YTS9;D3YZU0	A0A5F8MPS7;P24638;B7ZCF5;B7ZCF4	5;5;4;3;1;1;1	5	10.4	49.486	434	0	6.1418	A0A5F8MPS7;P24638;B7ZCF5;B7ZCF4;F6WRF1;D3YTS9;D3YZU0	A0A5F8MPS7	Lysosomal acid phosphatase	Acp2;Acp4	Acp2	Acp2	0.0291267	-0.0828175	-0.0347875	0.00670408	0.600078	0.0235341	0.512335	0.899432	Acp2	Acp2;Acp4	Lysosomal acid phosphatase	A0A5F8MPS7	A0A5F8MPS7;P24638;B7ZCF5;B7ZCF4;F6WRF1;D3YTS9;D3YZU0	A0A5F8MPS7;P24638;B7ZCF5;B7ZCF4;F6WRF1;D3YTS9;D3YZU0|Acp2;Acp4	No	No	0.00396961	0.787708	A0A5F8MPS7;P24638;B7ZCF5;B7ZCF4;F6WRF1;D3YTS9;D3YZU0	A0A5F8MPS7;P24638;B7ZCF5;B7ZCF4	5;5;4;3;1;1;1	5	10.4	49.486	434	0	6.1418
Q8VCW8|Acsf2	No	Yes	0.353741	0.172511	Q8VCW8	Q8VCW8	14	14	22.1	67.95	615	0	181.43	Q8VCW8	Q8VCW8	Acyl-CoA synthetase family member 2, mitochondrial	Acsf2	Acsf2	Acsf2	0.0249976	-0.0846612	-0.0407415	0.0133324	0.707482	0.00681515	0.501228	0.708648	Acsf2	Acsf2	Acyl-CoA synthetase family member 2, mitochondrial	Q8VCW8	Q8VCW8	Q8VCW8|Acsf2	No	Yes	0.000664022	0.499817	Q8VCW8	Q8VCW8	14	14	22.1	67.95	615	0	181.43
Q9CZW4;E9PUC2;D3Z4I4|Acsl3	No	No	0.938586	0.0404824	Q9CZW4;E9PUC2;D3Z4I4	Q9CZW4;E9PUC2	13;10;2	13	23.2	80.491	720	0	323.31	Q9CZW4;E9PUC2;D3Z4I4	Q9CZW4	Long-chain-fatty-acid--CoA ligase 3	Acsl3	Acsl3	Acsl3	-0.00250101	-0.153794	0.0800014	0.0383714	0.978884	0.00334275	0.286114	0.46635	Acsl3	Acsl3	Long-chain-fatty-acid--CoA ligase 3	Q9CZW4	Q9CZW4;E9PUC2;D3Z4I4	Q9CZW4;E9PUC2;D3Z4I4|Acsl3	No	No	0.000224134	0.229638	Q9CZW4;E9PUC2;D3Z4I4	Q9CZW4;E9PUC2	13;10;2	13	23.2	80.491	720	0	323.31
Q9QUJ7-2;Q9QUJ7|Acsl4	No	No	0.00418167	0.0986351	Q9QUJ7-2;Q9QUJ7	Q9QUJ7-2;Q9QUJ7	10;10	10	15.8	74.338	670	0	14.723	Q9QUJ7-2;Q9QUJ7	Q9QUJ7-2	Long-chain-fatty-acid--CoA ligase 4	Acsl4	Acsl4	Acsl4	0.0828364	0.5034	-0.0444996	-0.100587	0.134672	1.26634e-06	0.400319	0.0733518	Acsl4	Acsl4	Long-chain-fatty-acid--CoA ligase 4	Q9QUJ7-2	Q9QUJ7-2;Q9QUJ7	Q9QUJ7-2;Q9QUJ7|Acsl4	No	No	3.31676e-09	0.00665718	Q9QUJ7-2;Q9QUJ7	Q9QUJ7-2;Q9QUJ7	10;10	10	15.8	74.338	670	0	14.723
A2AQN5;A2AQN4;Q9QXG4;D6RHA7;F7CU63|Acss2	No	No	0.2152	0.689853	A2AQN5;A2AQN4;Q9QXG4;D6RHA7;F7CU63	A2AQN5;A2AQN4;Q9QXG4	15;15;15;6;3	15	18.4	79.343	706	0	106.06	A2AQN5;A2AQN4;Q9QXG4;D6RHA7;F7CU63	A2AQN5	Acetyl-coenzyme A synthetase, cytoplasmic	Acss2	Acss2	Acss2	0.0339428	-0.0532897	0.011402	0.0477707	0.591131	0.0381268	0.872098	0.129374	Acss2	Acss2	Acetyl-coenzyme A synthetase, cytoplasmic	A2AQN5	A2AQN5;A2AQN4;Q9QXG4;D6RHA7;F7CU63	A2AQN5;A2AQN4;Q9QXG4;D6RHA7;F7CU63|Acss2	No	No	0.0080754	0.0211868	A2AQN5;A2AQN4;Q9QXG4;D6RHA7;F7CU63	A2AQN5;A2AQN4;Q9QXG4	15;15;15;6;3	15	18.4	79.343	706	0	106.06
E9QJT5;P56376|Acyp1	No	No	0.747971	0.252728	E9QJT5;P56376	E9QJT5;P56376	8;8	8	40.8	17.344	157	0	280.35	E9QJT5;P56376	E9QJT5	Acylphosphatase;Acylphosphatase-1	Acyp1	Acyp1	Acyp1	0.0103763	-0.072275	-0.0411215	-0.0815378	0.903307	0.0428432	0.583172	0.0776734	Acyp1	Acyp1	Acylphosphatase;Acylphosphatase-1	E9QJT5	E9QJT5;P56376	E9QJT5;P56376|Acyp1	No	No	0.00961297	0.00754084	E9QJT5;P56376	E9QJT5;P56376	8;8	8	40.8	17.344	157	0	280.35
Q7TQG7;Q9R1V4|Adam11	No	No	0.304257	0.60059	Q7TQG7;Q9R1V4	Q7TQG7;Q9R1V4	8;8	7	13.8	84.821	778	0	159.79	Q7TQG7;Q9R1V4	Q7TQG7	Disintegrin and metalloproteinase domain-containing protein 11	Adam11	Adam11	Adam11	0.0574026	0.141568	0.030983	0.0119759	0.668755	0.0360112	0.826952	0.906485	Adam11	Adam11	Disintegrin and metalloproteinase domain-containing protein 11	Q7TQG7	Q7TQG7;Q9R1V4	Q7TQG7;Q9R1V4|Adam11	No	No	0.00746884	0.800189	Q7TQG7;Q9R1V4	Q7TQG7;Q9R1V4	8;8	7	13.8	84.821	778	0	159.79
Q9R1V6-11;Q9R1V6-8;Q9R1V6-6;Q9R1V6-7;F6XIT3;F7BZ55;F6SK63;F6TDF4|Adam22	No	No	0.672029	0.0817015	Q9R1V6-11;Q9R1V6-8;Q9R1V6-6;Q9R1V6-7;F6XIT3;F7BZ55;F6SK63;F6TDF4	Q9R1V6-11;Q9R1V6-8;Q9R1V6-6;Q9R1V6-7;F6XIT3;F7BZ55	31;28;21;21;20;17;10;10	31	29.2	107.12	970	0	323.31	Q9R1V6-11;Q9R1V6-8;Q9R1V6-6;Q9R1V6-7;F6XIT3;F7BZ55;F6SK63;F6TDF4	Q9R1V6-11	Disintegrin and metalloproteinase domain-containing protein 22	Adam22	Adam22	Adam22	-0.0187267	-0.0966962	-0.0894469	-0.00952191	0.876521	0.0173575	0.373527	0.864433	Adam22	Adam22	Disintegrin and metalloproteinase domain-containing protein 22	Q9R1V6-11	Q9R1V6-11;Q9R1V6-8;Q9R1V6-6;Q9R1V6-7;F6XIT3;F7BZ55;F6SK63;F6TDF4	Q9R1V6-11;Q9R1V6-8;Q9R1V6-6;Q9R1V6-7;F6XIT3;F7BZ55;F6SK63;F6TDF4|Adam22	No	No	0.0025368	0.725596	Q9R1V6-11;Q9R1V6-8;Q9R1V6-6;Q9R1V6-7;F6XIT3;F7BZ55;F6SK63;F6TDF4	Q9R1V6-11;Q9R1V6-8;Q9R1V6-6;Q9R1V6-7;F6XIT3;F7BZ55	31;28;21;21;20;17;10;10	31	29.2	107.12	970	0	323.31
Q9D0L4;Q9D0L4-2|Adck1	No	No	0.562567	0.528532	Q9D0L4;Q9D0L4-2	Q9D0L4	9;4	9	20	59.735	525	0	15.883	Q9D0L4;Q9D0L4-2	Q9D0L4	Uncharacterized aarF domain-containing protein kinase 1	Adck1	Adck1	Adck1	-0.0294852	-0.0606185	0.0347183	0.0418148	0.822118	0.0328397	0.788826	0.213279	Adck1	Adck1	Uncharacterized aarF domain-containing protein kinase 1	Q9D0L4	Q9D0L4;Q9D0L4-2	Q9D0L4;Q9D0L4-2|Adck1	No	No	0.00660541	0.0549304	Q9D0L4;Q9D0L4-2	Q9D0L4	9;4	9	20	59.735	525	0	15.883
E9Q9T4;A0A0A6YXI1;Q8C0T9-2;Q8C0T9|Adcy10	No	No	0.386341	0.60399	E9Q9T4;A0A0A6YXI1;Q8C0T9-2;Q8C0T9	E9Q9T4;A0A0A6YXI1;Q8C0T9-2;Q8C0T9	2;1;1;1	2	2.1	185.9	1609	1	-2	E9Q9T4;A0A0A6YXI1;Q8C0T9-2;Q8C0T9	E9Q9T4	Adenylate cyclase type 10	Adcy10	Adcy10	Adcy10	0.141716	0.00268987	-0.0905504	0.282638	0.72657	0.978674	0.829584	0.0168509	Adcy10	Adcy10	Adenylate cyclase type 10	E9Q9T4	E9Q9T4;A0A0A6YXI1;Q8C0T9-2;Q8C0T9	E9Q9T4;A0A0A6YXI1;Q8C0T9-2;Q8C0T9|Adcy10	No	No	0.956879	0.00027364	E9Q9T4;A0A0A6YXI1;Q8C0T9-2;Q8C0T9	E9Q9T4;A0A0A6YXI1;Q8C0T9-2;Q8C0T9	2;1;1;1	2	2.1	185.9	1609	1	-2
Q3V1Q3;Q80TL1;Q91WF3|Adcy2;Adcy4	No	No	0.812567	0.364535	Q3V1Q3;Q80TL1;Q91WF3	Q3V1Q3;Q80TL1	26;26;2	26	25.6	123.91	1095	0	88.499	Q3V1Q3;Q80TL1;Q91WF3	Q3V1Q3	Adenylate cyclase type 2	Adcy2;Adcy4	Adcy2	Adcy2	0.00673648	-0.118715	-0.0283638	0.00268188	0.931098	0.00516901	0.672322	0.967519	Adcy2	Adcy2;Adcy4	Adenylate cyclase type 2	Q3V1Q3	Q3V1Q3;Q80TL1;Q91WF3	Q3V1Q3;Q80TL1;Q91WF3|Adcy2;Adcy4	No	No	0.000437745	0.917571	Q3V1Q3;Q80TL1;Q91WF3	Q3V1Q3;Q80TL1	26;26;2	26	25.6	123.91	1095	0	88.499
A0A2I3BQ46;P97490|Adcy8	No	No	0.555563	0.185265	A0A2I3BQ46;P97490	A0A2I3BQ46;P97490	12;12	12	11.2	136.66	1219	0	38.854	A0A2I3BQ46;P97490	A0A2I3BQ46	Adenylate cyclase type 8	Adcy8	Adcy8	Adcy8	-0.0256	-0.164901	-0.0643936	0.0278269	0.819981	0.00474178	0.513987	0.661323	Adcy8	Adcy8	Adenylate cyclase type 8	A0A2I3BQ46	A0A2I3BQ46;P97490	A0A2I3BQ46;P97490|Adcy8	No	No	0.000374242	0.436956	A0A2I3BQ46;P97490	A0A2I3BQ46;P97490	12;12	12	11.2	136.66	1219	0	38.854
Q9QYC0|Add1	No	Yes	0.893411	0.576526	Q9QYC0	Q9QYC0	46	43	41.6	80.646	735	0	323.31	Q9QYC0	Q9QYC0	Alpha-adducin	Add1	Add1	Add1	-0.00261139	-0.0878295	0.0118428	0.0496222	0.963757	0.00833264	0.814353	0.172117	Add1	Add1	Alpha-adducin	Q9QYC0	Q9QYC0	Q9QYC0|Add1	No	Yes	0.000884605	0.035824	Q9QYC0	Q9QYC0	46	43	41.6	80.646	735	0	323.31
Q9QYB8;Q9QYB8-3;A0A0N4SWF0|Add2	No	No	0.109016	0.60214	Q9QYB8;Q9QYB8-3;A0A0N4SWF0	Q9QYB8;Q9QYB8-3	65;45;14	65	64.4	80.641	725	0	323.31	Q9QYB8;Q9QYB8-3;A0A0N4SWF0	Q9QYB8	Beta-adducin	Add2	Add2	Add2	-0.0400043	-0.169507	0.0132586	0.043225	0.450421	0.00272516	0.828108	0.436006	Add2	Add2	Beta-adducin	Q9QYB8	Q9QYB8;Q9QYB8-3;A0A0N4SWF0	Q9QYB8;Q9QYB8-3;A0A0N4SWF0|Add2	No	No	0.000162962	0.203378	Q9QYB8;Q9QYB8-3;A0A0N4SWF0	Q9QYB8;Q9QYB8-3	65;45;14	65	64.4	80.641	725	0	323.31
Q3UHD1;E9Q4H5;A0A087WQV8|Adgrb1	No	No	0.000507805	0.153115	Q3UHD1;E9Q4H5;A0A087WQV8	Q3UHD1;E9Q4H5	24;21;3	24	16.2	173.29	1582	0	112.02	Q3UHD1;E9Q4H5;A0A087WQV8	Q3UHD1	Brain-specific angiogenesis inhibitor 1	Adgrb1	Adgrb1	Adgrb1	-0.144041	-0.178282	-0.0484444	-0.0525661	0.0495984	0.00184713	0.477817	0.333148	Adgrb1	Adgrb1	Brain-specific angiogenesis inhibitor 1	Q3UHD1	Q3UHD1;E9Q4H5;A0A087WQV8	Q3UHD1;E9Q4H5;A0A087WQV8|Adgrb1	No	No	9.57009e-05	0.123731	Q3UHD1;E9Q4H5;A0A087WQV8	Q3UHD1;E9Q4H5	24;21;3	24	16.2	173.29	1582	0	112.02
Q80ZF8;Q68FL1;Q8BJ13|Adgrb3	No	No	0.104778	0.917636	Q80ZF8;Q68FL1;Q8BJ13	Q80ZF8;Q68FL1;Q8BJ13	26;25;21	26	17.5	171.31	1522	0	318.49	Q80ZF8;Q68FL1;Q8BJ13	Q80ZF8	Brain-specific angiogenesis inhibitor 3	Adgrb3	Adgrb3	Adgrb3	-0.0360938	-0.165815	-0.00232544	0.0542155	0.443214	0.00122833	0.968635	0.244781	Adgrb3	Adgrb3	Brain-specific angiogenesis inhibitor 3	Q80ZF8	Q80ZF8;Q68FL1;Q8BJ13	Q80ZF8;Q68FL1;Q8BJ13|Adgrb3	No	No	4.90225e-05	0.0709938	Q80ZF8;Q68FL1;Q8BJ13	Q80ZF8;Q68FL1;Q8BJ13	26;25;21	26	17.5	171.31	1522	0	318.49
Q8JZZ7-2;A0A0G2JDE3;A0A0G2JGM8;A0A0G2JDK6;A0A0G2JFF5;A0A0G2JDF4;A0A0G2JG66;A0A0G2JFV3;Q8JZZ7;A0A0G2JGC2;Q0P6A0;A0A0G2JH16;A0A0G2JEQ8;A0A0G2JDH6;A0A0G2JGZ4;A0A0G2JE37;A0A0G2JDU4|Adgrl2	No	No	0.508246	0.0232108	Q8JZZ7-2;A0A0G2JDE3;A0A0G2JGM8;A0A0G2JDK6;A0A0G2JFF5;A0A0G2JDF4;A0A0G2JG66;A0A0G2JFV3;Q8JZZ7;A0A0G2JGC2;Q0P6A0;A0A0G2JH16;A0A0G2JEQ8;A0A0G2JDH6;A0A0G2JGZ4;A0A0G2JE37;A0A0G2JDU4	Q8JZZ7-2;A0A0G2JDE3;A0A0G2JGM8;A0A0G2JDK6;A0A0G2JFF5;A0A0G2JDF4;A0A0G2JG66;A0A0G2JFV3;Q8JZZ7;A0A0G2JGC2;Q0P6A0	17;17;17;17;17;17;17;17;17;13;9;8;5;4;4;4;4	15	11.1	173.64	1551	0	50.388	Q8JZZ7-2;A0A0G2JDE3;A0A0G2JGM8;A0A0G2JDK6;A0A0G2JFF5;A0A0G2JDF4;A0A0G2JG66;A0A0G2JFV3;Q8JZZ7;A0A0G2JGC2;Q0P6A0;A0A0G2JH16;A0A0G2JEQ8;A0A0G2JDH6;A0A0G2JGZ4;A0A0G2JE37;A0A0G2JDU4	Q8JZZ7-2	Latrophilin-2	Adgrl2	Adgrl2	Adgrl2	-0.0302777	-0.224872	-0.126824	0.0432351	0.797505	0.0431089	0.234253	0.77513	Adgrl2	Adgrl2	Latrophilin-2	Q8JZZ7-2	Q8JZZ7-2;A0A0G2JDE3;A0A0G2JGM8;A0A0G2JDK6;A0A0G2JFF5;A0A0G2JDF4;A0A0G2JG66;A0A0G2JFV3;Q8JZZ7;A0A0G2JGC2;Q0P6A0;A0A0G2JH16;A0A0G2JEQ8;A0A0G2JDH6;A0A0G2JGZ4;A0A0G2JE37;A0A0G2JDU4	Q8JZZ7-2;A0A0G2JDE3;A0A0G2JGM8;A0A0G2JDK6;A0A0G2JFF5;A0A0G2JDF4;A0A0G2JG66;A0A0G2JFV3;Q8JZZ7;A0A0G2JGC2;Q0P6A0;A0A0G2JH16;A0A0G2JEQ8;A0A0G2JDH6;A0A0G2JGZ4;A0A0G2JE37;A0A0G2JDU4|Adgrl2	No	No	0.00968222	0.585157	Q8JZZ7-2;A0A0G2JDE3;A0A0G2JGM8;A0A0G2JDK6;A0A0G2JFF5;A0A0G2JDF4;A0A0G2JG66;A0A0G2JFV3;Q8JZZ7;A0A0G2JGC2;Q0P6A0;A0A0G2JH16;A0A0G2JEQ8;A0A0G2JDH6;A0A0G2JGZ4;A0A0G2JE37;A0A0G2JDU4	Q8JZZ7-2;A0A0G2JDE3;A0A0G2JGM8;A0A0G2JDK6;A0A0G2JFF5;A0A0G2JDF4;A0A0G2JG66;A0A0G2JFV3;Q8JZZ7;A0A0G2JGC2;Q0P6A0	17;17;17;17;17;17;17;17;17;13;9;8;5;4;4;4;4	15	11.1	173.64	1551	0	50.388
A0A087WRE7;Q8R0N6-2;Q8R0N6|Adhfe1	No	No	0.667731	0.339116	A0A087WRE7;Q8R0N6-2;Q8R0N6	A0A087WRE7;Q8R0N6-2;Q8R0N6	4;4;4	4	10.1	49.039	457	0	6.6542	A0A087WRE7;Q8R0N6-2;Q8R0N6	A0A087WRE7	Hydroxyacid-oxoacid transhydrogenase, mitochondrial	Adhfe1	Adhfe1	Adhfe1	0.0276478	-0.126626	0.0677286	-0.0669945	0.875203	0.0258477	0.65408	0.306679	Adhfe1	Adhfe1	Hydroxyacid-oxoacid transhydrogenase, mitochondrial	A0A087WRE7	A0A087WRE7;Q8R0N6-2;Q8R0N6	A0A087WRE7;Q8R0N6-2;Q8R0N6|Adhfe1	No	No	0.00462162	0.107547	A0A087WRE7;Q8R0N6-2;Q8R0N6	A0A087WRE7;Q8R0N6-2;Q8R0N6	4;4;4	4	10.1	49.039	457	0	6.6542
Q9Z103|Adnp	No	Yes	0.784074	0.811312	Q9Z103	Q9Z103	8	8	7.6	124.31	1108	0	54.325	Q9Z103	Q9Z103	Activity-dependent neuroprotector homeobox protein	Adnp	Adnp	Adnp	0.00924016	-0.0800899	-0.00869159	-0.00290168	0.917618	0.00618783	0.932663	0.946428	Adnp	Adnp	Activity-dependent neuroprotector homeobox protein	Q9Z103	Q9Z103	Q9Z103|Adnp	No	Yes	0.000581291	0.873054	Q9Z103	Q9Z103	8	8	7.6	124.31	1108	0	54.325
Q8CG72;Q8CG72-2|Adprhl2	No	No	0.0460389	0.121816	Q8CG72;Q8CG72-2	Q8CG72;Q8CG72-2	11;10	10	25.4	39.414	370	0	87.589	Q8CG72;Q8CG72-2	Q8CG72	Poly(ADP-ribose) glycohydrolase ARH3	Adprhl2	Adprhl2	Adprhl2	0.0444667	-0.0854796	-0.0357361	0.00305487	0.340394	0.0375715	0.434076	0.966716	Adprhl2	Adprhl2	Poly(ADP-ribose) glycohydrolase ARH3	Q8CG72	Q8CG72;Q8CG72-2	Q8CG72;Q8CG72-2|Adprhl2	No	No	0.00789873	0.915569	Q8CG72;Q8CG72-2	Q8CG72;Q8CG72-2	11;10	10	25.4	39.414	370	0	87.589
F8WJA7;D3YYI6;P51827|Aff3	No	No	0.871011	0.049032	F8WJA7;D3YYI6;P51827	F8WJA7;D3YYI6;P51827	1;1;1	1	1.4	133.2	1228	0.00054076	2.2552	F8WJA7;D3YYI6;P51827	F8WJA7	AF4/FMR2 family member 3	Aff3	Aff3	Aff3	-0.166907	0.429874	2.4119	-0.150999	0.953037	0.00808826	0.306828	0.384329	Aff3	Aff3	AF4/FMR2 family member 3	F8WJA7	F8WJA7;D3YYI6;P51827	F8WJA7;D3YYI6;P51827|Aff3	No	No	0.00084897	0.161463	F8WJA7;D3YYI6;P51827	F8WJA7;D3YYI6;P51827	1;1;1	1	1.4	133.2	1228	0.00054076	2.2552
Q3UHD9;Q3UHD9-2;A0A5F8MPB7|Agap2	No	No	0.182083	0.0172236	Q3UHD9;Q3UHD9-2;A0A5F8MPB7	Q3UHD9;Q3UHD9-2;A0A5F8MPB7	70;67;42	70	54	124.51	1186	0	323.31	Q3UHD9;Q3UHD9-2;A0A5F8MPB7	Q3UHD9	Arf-GAP with GTPase, ANK repeat and PH domain-containing protein 2	Agap2	Agap2	Agap2	-0.0303386	-0.0923032	0.064809	0.0483676	0.555386	0.0225423	0.218218	0.296642	Agap2	Agap2	Arf-GAP with GTPase, ANK repeat and PH domain-containing protein 2	Q3UHD9	Q3UHD9;Q3UHD9-2;A0A5F8MPB7	Q3UHD9;Q3UHD9-2;A0A5F8MPB7|Agap2	No	No	0.00373541	0.0999944	Q3UHD9;Q3UHD9-2;A0A5F8MPB7	Q3UHD9;Q3UHD9-2;A0A5F8MPB7	70;67;42	70	54	124.51	1186	0	323.31
A2A9S7;E4W7Y4;Q09LZ8-2;Q09LZ8;F6VQN0;A2A9S6|Agbl4	No	No	0.073496	0.839158	A2A9S7;E4W7Y4;Q09LZ8-2;Q09LZ8;F6VQN0;A2A9S6	A2A9S7;E4W7Y4;Q09LZ8-2;Q09LZ8;F6VQN0	3;3;3;3;2;1	3	12.4	40.015	346	0	177.62	A2A9S7;E4W7Y4;Q09LZ8-2;Q09LZ8;F6VQN0;A2A9S6	A2A9S7	Cytosolic carboxypeptidase 6	Agbl4	Agbl4	Agbl4	-0.302655	-0.118243	0.0342015	0.0572485	0.392475	0.0225423	0.941589	0.334717	Agbl4	Agbl4	Cytosolic carboxypeptidase 6	A2A9S7	A2A9S7;E4W7Y4;Q09LZ8-2;Q09LZ8;F6VQN0;A2A9S6	A2A9S7;E4W7Y4;Q09LZ8-2;Q09LZ8;F6VQN0;A2A9S6|Agbl4	No	No	0.00373288	0.125015	A2A9S7;E4W7Y4;Q09LZ8-2;Q09LZ8;F6VQN0;A2A9S6	A2A9S7;E4W7Y4;Q09LZ8-2;Q09LZ8;F6VQN0	3;3;3;3;2;1	3	12.4	40.015	346	0	177.62
A0A087WNV1;A0A087WSR7;A0A087WR52;Q8K2K6-3;Q8K2K6-2;Q8K2K6-1;Q8K2K6;A0A087WRL1|Agfg1	No	No	0.534851	0.220686	A0A087WNV1;A0A087WSR7;A0A087WR52;Q8K2K6-3;Q8K2K6-2;Q8K2K6-1;Q8K2K6;A0A087WRL1	A0A087WNV1;A0A087WSR7;A0A087WR52;Q8K2K6-3;Q8K2K6-2;Q8K2K6-1;Q8K2K6;A0A087WRL1	11;11;11;11;11;11;11;6	11	21.3	53.974	521	0	41.952	A0A087WNV1;A0A087WSR7;A0A087WR52;Q8K2K6-3;Q8K2K6-2;Q8K2K6-1;Q8K2K6;A0A087WRL1	A0A087WNV1	Arf-GAP domain and FG repeat-containing protein 1	Agfg1	Agfg1	Agfg1	-0.0160972	0.0311878	-0.0352896	-0.0964153	0.811066	0.334984	0.557027	0.0431284	Agfg1	Agfg1	Arf-GAP domain and FG repeat-containing protein 1	A0A087WNV1	A0A087WNV1;A0A087WSR7;A0A087WR52;Q8K2K6-3;Q8K2K6-2;Q8K2K6-1;Q8K2K6;A0A087WRL1	A0A087WNV1;A0A087WSR7;A0A087WR52;Q8K2K6-3;Q8K2K6-2;Q8K2K6-1;Q8K2K6;A0A087WRL1|Agfg1	No	No	0.187584	0.00221403	A0A087WNV1;A0A087WSR7;A0A087WR52;Q8K2K6-3;Q8K2K6-2;Q8K2K6-1;Q8K2K6;A0A087WRL1	A0A087WNV1;A0A087WSR7;A0A087WR52;Q8K2K6-3;Q8K2K6-2;Q8K2K6-1;Q8K2K6;A0A087WRL1	11;11;11;11;11;11;11;6	11	21.3	53.974	521	0	41.952
Q9ESW4;Q9ESW4-2|Agk	No	No	0.984642	0.619175	Q9ESW4;Q9ESW4-2	Q9ESW4	15;4	15	41.8	46.975	421	0	189.74	Q9ESW4;Q9ESW4-2	Q9ESW4	Acylglycerol kinase, mitochondrial	Agk	Agk	Agk	0.000363376	-0.0465292	-0.0101962	0.0244812	0.99606	0.0340746	0.83624	0.34638	Agk	Agk	Acylglycerol kinase, mitochondrial	Q9ESW4	Q9ESW4;Q9ESW4-2	Q9ESW4;Q9ESW4-2|Agk	No	No	0.00693749	0.13185	Q9ESW4;Q9ESW4-2	Q9ESW4	15;4	15	41.8	46.975	421	0	189.74
F8VPN4;A0A0G2JGI9;F6XXE6;E0CYU6;E0CX86;F7CSZ6|Agl	No	No	0.811002	0.224295	F8VPN4;A0A0G2JGI9;F6XXE6;E0CYU6;E0CX86;F7CSZ6	F8VPN4;A0A0G2JGI9;F6XXE6	43;34;24;7;5;4	43	27.4	174.29	1532	0	323.31	F8VPN4;A0A0G2JGI9;F6XXE6;E0CYU6;E0CX86;F7CSZ6	F8VPN4	0	Agl	Agl	Agl	0.00604761	-0.0855855	0.0344011	0.0855241	0.930418	0.00452054	0.559611	0.0232665	Agl	Agl	0	F8VPN4	F8VPN4;A0A0G2JGI9;F6XXE6;E0CYU6;E0CX86;F7CSZ6	F8VPN4;A0A0G2JGI9;F6XXE6;E0CYU6;E0CX86;F7CSZ6|Agl	No	No	0.000354413	0.000637829	F8VPN4;A0A0G2JGI9;F6XXE6;E0CYU6;E0CX86;F7CSZ6	F8VPN4;A0A0G2JGI9;F6XXE6	43;34;24;7;5;4	43	27.4	174.29	1532	0	323.31
Q8CJG1;H3BJ70;H3BL59|Ago1	No	No	0.97802	0.572195	Q8CJG1;H3BJ70;H3BL59	Q8CJG1;H3BJ70	13;11;1	9	13	97.213	857	0	24.678	Q8CJG1;H3BJ70;H3BL59	Q8CJG1	Protein argonaute-1	Ago1	Ago1	Ago1	-0.000970608	-0.0764216	0.0216637	0.0975148	0.993698	0.0239586	0.811103	0.0353236	Ago1	Ago1	Protein argonaute-1	Q8CJG1	Q8CJG1;H3BJ70;H3BL59	Q8CJG1;H3BJ70;H3BL59|Ago1	No	No	0.00409142	0.00136928	Q8CJG1;H3BJ70;H3BL59	Q8CJG1;H3BJ70	13;11;1	9	13	97.213	857	0	24.678
Q8K4X7;E9Q2T9;E9Q6S5|Agpat4	No	No	0.147837	0.77857	Q8K4X7;E9Q2T9;E9Q6S5	Q8K4X7	8;3;3	8	21.4	43.81	378	0	98.877	Q8K4X7;E9Q2T9;E9Q6S5	Q8K4X7	1-acyl-sn-glycerol-3-phosphate acyltransferase delta	Agpat4	Agpat4	Agpat4	0.048923	0.0993371	-0.00975678	0.0481391	0.514892	0.00590665	0.914225	0.204523	Agpat4	Agpat4	1-acyl-sn-glycerol-3-phosphate acyltransferase delta	Q8K4X7	Q8K4X7;E9Q2T9;E9Q6S5	Q8K4X7;E9Q2T9;E9Q6S5|Agpat4	No	No	0.000545311	0.0507623	Q8K4X7;E9Q2T9;E9Q6S5	Q8K4X7	8;3;3	8	21.4	43.81	378	0	98.877
M0QWP1;Z4YK85;A2ASQ1-3;A2ASQ1-2;A2ASQ1;Z4YJS5|Agrn	No	No	0.509583	0.523111	M0QWP1;Z4YK85;A2ASQ1-3;A2ASQ1-2;A2ASQ1;Z4YJS5	M0QWP1;Z4YK85;A2ASQ1-3;A2ASQ1-2;A2ASQ1	12;11;11;11;11;2	12	7.5	216.65	2034	0	90.236	M0QWP1;Z4YK85;A2ASQ1-3;A2ASQ1-2;A2ASQ1;Z4YJS5	M0QWP1	Agrin;Agrin N-terminal 110 kDa subunit;Agrin C-terminal 110 kDa subunit;Agrin C-terminal 90 kDa fragment;Agrin C-terminal 22 kDa fragment	Agrn	Agrn	Agrn	0.0171456	-0.0985793	-0.0179194	0.0912444	0.797934	0.00232849	0.787822	0.019877	Agrn	Agrn	Agrin;Agrin N-terminal 110 kDa subunit;Agrin C-terminal 110 kDa subunit;Agrin C-terminal 90 kDa fragment;Agrin C-terminal 22 kDa fragment	M0QWP1	M0QWP1;Z4YK85;A2ASQ1-3;A2ASQ1-2;A2ASQ1;Z4YJS5	M0QWP1;Z4YK85;A2ASQ1-3;A2ASQ1-2;A2ASQ1;Z4YJS5|Agrn	No	No	0.000129819	0.000438674	M0QWP1;Z4YK85;A2ASQ1-3;A2ASQ1-2;A2ASQ1;Z4YJS5	M0QWP1;Z4YK85;A2ASQ1-3;A2ASQ1-2;A2ASQ1	12;11;11;11;11;2	12	7.5	216.65	2034	0	90.236
E9Q616;A0A494BBD5;G5E8K8;A0A494B8Y7|Ahnak	No	No	0.00649683	0.795817	E9Q616;A0A494BBD5;G5E8K8;A0A494B8Y7	E9Q616	44;5;1;1	44	25.9	604.25	5656	0	323.31	E9Q616;A0A494BBD5;G5E8K8;A0A494B8Y7	E9Q616	0	Ahnak	Ahnak	Ahnak	0.158835	0.0599527	0.013445	0.14233	0.164966	0.106177	0.922632	0.0171386	Ahnak	Ahnak	0	E9Q616	E9Q616;A0A494BBD5;G5E8K8;A0A494B8Y7	E9Q616;A0A494BBD5;G5E8K8;A0A494B8Y7|Ahnak	No	No	0.0352069	0.000301044	E9Q616;A0A494BBD5;G5E8K8;A0A494B8Y7	E9Q616	44;5;1;1	44	25.9	604.25	5656	0	323.31
P29699;A0A338P703;A0A338P7G1;A0A338P7H5;A0A338P692;A0A338P6Y6|Ahsg	No	No	0.000241982	0.0252911	P29699;A0A338P703;A0A338P7G1;A0A338P7H5;A0A338P692;A0A338P6Y6	P29699;A0A338P703;A0A338P7G1;A0A338P7H5	3;2;2;2;1;1	3	10.4	37.325	345	0	34.974	P29699;A0A338P703;A0A338P7G1;A0A338P7H5;A0A338P692;A0A338P6Y6	P29699	Alpha-2-HS-glycoprotein	Ahsg	Ahsg	Ahsg	0.27821	0.270558	-0.14393	0.625694	0.030036	0.387857	0.239943	0.127706	Ahsg	Ahsg	Alpha-2-HS-glycoprotein	P29699	P29699;A0A338P703;A0A338P7G1;A0A338P7H5;A0A338P692;A0A338P6Y6	P29699;A0A338P703;A0A338P7G1;A0A338P7H5;A0A338P692;A0A338P6Y6|Ahsg	No	No	0.229856	0.020539	P29699;A0A338P703;A0A338P7G1;A0A338P7H5;A0A338P692;A0A338P6Y6	P29699;A0A338P703;A0A338P7G1;A0A338P7H5	3;2;2;2;1;1	3	10.4	37.325	345	0	34.974
O70200;G3UYJ2|Aif1	No	No	0.861923	0.562052	O70200;G3UYJ2	O70200	3;1	3	16.3	16.91	147	0.0010407	1.7191	O70200;G3UYJ2	O70200	Allograft inflammatory factor 1	Aif1	Aif1	Aif1	0.0106796	0.145807	-0.0387481	-0.273286	0.95109	0.00642817	0.805481	0.0038873	Aif1	Aif1	Allograft inflammatory factor 1	O70200	O70200;G3UYJ2	O70200;G3UYJ2|Aif1	No	No	0.000612845	6.10891e-06	O70200;G3UYJ2	O70200	3;1	3	16.3	16.91	147	0.0010407	1.7191
Q8BUE4;Q8BUE4-2|Aifm2	No	No	0.322664	0.989827	Q8BUE4;Q8BUE4-2	Q8BUE4;Q8BUE4-2	3;3	3	7	40.634	373	0.00066569	2.0488	Q8BUE4;Q8BUE4-2	Q8BUE4	Apoptosis-inducing factor 2	Aifm2	Aifm2	Aifm2	0.0304635	0.0738911	-0.000413953	-0.0514619	0.679749	0.0273377	0.996334	0.192157	Aifm2	Aifm2	Apoptosis-inducing factor 2	Q8BUE4	Q8BUE4;Q8BUE4-2	Q8BUE4;Q8BUE4-2|Aifm2	No	No	0.00499642	0.0442215	Q8BUE4;Q8BUE4-2	Q8BUE4;Q8BUE4-2	3;3	3	7	40.634	373	0.00066569	2.0488
Q3TY86;Q3TY86-2;Q3TY86-3|Aifm3	No	No	0.151795	0.178121	Q3TY86;Q3TY86-2;Q3TY86-3	Q3TY86;Q3TY86-2;Q3TY86-3	14;14;12	14	22.6	66.791	605	0	35.087	Q3TY86;Q3TY86-2;Q3TY86-3	Q3TY86	Apoptosis-inducing factor 3	Aifm3	Aifm3	Aifm3	-0.0415414	-0.114774	-0.0418974	0.0403238	0.519766	0.019558	0.506012	0.474668	Aifm3	Aifm3	Apoptosis-inducing factor 3	Q3TY86	Q3TY86;Q3TY86-2;Q3TY86-3	Q3TY86;Q3TY86-2;Q3TY86-3|Aifm3	No	No	0.00300253	0.237541	Q3TY86;Q3TY86-2;Q3TY86-3	Q3TY86;Q3TY86-2;Q3TY86-3	14;14;12	14	22.6	66.791	605	0	35.087
Q3UZG4;P31230;A0A0G2JEU9;A0A0G2JDV0;A0A0G2JDW6;A0A0G2JDH0|Aimp1	No	No	0.466296	0.669441	Q3UZG4;P31230;A0A0G2JEU9;A0A0G2JDV0;A0A0G2JDW6;A0A0G2JDH0	Q3UZG4;P31230	12;12;5;5;5;4	12	45.8	35.166	319	0	89.971	Q3UZG4;P31230;A0A0G2JEU9;A0A0G2JDV0;A0A0G2JDW6;A0A0G2JDH0	Q3UZG4	Aminoacyl tRNA synthase complex-interacting multifunctional protein 1;Endothelial monocyte-activating polypeptide 2	Aimp1	Aimp1	Aimp1	-0.0195414	0.0128689	-0.0122616	-0.084821	0.77756	0.594315	0.863318	0.0214406	Aimp1	Aimp1	Aminoacyl tRNA synthase complex-interacting multifunctional protein 1;Endothelial monocyte-activating polypeptide 2	Q3UZG4	Q3UZG4;P31230;A0A0G2JEU9;A0A0G2JDV0;A0A0G2JDW6;A0A0G2JDH0	Q3UZG4;P31230;A0A0G2JEU9;A0A0G2JDV0;A0A0G2JDW6;A0A0G2JDH0|Aimp1	No	No	0.435021	0.000520385	Q3UZG4;P31230;A0A0G2JEU9;A0A0G2JDV0;A0A0G2JDW6;A0A0G2JDH0	Q3UZG4;P31230	12;12;5;5;5;4	12	45.8	35.166	319	0	89.971
A2AJA9;A2AJA9-2|Ajm1	No	No	0.622605	0.874398	A2AJA9;A2AJA9-2	A2AJA9;A2AJA9-2	44;41	44	44.9	107.18	974	0	244.78	A2AJA9;A2AJA9-2	A2AJA9	Uncharacterized protein C9orf172 homolog	Ajm1	Ajm1	Ajm1	-0.00886872	-0.0875515	-0.00306011	0.0933945	0.855113	0.00216556	0.951363	0.0126409	Ajm1	Ajm1	Uncharacterized protein C9orf172 homolog	A2AJA9	A2AJA9;A2AJA9-2	A2AJA9;A2AJA9-2|Ajm1	No	No	0.000117599	0.000130227	A2AJA9;A2AJA9-2	A2AJA9;A2AJA9-2	44;41	44	44.9	107.18	974	0	244.78
Q9R0Y5;Q9R0Y5-2;Z4YN97;A0A0A6YXW8|Ak1	No	No	0.407713	0.0316589	Q9R0Y5;Q9R0Y5-2;Z4YN97;A0A0A6YXW8	Q9R0Y5;Q9R0Y5-2	16;16;4;4	16	61.9	21.539	194	0	323.31	Q9R0Y5;Q9R0Y5-2;Z4YN97;A0A0A6YXW8	Q9R0Y5	Adenylate kinase isoenzyme 1	Ak1	Ak1	Ak1	0.0295967	-0.0807888	-0.091862	-0.0416051	0.743214	0.0154179	0.261341	0.264266	Ak1	Ak1	Adenylate kinase isoenzyme 1	Q9R0Y5	Q9R0Y5;Q9R0Y5-2;Z4YN97;A0A0A6YXW8	Q9R0Y5;Q9R0Y5-2;Z4YN97;A0A0A6YXW8|Ak1	No	No	0.00214833	0.0808902	Q9R0Y5;Q9R0Y5-2;Z4YN97;A0A0A6YXW8	Q9R0Y5;Q9R0Y5-2	16;16;4;4	16	61.9	21.539	194	0	323.31
Q9WTP6;Q9WTP6-2;F7BP55|Ak2	No	No	0.631635	0.695998	Q9WTP6;Q9WTP6-2;F7BP55	Q9WTP6;Q9WTP6-2	15;15;4	15	55.6	26.468	239	0	38.132	Q9WTP6;Q9WTP6-2;F7BP55	Q9WTP6	Adenylate kinase 2, mitochondrial;Adenylate kinase 2, mitochondrial, N-terminally processed	Ak2	Ak2	Ak2	-0.0113156	0.0612335	-0.00994182	-0.0753312	0.861359	0.0385505	0.875529	0.0571512	Ak2	Ak2	Adenylate kinase 2, mitochondrial;Adenylate kinase 2, mitochondrial, N-terminally processed	Q9WTP6	Q9WTP6;Q9WTP6-2;F7BP55	Q9WTP6;Q9WTP6-2;F7BP55|Ak2	No	No	0.00823918	0.00381207	Q9WTP6;Q9WTP6-2;F7BP55	Q9WTP6;Q9WTP6-2	15;15;4	15	55.6	26.468	239	0	38.132
Q9WUR9;F6TEU8;A2ARF6;A2ARF5|Ak4	No	No	0.294186	0.957495	Q9WUR9;F6TEU8;A2ARF6;A2ARF5	Q9WUR9;F6TEU8;A2ARF6	10;6;5;2	10	57.4	25.061	223	0	180.41	Q9WUR9;F6TEU8;A2ARF6;A2ARF5	Q9WUR9	Adenylate kinase 4, mitochondrial	Ak4	Ak4	Ak4	0.0631799	0.157837	0.00337317	-0.101186	0.659676	0.0392804	0.98557	0.266828	Ak4	Ak4	Adenylate kinase 4, mitochondrial	Q9WUR9	Q9WUR9;F6TEU8;A2ARF6;A2ARF5	Q9WUR9;F6TEU8;A2ARF6;A2ARF5|Ak4	No	No	0.00848905	0.0823267	Q9WUR9;F6TEU8;A2ARF6;A2ARF5	Q9WUR9;F6TEU8;A2ARF6	10;6;5;2	10	57.4	25.061	223	0	180.41
H3BIV5;D3YVF0|Akap5	No	No	0.0302582	0.0207614	H3BIV5;D3YVF0	H3BIV5;D3YVF0	42;42	42	72.2	80.202	752	0	323.31	H3BIV5;D3YVF0	H3BIV5	A-kinase anchor protein 5	Akap5	Akap5	Akap5	-0.109487	-0.232256	-0.128435	-0.030331	0.287666	0.00337126	0.227787	0.723264	Akap5	Akap5	A-kinase anchor protein 5	H3BIV5	H3BIV5;D3YVF0	H3BIV5;D3YVF0|Akap5	No	No	0.000226635	0.519179	H3BIV5;D3YVF0	H3BIV5;D3YVF0	42;42	42	72.2	80.202	752	0	323.31
Q9WUA6;Q9WUA6-2|Akt3	No	No	0.0405845	0.0556144	Q9WUA6;Q9WUA6-2	Q9WUA6;Q9WUA6-2	17;15	17	39.9	55.714	479	0	39.672	Q9WUA6;Q9WUA6-2	Q9WUA6	RAC-gamma serine/threonine-protein kinase	Akt3	Akt3	Akt3	0.049094	-0.0293108	0.0488766	0.0760555	0.322651	0.226448	0.319528	0.0376827	Akt3	Akt3	RAC-gamma serine/threonine-protein kinase	Q9WUA6	Q9WUA6;Q9WUA6-2	Q9WUA6;Q9WUA6-2|Akt3	No	No	0.107138	0.0015989	Q9WUA6;Q9WUA6-2	Q9WUA6;Q9WUA6-2	17;15	17	39.9	55.714	479	0	39.672
Q64362;A0A1B0GSS3;D3Z632;A0A1B0GS90|Aktip	No	No	0.441482	0.000483385	Q64362;A0A1B0GSS3;D3Z632;A0A1B0GS90	Q64362;A0A1B0GSS3;D3Z632;A0A1B0GS90	5;4;4;3	5	11.6	32.941	292	0.0060719	1.1019	Q64362;A0A1B0GSS3;D3Z632;A0A1B0GS90	Q64362	AKT-interacting protein	Aktip	Aktip	Aktip	-0.0206071	-0.0797861	-0.138546	-0.0322754	0.761979	0.0286267	0.087273	0.45141	Aktip	Aktip	AKT-interacting protein	Q64362	Q64362;A0A1B0GSS3;D3Z632;A0A1B0GS90	Q64362;A0A1B0GSS3;D3Z632;A0A1B0GS90|Aktip	No	No	0.00536198	0.217097	Q64362;A0A1B0GSS3;D3Z632;A0A1B0GS90	Q64362;A0A1B0GSS3;D3Z632;A0A1B0GS90	5;4;4;3	5	11.6	32.941	292	0.0060719	1.1019
																			Alg5		0.0109242		0.194216		0.797747		0.00793082	Alg5	Alg5	Dolichyl-phosphate beta-glucosyltransferase	Q9DB25	Q9DB25;D6RCG2	Q9DB25;D6RCG2|Alg5	No	No	0.683525	3.54748e-05	Q9DB25;D6RCG2	Q9DB25	3;1	3	9.6	36.79	324	0	7.1681
Q8VDI9;E0CZF3;E0CZ10;H3BJ25|Alg9	No	No	0.336837	0.172074	Q8VDI9;E0CZF3;E0CZ10;H3BJ25	Q8VDI9;E0CZF3;E0CZ10	3;2;2;1	3	7.4	69.56	611	0	5.1954	Q8VDI9;E0CZF3;E0CZ10;H3BJ25	Q8VDI9	Alpha-1,2-mannosyltransferase ALG9	Alg9	Alg9	Alg9	0.0536934	0.100849	0.084458	-0.0524384	0.693701	0.0275955	0.50084	0.323503	Alg9	Alg9	Alpha-1,2-mannosyltransferase ALG9	Q8VDI9	Q8VDI9;E0CZF3;E0CZ10;H3BJ25	Q8VDI9;E0CZF3;E0CZ10;H3BJ25|Alg9	No	No	0.00504977	0.117708	Q8VDI9;E0CZF3;E0CZ10;H3BJ25	Q8VDI9;E0CZF3;E0CZ10	3;2;2;1	3	7.4	69.56	611	0	5.1954
F6UP77;F7CUP3;Q8JZV7|Amdhd2	No	No	0.424818	0.702772	F6UP77;F7CUP3;Q8JZV7	F6UP77;F7CUP3;Q8JZV7	4;4;4	4	10.4	48.02	453	0	59.508	F6UP77;F7CUP3;Q8JZV7	F6UP77	Putative N-acetylglucosamine-6-phosphate deacetylase	Amdhd2	Amdhd2	Amdhd2	-0.0228262	-0.119739	0.011644	0.0991431	0.751876	0.0261845	0.878879	0.125828	Amdhd2	Amdhd2	Putative N-acetylglucosamine-6-phosphate deacetylase	F6UP77	F6UP77;F7CUP3;Q8JZV7	F6UP77;F7CUP3;Q8JZV7|Amdhd2	No	No	0.00469969	0.0199058	F6UP77;F7CUP3;Q8JZV7	F6UP77;F7CUP3;Q8JZV7	4;4;4	4	10.4	48.02	453	0	59.508
A0A0R4J030;Q8CCJ4;A0A286YD03;Q8CCJ4-2;A0A286YCG0|Amer2	No	No	0.0547021	0.979508	A0A0R4J030;Q8CCJ4;A0A286YD03;Q8CCJ4-2;A0A286YCG0	A0A0R4J030;Q8CCJ4;A0A286YD03;Q8CCJ4-2	21;21;16;16;8	21	37.5	66.432	635	0	70.584	A0A0R4J030;Q8CCJ4;A0A286YD03;Q8CCJ4-2;A0A286YCG0	A0A0R4J030	APC membrane recruitment protein 2	Amer2	Amer2	Amer2	-0.0536945	-0.13118	0.00070552	0.0676329	0.358542	0.00190904	0.992839	0.106782	Amer2	Amer2	APC membrane recruitment protein 2	A0A0R4J030	A0A0R4J030;Q8CCJ4;A0A286YD03;Q8CCJ4-2;A0A286YCG0	A0A0R4J030;Q8CCJ4;A0A286YD03;Q8CCJ4-2;A0A286YCG0|Amer2	No	No	0.000101002	0.0150395	A0A0R4J030;Q8CCJ4;A0A286YD03;Q8CCJ4-2;A0A286YCG0	A0A0R4J030;Q8CCJ4;A0A286YD03;Q8CCJ4-2	21;21;16;16;8	21	37.5	66.432	635	0	70.584
A0A1L1SRX2;O08739;D3YU73;F6XQD0;D3Z4N3;Q3V1D3;H3BIY4;A0A0G2JFD4|Ampd3;Ampd1	No	No	0.367944	0.135551	A0A1L1SRX2;O08739;D3YU73;F6XQD0;D3Z4N3;Q3V1D3;H3BIY4;A0A0G2JFD4	A0A1L1SRX2;O08739	13;13;2;2;2;2;1;1	12	15.4	89.567	775	0	48.001	A0A1L1SRX2;O08739;D3YU73;F6XQD0;D3Z4N3;Q3V1D3;H3BIY4;A0A0G2JFD4	A0A1L1SRX2	AMP deaminase 3	Ampd3;Ampd1	Ampd3	Ampd3	-0.0155128	0.138199	0.0287981	-0.0494515	0.717805	0.000893048	0.454835	0.183364	Ampd3	Ampd3;Ampd1	AMP deaminase 3	A0A1L1SRX2	A0A1L1SRX2;O08739;D3YU73;F6XQD0;D3Z4N3;Q3V1D3;H3BIY4;A0A0G2JFD4	A0A1L1SRX2;O08739;D3YU73;F6XQD0;D3Z4N3;Q3V1D3;H3BIY4;A0A0G2JFD4|Ampd3;Ampd1	No	No	2.83204e-05	0.0400859	A0A1L1SRX2;O08739;D3YU73;F6XQD0;D3Z4N3;Q3V1D3;H3BIY4;A0A0G2JFD4	A0A1L1SRX2;O08739	13;13;2;2;2;2;1;1	12	15.4	89.567	775	0	48.001
A0A0R4J1N7;Q02357-6;D3Z5M4;Q02357-7|Ank1	No	No	0.491671	0.526336	A0A0R4J1N7;Q02357-6;D3Z5M4;Q02357-7	A0A0R4J1N7;Q02357-6;D3Z5M4	42;42;40;2	39	25.4	209.52	1907	0	163.9	A0A0R4J1N7;Q02357-6;D3Z5M4;Q02357-7	A0A0R4J1N7	Ankyrin-1	Ank1	Ank1	Ank1	-0.0257585	-0.2052	0.0255899	0.0130951	0.790228	0.019169	0.787923	0.919264	Ank1	Ank1	Ankyrin-1	A0A0R4J1N7	A0A0R4J1N7;Q02357-6;D3Z5M4;Q02357-7	A0A0R4J1N7;Q02357-6;D3Z5M4;Q02357-7|Ank1	No	No	0.00292538	0.823591	A0A0R4J1N7;Q02357-6;D3Z5M4;Q02357-7	A0A0R4J1N7;Q02357-6;D3Z5M4	42;42;40;2	39	25.4	209.52	1907	0	163.9
A0A087WNU5;A0A087WRU2;A0A087WRP9|Ank3	No	No	0.000723345	0.0955993	A0A087WNU5;A0A087WRU2;A0A087WRP9	A0A087WNU5	106;30;9	61	23.9	315.42	2871	0	323.31	A0A087WNU5;A0A087WRU2;A0A087WRP9	A0A087WNU5	0	Ank3	Ank3	Ank3	-0.118308	-0.10765	0.0496027	0.0858979	0.0622175	0.00839331	0.394993	0.0727223	Ank3	Ank3	0	A0A087WNU5	A0A087WNU5;A0A087WRU2;A0A087WRP9	A0A087WNU5;A0A087WRU2;A0A087WRP9|Ank3	No	No	0.000898394	0.00647606	A0A087WNU5;A0A087WRU2;A0A087WRP9	A0A087WNU5	106;30;9	61	23.9	315.42	2871	0	323.31
Q3TPE9;Q3TPE9-2|Ankmy2	No	No	0.585487	0.0131085	Q3TPE9;Q3TPE9-2	Q3TPE9;Q3TPE9-2	8;6	8	18.6	48.774	440	0	36.583	Q3TPE9;Q3TPE9-2	Q3TPE9	Ankyrin repeat and MYND domain-containing protein 2	Ankmy2	Ankmy2	Ankmy2	-0.00948614	-0.0780836	-0.0543155	0.00789583	0.831895	0.00311357	0.197621	0.78992	Ankmy2	Ankmy2	Ankyrin repeat and MYND domain-containing protein 2	Q3TPE9	Q3TPE9;Q3TPE9-2	Q3TPE9;Q3TPE9-2|Ankmy2	No	No	0.000203331	0.611439	Q3TPE9;Q3TPE9-2	Q3TPE9;Q3TPE9-2	8;6	8	18.6	48.774	440	0	36.583
E9QKG6;E9Q804;Q99NH0;A0A0G2JDZ9;Q99NH0-2;A0A1W2P6X1;Q99NH0-3;F7DD37;F6YYD3;F7C545;E9PUF1;Q8BUE7|Ankrd17;Ankhd1;Muc20	No	No	0.369239	0.675142	E9QKG6;E9Q804;Q99NH0;A0A0G2JDZ9;Q99NH0-2;A0A1W2P6X1;Q99NH0-3;F7DD37;F6YYD3;F7C545;E9PUF1;Q8BUE7	E9QKG6;E9Q804;Q99NH0;A0A0G2JDZ9;Q99NH0-2;A0A1W2P6X1;Q99NH0-3	14;14;14;12;10;9;9;1;1;1;1;1	14	8	246.62	2352	0	71.971	E9QKG6;E9Q804;Q99NH0;A0A0G2JDZ9;Q99NH0-2;A0A1W2P6X1;Q99NH0-3;F7DD37;F6YYD3;F7C545;E9PUF1;Q8BUE7	E9QKG6	Ankyrin repeat domain-containing protein 17	Ankrd17;Ankhd1;Muc20	Ankrd17	Ankrd17	0.0250269	0.0820036	-0.0124197	0.0375379	0.717889	0.0246344	0.866407	0.373796	Ankrd17	Ankrd17;Ankhd1;Muc20	Ankyrin repeat domain-containing protein 17	E9QKG6	E9QKG6;E9Q804;Q99NH0;A0A0G2JDZ9;Q99NH0-2;A0A1W2P6X1;Q99NH0-3;F7DD37;F6YYD3;F7C545;E9PUF1;Q8BUE7	E9QKG6;E9Q804;Q99NH0;A0A0G2JDZ9;Q99NH0-2;A0A1W2P6X1;Q99NH0-3;F7DD37;F6YYD3;F7C545;E9PUF1;Q8BUE7|Ankrd17;Ankhd1;Muc20	No	No	0.00427564	0.1526	E9QKG6;E9Q804;Q99NH0;A0A0G2JDZ9;Q99NH0-2;A0A1W2P6X1;Q99NH0-3;F7DD37;F6YYD3;F7C545;E9PUF1;Q8BUE7	E9QKG6;E9Q804;Q99NH0;A0A0G2JDZ9;Q99NH0-2;A0A1W2P6X1;Q99NH0-3	14;14;14;12;10;9;9;1;1;1;1;1	14	8	246.62	2352	0	71.971
																			Ankrd34b		-0.131817		-0.0819923		0.0174497		0.194581	Ankrd34b	Ankrd34b	Ankyrin repeat domain-containing protein 34B	Q3UUF8	Q3UUF8	Q3UUF8|Ankrd34b	No	Yes	0.00255941	0.045358	Q3UUF8	Q3UUF8	6	6	17.5	55.416	508	0	25.235
																			Ankrd50		0.0200019		0.202522		0.758204		0.0269777	Ankrd50	Ankrd50	0	F7BE84	F7BE84;A6H6J9	F7BE84;A6H6J9|Ankrd50	No	No	0.629503	0.000819646	F7BE84;A6H6J9	F7BE84;A6H6J9	7;5	6	6.8	150.86	1390	0	10.126
A0A3B2W7H4;A0A3B2WAQ7;Q3UHP6;P59672;P59672-2;A0A3B2W4H6;A0A3B2W4B0;A0A3B2W7E6|Anks1;Anks1a	No	No	0.535926	0.00197024	A0A3B2W7H4;A0A3B2WAQ7;Q3UHP6;P59672;P59672-2;A0A3B2W4H6;A0A3B2W4B0;A0A3B2W7E6	A0A3B2W7H4;A0A3B2WAQ7;Q3UHP6;P59672;P59672-2;A0A3B2W4H6	6;6;6;6;6;4;1;1	6	12.1	65.456	593	0	31.677	A0A3B2W7H4;A0A3B2WAQ7;Q3UHP6;P59672;P59672-2;A0A3B2W4H6;A0A3B2W4B0;A0A3B2W7E6	A0A3B2W7H4	Ankyrin repeat and SAM domain-containing protein 1A	Anks1;Anks1a	Anks1	Anks1	0.0342257	-0.0890616	-0.236497	-0.233898	0.811066	0.254113	0.14143	0.0431147	Anks1	Anks1;Anks1a	Ankyrin repeat and SAM domain-containing protein 1A	A0A3B2W7H4	A0A3B2W7H4;A0A3B2WAQ7;Q3UHP6;P59672;P59672-2;A0A3B2W4H6;A0A3B2W4B0;A0A3B2W7E6	A0A3B2W7H4;A0A3B2WAQ7;Q3UHP6;P59672;P59672-2;A0A3B2W4H6;A0A3B2W4B0;A0A3B2W7E6|Anks1;Anks1a	No	No	0.126369	0.00220034	A0A3B2W7H4;A0A3B2WAQ7;Q3UHP6;P59672;P59672-2;A0A3B2W4H6;A0A3B2W4B0;A0A3B2W7E6	A0A3B2W7H4;A0A3B2WAQ7;Q3UHP6;P59672;P59672-2;A0A3B2W4H6	6;6;6;6;6;4;1;1	6	12.1	65.456	593	0	31.677
S4R286;Q8BIZ1;A0A0R4J2A2;Q8BIZ1-3;S4R2H8;A0A140T8U6;Q8BIZ1-5;S4R2E3;K4DI73;S4R1K4;S4R235;S4R1G5;S4R2J3;S4R2M2|Anks1b	No	No	0.0748129	0.0761937	S4R286;Q8BIZ1;A0A0R4J2A2;Q8BIZ1-3;S4R2H8;A0A140T8U6;Q8BIZ1-5;S4R2E3;K4DI73;S4R1K4;S4R235;S4R1G5;S4R2J3;S4R2M2	S4R286;Q8BIZ1;A0A0R4J2A2;Q8BIZ1-3	35;35;20;20;17;16;16;15;13;10;10;4;3;1	35	29.2	139.02	1259	0	190.81	S4R286;Q8BIZ1;A0A0R4J2A2;Q8BIZ1-3;S4R2H8;A0A140T8U6;Q8BIZ1-5;S4R2E3;K4DI73;S4R1K4;S4R235;S4R1G5;S4R2J3;S4R2M2	S4R286	Ankyrin repeat and sterile alpha motif domain-containing protein 1B	Anks1b	Anks1b	Anks1b	-0.0617238	-0.120097	0.0663033	0.0473009	0.394057	0.00847921	0.363752	0.33356	Anks1b	Anks1b	Ankyrin repeat and sterile alpha motif domain-containing protein 1B	S4R286	S4R286;Q8BIZ1;A0A0R4J2A2;Q8BIZ1-3;S4R2H8;A0A140T8U6;Q8BIZ1-5;S4R2E3;K4DI73;S4R1K4;S4R235;S4R1G5;S4R2J3;S4R2M2	S4R286;Q8BIZ1;A0A0R4J2A2;Q8BIZ1-3;S4R2H8;A0A140T8U6;Q8BIZ1-5;S4R2E3;K4DI73;S4R1K4;S4R235;S4R1G5;S4R2J3;S4R2M2|Anks1b	No	No	0.000910549	0.12395	S4R286;Q8BIZ1;A0A0R4J2A2;Q8BIZ1-3;S4R2H8;A0A140T8U6;Q8BIZ1-5;S4R2E3;K4DI73;S4R1K4;S4R235;S4R1G5;S4R2J3;S4R2M2	S4R286;Q8BIZ1;A0A0R4J2A2;Q8BIZ1-3	35;35;20;20;17;16;16;15;13;10;10;4;3;1	35	29.2	139.02	1259	0	190.81
P97449;A0A0U1RNS3|Anpep	No	No	0.17921	0.739073	P97449;A0A0U1RNS3	P97449	13;2	13	15.4	109.65	966	0	87.948	P97449;A0A0U1RNS3	P97449	Aminopeptidase N	Anpep	Anpep	Anpep	0.0491511	-0.12987	-0.0126142	0.0676209	0.552788	0.000385381	0.89752	0.0483811	Anpep	Anpep	Aminopeptidase N	P97449	P97449;A0A0U1RNS3	P97449;A0A0U1RNS3|Anpep	No	No	8.54609e-06	0.00274557	P97449;A0A0U1RNS3	P97449	13;2	13	15.4	109.65	966	0	87.948
P97384;D3Z7U0|Anxa11	No	No	0.220157	0.000204564	P97384;D3Z7U0	P97384;D3Z7U0	15;10	15	29.2	54.079	503	0	286.73	P97384;D3Z7U0	P97384	Annexin A11;Annexin	Anxa11	Anxa11	Anxa11	-0.0404883	0.25736	0.186427	0.111821	0.594334	0.000334486	0.0578376	0.0774116	Anxa11	Anxa11	Annexin A11;Annexin	P97384	P97384;D3Z7U0	P97384;D3Z7U0|Anxa11	No	No	7.20067e-06	0.00737001	P97384;D3Z7U0	P97384;D3Z7U0	15;10	15	29.2	54.079	503	0	286.73
O35639;Q3TET3;A0A0G2JGL7;A0A0G2JDV9|Anxa3	No	No	0.427042	0.617012	O35639;Q3TET3;A0A0G2JGL7;A0A0G2JDV9	O35639	16;7;4;3	15	38.4	36.384	323	0	303.12	O35639;Q3TET3;A0A0G2JGL7;A0A0G2JDV9	O35639	Annexin A3	Anxa3	Anxa3	Anxa3	0.0236118	0.117127	-0.0159055	-0.0604587	0.752329	0.00148625	0.836084	0.0938247	Anxa3	Anxa3	Annexin A3	O35639	O35639;Q3TET3;A0A0G2JGL7;A0A0G2JDV9	O35639;Q3TET3;A0A0G2JGL7;A0A0G2JDV9|Anxa3	No	No	6.56577e-05	0.0114352	O35639;Q3TET3;A0A0G2JGL7;A0A0G2JDV9	O35639	16;7;4;3	15	38.4	36.384	323	0	303.12
Q8BSZ2;A0A0U1RQ64|Ap3s2	No	No	0.101812	0.119667	Q8BSZ2;A0A0U1RQ64	Q8BSZ2	8;2	8	35.2	22.017	193	0	87.014	Q8BSZ2;A0A0U1RQ64	Q8BSZ2	AP-3 complex subunit sigma-2	Ap3s2	Ap3s2	Ap3s2	0.0440975	-0.0684795	-0.0450049	-0.038033	0.439514	0.0136873	0.431163	0.218513	Ap3s2	Ap3s2	AP-3 complex subunit sigma-2	Q8BSZ2	Q8BSZ2;A0A0U1RQ64	Q8BSZ2;A0A0U1RQ64|Ap3s2	No	No	0.00182354	0.0573796	Q8BSZ2;A0A0U1RQ64	Q8BSZ2	8;2	8	35.2	22.017	193	0	87.014
B2RUJ5;B2RUJ5-3;B2RUJ5-2|Apba1	No	No	0.475393	0.202628	B2RUJ5;B2RUJ5-3;B2RUJ5-2	B2RUJ5;B2RUJ5-3	29;29;7	29	40.5	92.908	842	0	323.31	B2RUJ5;B2RUJ5-3;B2RUJ5-2	B2RUJ5	Amyloid beta A4 precursor protein-binding family A member 1	Apba1	Apba1	Apba1	-0.0211992	-0.173394	-0.0420428	0.015302	0.784597	0.00122833	0.535133	0.783597	Apba1	Apba1	Amyloid beta A4 precursor protein-binding family A member 1	B2RUJ5	B2RUJ5;B2RUJ5-3;B2RUJ5-2	B2RUJ5;B2RUJ5-3;B2RUJ5-2|Apba1	No	No	4.91499e-05	0.598673	B2RUJ5;B2RUJ5-3;B2RUJ5-2	B2RUJ5;B2RUJ5-3	29;29;7	29	40.5	92.908	842	0	323.31
A0A0R4IZZ1;Q03157|Aplp1	No	No	0.0660807	0.946133	A0A0R4IZZ1;Q03157	A0A0R4IZZ1;Q03157	12;12	12	17.6	72.847	654	0	32.96	A0A0R4IZZ1;Q03157	A0A0R4IZZ1	Amyloid-like protein 1;C30	Aplp1	Aplp1	Aplp1	-0.0563072	0.127897	0.00205134	-0.0116228	0.380028	0.00777488	0.981563	0.85162	Aplp1	Aplp1	Amyloid-like protein 1;C30	A0A0R4IZZ1	A0A0R4IZZ1;Q03157	A0A0R4IZZ1;Q03157|Aplp1	No	No	0.000798259	0.701938	A0A0R4IZZ1;Q03157	A0A0R4IZZ1;Q03157	12;12	12	17.6	72.847	654	0	32.96
Q06335;Q60709;Q06335-2;A0A1L1SS44|Aplp2	No	No	0.821287	0.734913	Q06335;Q60709;Q06335-2;A0A1L1SS44	Q06335;Q60709;Q06335-2;A0A1L1SS44	15;14;14;12	13	18.2	80.466	707	0	18.135	Q06335;Q60709;Q06335-2;A0A1L1SS44	Q06335	Amyloid-like protein 2	Aplp2	Aplp2	Aplp2	-0.00582446	0.0987193	-0.00944507	-0.00570458	0.935212	0.00374177	0.894688	0.895364	Aplp2	Aplp2	Amyloid-like protein 2	Q06335	Q06335;Q60709;Q06335-2;A0A1L1SS44	Q06335;Q60709;Q06335-2;A0A1L1SS44|Aplp2	No	No	0.000265262	0.777959	Q06335;Q60709;Q06335-2;A0A1L1SS44	Q06335;Q60709;Q06335-2;A0A1L1SS44	15;14;14;12	13	18.2	80.466	707	0	18.135
Q9D7N9|Apmap	No	Yes	0.275014	0.593946	Q9D7N9	Q9D7N9	13	13	32.8	46.434	415	0	115.82	Q9D7N9	Q9D7N9	Adipocyte plasma membrane-associated protein	Apmap	Apmap	Apmap	0.023134	0.063827	-0.0119284	-0.00149379	0.640552	0.0186419	0.823196	0.974432	Apmap	Apmap	Adipocyte plasma membrane-associated protein	Q9D7N9	Q9D7N9	Q9D7N9|Apmap	No	Yes	0.00278636	0.934277	Q9D7N9	Q9D7N9	13	13	32.8	46.434	415	0	115.82
P51910|Apod	No	Yes	0.158209	0.374558	P51910	P51910	2	2	12.7	21.53	189	0	105.55	P51910	P51910	Apolipoprotein D	Apod	Apod	Apod	0.117739	1.19712	0.0776166	0.118717	0.529172	0.000113653	0.676078	0.627741	Apod	Apod	Apolipoprotein D	P51910	P51910	P51910|Apod	No	Yes	1.90514e-06	0.400829	P51910	P51910	2	2	12.7	21.53	189	0	105.55
P12023-2;A0A2I3BQZ9;P12023;P12023-3;A0A2I3BPT1;Q3TWF3;A0A2I3BR03|App	No	No	0.00120071	0.0336187	P12023-2;A0A2I3BQZ9;P12023;P12023-3;A0A2I3BPT1;Q3TWF3;A0A2I3BR03	P12023-2;A0A2I3BQZ9;P12023;P12023-3;A0A2I3BPT1;Q3TWF3;A0A2I3BR03	23;22;22;21;20;20;13	23	46.2	78.442	695	0	268.11	P12023-2;A0A2I3BQZ9;P12023;P12023-3;A0A2I3BPT1;Q3TWF3;A0A2I3BR03	P12023-2	Amyloid beta A4 protein;N-APP;Soluble APP-alpha;Soluble APP-beta;C99;Beta-amyloid protein 42;Beta-amyloid protein 40;C83;P3(42);P3(40);C80;Gamma-secretase C-terminal fragment 59;Gamma-secretase C-terminal fragment 57;Gamma-secretase C-terminal fragment 50;C31	App	App	App	-0.102818	0.304544	-0.0617072	-0.0209005	0.0739544	8.78683e-07	0.268559	0.487414	App	App	Amyloid beta A4 protein;N-APP;Soluble APP-alpha;Soluble APP-beta;C99;Beta-amyloid protein 42;Beta-amyloid protein 40;C83;P3(42);P3(40);C80;Gamma-secretase C-terminal fragment 59;Gamma-secretase C-terminal fragment 57;Gamma-secretase C-terminal fragment 50;C31	P12023-2	P12023-2;A0A2I3BQZ9;P12023;P12023-3;A0A2I3BPT1;Q3TWF3;A0A2I3BR03	P12023-2;A0A2I3BQZ9;P12023;P12023-3;A0A2I3BPT1;Q3TWF3;A0A2I3BR03|App	No	No	1.99456e-09	0.248771	P12023-2;A0A2I3BQZ9;P12023;P12023-3;A0A2I3BPT1;Q3TWF3;A0A2I3BR03	P12023-2;A0A2I3BQZ9;P12023;P12023-3;A0A2I3BPT1;Q3TWF3;A0A2I3BR03	23;22;22;21;20;20;13	23	46.2	78.442	695	0	268.11
Q8K3H0|Appl1	No	Yes	0.361187	0.650137	Q8K3H0	Q8K3H0	26	26	39.9	79.327	707	0	323.31	Q8K3H0	Q8K3H0	DCC-interacting protein 13-alpha	Appl1	Appl1	Appl1	0.0205348	-0.127039	0.0108456	0.0247853	0.713275	0.00159138	0.851885	0.518733	Appl1	Appl1	DCC-interacting protein 13-alpha	Q8K3H0	Q8K3H0	Q8K3H0|Appl1	No	Yes	7.39144e-05	0.278514	Q8K3H0	Q8K3H0	26	26	39.9	79.327	707	0	323.31
A0A0R4J0Z3;P55088;P55088-3;P55088-2;A0A3Q4EI78|Aqp4	No	No	0.614882	0.529915	A0A0R4J0Z3;P55088;P55088-3;P55088-2;A0A3Q4EI78	A0A0R4J0Z3;P55088;P55088-3;P55088-2	13;13;13;12;3	13	19.2	34.535	323	0	323.31	A0A0R4J0Z3;P55088;P55088-3;P55088-2;A0A3Q4EI78	A0A0R4J0Z3	Aquaporin-4	Aqp4	Aqp4	Aqp4	-0.0459246	-0.16079	-0.0621495	0.10418	0.849795	0.00604948	0.789379	0.104734	Aqp4	Aqp4	Aquaporin-4	A0A0R4J0Z3	A0A0R4J0Z3;P55088;P55088-3;P55088-2;A0A3Q4EI78	A0A0R4J0Z3;P55088;P55088-3;P55088-2;A0A3Q4EI78|Aqp4	No	No	0.000566182	0.0143193	A0A0R4J0Z3;P55088;P55088-3;P55088-2;A0A3Q4EI78	A0A0R4J0Z3;P55088;P55088-3;P55088-2	13;13;13;12;3	13	19.2	34.535	323	0	323.31
E9Q0P8|Araf	No	Yes	0.0314281	0.50946	E9Q0P8	E9Q0P8	10	2	7.9	46.254	419	0.0010384	1.6805	E9Q0P8	E9Q0P8	0	Araf	Araf	Araf	-0.093662	-0.133871	-0.027829	0.0555295	0.292257	0.00267002	0.780701	0.203193	Araf	Araf	0	E9Q0P8	E9Q0P8	E9Q0P8|Araf	No	Yes	0.000157581	0.0500267	E9Q0P8	E9Q0P8	10	2	7.9	46.254	419	0.0010384	1.6805
																			Arap2		-0.168646		-0.0646797		0.0160443		0.410425	Arap2	Arap2	Arf-GAP with Rho-GAP domain, ANK repeat and PH domain-containing protein 2	Q8BZ05	Q8BZ05;E9QP44;E0CXD0	Q8BZ05;E9QP44;E0CXD0|Arap2	No	No	0.00227764	0.182809	Q8BZ05;E9QP44;E0CXD0	Q8BZ05;E9QP44	5;5;2	5	3.3	193.4	1703	0.00041684	2.6185
Q9WV31|Arc	No	Yes	0.000162411	0.563672	Q9WV31	Q9WV31	6	6	24	45.32	396	0	69.641	Q9WV31	Q9WV31	Activity-regulated cytoskeleton-associated protein	Arc	Arc	Arc	0.536315	0.691543	-0.0603808	0.0355782	0.0241911	2.76462e-07	0.805481	0.550229	Arc	Arc	Activity-regulated cytoskeleton-associated protein	Q9WV31	Q9WV31	Q9WV31|Arc	No	Yes	4.34461e-10	0.310974	Q9WV31	Q9WV31	6	6	24	45.32	396	0	69.641
Q5XJY5|Arcn1	No	Yes	0.746612	0.80381	Q5XJY5	Q5XJY5	22	22	43.4	57.229	511	0	261.92	Q5XJY5	Q5XJY5	Coatomer subunit delta	Arcn1	Arcn1	Arcn1	-0.00647159	0.0683848	-0.00536855	-0.0327176	0.903307	0.00642817	0.92739	0.216501	Arcn1	Arcn1	Coatomer subunit delta	Q5XJY5	Q5XJY5	Q5XJY5|Arcn1	No	Yes	0.000612848	0.0564396	Q5XJY5	Q5XJY5	22	22	43.4	57.229	511	0	261.92
P61750;E9Q798;F6UFB9|Arf4	No	No	0.884259	0.376022	P61750;E9Q798;F6UFB9	P61750;E9Q798	9;6;3	3	17.8	20.396	180	0	42.641	P61750;E9Q798;F6UFB9	P61750	ADP-ribosylation factor 4	Arf4	Arf4	Arf4	0.00449728	0.103608	-0.030109	0.00912957	0.960052	0.002849	0.676186	0.817756	Arf4	Arf4	ADP-ribosylation factor 4	P61750	P61750;E9Q798;F6UFB9	P61750;E9Q798;F6UFB9|Arf4	No	No	0.000174611	0.651406	P61750;E9Q798;F6UFB9	P61750;E9Q798	9;6;3	3	17.8	20.396	180	0	42.641
P84084|Arf5	No	Yes	0.465662	0.778074	P84084	P84084	12	5	23.3	20.529	180	0	95.88	P84084	P84084	ADP-ribosylation factor 5	Arf5	Arf5	Arf5	-0.043428	0.0702274	-0.0179167	0.0194326	0.777364	0.046704	0.914225	0.667583	Arf5	Arf5	ADP-ribosylation factor 5	P84084	P84084	P84084|Arf5	No	Yes	0.0108381	0.444939	P84084	P84084	12	5	23.3	20.529	180	0	95.88
A2A5R2;F6YCJ0|Arfgef2	No	No	0.155095	0.510415	A2A5R2;F6YCJ0	A2A5R2	50;13	50	28	202.24	1792	0	261.68	A2A5R2;F6YCJ0	A2A5R2	Brefeldin A-inhibited guanine nucleotide-exchange protein 2	Arfgef2	Arfgef2	Arfgef2	0.0316308	-0.0639983	-0.0151924	0.033063	0.52503	0.0197485	0.781223	0.28723	Arfgef2	Arfgef2	Brefeldin A-inhibited guanine nucleotide-exchange protein 2	A2A5R2	A2A5R2;F6YCJ0	A2A5R2;F6YCJ0|Arfgef2	No	No	0.0030759	0.0951535	A2A5R2;F6YCJ0	A2A5R2	50;13	50	28	202.24	1792	0	261.68
B2RUJ8;S4R221;Q8C0D4;S4R203;S4R248;A0A0A0MQ95;S4R1B0;S4R2V0|Arhgap12	No	No	0.337546	0.00834691	B2RUJ8;S4R221;Q8C0D4;S4R203;S4R248;A0A0A0MQ95;S4R1B0;S4R2V0	B2RUJ8;S4R221;Q8C0D4;S4R203;S4R248;A0A0A0MQ95;S4R1B0	23;23;23;22;22;22;12;4	23	33.5	92.659	813	0	92.869	B2RUJ8;S4R221;Q8C0D4;S4R203;S4R248;A0A0A0MQ95;S4R1B0;S4R2V0	B2RUJ8	Rho GTPase-activating protein 12	Arhgap12	Arhgap12	Arhgap12	-0.0330772	-0.18219	0.115254	0.220483	0.694921	0.00661056	0.180184	0.0168509	Arhgap12	Arhgap12	Rho GTPase-activating protein 12	B2RUJ8	B2RUJ8;S4R221;Q8C0D4;S4R203;S4R248;A0A0A0MQ95;S4R1B0;S4R2V0	B2RUJ8;S4R221;Q8C0D4;S4R203;S4R248;A0A0A0MQ95;S4R1B0;S4R2V0|Arhgap12	No	No	0.000636009	0.000267291	B2RUJ8;S4R221;Q8C0D4;S4R203;S4R248;A0A0A0MQ95;S4R1B0;S4R2V0	B2RUJ8;S4R221;Q8C0D4;S4R203;S4R248;A0A0A0MQ95;S4R1B0	23;23;23;22;22;22;12;4	23	33.5	92.659	813	0	92.869
Q811P8;Q811P8-2;S4R2G6;S4R2C0|Arhgap32	No	No	0.612968	0.0923965	Q811P8;Q811P8-2;S4R2G6;S4R2C0	Q811P8;Q811P8-2	50;45;4;1	50	29.1	229.72	2089	0	323.31	Q811P8;Q811P8-2;S4R2G6;S4R2C0	Q811P8	Rho GTPase-activating protein 32	Arhgap32	Arhgap32	Arhgap32	-0.020708	-0.115936	-0.0794604	-0.0135257	0.848749	0.024224	0.390663	0.850884	Arhgap32	Arhgap32	Rho GTPase-activating protein 32	Q811P8	Q811P8;Q811P8-2;S4R2G6;S4R2C0	Q811P8;Q811P8-2;S4R2G6;S4R2C0|Arhgap32	No	No	0.00416211	0.700676	Q811P8;Q811P8-2;S4R2G6;S4R2C0	Q811P8;Q811P8-2	50;45;4;1	50	29.1	229.72	2089	0	323.31
Q91YM2|Arhgap35	No	Yes	0.213767	0.245616	Q91YM2	Q91YM2	46	46	32.5	170.39	1499	0	323.31	Q91YM2	Q91YM2	Rho GTPase-activating protein 35	Arhgap35	Arhgap35	Arhgap35	0.0249756	-0.0569972	0.0250666	0.0431886	0.58964	0.0164741	0.578412	0.119221	Arhgap35	Arhgap35	Rho GTPase-activating protein 35	Q91YM2	Q91YM2	Q91YM2|Arhgap35	No	Yes	0.00237317	0.0181319	Q91YM2	Q91YM2	46	46	32.5	170.39	1499	0	323.31
H7BX46;P59281-2;G3X932;P59281;H3BJM3;H3BLS4;H3BKC8|Arhgap39	No	No	0.312436	0.00390231	H7BX46;P59281-2;G3X932;P59281;H3BJM3;H3BLS4;H3BKC8	H7BX46;P59281-2;G3X932;P59281	44;44;43;43;4;2;2	44	47.4	121.68	1078	0	323.31	H7BX46;P59281-2;G3X932;P59281;H3BJM3;H3BLS4;H3BKC8	H7BX46	Rho GTPase-activating protein 39	Arhgap39	Arhgap39	Arhgap39	0.0266769	0.0256064	0.100061	0.112152	0.674323	0.445955	0.163411	0.0282035	Arhgap39	Arhgap39	Rho GTPase-activating protein 39	H7BX46	H7BX46;P59281-2;G3X932;P59281;H3BJM3;H3BLS4;H3BKC8	H7BX46;P59281-2;G3X932;P59281;H3BJM3;H3BLS4;H3BKC8|Arhgap39	No	No	0.280569	0.000876589	H7BX46;P59281-2;G3X932;P59281;H3BJM3;H3BLS4;H3BKC8	H7BX46;P59281-2;G3X932;P59281	44;44;43;43;4;2;2	44	47.4	121.68	1078	0	323.31
Q5SSM3;Q5SSM3-2;Q5SSM3-3;F6T1Y2;Q5SSM3-4;A0A0U1RPK6|Arhgap44;Arhgap17	No	No	0.782833	0.129499	Q5SSM3;Q5SSM3-2;Q5SSM3-3;F6T1Y2;Q5SSM3-4;A0A0U1RPK6	Q5SSM3;Q5SSM3-2;Q5SSM3-3;F6T1Y2	25;19;19;15;8;1	25	25.2	88.993	814	0	256.22	Q5SSM3;Q5SSM3-2;Q5SSM3-3;F6T1Y2;Q5SSM3-4;A0A0U1RPK6	Q5SSM3	Rho GTPase-activating protein 44	Arhgap44;Arhgap17	Arhgap44	Arhgap44	0.00594651	-0.0728436	-0.037375	0.00402937	0.917407	0.0282615	0.44417	0.939108	Arhgap44	Arhgap44;Arhgap17	Rho GTPase-activating protein 44	Q5SSM3	Q5SSM3;Q5SSM3-2;Q5SSM3-3;F6T1Y2;Q5SSM3-4;A0A0U1RPK6	Q5SSM3;Q5SSM3-2;Q5SSM3-3;F6T1Y2;Q5SSM3-4;A0A0U1RPK6|Arhgap44;Arhgap17	No	No	0.00523581	0.860274	Q5SSM3;Q5SSM3-2;Q5SSM3-3;F6T1Y2;Q5SSM3-4;A0A0U1RPK6	Q5SSM3;Q5SSM3-2;Q5SSM3-3;F6T1Y2	25;19;19;15;8;1	25	25.2	88.993	814	0	256.22
E9PYT0;P97393;A0A1W2P6H9|Arhgap5	No	No	0.413477	0.638688	E9PYT0;P97393;A0A1W2P6H9	E9PYT0;P97393	39;36;4	39	26.7	172.47	1503	0	204.82	E9PYT0;P97393;A0A1W2P6H9	E9PYT0	Rho GTPase-activating protein 5	Arhgap5	Arhgap5	Arhgap5	0.022937	-0.0701471	0.0140657	0.0349011	0.74674	0.0137431	0.847317	0.268161	Arhgap5	Arhgap5	Rho GTPase-activating protein 5	E9PYT0	E9PYT0;P97393;A0A1W2P6H9	E9PYT0;P97393;A0A1W2P6H9|Arhgap5	No	No	0.00184322	0.0839589	E9PYT0;P97393;A0A1W2P6H9	E9PYT0;P97393	39;36;4	39	26.7	172.47	1503	0	204.82
Q61599;D3YWL7;A0A0N4SVH4|Arhgdib	No	No	0.778385	0.045586	Q61599;D3YWL7;A0A0N4SVH4	Q61599	8;3;2	8	53.5	22.851	200	0	166.04	Q61599;D3YWL7;A0A0N4SVH4	Q61599	Rho GDP-dissociation inhibitor 2	Arhgdib	Arhgdib	Arhgdib	-0.0118995	0.151255	-0.100964	-0.0507266	0.915882	0.00739443	0.29945	0.396094	Arhgdib	Arhgdib	Rho GDP-dissociation inhibitor 2	Q61599	Q61599;D3YWL7;A0A0N4SVH4	Q61599;D3YWL7;A0A0N4SVH4|Arhgdib	No	No	0.000742413	0.172215	Q61599;D3YWL7;A0A0N4SVH4	Q61599	8;3;2	8	53.5	22.851	200	0	166.04
Q68FM7;E9Q0A3;D6RGQ8;A0A1D5RLI4|Arhgef11	No	No	0.776788	0.0493315	Q68FM7;E9Q0A3;D6RGQ8;A0A1D5RLI4	Q68FM7;E9Q0A3	39;34;15;6	39	34	171.8	1552	0	323.31	Q68FM7;E9Q0A3;D6RGQ8;A0A1D5RLI4	Q68FM7	0	Arhgef11	Arhgef11	Arhgef11	-0.00520334	-0.0675932	0.0429383	0.0353966	0.91555	0.0133519	0.308089	0.242607	Arhgef11	Arhgef11	0	Q68FM7	Q68FM7;E9Q0A3;D6RGQ8;A0A1D5RLI4	Q68FM7;E9Q0A3;D6RGQ8;A0A1D5RLI4|Arhgef11	No	No	0.00177186	0.0695584	Q68FM7;E9Q0A3;D6RGQ8;A0A1D5RLI4	Q68FM7;E9Q0A3	39;34;15;6	39	34	171.8	1552	0	323.31
Q9ES28-3;Q9ES28;Q9ES28-7;Q9ES28-2;D3Z0V2;Q9ES28-4;Q9ES28-5;Q9ES28-6;A0A1B0GSX4;A0A1B0GSX2|Arhgef7	No	No	0.504474	0.573417	Q9ES28-3;Q9ES28;Q9ES28-7;Q9ES28-2;D3Z0V2;Q9ES28-4;Q9ES28-5;Q9ES28-6;A0A1B0GSX4;A0A1B0GSX2	Q9ES28-3;Q9ES28;Q9ES28-7;Q9ES28-2;D3Z0V2;Q9ES28-4;Q9ES28-5;Q9ES28-6	36;36;35;34;33;33;30;28;2;1	36	45.1	88.949	787	0	323.31	Q9ES28-3;Q9ES28;Q9ES28-7;Q9ES28-2;D3Z0V2;Q9ES28-4;Q9ES28-5;Q9ES28-6;A0A1B0GSX4;A0A1B0GSX2	Q9ES28-3	Rho guanine nucleotide exchange factor 7	Arhgef7	Arhgef7	Arhgef7	-0.0131119	0.0899722	0.0119081	-0.0111037	0.795357	0.00548058	0.81208	0.771075	Arhgef7	Arhgef7	Rho guanine nucleotide exchange factor 7	Q9ES28-3	Q9ES28-3;Q9ES28;Q9ES28-7;Q9ES28-2;D3Z0V2;Q9ES28-4;Q9ES28-5;Q9ES28-6;A0A1B0GSX4;A0A1B0GSX2	Q9ES28-3;Q9ES28;Q9ES28-7;Q9ES28-2;D3Z0V2;Q9ES28-4;Q9ES28-5;Q9ES28-6;A0A1B0GSX4;A0A1B0GSX2|Arhgef7	No	No	0.000484228	0.579754	Q9ES28-3;Q9ES28;Q9ES28-7;Q9ES28-2;D3Z0V2;Q9ES28-4;Q9ES28-5;Q9ES28-6;A0A1B0GSX4;A0A1B0GSX2	Q9ES28-3;Q9ES28;Q9ES28-7;Q9ES28-2;D3Z0V2;Q9ES28-4;Q9ES28-5;Q9ES28-6	36;36;35;34;33;33;30;28;2;1	36	45.1	88.949	787	0	323.31
Q8BM75-2;Q8BM75|Arid5b	No	No	1.86173e-05	0.247889	Q8BM75-2;Q8BM75	Q8BM75-2;Q8BM75	4;4	4	4.2	104.01	945	0	21.152	Q8BM75-2;Q8BM75	Q8BM75-2	AT-rich interactive domain-containing protein 5B	Arid5b	Arid5b	Arid5b	0.666472	0.222934	-0.119477	-0.0212191	0.00583799	0.0164741	0.579666	0.867121	Arid5b	Arid5b	AT-rich interactive domain-containing protein 5B	Q8BM75-2	Q8BM75-2;Q8BM75	Q8BM75-2;Q8BM75|Arid5b	No	No	0.00237201	0.731749	Q8BM75-2;Q8BM75	Q8BM75-2;Q8BM75	4;4	4	4.2	104.01	945	0	21.152
Q91Z25;Q9WV32;F6THG2;F6VVE6|Arpc1b	No	No	0.45166	0.038264	Q91Z25;Q9WV32;F6THG2;F6VVE6	Q91Z25;Q9WV32	9;9;4;3	9	25.3	41.498	376	0	30.302	Q91Z25;Q9WV32;F6THG2;F6VVE6	Q91Z25	Actin-related protein 2/3 complex subunit 1B	Arpc1b	Arpc1b	Arpc1b	-0.0224186	0.261801	0.073396	0.0494372	0.767407	4.11627e-05	0.280528	0.262295	Arpc1b	Arpc1b	Actin-related protein 2/3 complex subunit 1B	Q91Z25	Q91Z25;Q9WV32;F6THG2;F6VVE6	Q91Z25;Q9WV32;F6THG2;F6VVE6|Arpc1b	No	No	4.52811e-07	0.0799662	Q91Z25;Q9WV32;F6THG2;F6VVE6	Q91Z25;Q9WV32	9;9;4;3	9	25.3	41.498	376	0	30.302
Q9D0A3|Arpin	No	Yes	0.89638	0.819258	Q9D0A3	Q9D0A3	10	10	46	25.193	226	0	109.72	Q9D0A3	Q9D0A3	Arpin	Arpin	Arpin	Arpin	-0.00380126	-0.0788526	0.00721	0.0263922	0.965314	0.0266831	0.933324	0.531683	Arpin	Arpin	Arpin	Q9D0A3	Q9D0A3	Q9D0A3|Arpin	No	Yes	0.00483156	0.293539	Q9D0A3	Q9D0A3	10	10	46	25.193	226	0	109.72
P56212;E9Q827;P56212-2;E9Q4B9;E9PXD7|Arpp19	No	No	0.950595	0.492798	P56212;E9Q827;P56212-2;E9Q4B9;E9PXD7	P56212;E9Q827;P56212-2;E9Q4B9	10;9;9;6;4	9	63.4	12.293	112	0	24.406	P56212;E9Q827;P56212-2;E9Q4B9;E9PXD7	P56212	cAMP-regulated phosphoprotein 19	Arpp19	Arpp19	Arpp19	0.005624	0.237752	-0.0680307	-0.295005	0.983472	0.00353066	0.767693	0.0110491	Arpp19	Arpp19	cAMP-regulated phosphoprotein 19	P56212	P56212;E9Q827;P56212-2;E9Q4B9;E9PXD7	P56212;E9Q827;P56212-2;E9Q4B9;E9PXD7|Arpp19	No	No	0.000244131	7.91011e-05	P56212;E9Q827;P56212-2;E9Q4B9;E9PXD7	P56212;E9Q827;P56212-2;E9Q4B9	10;9;9;6;4	9	63.4	12.293	112	0	24.406
Q9DCB4;Q9DCB4-5;Q9DCB4-4;Q9DCB4-3;E9Q4A0;Q9DCB4-7;Q9DCB4-9;E0CZ08;Q9DCB4-6;Q9DCB4-8;Q9DCB4-10;E0CYS3;E0CXW0;E0CY19|Arpp21	No	No	0.164855	0.0130159	Q9DCB4;Q9DCB4-5;Q9DCB4-4;Q9DCB4-3;E9Q4A0;Q9DCB4-7;Q9DCB4-9;E0CZ08;Q9DCB4-6;Q9DCB4-8;Q9DCB4-10;E0CYS3;E0CXW0;E0CY19	Q9DCB4;Q9DCB4-5;Q9DCB4-4;Q9DCB4-3;E9Q4A0;Q9DCB4-7;Q9DCB4-9	19;15;15;15;13;13;13;7;7;7;7;5;5;4	19	24.7	88.566	807	0	167.75	Q9DCB4;Q9DCB4-5;Q9DCB4-4;Q9DCB4-3;E9Q4A0;Q9DCB4-7;Q9DCB4-9;E0CZ08;Q9DCB4-6;Q9DCB4-8;Q9DCB4-10;E0CYS3;E0CXW0;E0CY19	Q9DCB4	cAMP-regulated phosphoprotein 21	Arpp21	Arpp21	Arpp21	-0.0464214	-0.11409	-0.100286	0.00273082	0.534694	0.0175811	0.197325	0.973658	Arpp21	Arpp21	cAMP-regulated phosphoprotein 21	Q9DCB4	Q9DCB4;Q9DCB4-5;Q9DCB4-4;Q9DCB4-3;E9Q4A0;Q9DCB4-7;Q9DCB4-9;E0CZ08;Q9DCB4-6;Q9DCB4-8;Q9DCB4-10;E0CYS3;E0CXW0;E0CY19	Q9DCB4;Q9DCB4-5;Q9DCB4-4;Q9DCB4-3;E9Q4A0;Q9DCB4-7;Q9DCB4-9;E0CZ08;Q9DCB4-6;Q9DCB4-8;Q9DCB4-10;E0CYS3;E0CXW0;E0CY19|Arpp21	No	No	0.00258407	0.932005	Q9DCB4;Q9DCB4-5;Q9DCB4-4;Q9DCB4-3;E9Q4A0;Q9DCB4-7;Q9DCB4-9;E0CZ08;Q9DCB4-6;Q9DCB4-8;Q9DCB4-10;E0CYS3;E0CXW0;E0CY19	Q9DCB4;Q9DCB4-5;Q9DCB4-4;Q9DCB4-3;E9Q4A0;Q9DCB4-7;Q9DCB4-9	19;15;15;15;13;13;13;7;7;7;7;5;5;4	19	24.7	88.566	807	0	167.75
A0A0R4J138;P50429;P50429-2;Q32KI9|Arsb;Arsi	No	No	0.497884	0.288439	A0A0R4J138;P50429;P50429-2;Q32KI9	A0A0R4J138;P50429;P50429-2	12;12;10;1	12	20.4	59.704	534	0	126.56	A0A0R4J138;P50429;P50429-2;Q32KI9	A0A0R4J138	Arylsulfatase B	Arsb;Arsi	Arsb	Arsb	0.026194	-0.127397	0.0450606	0.067629	0.792729	0.00143136	0.612666	0.0861589	Arsb	Arsb;Arsi	Arylsulfatase B	A0A0R4J138	A0A0R4J138;P50429;P50429-2;Q32KI9	A0A0R4J138;P50429;P50429-2;Q32KI9|Arsb;Arsi	No	No	6.14324e-05	0.00941775	A0A0R4J138;P50429;P50429-2;Q32KI9	A0A0R4J138;P50429;P50429-2	12;12;10;1	12	20.4	59.704	534	0	126.56
Q91WU5;A0A494B985;A0A494B9D3|As3mt	No	No	0.219488	0.217302	Q91WU5;A0A494B985;A0A494B9D3	Q91WU5;A0A494B985	10;7;2	10	29	41.793	376	0	27.863	Q91WU5;A0A494B985;A0A494B9D3	Q91WU5	Arsenite methyltransferase	As3mt	As3mt	As3mt	-0.0318971	-0.124452	-0.0346295	0.0499318	0.593605	0.00320322	0.553758	0.231606	As3mt	As3mt	Arsenite methyltransferase	Q91WU5	Q91WU5;A0A494B985;A0A494B9D3	Q91WU5;A0A494B985;A0A494B9D3|As3mt	No	No	0.000211423	0.0645845	Q91WU5;A0A494B985;A0A494B9D3	Q91WU5;A0A494B985	10;7;2	10	29	41.793	376	0	27.863
H3BJY2;E9QN63;Q9QWY8;H3BL41;Q9QWY8-4;Q9QWY8-3;E9QMJ1|Asap1	No	No	0.744241	0.093513	H3BJY2;E9QN63;Q9QWY8;H3BL41;Q9QWY8-4;Q9QWY8-3;E9QMJ1	H3BJY2;E9QN63;Q9QWY8;H3BL41;Q9QWY8-4;Q9QWY8-3;E9QMJ1	36;36;36;35;35;35;34	36	34.3	127.02	1144	0	323.31	H3BJY2;E9QN63;Q9QWY8;H3BL41;Q9QWY8-4;Q9QWY8-3;E9QMJ1	H3BJY2	Arf-GAP with SH3 domain, ANK repeat and PH domain-containing protein 1	Asap1	Asap1	Asap1	-0.0163378	-0.26652	-0.0971846	0.00340103	0.903307	0.00194925	0.391371	0.978081	Asap1	Asap1	Arf-GAP with SH3 domain, ANK repeat and PH domain-containing protein 1	H3BJY2	H3BJY2;E9QN63;Q9QWY8;H3BL41;Q9QWY8-4;Q9QWY8-3;E9QMJ1	H3BJY2;E9QN63;Q9QWY8;H3BL41;Q9QWY8-4;Q9QWY8-3;E9QMJ1|Asap1	No	No	0.00010347	0.944095	H3BJY2;E9QN63;Q9QWY8;H3BL41;Q9QWY8-4;Q9QWY8-3;E9QMJ1	H3BJY2;E9QN63;Q9QWY8;H3BL41;Q9QWY8-4;Q9QWY8-3;E9QMJ1	36;36;36;35;35;35;34	36	34.3	127.02	1144	0	323.31
Q61024;D3Z0C2;D3YYR0|Asns	No	No	0.04885	0.0509337	Q61024;D3Z0C2;D3YYR0	Q61024	14;3;1	14	28.9	64.282	561	0	36.032	Q61024;D3Z0C2;D3YYR0	Q61024	Asparagine synthetase [glutamine-hydrolyzing]	Asns	Asns	Asns	-0.0447897	0.169353	-0.0478513	-0.0675468	0.346102	0.00349633	0.310259	0.242607	Asns	Asns	Asparagine synthetase [glutamine-hydrolyzing]	Q61024	Q61024;D3Z0C2;D3YYR0	Q61024;D3Z0C2;D3YYR0|Asns	No	No	0.000238705	0.0695045	Q61024;D3Z0C2;D3YYR0	Q61024	14;3;1	14	28.9	64.282	561	0	36.032
Q8VBT9;Q8VBT9-3;Q8VBT9-2;A2AC05;A2ABZ8;A2AC02;A2AC03;A2AC01;E9PVI1;F7CRQ2;E9Q779;E9PWZ4;E9PUH8;A2AC00;F7B7K7;F6S7C9|Aspscr1	No	No	0.580327	0.533796	Q8VBT9;Q8VBT9-3;Q8VBT9-2;A2AC05;A2ABZ8;A2AC02;A2AC03;A2AC01;E9PVI1;F7CRQ2;E9Q779;E9PWZ4;E9PUH8;A2AC00;F7B7K7;F6S7C9	Q8VBT9;Q8VBT9-3;Q8VBT9-2;A2AC05;A2ABZ8	17;13;13;10;10;8;8;4;4;4;3;3;2;2;2;2	16	43.8	59.795	550	0	105.35	Q8VBT9;Q8VBT9-3;Q8VBT9-2;A2AC05;A2ABZ8;A2AC02;A2AC03;A2AC01;E9PVI1;F7CRQ2;E9Q779;E9PWZ4;E9PUH8;A2AC00;F7B7K7;F6S7C9	Q8VBT9	Tether containing UBX domain for GLUT4	Aspscr1	Aspscr1	Aspscr1	0.01306	-0.0900559	0.0159072	0.0163595	0.829158	0.00301636	0.790593	0.596643	Aspscr1	Aspscr1	Tether containing UBX domain for GLUT4	Q8VBT9	Q8VBT9;Q8VBT9-3;Q8VBT9-2;A2AC05;A2ABZ8;A2AC02;A2AC03;A2AC01;E9PVI1;F7CRQ2;E9Q779;E9PWZ4;E9PUH8;A2AC00;F7B7K7;F6S7C9	Q8VBT9;Q8VBT9-3;Q8VBT9-2;A2AC05;A2ABZ8;A2AC02;A2AC03;A2AC01;E9PVI1;F7CRQ2;E9Q779;E9PWZ4;E9PUH8;A2AC00;F7B7K7;F6S7C9|Aspscr1	No	No	0.000191189	0.364602	Q8VBT9;Q8VBT9-3;Q8VBT9-2;A2AC05;A2ABZ8;A2AC02;A2AC03;A2AC01;E9PVI1;F7CRQ2;E9Q779;E9PWZ4;E9PUH8;A2AC00;F7B7K7;F6S7C9	Q8VBT9;Q8VBT9-3;Q8VBT9-2;A2AC05;A2ABZ8	17;13;13;10;10;8;8;4;4;4;3;3;2;2;2;2	16	43.8	59.795	550	0	105.35
A0A0R4J065;Q8BGE6;A0A087WNY2;A0A087WRT0;D3YZP6;A0A0G2JFS9;Q8C9S8|Atg4b;Atg4a-ps;Atg4a	No	No	0.441697	0.105741	A0A0R4J065;Q8BGE6;A0A087WNY2;A0A087WRT0;D3YZP6;A0A0G2JFS9;Q8C9S8	A0A0R4J065;Q8BGE6;A0A087WNY2;A0A087WRT0;D3YZP6	6;6;5;4;4;1;1	6	18.3	44.403	393	0	50.512	A0A0R4J065;Q8BGE6;A0A087WNY2;A0A087WRT0;D3YZP6;A0A0G2JFS9;Q8C9S8	A0A0R4J065	Cysteine protease ATG4B	Atg4b;Atg4a-ps;Atg4a	Atg4b	Atg4b	-0.0275196	0.119038	0.0658119	0.14198	0.76207	0.00589682	0.410156	0.0168509	Atg4b	Atg4b;Atg4a-ps;Atg4a	Cysteine protease ATG4B	A0A0R4J065	A0A0R4J065;Q8BGE6;A0A087WNY2;A0A087WRT0;D3YZP6;A0A0G2JFS9;Q8C9S8	A0A0R4J065;Q8BGE6;A0A087WNY2;A0A087WRT0;D3YZP6;A0A0G2JFS9;Q8C9S8|Atg4b;Atg4a-ps;Atg4a	No	No	0.000542627	0.000253369	A0A0R4J065;Q8BGE6;A0A087WNY2;A0A087WRT0;D3YZP6;A0A0G2JFS9;Q8C9S8	A0A0R4J065;Q8BGE6;A0A087WNY2;A0A087WRT0;D3YZP6	6;6;5;4;4;1;1	6	18.3	44.403	393	0	50.512
Q99J83|Atg5	No	Yes	0.462506	0.0595847	Q99J83	Q99J83	6	6	26.2	32.402	275	0	27.078	Q99J83	Q99J83	Autophagy protein 5	Atg5	Atg5	Atg5	0.0152696	0.0676031	0.0456844	-0.0555712	0.774825	0.0129108	0.328363	0.0848943	Atg5	Atg5	Autophagy protein 5	Q99J83	Q99J83	Q99J83|Atg5	No	Yes	0.00167889	0.0090721	Q99J83	Q99J83	6	6	26.2	32.402	275	0	27.078
																			Atp11b		0.223527		0.0444507		0.00498895		0.599782	Atp11b	Atp11b	Phospholipid-transporting ATPase	A0A0G2JE89	A0A0G2JE89;Q6DFW5	A0A0G2JE89;Q6DFW5|Atp11b	No	No	0.000413786	0.368436	A0A0G2JE89;Q6DFW5	A0A0G2JE89;Q6DFW5	3;3	3	3.1	110.11	967	0	13.905
F8WHB1;Q3UHH0;Q9R0K7|Atp2b2	No	No	0.376461	0.131295	F8WHB1;Q3UHH0;Q9R0K7	F8WHB1;Q3UHH0;Q9R0K7	60;59;59	38	32.4	136.78	1243	0	323.31	F8WHB1;Q3UHH0;Q9R0K7	F8WHB1	Calcium-transporting ATPase;Plasma membrane calcium-transporting ATPase 2	Atp2b2	Atp2b2	Atp2b2	-0.0500373	-0.13599	-0.0957918	-0.0769225	0.72144	0.0286267	0.446506	0.286937	Atp2b2	Atp2b2	Calcium-transporting ATPase;Plasma membrane calcium-transporting ATPase 2	F8WHB1	F8WHB1;Q3UHH0;Q9R0K7	F8WHB1;Q3UHH0;Q9R0K7|Atp2b2	No	No	0.00535566	0.0948767	F8WHB1;Q3UHH0;Q9R0K7	F8WHB1;Q3UHH0;Q9R0K7	60;59;59	38	32.4	136.78	1243	0	323.31
S4R1C4|Atp2b2	No	Yes	0.821338	0.126534	S4R1C4	S4R1C4	55	7	5.5	127.3	1154	0	323.31	S4R1C4	S4R1C4	Calcium-transporting ATPase	Atp2b2	Atp2b2	Atp2b2	-0.0137688	-0.313418	-0.106615	-0.0226492	0.935212	0.0188728	0.440266	0.906485	Atp2b2	Atp2b2	Calcium-transporting ATPase	S4R1C4	S4R1C4	S4R1C4|Atp2b2	No	Yes	0.00285382	0.800019	S4R1C4	S4R1C4	55	7	5.5	127.3	1154	0	323.31
Q3UZR5;Q80XR2;H3BLI6;H3BL44;H3BIX7;Q8BMS7;H3BLC2;H3BKB1;H3BJY0|Atp2c1	No	No	0.0958994	0.13012	Q3UZR5;Q80XR2;H3BLI6;H3BL44;H3BIX7;Q8BMS7;H3BLC2;H3BKB1;H3BJY0	Q3UZR5;Q80XR2;H3BLI6;H3BL44;H3BIX7;Q8BMS7	11;11;10;10;10;9;2;1;1	11	13.9	104.3	952	0	57.336	Q3UZR5;Q80XR2;H3BLI6;H3BL44;H3BIX7;Q8BMS7;H3BLC2;H3BKB1;H3BJY0	Q3UZR5	Calcium-transporting ATPase;Calcium-transporting ATPase type 2C member 1	Atp2c1	Atp2c1	Atp2c1	0.046735	0.0693841	0.0453207	0.0439863	0.431874	0.0298937	0.444957	0.240145	Atp2c1	Atp2c1	Calcium-transporting ATPase;Calcium-transporting ATPase type 2C member 1	Q3UZR5	Q3UZR5;Q80XR2;H3BLI6;H3BL44;H3BIX7;Q8BMS7;H3BLC2;H3BKB1;H3BJY0	Q3UZR5;Q80XR2;H3BLI6;H3BL44;H3BIX7;Q8BMS7;H3BLC2;H3BKB1;H3BJY0|Atp2c1	No	No	0.00579014	0.0684848	Q3UZR5;Q80XR2;H3BLI6;H3BL44;H3BIX7;Q8BMS7;H3BLC2;H3BKB1;H3BJY0	Q3UZR5;Q80XR2;H3BLI6;H3BL44;H3BIX7;Q8BMS7	11;11;10;10;10;9;2;1;1	11	13.9	104.3	952	0	57.336
Q06185;Q8BTB6|Atp5me;Atp5k	No	No	0.182535	0.613743	Q06185;Q8BTB6	Q06185;Q8BTB6	6;3	6	71.8	8.2355	71	0	54.759	Q06185;Q8BTB6	Q06185	ATP synthase subunit e, mitochondrial	Atp5me;Atp5k	Atp5me	Atp5me	-0.108383	0.192516	0.0426553	-0.331422	0.55572	0.0296844	0.834538	0.0156567	Atp5me	Atp5me;Atp5k	ATP synthase subunit e, mitochondrial	Q06185	Q06185;Q8BTB6	Q06185;Q8BTB6|Atp5me;Atp5k	No	No	0.00569639	0.000220843	Q06185;Q8BTB6	Q06185;Q8BTB6	6;3	6	71.8	8.2355	71	0	54.759
Q9DCX2;B1ASE2|Atp5pd;Atp5h	No	No	0.863539	0.493469	Q9DCX2;B1ASE2	Q9DCX2;B1ASE2	14;11	14	78.3	18.749	161	0	189.38	Q9DCX2;B1ASE2	Q9DCX2	ATP synthase subunit d, mitochondrial	Atp5pd;Atp5h	Atp5pd	Atp5pd	-0.010875	0.0849143	0.0473183	-0.145631	0.95109	0.0851426	0.768048	0.0415354	Atp5pd	Atp5pd;Atp5h	ATP synthase subunit d, mitochondrial	Q9DCX2	Q9DCX2;B1ASE2	Q9DCX2;B1ASE2|Atp5pd;Atp5h	No	No	0.0257346	0.00190017	Q9DCX2;B1ASE2	Q9DCX2;B1ASE2	14;11	14	78.3	18.749	161	0	189.38
Q9CYN9|Atp6ap2	No	Yes	0.52879	0.0225779	Q9CYN9	Q9CYN9	7	7	25.4	39.091	350	0	134.77	Q9CYN9	Q9CYN9	Renin receptor	Atp6ap2	Atp6ap2	Atp6ap2	0.0147179	0.247656	-0.0652055	-0.0210004	0.807811	1.77657e-05	0.234242	0.576696	Atp6ap2	Atp6ap2	Renin receptor	Q9CYN9	Q9CYN9	Q9CYN9|Atp6ap2	No	Yes	1.3339e-07	0.345192	Q9CYN9	Q9CYN9	7	7	25.4	39.091	350	0	134.77
P51863|Atp6v0d1	No	Yes	0.403926	0.334984	P51863	P51863	10	10	31.9	40.301	351	0	146.12	P51863	P51863	V-type proton ATPase subunit d 1	Atp6v0d1	Atp6v0d1	Atp6v0d1	-0.0319564	0.113598	-0.0401067	-0.101578	0.73984	0.0384711	0.649513	0.130387	Atp6v0d1	Atp6v0d1	V-type proton ATPase subunit d 1	P51863	P51863	P51863|Atp6v0d1	No	Yes	0.00818122	0.0216743	P51863	P51863	10	10	31.9	40.301	351	0	146.12
Q9D1K2;A0A0N4SVE1;F7B2B4|Atp6v1f	No	No	0.972169	0.585415	Q9D1K2;A0A0N4SVE1;F7B2B4	Q9D1K2;A0A0N4SVE1;F7B2B4	7;4;4	7	49.6	13.37	119	0	156.65	Q9D1K2;A0A0N4SVE1;F7B2B4	Q9D1K2	V-type proton ATPase subunit F	Atp6v1f	Atp6v1f	Atp6v1f	-0.00237548	0.0890273	-0.0404152	-0.215114	0.991695	0.0343756	0.818773	0.00655875	Atp6v1f	Atp6v1f	V-type proton ATPase subunit F	Q9D1K2	Q9D1K2;A0A0N4SVE1;F7B2B4	Q9D1K2;A0A0N4SVE1;F7B2B4|Atp6v1f	No	No	0.00701677	1.71785e-05	Q9D1K2;A0A0N4SVE1;F7B2B4	Q9D1K2;A0A0N4SVE1;F7B2B4	7;4;4	7	49.6	13.37	119	0	156.65
Q9WTT4;B0V2H4;G5E923|Atp6v1g2	No	No	0.65936	0.953964	Q9WTT4;B0V2H4;G5E923	Q9WTT4;B0V2H4;G5E923	9;8;6	9	57.6	13.651	118	0	323.31	Q9WTT4;B0V2H4;G5E923	Q9WTT4	V-type proton ATPase subunit G 2	Atp6v1g2	Atp6v1g2	Atp6v1g2	0.0263561	0.126828	-0.00371062	-0.224303	0.872564	0.0215149	0.98502	0.0113345	Atp6v1g2	Atp6v1g2	V-type proton ATPase subunit G 2	Q9WTT4	Q9WTT4;B0V2H4;G5E923	Q9WTT4;B0V2H4;G5E923|Atp6v1g2	No	No	0.00347875	9.2167e-05	Q9WTT4;B0V2H4;G5E923	Q9WTT4;B0V2H4;G5E923	9;8;6	9	57.6	13.651	118	0	323.31
Q8BVE3;A0A0A6YX18;A0A0A6YWP6;A0A0A6YVU0;A0A0A6YW86|Atp6v1h	No	No	0.85117	0.161892	Q8BVE3;A0A0A6YX18;A0A0A6YWP6;A0A0A6YVU0;A0A0A6YW86	Q8BVE3;A0A0A6YX18;A0A0A6YWP6	21;20;18;5;3	21	44.5	55.854	483	0	323.31	Q8BVE3;A0A0A6YX18;A0A0A6YWP6;A0A0A6YVU0;A0A0A6YW86	Q8BVE3	V-type proton ATPase subunit H	Atp6v1h	Atp6v1h	Atp6v1h	-0.0139769	0.0279825	0.118141	-0.10623	0.947129	0.267433	0.486559	0.013961	Atp6v1h	Atp6v1h	V-type proton ATPase subunit H	Q8BVE3	Q8BVE3;A0A0A6YX18;A0A0A6YWP6;A0A0A6YVU0;A0A0A6YW86	Q8BVE3;A0A0A6YX18;A0A0A6YWP6;A0A0A6YVU0;A0A0A6YW86|Atp6v1h	No	No	0.135608	0.000178049	Q8BVE3;A0A0A6YX18;A0A0A6YWP6;A0A0A6YVU0;A0A0A6YW86	Q8BVE3;A0A0A6YX18;A0A0A6YWP6	21;20;18;5;3	21	44.5	55.854	483	0	323.31
P70704-3;P70704;A0A0M3HEP7;P70704-2;A0A0J9YV34;Q3U9N5;E9Q4J5;F6Q8P7;A0A494BB33;Q148W0|Atp8a1;Atp8b1	No	No	0.257126	0.21417	P70704-3;P70704;A0A0M3HEP7;P70704-2;A0A0J9YV34;Q3U9N5;E9Q4J5;F6Q8P7;A0A494BB33;Q148W0	P70704-3;P70704;A0A0M3HEP7;P70704-2	42;42;41;41;20;13;7;4;1;1	42	34.9	129.67	1149	0	323.31	P70704-3;P70704;A0A0M3HEP7;P70704-2;A0A0J9YV34;Q3U9N5;E9Q4J5;F6Q8P7;A0A494BB33;Q148W0	P70704-3	Phospholipid-transporting ATPase IA	Atp8a1;Atp8b1	Atp8a1	Atp8a1	0.0384327	0.086776	0.0458043	0.0413624	0.628276	0.0230162	0.549677	0.34638	Atp8a1	Atp8a1;Atp8b1	Phospholipid-transporting ATPase IA	P70704-3	P70704-3;P70704;A0A0M3HEP7;P70704-2;A0A0J9YV34;Q3U9N5;E9Q4J5;F6Q8P7;A0A494BB33;Q148W0	P70704-3;P70704;A0A0M3HEP7;P70704-2;A0A0J9YV34;Q3U9N5;E9Q4J5;F6Q8P7;A0A494BB33;Q148W0|Atp8a1;Atp8b1	No	No	0.00384207	0.131911	P70704-3;P70704;A0A0M3HEP7;P70704-2;A0A0J9YV34;Q3U9N5;E9Q4J5;F6Q8P7;A0A494BB33;Q148W0	P70704-3;P70704;A0A0M3HEP7;P70704-2	42;42;41;41;20;13;7;4;1;1	42	34.9	129.67	1149	0	323.31
E9PV44;O35143|Atpif1;ATP5IF1	No	No	0.158967	0.270175	E9PV44;O35143	E9PV44;O35143	9;7	9	71.6	8.7887	74	0	7.5957	E9PV44;O35143	E9PV44	ATPase inhibitor, mitochondrial	Atpif1;ATP5IF1	Atpif1	Atpif1	-0.134977	0.252444	0.111917	-0.375606	0.530179	0.000591875	0.596179	0.00229177	Atpif1	Atpif1;ATP5IF1	ATPase inhibitor, mitochondrial	E9PV44	E9PV44;O35143	E9PV44;O35143|Atpif1;ATP5IF1	No	No	1.53583e-05	8.00339e-07	E9PV44;O35143	E9PV44;O35143	9;7	9	71.6	8.7887	74	0	7.5957
P28658|Atxn10	No	Yes	0.0208406	0.255603	P28658	P28658	13	13	26.5	53.706	475	0	323.31	P28658	P28658	Ataxin-10	Atxn10	Atxn10	Atxn10	-0.0690646	0.136663	-0.0330106	-0.054878	0.257317	0.00305218	0.584485	0.227248	Atxn10	Atxn10	Ataxin-10	P28658	P28658	P28658|Atxn10	No	Yes	0.000194525	0.0620598	P28658	P28658	13	13	26.5	53.706	475	0	323.31
Q9DCJ7|Aurkaip1	No	Yes	0.370312	0.080862	Q9DCJ7	Q9DCJ7	1	1	5	23.3	200	0	3.8327	Q9DCJ7	Q9DCJ7	Aurora kinase A-interacting protein	Aurkaip1	Aurkaip1	Aurkaip1	0.0437427	-0.116724	-0.0975161	0.158501	0.718145	0.0201309	0.371454	0.0233099	Aurkaip1	Aurkaip1	Aurora kinase A-interacting protein	Q9DCJ7	Q9DCJ7	Q9DCJ7|Aurkaip1	No	Yes	0.0031706	0.000655252	Q9DCJ7	Q9DCJ7	1	1	5	23.3	200	0	3.8327
P01887|B2m	No	Yes	0.00599015	0.0577368	P01887	P01887	2	2	14.3	13.779	119	0.001296	1.6546	P01887	P01887	Beta-2-microglobulin	B2m	B2m	B2m	-0.133733	0.261041	0.0896263	0.0286437	0.163255	0.0384027	0.324554	0.875272	B2m	B2m	Beta-2-microglobulin	P01887	P01887	P01887|B2m	No	Yes	0.00815395	0.746757	P01887	P01887	2	2	14.3	13.779	119	0.001296	1.6546
Q09200|B4galnt1	No	Yes	0.293143	0.0735594	Q09200	Q09200	1	1	2.6	59.211	533	0	3.3191	Q09200	Q09200	Beta-1,4 N-acetylgalactosaminyltransferase 1	B4galnt1	B4galnt1	B4galnt1	0.0428429	-0.206896	-0.0831289	0.230393	0.658328	0.00478847	0.358647	0.0171386	B4galnt1	B4galnt1	Beta-1,4 N-acetylgalactosaminyltransferase 1	Q09200	Q09200	Q09200|B4galnt1	No	Yes	0.000382483	0.000302204	Q09200	Q09200	1	1	2.6	59.211	533	0	3.3191
Q8BWP8-2;Q8BWP8|B4gat1	No	No	0.214085	0.145795	Q8BWP8-2;Q8BWP8	Q8BWP8-2;Q8BWP8	2;2	2	6.1	43.009	379	0.0010418	1.7354	Q8BWP8-2;Q8BWP8	Q8BWP8-2	Beta-1,4-glucuronyltransferase 1	B4gat1	B4gat1	B4gat1	-0.0740568	-0.0903594	0.0950292	0.0728607	0.589807	0.00808826	0.469539	0.0698131	B4gat1	B4gat1	Beta-1,4-glucuronyltransferase 1	Q8BWP8-2	Q8BWP8-2;Q8BWP8	Q8BWP8-2;Q8BWP8|B4gat1	No	No	0.000849746	0.00582155	Q8BWP8-2;Q8BWP8	Q8BWP8-2;Q8BWP8	2;2	2	6.1	43.009	379	0.0010418	1.7354
Q3UI43;A0A1D5RM60|Babam1	No	No	0.918668	0.373902	Q3UI43;A0A1D5RM60	Q3UI43	7;1	7	29.7	36.793	333	0	113	Q3UI43;A0A1D5RM60	Q3UI43	BRISC and BRCA1-A complex member 1	Babam1	Babam1	Babam1	-0.0043162	-0.0759275	-0.0413973	0.0467069	0.9734	0.0194698	0.676078	0.207062	Babam1	Babam1	BRISC and BRCA1-A complex member 1	Q3UI43	Q3UI43;A0A1D5RM60	Q3UI43;A0A1D5RM60|Babam1	No	No	0.0029849	0.0518469	Q3UI43;A0A1D5RM60	Q3UI43	7;1	7	29.7	36.793	333	0	113
Q9D0L6|Bambi	No	Yes	0.479818	0.0402144	Q9D0L6	Q9D0L6	1	1	4.2	29.197	260	0.0088571	0.90554	Q9D0L6	Q9D0L6	BMP and activin membrane-bound inhibitor homolog	Bambi	Bambi	Bambi	0.0242214	0.104364	-0.0835856	-0.0775884	0.787318	0.00548387	0.285916	0.0707016	Bambi	Bambi	BMP and activin membrane-bound inhibitor homolog	Q9D0L6	Q9D0L6	Q9D0L6|Bambi	No	Yes	0.000493057	0.00608565	Q9D0L6	Q9D0L6	1	1	4.2	29.197	260	0.0088571	0.90554
Q9Z277;Q9Z277-2|Baz1b	No	No	0.014001	0.0187683	Q9Z277;Q9Z277-2	Q9Z277;Q9Z277-2	14;10	14	8	170.65	1479	0	77.909	Q9Z277;Q9Z277-2	Q9Z277	Tyrosine-protein kinase BAZ1B	Baz1b	Baz1b	Baz1b	-0.0843486	-0.154119	-0.0859253	0.00559457	0.214442	0.00589682	0.223373	0.945743	Baz1b	Baz1b	Tyrosine-protein kinase BAZ1B	Q9Z277	Q9Z277;Q9Z277-2	Q9Z277;Q9Z277-2|Baz1b	No	No	0.000541065	0.871596	Q9Z277;Q9Z277-2	Q9Z277;Q9Z277-2	14;10	14	8	170.65	1479	0	77.909
Q61361;A0A0A6YW95|Bcan	No	No	0.566477	0.849007	Q61361;A0A0A6YW95	Q61361	22;8	22	25.4	95.814	883	0	223.27	Q61361;A0A0A6YW95	Q61361	Brevican core protein	Bcan	Bcan	Bcan	0.0184903	-0.0797498	-0.00658481	0.0812356	0.823908	0.0196995	0.943912	0.0615666	Bcan	Bcan	Brevican core protein	Q61361	Q61361;A0A0A6YW95	Q61361;A0A0A6YW95|Bcan	No	No	0.00306483	0.00442316	Q61361;A0A0A6YW95	Q61361	22;8	22	25.4	95.814	883	0	223.27
Q3U3J1;P50136;A0A0U1RPK5|Bckdha	No	No	0.256788	0.746862	Q3U3J1;P50136;A0A0U1RPK5	Q3U3J1;P50136	11;10;1	11	26.2	50.773	446	0	137.54	Q3U3J1;P50136;A0A0U1RPK5	Q3U3J1	2-oxoisovalerate dehydrogenase subunit alpha, mitochondrial	Bckdha	Bckdha	Bckdha	0.0384137	-0.0943995	-0.0114643	-0.000564021	0.628161	0.0116224	0.900079	0.993296	Bckdha	Bckdha	2-oxoisovalerate dehydrogenase subunit alpha, mitochondrial	Q3U3J1	Q3U3J1;P50136;A0A0U1RPK5	Q3U3J1;P50136;A0A0U1RPK5|Bckdha	No	No	0.0014632	0.981502	Q3U3J1;P50136;A0A0U1RPK5	Q3U3J1;P50136	11;10;1	11	26.2	50.773	446	0	137.54
Q6PAJ1;A0A571BEM4;A0A1W2P6I7;A0A1W2P6J3|Bcr	No	No	0.155936	0.768992	Q6PAJ1;A0A571BEM4;A0A1W2P6I7;A0A1W2P6J3	Q6PAJ1	35;7;6;1	32	27.1	143.07	1270	0	224.23	Q6PAJ1;A0A571BEM4;A0A1W2P6I7;A0A1W2P6J3	Q6PAJ1	Breakpoint cluster region protein	Bcr	Bcr	Bcr	-0.0376047	-0.0716661	0.0080078	0.0423445	0.525426	0.045765	0.911229	0.323825	Bcr	Bcr	Breakpoint cluster region protein	Q6PAJ1	Q6PAJ1;A0A571BEM4;A0A1W2P6I7;A0A1W2P6J3	Q6PAJ1;A0A571BEM4;A0A1W2P6I7;A0A1W2P6J3|Bcr	No	No	0.0105243	0.118006	Q6PAJ1;A0A571BEM4;A0A1W2P6I7;A0A1W2P6J3	Q6PAJ1	35;7;6;1	32	27.1	143.07	1270	0	224.23
																			Bet1		0.162376		-0.0275919		0.00530464		0.668166	Bet1	Bet1	BET1 homolog	O35623	O35623	O35623|Bet1	No	Yes	0.000456642	0.445444	O35623	O35623	1	1	9.3	13.274	118	0.00066251	1.9887
P28653|Bgn	No	Yes	0.704357	0.632942	P28653	P28653	2	1	2.4	41.639	369	0.00066375	2.0104	P28653	P28653	Biglycan	Bgn	Bgn	Bgn	-0.026198	-0.139421	-0.035691	0.226065	0.888724	0.0680842	0.844017	0.0402244	Bgn	Bgn	Biglycan	P28653	P28653	P28653|Bgn	No	Yes	0.0186765	0.00174889	P28653	P28653	2	1	2.4	41.639	369	0.00066375	2.0104
O55102;D3YVM8;D3Z4L7|Bloc1s1	No	No	0.28884	0.884969	O55102;D3YVM8;D3Z4L7	O55102;D3YVM8;D3Z4L7	3;3;2	3	21.6	14.281	125	0	5.4024	O55102;D3YVM8;D3Z4L7	O55102	Biogenesis of lysosome-related organelles complex 1 subunit 1	Bloc1s1	Bloc1s1	Bloc1s1	-0.0448682	0.081997	0.00642974	-0.222222	0.655335	0.208594	0.955016	0.0282035	Bloc1s1	Bloc1s1	Biogenesis of lysosome-related organelles complex 1 subunit 1	O55102	O55102;D3YVM8;D3Z4L7	O55102;D3YVM8;D3Z4L7|Bloc1s1	No	No	0.0945976	0.000876163	O55102;D3YVM8;D3Z4L7	O55102;D3YVM8;D3Z4L7	3;3;2	3	21.6	14.281	125	0	5.4024
Q9CY64;A2ASB8;A2ASB7;A2ASB1|Blvra	No	No	0.589838	0.00737823	Q9CY64;A2ASB8;A2ASB7;A2ASB1	Q9CY64	12;3;3;3	12	39	33.524	295	0	269.53	Q9CY64;A2ASB8;A2ASB7;A2ASB1	Q9CY64	Biliverdin reductase A	Blvra	Blvra	Blvra	-0.0123644	-0.120635	-0.0795765	0.01265	0.834739	0.00259306	0.172098	0.775041	Blvra	Blvra	Biliverdin reductase A	Q9CY64	Q9CY64;A2ASB8;A2ASB7;A2ASB1	Q9CY64;A2ASB8;A2ASB7;A2ASB1|Blvra	No	No	0.000150323	0.584765	Q9CY64;A2ASB8;A2ASB7;A2ASB1	Q9CY64	12;3;3;3	12	39	33.524	295	0	269.53
O35607|Bmpr2	No	Yes	0.588195	0.235349	O35607	O35607	19	19	17.1	115.02	1038	0	195.91	O35607	O35607	Bone morphogenetic protein receptor type-2	Bmpr2	Bmpr2	Bmpr2	-0.0130294	-0.0567349	-0.031723	-0.0244898	0.833064	0.0308637	0.568621	0.430132	Bmpr2	Bmpr2	Bone morphogenetic protein receptor type-2	O35607	O35607	O35607|Bmpr2	No	Yes	0.00605741	0.198486	O35607	O35607	19	19	17.1	115.02	1038	0	195.91
A2A655;A2A654;E9Q6A7;A2A653|Bptf	No	No	0.607548	0.343107	A2A655;A2A654;E9Q6A7;A2A653	A2A655;A2A654;E9Q6A7	16;16;15;1	16	4.7	326.77	2973	0	24.616	A2A655;A2A654;E9Q6A7;A2A653	A2A655	0	Bptf	Bptf	Bptf	-0.0173243	0.0787902	-0.0350972	0.00813715	0.846028	0.0131315	0.657309	0.848677	Bptf	Bptf	0	A2A655	A2A655;A2A654;E9Q6A7;A2A653	A2A655;A2A654;E9Q6A7;A2A653|Bptf	No	No	0.00172427	0.696698	A2A655;A2A654;E9Q6A7;A2A653	A2A655;A2A654;E9Q6A7	16;16;15;1	16	4.7	326.77	2973	0	24.616
Q8K2F0-2;Q8K2F0;A2AKA9|Brd3	No	No	0.843188	0.151198	Q8K2F0-2;Q8K2F0;A2AKA9	Q8K2F0-2;Q8K2F0;A2AKA9	8;8;7	6	10.6	81.51	743	0	19.462	Q8K2F0-2;Q8K2F0;A2AKA9	Q8K2F0-2	Bromodomain-containing protein 3	Brd3	Brd3	Brd3	0.0123874	-0.171824	0.102169	0.0738051	0.943775	0.00536966	0.474875	0.247463	Brd3	Brd3	Bromodomain-containing protein 3	Q8K2F0-2	Q8K2F0-2;Q8K2F0;A2AKA9	Q8K2F0-2;Q8K2F0;A2AKA9|Brd3	No	No	0.000465051	0.0724198	Q8K2F0-2;Q8K2F0;A2AKA9	Q8K2F0-2;Q8K2F0;A2AKA9	8;8;7	6	10.6	81.51	743	0	19.462
Q3UH70;Q9ESU6;Q9ESU6-2;B0V2V6;A0A494BAK1;A0A2R8VHW4;S4R1Z1;A0A494BAP4;A0A494BBD0;D6RGP2|Brd4;Brd2	No	No	0.0319832	0.320467	Q3UH70;Q9ESU6;Q9ESU6-2;B0V2V6;A0A494BAK1;A0A2R8VHW4;S4R1Z1;A0A494BAP4;A0A494BBD0;D6RGP2	Q3UH70;Q9ESU6;Q9ESU6-2	21;21;11;4;4;3;1;1;1;1	21	17.1	156.05	1401	0	57.446	Q3UH70;Q9ESU6;Q9ESU6-2;B0V2V6;A0A494BAK1;A0A2R8VHW4;S4R1Z1;A0A494BAP4;A0A494BBD0;D6RGP2	Q3UH70	Bromodomain-containing protein 4	Brd4;Brd2	Brd4	Brd4	-0.0501171	0.0203528	0.0228319	0.0859381	0.293151	0.44545	0.640854	0.0313524	Brd4	Brd4;Brd2	Bromodomain-containing protein 4	Q3UH70	Q3UH70;Q9ESU6;Q9ESU6-2;B0V2V6;A0A494BAK1;A0A2R8VHW4;S4R1Z1;A0A494BAP4;A0A494BBD0;D6RGP2	Q3UH70;Q9ESU6;Q9ESU6-2;B0V2V6;A0A494BAK1;A0A2R8VHW4;S4R1Z1;A0A494BAP4;A0A494BBD0;D6RGP2|Brd4;Brd2	No	No	0.279855	0.00112582	Q3UH70;Q9ESU6;Q9ESU6-2;B0V2V6;A0A494BAK1;A0A2R8VHW4;S4R1Z1;A0A494BAP4;A0A494BBD0;D6RGP2	Q3UH70;Q9ESU6;Q9ESU6-2	21;21;11;4;4;3;1;1;1;1	21	17.1	156.05	1401	0	57.446
Q8BXV2;A0A0G2JGE0|Bri3bp	No	No	0.00582028	0.7589	Q8BXV2;A0A0G2JGE0	Q8BXV2;A0A0G2JGE0	6;4	6	17.8	28.263	253	0	257.49	Q8BXV2;A0A0G2JGE0	Q8BXV2	BRI3-binding protein	Bri3bp	Bri3bp	Bri3bp	0.100471	0.0632147	-0.00990738	0.0518844	0.162804	0.0319537	0.905966	0.145032	Bri3bp	Bri3bp	BRI3-binding protein	Q8BXV2	Q8BXV2;A0A0G2JGE0	Q8BXV2;A0A0G2JGE0|Bri3bp	No	No	0.00635503	0.0262419	Q8BXV2;A0A0G2JGE0	Q8BXV2;A0A0G2JGE0	6;4	6	17.8	28.263	253	0	257.49
Q91VR8|Brk1	No	Yes	0.374975	0.365667	Q91VR8	Q91VR8	5	5	46.7	8.7608	75	0	15.377	Q91VR8	Q91VR8	Protein BRICK1	Brk1	Brk1	Brk1	0.0519771	0.24471	0.0572894	0.0348787	0.720677	0.0172734	0.672761	0.790148	Brk1	Brk1	Protein BRICK1	Q91VR8	Q91VR8	Q91VR8|Brk1	No	Yes	0.00251546	0.612176	Q91VR8	Q91VR8	5	5	46.7	8.7608	75	0	15.377
Q9DB72|Btbd17	No	Yes	0.659476	0.55558	Q9DB72	Q9DB72	10	10	28.9	52.602	478	0	121.23	Q9DB72	Q9DB72	BTB/POZ domain-containing protein 17	Btbd17	Btbd17	Btbd17	-0.0167905	-0.132582	-0.0243525	0.0595379	0.872564	0.0214252	0.801488	0.367408	Btbd17	Btbd17	BTB/POZ domain-containing protein 17	Q9DB72	Q9DB72	Q9DB72|Btbd17	No	Yes	0.00344554	0.146912	Q9DB72	Q9DB72	10	10	28.9	52.602	478	0	121.23
A0A087WQS2;Q9CQC6;A0A087WPF9;A0A087WS48|Bzw1	No	No	0.954885	0.0162383	A0A087WQS2;Q9CQC6;A0A087WPF9;A0A087WS48	A0A087WQS2;Q9CQC6;A0A087WPF9	18;18;14;2	18	31.3	51.209	451	0	60.3	A0A087WQS2;Q9CQC6;A0A087WPF9;A0A087WS48	A0A087WQS2	Basic leucine zipper and W2 domain-containing protein 1	Bzw1	Bzw1	Bzw1	0.00145384	0.129642	-0.077522	-0.0749874	0.984592	0.000873354	0.217566	0.0522384	Bzw1	Bzw1	Basic leucine zipper and W2 domain-containing protein 1	A0A087WQS2	A0A087WQS2;Q9CQC6;A0A087WPF9;A0A087WS48	A0A087WQS2;Q9CQC6;A0A087WPF9;A0A087WS48|Bzw1	No	No	2.59888e-05	0.00312097	A0A087WQS2;Q9CQC6;A0A087WPF9;A0A087WS48	A0A087WQS2;Q9CQC6;A0A087WPF9	18;18;14;2	18	31.3	51.209	451	0	60.3
P14106|C1qb	No	Yes	0.898145	0.847489	P14106	P14106	5	5	22.5	26.717	253	0	45.225	P14106	P14106	Complement C1q subcomponent subunit B	C1qb	C1qb	C1qb	0.00546863	0.133485	0.00887935	0.007786	0.965944	0.0208034	0.943912	0.929067	C1qb	C1qb	Complement C1q subcomponent subunit B	P14106	P14106	P14106|C1qb	No	Yes	0.00331648	0.841603	P14106	P14106	5	5	22.5	26.717	253	0	45.225
Q02105|C1qc	No	Yes	0.697917	0.822495	Q02105	Q02105	4	4	20.3	25.991	246	0	58.914	Q02105	Q02105	Complement C1q subcomponent subunit C	C1qc	C1qc	C1qc	0.0136641	0.116766	0.00850923	0.0353756	0.886696	0.0286267	0.933986	0.578802	C1qc	C1qc	Complement C1q subcomponent subunit C	Q02105	Q02105	Q02105|C1qc	No	Yes	0.00536234	0.347368	Q02105	Q02105	4	4	20.3	25.991	246	0	58.914
E9Q5L4;A0A5F8MPP1;E9Q3Y7;Q5PR69;Q5PR69-2;F7BFN2|C530008M17Rik;Crad	No	No	0.368245	0.756219	E9Q5L4;A0A5F8MPP1;E9Q3Y7;Q5PR69;Q5PR69-2;F7BFN2	E9Q5L4;A0A5F8MPP1;E9Q3Y7;Q5PR69;Q5PR69-2	34;34;32;30;28;1	34	33.4	142.88	1291	0	209.57	E9Q5L4;A0A5F8MPP1;E9Q3Y7;Q5PR69;Q5PR69-2;F7BFN2	E9Q5L4	Uncharacterized protein KIAA1211	C530008M17Rik;Crad	C530008M17Rik	C530008M17Rik	0.0292344	-0.0788398	0.0107023	0.0922953	0.717805	0.0368784	0.904003	0.0633428	C530008M17Rik	C530008M17Rik;Crad	Uncharacterized protein KIAA1211	E9Q5L4	E9Q5L4;A0A5F8MPP1;E9Q3Y7;Q5PR69;Q5PR69-2;F7BFN2	E9Q5L4;A0A5F8MPP1;E9Q3Y7;Q5PR69;Q5PR69-2;F7BFN2|C530008M17Rik;Crad	No	No	0.00769507	0.0048002	E9Q5L4;A0A5F8MPP1;E9Q3Y7;Q5PR69;Q5PR69-2;F7BFN2	E9Q5L4;A0A5F8MPP1;E9Q3Y7;Q5PR69;Q5PR69-2	34;34;32;30;28;1	34	33.4	142.88	1291	0	209.57
A0A087WS83;Q61290;E9QK20;A0A1D5RLU3;A0A2I3BPS0|Cacna1e	No	No	0.316734	0.0207983	A0A087WS83;Q61290;E9QK20;A0A1D5RLU3;A0A2I3BPS0	A0A087WS83;Q61290;E9QK20;A0A1D5RLU3	68;68;59;59;1	66	24	257.2	2273	0	323.31	A0A087WS83;Q61290;E9QK20;A0A1D5RLU3;A0A2I3BPS0	A0A087WS83	Voltage-dependent R-type calcium channel subunit alpha-1E	Cacna1e	Cacna1e	Cacna1e	-0.0280763	-0.0879533	0.0784238	0.0998748	0.676462	0.01848	0.227787	0.0423487	Cacna1e	Cacna1e	Voltage-dependent R-type calcium channel subunit alpha-1E	A0A087WS83	A0A087WS83;Q61290;E9QK20;A0A1D5RLU3;A0A2I3BPS0	A0A087WS83;Q61290;E9QK20;A0A1D5RLU3;A0A2I3BPS0|Cacna1e	No	No	0.0027557	0.00198175	A0A087WS83;Q61290;E9QK20;A0A1D5RLU3;A0A2I3BPS0	A0A087WS83;Q61290;E9QK20;A0A1D5RLU3	68;68;59;59;1	66	24	257.2	2273	0	323.31
A2A543;Q8R3Z5;A0A0R4J194;Q8R3Z5-3;Q8R3Z5-2;Q8R3Z5-4;A2A545;A2A542|Cacnb1	No	No	0.0167854	0.0218145	A2A543;Q8R3Z5;A0A0R4J194;Q8R3Z5-3;Q8R3Z5-2;Q8R3Z5-4;A2A545;A2A542	A2A543;Q8R3Z5;A0A0R4J194;Q8R3Z5-3;Q8R3Z5-2;Q8R3Z5-4;A2A545;A2A542	31;29;27;25;25;23;22;16	31	64.3	65.481	597	0	323.31	A2A543;Q8R3Z5;A0A0R4J194;Q8R3Z5-3;Q8R3Z5-2;Q8R3Z5-4;A2A545;A2A542	A2A543	Voltage-dependent L-type calcium channel subunit beta-1	Cacnb1	Cacnb1	Cacnb1	-0.05884	-0.0510674	0.0602055	0.0919421	0.235312	0.0451337	0.233495	0.0181393	Cacnb1	Cacnb1	Voltage-dependent L-type calcium channel subunit beta-1	A2A543	A2A543;Q8R3Z5;A0A0R4J194;Q8R3Z5-3;Q8R3Z5-2;Q8R3Z5-4;A2A545;A2A542	A2A543;Q8R3Z5;A0A0R4J194;Q8R3Z5-3;Q8R3Z5-2;Q8R3Z5-4;A2A545;A2A542|Cacnb1	No	No	0.0103082	0.00035275	A2A543;Q8R3Z5;A0A0R4J194;Q8R3Z5-3;Q8R3Z5-2;Q8R3Z5-4;A2A545;A2A542	A2A543;Q8R3Z5;A0A0R4J194;Q8R3Z5-3;Q8R3Z5-2;Q8R3Z5-4;A2A545;A2A542	31;29;27;25;25;23;22;16	31	64.3	65.481	597	0	323.31
Q8R0S4;J3QK20;Q8R0S4-2;Q8R0S4-1|Cacnb4	No	No	0.251395	0.155873	Q8R0S4;J3QK20;Q8R0S4-2;Q8R0S4-1	Q8R0S4;J3QK20;Q8R0S4-2;Q8R0S4-1	31;30;24;24	24	47.8	57.949	519	0	323.31	Q8R0S4;J3QK20;Q8R0S4-2;Q8R0S4-1	Q8R0S4	Voltage-dependent L-type calcium channel subunit beta-4	Cacnb4	Cacnb4	Cacnb4	-0.0456104	-0.0882951	-0.0620491	-0.00691827	0.624804	0.0178387	0.480036	0.896726	Cacnb4	Cacnb4	Voltage-dependent L-type calcium channel subunit beta-4	Q8R0S4	Q8R0S4;J3QK20;Q8R0S4-2;Q8R0S4-1	Q8R0S4;J3QK20;Q8R0S4-2;Q8R0S4-1|Cacnb4	No	No	0.00262893	0.780952	Q8R0S4;J3QK20;Q8R0S4-2;Q8R0S4-1	Q8R0S4;J3QK20;Q8R0S4-2;Q8R0S4-1	31;30;24;24	24	47.8	57.949	519	0	323.31
Q8VHW2;F7CZ64;A0A0N4SWF8|Cacng8	No	No	0.345802	2.47035e-05	Q8VHW2;F7CZ64;A0A0N4SWF8	Q8VHW2;F7CZ64	23;23;3	23	49.9	43.452	423	0	323.31	Q8VHW2;F7CZ64;A0A0N4SWF8	Q8VHW2	Voltage-dependent calcium channel gamma-8 subunit;Voltage-dependent calcium channel gamma subunit	Cacng8	Cacng8	Cacng8	-0.0272369	0.0353157	0.212819	0.126208	0.703928	0.409869	0.0519412	0.0431147	Cacng8	Cacng8	Voltage-dependent calcium channel gamma-8 subunit;Voltage-dependent calcium channel gamma subunit	Q8VHW2	Q8VHW2;F7CZ64;A0A0N4SWF8	Q8VHW2;F7CZ64;A0A0N4SWF8|Cacng8	No	No	0.248698	0.00219394	Q8VHW2;F7CZ64;A0A0N4SWF8	Q8VHW2;F7CZ64	23;23;3	23	49.9	43.452	423	0	323.31
O35887;G3UWR0;G3UY49;G3V004;G3UXA8;G3UWV3;G3UXA3|Calu	No	No	0.0418343	0.495858	O35887;G3UWR0;G3UY49;G3V004;G3UXA8;G3UWV3;G3UXA3	O35887;G3UWR0;G3UY49;G3V004;G3UXA8	14;10;7;7;7;6;2	14	45.4	37.063	315	0	217.75	O35887;G3UWR0;G3UY49;G3V004;G3UXA8;G3UWV3;G3UXA3	O35887	Calumenin	Calu	Calu	Calu	-0.0691396	0.0725946	-0.0227298	0.0660082	0.325937	0.0395696	0.769956	0.128159	Calu	Calu	Calumenin	O35887	O35887;G3UWR0;G3UY49;G3V004;G3UXA8;G3UWV3;G3UXA3	O35887;G3UWR0;G3UY49;G3V004;G3UXA8;G3UWV3;G3UXA3|Calu	No	No	0.0085619	0.0208115	O35887;G3UWR0;G3UY49;G3V004;G3UXA8;G3UWV3;G3UXA3	O35887;G3UWR0;G3UY49;G3V004;G3UXA8	14;10;7;7;7;6;2	14	45.4	37.063	315	0	217.75
																			Camk1g		0.145918		-0.134152		0.00272516		0.0219887	Camk1g	Camk1g	Calcium/calmodulin-dependent protein kinase type 1G	Q91VB2	Q91VB2;F6YRI7;E9Q679	Q91VB2;F6YRI7;E9Q679|Camk1g	No	No	0.000163475	0.000571632	Q91VB2;F6YRI7;E9Q679	Q91VB2;F6YRI7;E9Q679	2;1;1	2	3.6	53.296	477	1	-2
E9Q1T1;A0A0G2JGS4;E9QAJ4;D6RDQ8|Camk2d	No	No	0.46258	0.00685904	E9Q1T1;A0A0G2JGS4;E9QAJ4;D6RDQ8	E9Q1T1;A0A0G2JGS4	22;22;3;3	14	26.6	60.004	533	0	323.31	E9Q1T1;A0A0G2JGS4;E9QAJ4;D6RDQ8	E9Q1T1	0	Camk2d	Camk2d	Camk2d	-0.0550767	-0.22666	-0.2618	-0.110038	0.774825	0.0237995	0.170276	0.340419	Camk2d	Camk2d	0	E9Q1T1	E9Q1T1;A0A0G2JGS4;E9QAJ4;D6RDQ8	E9Q1T1;A0A0G2JGS4;E9QAJ4;D6RDQ8|Camk2d	No	No	0.00404346	0.128443	E9Q1T1;A0A0G2JGS4;E9QAJ4;D6RDQ8	E9Q1T1;A0A0G2JGS4	22;22;3;3	14	26.6	60.004	533	0	323.31
Q6QWF9;Q78WH7|Camk2n1;Camk2n2	No	No	0.109779	0.147679	Q6QWF9;Q78WH7	Q6QWF9;Q78WH7	2;2	2	17.9	8.5125	78	0	16.64	Q6QWF9;Q78WH7	Q6QWF9	Calcium/calmodulin-dependent protein kinase II inhibitor 1;Calcium/calmodulin-dependent protein kinase II inhibitor 2	Camk2n1;Camk2n2	Camk2n1	Camk2n1	-0.125678	-0.430651	-0.121442	-0.214064	0.450456	0.0136922	0.471199	0.268161	Camk2n1	Camk2n1;Camk2n2	Calcium/calmodulin-dependent protein kinase II inhibitor 1;Calcium/calmodulin-dependent protein kinase II inhibitor 2	Q6QWF9	Q6QWF9;Q78WH7	Q6QWF9;Q78WH7|Camk2n1;Camk2n2	No	No	0.00182943	0.0839147	Q6QWF9;Q78WH7	Q6QWF9;Q78WH7	2;2	2	17.9	8.5125	78	0	16.64
Q8BGR3;P08414;A0A3Q4EG96|Camk4	No	No	0.0480425	0.741214	Q8BGR3;P08414;A0A3Q4EG96	Q8BGR3;P08414	23;22;2	23	50.3	52.542	469	0	57.962	Q8BGR3;P08414;A0A3Q4EG96	Q8BGR3	Calcium/calmodulin-dependent protein kinase type IV	Camk4	Camk4	Camk4	-0.0824289	-0.131188	-0.0134913	-0.0427708	0.344449	0.00808143	0.898506	0.420721	Camk4	Camk4	Calcium/calmodulin-dependent protein kinase type IV	Q8BGR3	Q8BGR3;P08414;A0A3Q4EG96	Q8BGR3;P08414;A0A3Q4EG96|Camk4	No	No	0.000841022	0.190342	Q8BGR3;P08414;A0A3Q4EG96	Q8BGR3;P08414	23;22;2	23	50.3	52.542	469	0	57.962
Q8VBY2;B1AUD3|Camkk1	No	No	0.682906	0.41236	Q8VBY2;B1AUD3	Q8VBY2;B1AUD3	19;12	19	40.6	55.837	505	0	86.476	Q8VBY2;B1AUD3	Q8VBY2	Calcium/calmodulin-dependent protein kinase kinase 1	Camkk1	Camkk1	Camkk1	0.0138671	-0.107412	0.0304395	0.084487	0.880917	0.00961553	0.704167	0.0816373	Camkk1	Camkk1	Calcium/calmodulin-dependent protein kinase kinase 1	Q8VBY2	Q8VBY2;B1AUD3	Q8VBY2;B1AUD3|Camkk1	No	No	0.0010863	0.00818226	Q8VBY2;B1AUD3	Q8VBY2;B1AUD3	19;12	19	40.6	55.837	505	0	86.476
Q8C078;Q8C078-5;Q8C078-4;Q8C078-3;A0A0G2JET2;Q3TV45;A0A0G2JEC5;A0A0G2JFG5;A0A0G2JGX0|Camkk2	No	No	0.0344285	0.635449	Q8C078;Q8C078-5;Q8C078-4;Q8C078-3;A0A0G2JET2;Q3TV45;A0A0G2JEC5;A0A0G2JFG5;A0A0G2JGX0	Q8C078;Q8C078-5;Q8C078-4;Q8C078-3;A0A0G2JET2	21;21;17;17;12;9;5;3;2	1	1.5	64.617	588	0	3.1538	Q8C078;Q8C078-5;Q8C078-4;Q8C078-3;A0A0G2JET2;Q3TV45;A0A0G2JEC5;A0A0G2JFG5;A0A0G2JGX0	Q8C078	Calcium/calmodulin-dependent protein kinase kinase 2	Camkk2	Camkk2	Camkk2	-0.165605	-0.26163	-0.0359328	-0.136261	0.299016	0.00352796	0.845384	0.138023	Camkk2	Camkk2	Calcium/calmodulin-dependent protein kinase kinase 2	Q8C078	Q8C078;Q8C078-5;Q8C078-4;Q8C078-3;A0A0G2JET2;Q3TV45;A0A0G2JEC5;A0A0G2JFG5;A0A0G2JGX0	Q8C078;Q8C078-5;Q8C078-4;Q8C078-3;A0A0G2JET2;Q3TV45;A0A0G2JEC5;A0A0G2JFG5;A0A0G2JGX0|Camkk2	No	No	0.000241555	0.0241134	Q8C078;Q8C078-5;Q8C078-4;Q8C078-3;A0A0G2JET2;Q3TV45;A0A0G2JEC5;A0A0G2JFG5;A0A0G2JGX0	Q8C078;Q8C078-5;Q8C078-4;Q8C078-3;A0A0G2JET2	21;21;17;17;12;9;5;3;2	1	1.5	64.617	588	0	3.1538
Q8C078-2|Camkk2	Yes	Yes	0.33562	0.378762	Q8C078-2	Q8C078-2	22	22	39.2	59.616	541	0	237.62	Q8C078-2	Q8C078-2	Calcium/calmodulin-dependent protein kinase kinase 2	Camkk2	Camkk2	Camkk2	-0.0464967	-0.180426	-0.0457339	-0.0323462	0.691742	0.00730296	0.678264	0.672066	Camkk2	Camkk2	Calcium/calmodulin-dependent protein kinase kinase 2	Q8C078-2	Q8C078-2	Q8C078-2|Camkk2	Yes	Yes	0.000724303	0.449118	Q8C078-2	Q8C078-2	22	22	39.2	59.616	541	0	237.62
A0A0A6YW88;Q3UHL1;A0A0A6YXI7;A0A0A6YW08|Camkv	No	No	0.0497633	0.614068	A0A0A6YW88;Q3UHL1;A0A0A6YXI7;A0A0A6YW08	A0A0A6YW88;Q3UHL1	20;20;3;3	20	61.6	51.674	484	0	323.31	A0A0A6YW88;Q3UHL1;A0A0A6YXI7;A0A0A6YW08	A0A0A6YW88	CaM kinase-like vesicle-associated protein	Camkv	Camkv	Camkv	-0.0797847	-0.154846	-0.0201967	0.0460897	0.347318	0.00382498	0.834538	0.391732	Camkv	Camkv	CaM kinase-like vesicle-associated protein	A0A0A6YW88	A0A0A6YW88;Q3UHL1;A0A0A6YXI7;A0A0A6YW08	A0A0A6YW88;Q3UHL1;A0A0A6YXI7;A0A0A6YW08|Camkv	No	No	0.000273186	0.167309	A0A0A6YW88;Q3UHL1;A0A0A6YXI7;A0A0A6YW08	A0A0A6YW88;Q3UHL1	20;20;3;3	20	61.6	51.674	484	0	323.31
Q80VC9;Q80VC9-3;Q80VC9-4;Q80VC9-5;Q80VC9-2;Q80VC9-9;Q80VC9-6;Q80VC9-7;Q80VC9-8;A0A140LJ93|Camsap3	No	No	0.530772	0.845943	Q80VC9;Q80VC9-3;Q80VC9-4;Q80VC9-5;Q80VC9-2;Q80VC9-9;Q80VC9-6;Q80VC9-7;Q80VC9-8;A0A140LJ93	Q80VC9;Q80VC9-3;Q80VC9-4;Q80VC9-5;Q80VC9-2;Q80VC9-9;Q80VC9-6;Q80VC9-7;Q80VC9-8	43;43;43;43;39;24;24;24;24;1	42	42.7	135.17	1252	0	323.31	Q80VC9;Q80VC9-3;Q80VC9-4;Q80VC9-5;Q80VC9-2;Q80VC9-9;Q80VC9-6;Q80VC9-7;Q80VC9-8;A0A140LJ93	Q80VC9	Calmodulin-regulated spectrin-associated protein 3	Camsap3	Camsap3	Camsap3	0.0117417	-0.0806634	0.00389651	0.107379	0.808989	0.00956397	0.943912	0.0156567	Camsap3	Camsap3	Calmodulin-regulated spectrin-associated protein 3	Q80VC9	Q80VC9;Q80VC9-3;Q80VC9-4;Q80VC9-5;Q80VC9-2;Q80VC9-9;Q80VC9-6;Q80VC9-7;Q80VC9-8;A0A140LJ93	Q80VC9;Q80VC9-3;Q80VC9-4;Q80VC9-5;Q80VC9-2;Q80VC9-9;Q80VC9-6;Q80VC9-7;Q80VC9-8;A0A140LJ93|Camsap3	No	No	0.00107243	0.000222533	Q80VC9;Q80VC9-3;Q80VC9-4;Q80VC9-5;Q80VC9-2;Q80VC9-9;Q80VC9-6;Q80VC9-7;Q80VC9-8;A0A140LJ93	Q80VC9;Q80VC9-3;Q80VC9-4;Q80VC9-5;Q80VC9-2;Q80VC9-9;Q80VC9-6;Q80VC9-7;Q80VC9-8	43;43;43;43;39;24;24;24;24;1	42	42.7	135.17	1252	0	323.31
B0QZH6;B0QZH4;Q80Y50-4;Q80Y50-3;Q80Y50-2;Q80Y50;Q80Y50-5|Camta2	No	No	0.000100303	0.0303472	B0QZH6;B0QZH4;Q80Y50-4;Q80Y50-3;Q80Y50-2;Q80Y50;Q80Y50-5	B0QZH6;B0QZH4;Q80Y50-4;Q80Y50-3;Q80Y50-2;Q80Y50;Q80Y50-5	5;5;5;5;5;5;4	5	9.8	128.48	1179	0	8.4216	B0QZH6;B0QZH4;Q80Y50-4;Q80Y50-3;Q80Y50-2;Q80Y50;Q80Y50-5	B0QZH6	Calmodulin-binding transcription activator 2	Camta2	Camta2	Camta2	-0.407578		0.181653		0.0170745		0.256818
P40124;B1ARS0|Cap1	No	No	0.753067	0.0375184	P40124;B1ARS0	P40124	26;5	24	55.3	51.564	474	0	323.31	P40124;B1ARS0	P40124	Adenylyl cyclase-associated protein 1	Cap1	Cap1	Cap1	0.00645516	0.0913115	0.0513992	0.0410854	0.906564	0.0167227	0.278028	0.337801	Cap1	Cap1	Adenylyl cyclase-associated protein 1	P40124	P40124;B1ARS0	P40124;B1ARS0|Cap1	No	No	0.00241775	0.126874	P40124;B1ARS0	P40124	26;5	24	55.3	51.564	474	0	323.31
Q99LB4;D3YTL5;P24452;D3YZN3;D3YU77;D3Z014;D3Z4K5|Capg	No	No	0.0200374	0.00410229	Q99LB4;D3YTL5;P24452;D3YZN3;D3YU77;D3Z014;D3Z4K5	Q99LB4;D3YTL5;P24452;D3YZN3;D3YU77	8;5;5;4;4;1;1	8	24.4	38.768	349	0	57.697	Q99LB4;D3YTL5;P24452;D3YZN3;D3YU77;D3Z014;D3Z4K5	Q99LB4	Macrophage-capping protein	Capg	Capg	Capg	0.0738907	0.443489	0.106479	0.104324	0.252336	0.000306757	0.163411	0.291009	Capg	Capg	Macrophage-capping protein	Q99LB4	Q99LB4;D3YTL5;P24452;D3YZN3;D3YU77;D3Z014;D3Z4K5	Q99LB4;D3YTL5;P24452;D3YZN3;D3YU77;D3Z014;D3Z4K5|Capg	No	No	6.37403e-06	0.0972064	Q99LB4;D3YTL5;P24452;D3YZN3;D3YU77;D3Z014;D3Z4K5	Q99LB4;D3YTL5;P24452;D3YZN3;D3YU77	8;5;5;4;4;1;1	8	24.4	38.768	349	0	57.697
Q6EDY6;D3Z030;Q6EDY6-3;F7AI27|Carmil1	No	No	0.624093	0.109401	Q6EDY6;D3Z030;Q6EDY6-3;F7AI27	Q6EDY6;D3Z030;Q6EDY6-3;F7AI27	14;13;13;12	14	10	151.86	1374	0	14.757	Q6EDY6;D3Z030;Q6EDY6-3;F7AI27	Q6EDY6	Leucine-rich repeat-containing protein 16A	Carmil1	Carmil1	Carmil1	-0.0492598	-0.10924	0.184382	-0.0505141	0.855186	0.0261845	0.415747	0.375332	Carmil1	Carmil1	Leucine-rich repeat-containing protein 16A	Q6EDY6	Q6EDY6;D3Z030;Q6EDY6-3;F7AI27	Q6EDY6;D3Z030;Q6EDY6-3;F7AI27|Carmil1	No	No	0.00471511	0.154794	Q6EDY6;D3Z030;Q6EDY6-3;F7AI27	Q6EDY6;D3Z030;Q6EDY6-3;F7AI27	14;13;13;12	14	10	151.86	1374	0	14.757
Q8K3W3|Casc3	No	Yes	0.00075329	0.146984	Q8K3W3	Q8K3W3	11	11	23.9	75.769	698	0	47.624	Q8K3W3	Q8K3W3	Protein CASC3	Casc3	Casc3	Casc3	0.116998	0.264665	-0.0421821	-0.0695654	0.0622175	0.0197622	0.470661	0.602957	Casc3	Casc3	Protein CASC3	Q8K3W3	Q8K3W3	Q8K3W3|Casc3	No	Yes	0.00308148	0.371514	Q8K3W3	Q8K3W3	11	11	23.9	75.769	698	0	47.624
Q6P2L7;Q6P2L7-2;E9PZJ6;A2AR60;Q6P2L7-3|Casc4	No	No	0.00803042	0.962541	Q6P2L7;Q6P2L7-2;E9PZJ6;A2AR60;Q6P2L7-3	Q6P2L7;Q6P2L7-2;E9PZJ6;A2AR60;Q6P2L7-3	12;11;10;9;9	12	33.6	49.408	435	0	26.24	Q6P2L7;Q6P2L7-2;E9PZJ6;A2AR60;Q6P2L7-3	Q6P2L7	Protein CASC4	Casc4	Casc4	Casc4	-0.11331	0.287215	0.00180335	-0.157751	0.173855	0.000106963	0.98672	0.0218299	Casc4	Casc4	Protein CASC4	Q6P2L7	Q6P2L7;Q6P2L7-2;E9PZJ6;A2AR60;Q6P2L7-3	Q6P2L7;Q6P2L7-2;E9PZJ6;A2AR60;Q6P2L7-3|Casc4	No	No	1.67241e-06	0.000548893	Q6P2L7;Q6P2L7-2;E9PZJ6;A2AR60;Q6P2L7-3	Q6P2L7;Q6P2L7-2;E9PZJ6;A2AR60;Q6P2L7-3	12;11;10;9;9	12	33.6	49.408	435	0	26.24
Q6P9K8-2;Q6P9K8;Q6P9K8-3;Q6P9K8-4;A0A0A0MQF9;Q80WQ9|Caskin1;Caskin2;Zbed4	No	No	0.165601	0.597747	Q6P9K8-2;Q6P9K8;Q6P9K8-3;Q6P9K8-4;A0A0A0MQF9;Q80WQ9	Q6P9K8-2;Q6P9K8;Q6P9K8-3	78;78;74;12;1;1	78	60.8	142.69	1360	0	323.31	Q6P9K8-2;Q6P9K8;Q6P9K8-3;Q6P9K8-4;A0A0A0MQF9;Q80WQ9	Q6P9K8-2	Caskin-1	Caskin1;Caskin2;Zbed4	Caskin1	Caskin1	0.0263327	-0.119924	0.0103833	0.0432095	0.534694	0.00134029	0.825047	0.20972	Caskin1	Caskin1;Caskin2;Zbed4	Caskin-1	Q6P9K8-2	Q6P9K8-2;Q6P9K8;Q6P9K8-3;Q6P9K8-4;A0A0A0MQF9;Q80WQ9	Q6P9K8-2;Q6P9K8;Q6P9K8-3;Q6P9K8-4;A0A0A0MQF9;Q80WQ9|Caskin1;Caskin2;Zbed4	No	No	5.59333e-05	0.0530984	Q6P9K8-2;Q6P9K8;Q6P9K8-3;Q6P9K8-4;A0A0A0MQF9;Q80WQ9	Q6P9K8-2;Q6P9K8;Q6P9K8-3	78;78;74;12;1;1	78	60.8	142.69	1360	0	323.31
Q8CAB8;Q9CWQ8|Castor2;Castor1	No	No	0.440437	0.561656	Q8CAB8;Q9CWQ8	Q8CAB8	3;1	3	10.9	36.112	329	0	3.9591	Q8CAB8;Q9CWQ8	Q8CAB8	GATS-like protein 2	Castor2;Castor1	Castor2	Castor2	0.0307611	-0.106148	0.0248354	-0.0709056	0.761577	0.030752	0.805481	0.219423	Castor2	Castor2;Castor1	GATS-like protein 2	Q8CAB8	Q8CAB8;Q9CWQ8	Q8CAB8;Q9CWQ8|Castor2;Castor1	No	No	0.00603011	0.0583518	Q8CAB8;Q9CWQ8	Q8CAB8	3;1	3	10.9	36.112	329	0	3.9591
P24270;A2AL20|Cat	No	No	0.721187	0.780654	P24270;A2AL20	P24270	22;10	22	42.7	59.795	527	0	220.86	P24270;A2AL20	P24270	Catalase	Cat	Cat	Cat	-0.0102579	-0.0986968	-0.00863483	0.0358557	0.895684	0.0392587	0.915037	0.539055	Cat	Cat	Catalase	P24270	P24270;A2AL20	P24270;A2AL20|Cat	No	No	0.00847245	0.300203	P24270;A2AL20	P24270	22;10	22	42.7	59.795	527	0	220.86
O54724;Q8CDU5|Cavin1;Efhb	No	No	0.0628948	0.347265	O54724;Q8CDU5	O54724	16;1	16	47.7	43.953	392	0	289.61	O54724;Q8CDU5	O54724	Polymerase I and transcript release factor	Cavin1;Efhb	Cavin1	Cavin1	0.0982751	-0.10437	-0.0502032	0.0237641	0.375779	0.0156344	0.65988	0.638531	Cavin1	Cavin1;Efhb	Polymerase I and transcript release factor	O54724	O54724;Q8CDU5	O54724;Q8CDU5|Cavin1;Efhb	No	No	0.00219365	0.4132	O54724;Q8CDU5	O54724	16;1	16	47.7	43.953	392	0	289.61
Q66L44;E9PW07;E9Q6U0|Cbarp	No	No	4.14118e-05	0.243569	Q66L44;E9PW07;E9Q6U0	Q66L44;E9PW07	22;22;1	22	32.7	74.13	698	0	115.29	Q66L44;E9PW07;E9Q6U0	Q66L44	Protein Dos	Cbarp	Cbarp	Cbarp	-0.255076	-0.142733	-0.0505775	-0.0726241	0.00948967	0.0193169	0.57648	0.292053	Cbarp	Cbarp	Protein Dos	Q66L44	Q66L44;E9PW07;E9Q6U0	Q66L44;E9PW07;E9Q6U0|Cbarp	No	No	0.00295134	0.0977079	Q66L44;E9PW07;E9Q6U0	Q66L44;E9PW07	22;22;1	22	32.7	74.13	698	0	115.29
A0A0U1RQ85;P22682;A0A0X1KG61;A0A0U1RP47;A0A0U1RP17;A0A0U1RNF1;A0A0U1RP95|Cbl	No	No	0.0777419	0.611488	A0A0U1RQ85;P22682;A0A0X1KG61;A0A0U1RP47;A0A0U1RP17;A0A0U1RNF1;A0A0U1RP95	A0A0U1RQ85;P22682;A0A0X1KG61;A0A0U1RP47	22;22;20;19;1;1;1	22	35.7	98.508	896	0	66.518	A0A0U1RQ85;P22682;A0A0X1KG61;A0A0U1RP47;A0A0U1RP17;A0A0U1RNF1;A0A0U1RP95	A0A0U1RQ85	E3 ubiquitin-protein ligase CBL	Cbl	Cbl	Cbl	0.0955258	0.0745433	0.0276247	0.0286021	0.397597	0.0204989	0.833544	0.437971	Cbl	Cbl	E3 ubiquitin-protein ligase CBL	A0A0U1RQ85	A0A0U1RQ85;P22682;A0A0X1KG61;A0A0U1RP47;A0A0U1RP17;A0A0U1RNF1;A0A0U1RP95	A0A0U1RQ85;P22682;A0A0X1KG61;A0A0U1RP47;A0A0U1RP17;A0A0U1RNF1;A0A0U1RP95|Cbl	No	No	0.00324647	0.205029	A0A0U1RQ85;P22682;A0A0X1KG61;A0A0U1RP47;A0A0U1RP17;A0A0U1RNF1;A0A0U1RP95	A0A0U1RQ85;P22682;A0A0X1KG61;A0A0U1RP47	22;22;20;19;1;1;1	22	35.7	98.508	896	0	66.518
Q8BME9|Cbln4	No	Yes	0.498453	0.811317	Q8BME9	Q8BME9	1	1	6.1	21.609	198	0	2.8581	Q8BME9	Q8BME9	Cerebellin-4	Cbln4	Cbln4	Cbln4	0.0283752	0.148038	-0.010701	0.119446	0.79295	0.0475428	0.932663	0.189575	Cbln4	Cbln4	Cerebellin-4	Q8BME9	Q8BME9	Q8BME9|Cbln4	No	Yes	0.0111489	0.043198	Q8BME9	Q8BME9	1	1	6.1	21.609	198	0	2.8581
Q91WT9-2;Q91WT9;D3YUF2;D3YYN0;D3Z4K2;A0A494BAQ7;A0A494BB97|Cbs	No	No	0.524093	0.00335618	Q91WT9-2;Q91WT9;D3YUF2;D3YYN0;D3Z4K2;A0A494BAQ7;A0A494BB97	Q91WT9-2;Q91WT9;D3YUF2	10;10;5;4;4;4;2	10	19.7	60.193	547	0	75.163	Q91WT9-2;Q91WT9;D3YUF2;D3YYN0;D3Z4K2;A0A494BAQ7;A0A494BB97	Q91WT9-2	Cystathionine beta-synthase	Cbs	Cbs	Cbs	-0.0227268	0.136993	0.140594	0.111843	0.805442	0.00970571	0.155983	0.0736616	Cbs	Cbs	Cystathionine beta-synthase	Q91WT9-2	Q91WT9-2;Q91WT9;D3YUF2;D3YYN0;D3Z4K2;A0A494BAQ7;A0A494BB97	Q91WT9-2;Q91WT9;D3YUF2;D3YYN0;D3Z4K2;A0A494BAQ7;A0A494BB97|Cbs	No	No	0.00111295	0.00674845	Q91WT9-2;Q91WT9;D3YUF2;D3YYN0;D3Z4K2;A0A494BAQ7;A0A494BB97	Q91WT9-2;Q91WT9;D3YUF2	10;10;5;4;4;4;2	10	19.7	60.193	547	0	75.163
Q8K1A6;E9PX94|Cc2d1a	No	No	0.16545	0.892142	Q8K1A6;E9PX94	Q8K1A6;E9PX94	30;26	30	36.4	103.7	943	0	323.31	Q8K1A6;E9PX94	Q8K1A6	Coiled-coil and C2 domain-containing protein 1A	Cc2d1a	Cc2d1a	Cc2d1a	0.0275852	-0.0522836	0.00277612	0.0537568	0.534694	0.0491861	0.957381	0.106782	Cc2d1a	Cc2d1a	Coiled-coil and C2 domain-containing protein 1A	Q8K1A6	Q8K1A6;E9PX94	Q8K1A6;E9PX94|Cc2d1a	No	No	0.0116459	0.0150343	Q8K1A6;E9PX94	Q8K1A6;E9PX94	30;26	30	36.4	103.7	943	0	323.31
F6YZ61;Q8CFW7-2;Q8CFW7|Cc2d2a	No	No	0.00048841	0.721868	F6YZ61;Q8CFW7-2;Q8CFW7	F6YZ61;Q8CFW7-2;Q8CFW7	3;3;3	2	1.2	167.05	1457	1	-2	F6YZ61;Q8CFW7-2;Q8CFW7	F6YZ61	Coiled-coil and C2 domain-containing protein 2A	Cc2d2a	Cc2d2a	Cc2d2a	-0.385243	-0.293305	-0.0306005	-0.209606	0.0486773	0.0416783	0.88944	0.222836	Cc2d2a	Cc2d2a	Coiled-coil and C2 domain-containing protein 2A	F6YZ61	F6YZ61;Q8CFW7-2;Q8CFW7	F6YZ61;Q8CFW7-2;Q8CFW7|Cc2d2a	No	No	0.00924245	0.0599598	F6YZ61;Q8CFW7-2;Q8CFW7	F6YZ61;Q8CFW7-2;Q8CFW7	3;3;3	2	1.2	167.05	1457	1	-2
Q8CH18;Q8CH18-3;Q8CH18-2;A0A1W2P765;A0A1W2P7Q7|Ccar1	No	No	0.112913	0.350352	Q8CH18;Q8CH18-3;Q8CH18-2;A0A1W2P765;A0A1W2P7Q7	Q8CH18;Q8CH18-3	25;22;6;3;1	24	21	132.06	1146	0	158.03	Q8CH18;Q8CH18-3;Q8CH18-2;A0A1W2P765;A0A1W2P7Q7	Q8CH18	Cell division cycle and apoptosis regulator protein 1	Ccar1	Ccar1	Ccar1	0.0530454	0.0127803	0.0323697	0.0884023	0.453561	0.622452	0.662071	0.0232858	Ccar1	Ccar1	Cell division cycle and apoptosis regulator protein 1	Q8CH18	Q8CH18;Q8CH18-3;Q8CH18-2;A0A1W2P765;A0A1W2P7Q7	Q8CH18;Q8CH18-3;Q8CH18-2;A0A1W2P765;A0A1W2P7Q7|Ccar1	No	No	0.468659	0.000642422	Q8CH18;Q8CH18-3;Q8CH18-2;A0A1W2P765;A0A1W2P7Q7	Q8CH18;Q8CH18-3	25;22;6;3;1	24	21	132.06	1146	0	158.03
Q8VDP4|Ccar2	No	Yes	0.286869	0.964046	Q8VDP4	Q8VDP4	40	40	44.1	103	922	0	323.31	Q8VDP4	Q8VDP4	Cell cycle and apoptosis regulator protein 2	Ccar2	Ccar2	Ccar2	-0.0201581	-0.0667206	-0.000895759	0.0397908	0.65335	0.0201715	0.987382	0.223489	Ccar2	Ccar2	Cell cycle and apoptosis regulator protein 2	Q8VDP4	Q8VDP4	Q8VDP4|Ccar2	No	Yes	0.00318053	0.0602527	Q8VDP4	Q8VDP4	40	40	44.1	103	922	0	323.31
E9QP94;Q3TVA9;A0A0N4SW14;D3Z165;Q3TVA9-2;E6Y2W7;E6Y2W6;F6VCV9;A0A0J9YVA8|Ccdc136	No	No	0.318571	0.818216	E9QP94;Q3TVA9;A0A0N4SW14;D3Z165;Q3TVA9-2;E6Y2W7;E6Y2W6;F6VCV9;A0A0J9YVA8	E9QP94;Q3TVA9;A0A0N4SW14;D3Z165;Q3TVA9-2;E6Y2W7;E6Y2W6;F6VCV9	14;14;13;13;13;12;12;9;2	14	15	137.38	1187	0	130.05	E9QP94;Q3TVA9;A0A0N4SW14;D3Z165;Q3TVA9-2;E6Y2W7;E6Y2W6;F6VCV9;A0A0J9YVA8	E9QP94	Coiled-coil domain-containing protein 136	Ccdc136	Ccdc136	Ccdc136	-0.0583187	-0.221952	-0.014177	0.0317848	0.676462	0.000520434	0.933324	0.564524	Ccdc136	Ccdc136	Coiled-coil domain-containing protein 136	E9QP94	E9QP94;Q3TVA9;A0A0N4SW14;D3Z165;Q3TVA9-2;E6Y2W7;E6Y2W6;F6VCV9;A0A0J9YVA8	E9QP94;Q3TVA9;A0A0N4SW14;D3Z165;Q3TVA9-2;E6Y2W7;E6Y2W6;F6VCV9;A0A0J9YVA8|Ccdc136	No	No	1.29041e-05	0.32795	E9QP94;Q3TVA9;A0A0N4SW14;D3Z165;Q3TVA9-2;E6Y2W7;E6Y2W6;F6VCV9;A0A0J9YVA8	E9QP94;Q3TVA9;A0A0N4SW14;D3Z165;Q3TVA9-2;E6Y2W7;E6Y2W6;F6VCV9	14;14;13;13;13;12;12;9;2	14	15	137.38	1187	0	130.05
Q9D024;Q9D024-2;Q9D024-3;F7C265;B1AR93|Ccdc47	No	No	0.497061	0.000504866	Q9D024;Q9D024-2;Q9D024-3;F7C265;B1AR93	Q9D024;Q9D024-2;Q9D024-3;F7C265	10;9;6;5;3	10	22.8	55.843	483	0	88.169	Q9D024;Q9D024-2;Q9D024-3;F7C265;B1AR93	Q9D024	Coiled-coil domain-containing protein 47	Ccdc47	Ccdc47	Ccdc47	0.0131343	0.11216	0.0998368	0.00488634	0.791905	0.00299614	0.0884704	0.919264	Ccdc47	Ccdc47	Coiled-coil domain-containing protein 47	Q9D024	Q9D024;Q9D024-2;Q9D024-3;F7C265;B1AR93	Q9D024;Q9D024-2;Q9D024-3;F7C265;B1AR93|Ccdc47	No	No	0.000187291	0.824079	Q9D024;Q9D024-2;Q9D024-3;F7C265;B1AR93	Q9D024;Q9D024-2;Q9D024-3;F7C265	10;9;6;5;3	10	22.8	55.843	483	0	88.169
Q810U5;F6UK66;Q810U5-3;Q810U5-2|Ccdc50	No	No	0.667605	0.0195681	Q810U5;F6UK66;Q810U5-3;Q810U5-2	Q810U5;F6UK66;Q810U5-3;Q810U5-2	4;3;3;3	3	10.5	35.321	305	0	46.696	Q810U5;F6UK66;Q810U5-3;Q810U5-2	Q810U5	Coiled-coil domain-containing protein 50	Ccdc50	Ccdc50	Ccdc50	0.0102449	0.0609281	0.0689727	-0.136896	0.875203	0.0859846	0.22704	0.0168509	Ccdc50	Ccdc50	Coiled-coil domain-containing protein 50	Q810U5	Q810U5;F6UK66;Q810U5-3;Q810U5-2	Q810U5;F6UK66;Q810U5-3;Q810U5-2|Ccdc50	No	No	0.0261242	0.000270881	Q810U5;F6UK66;Q810U5-3;Q810U5-2	Q810U5;F6UK66;Q810U5-3;Q810U5-2	4;3;3;3	3	10.5	35.321	305	0	46.696
																			Ccdc74a		-0.155164		0.204594		0.0245043		0.0313524	Ccdc74a	Ccdc74a	0	E9Q9U8	E9Q9U8	E9Q9U8|Ccdc74a	No	Yes	0.00424022	0.00113322	E9Q9U8	E9Q9U8	2	2	5.8	39.682	364	0.00041586	2.5846
A0A217FL83;E9Q6B2|Ccdc85c	No	No	0.00228826	0.455268	A0A217FL83;E9Q6B2	A0A217FL83;E9Q6B2	8;8	8	30.3	46.865	433	0	71.015	A0A217FL83;E9Q6B2	A0A217FL83	Coiled-coil domain-containing protein 85C	Ccdc85c	Ccdc85c	Ccdc85c	-0.159793	-0.116557	-0.0334262	0.0702515	0.0975446	0.00498622	0.738008	0.112507	Ccdc85c	Ccdc85c	Coiled-coil domain-containing protein 85C	A0A217FL83	A0A217FL83;E9Q6B2	A0A217FL83;E9Q6B2|Ccdc85c	No	No	0.000410076	0.0166196	A0A217FL83;E9Q6B2	A0A217FL83;E9Q6B2	8;8	8	30.3	46.865	433	0	71.015
Q8VDN4;D3YUR9;D6RJ58|Ccdc92	No	No	0.735604	0.347403	Q8VDN4;D3YUR9;D6RJ58	Q8VDN4	15;5;1	15	46.8	35.207	314	0	70.526	Q8VDN4;D3YUR9;D6RJ58	Q8VDN4	Coiled-coil domain-containing protein 92	Ccdc92	Ccdc92	Ccdc92	-0.006158	-0.09941	-0.0188684	-0.0585195	0.901967	0.00243387	0.65988	0.0852428	Ccdc92	Ccdc92	Coiled-coil domain-containing protein 92	Q8VDN4	Q8VDN4;D3YUR9;D6RJ58	Q8VDN4;D3YUR9;D6RJ58|Ccdc92	No	No	0.000139394	0.00918365	Q8VDN4;D3YUR9;D6RJ58	Q8VDN4	15;5;1	15	46.8	35.207	314	0	70.526
Q7TQK5;E9QAD4|Ccdc93	No	No	0.231266	0.135391	Q7TQK5;E9QAD4	Q7TQK5;E9QAD4	19;18	19	28.3	72.602	629	0	214.86	Q7TQK5;E9QAD4	Q7TQK5	Coiled-coil domain-containing protein 93	Ccdc93	Ccdc93	Ccdc93	0.0264402	-0.0926096	-0.0363553	0.0441081	0.605537	0.0158489	0.454835	0.30299	Ccdc93	Ccdc93	Coiled-coil domain-containing protein 93	Q7TQK5	Q7TQK5;E9QAD4	Q7TQK5;E9QAD4|Ccdc93	No	No	0.00223977	0.10482	Q7TQK5;E9QAD4	Q7TQK5;E9QAD4	19;18	19	28.3	72.602	629	0	214.86
P80314;A0A1W2P7B7;A0A1W2P828;A0A1W2P6Q3;A0A1W2P8B6;A0A1W2P871|Cct2	No	No	0.906128	0.603639	P80314;A0A1W2P7B7;A0A1W2P828;A0A1W2P6Q3;A0A1W2P8B6;A0A1W2P871	P80314	25;10;5;5;4;3	25	52.9	57.477	535	0	323.31	P80314;A0A1W2P7B7;A0A1W2P828;A0A1W2P6Q3;A0A1W2P8B6;A0A1W2P871	P80314	T-complex protein 1 subunit beta	Cct2	Cct2	Cct2	0.00421807	0.122605	-0.0201867	-0.094139	0.968031	0.0123951	0.829446	0.0987521	Cct2	Cct2	T-complex protein 1 subunit beta	P80314	P80314;A0A1W2P7B7;A0A1W2P828;A0A1W2P6Q3;A0A1W2P8B6;A0A1W2P871	P80314;A0A1W2P7B7;A0A1W2P828;A0A1W2P6Q3;A0A1W2P8B6;A0A1W2P871|Cct2	No	No	0.00159295	0.0125618	P80314;A0A1W2P7B7;A0A1W2P828;A0A1W2P6Q3;A0A1W2P8B6;A0A1W2P871	P80314	25;10;5;5;4;3	25	52.9	57.477	535	0	323.31
P80316|Cct5	No	Yes	0.5646	0.640714	P80316	P80316	22	22	36.2	59.623	541	0	271.89	P80316	P80316	T-complex protein 1 subunit epsilon	Cct5	Cct5	Cct5	0.0148776	0.0876545	-0.0129829	-0.0298126	0.822947	0.00738739	0.848436	0.390765	Cct5	Cct5	T-complex protein 1 subunit epsilon	P80316	P80316	P80316|Cct5	No	Yes	0.000739566	0.166555	P80316	P80316	22	22	36.2	59.623	541	0	271.89
P80317;A0A571BEL9|Cct6a	No	No	0.16256	0.572319	P80317;A0A571BEL9	P80317;A0A571BEL9	22;20	22	40.7	58.004	531	0	323.31	P80317;A0A571BEL9	P80317	T-complex protein 1 subunit zeta	Cct6a	Cct6a	Cct6a	0.0370769	0.0834936	-0.0155372	-0.0410508	0.531686	0.0115911	0.811103	0.258429	Cct6a	Cct6a	T-complex protein 1 subunit zeta	P80317	P80317;A0A571BEL9	P80317;A0A571BEL9|Cct6a	No	No	0.00145724	0.0780656	P80317;A0A571BEL9	P80317;A0A571BEL9	22;20	22	40.7	58.004	531	0	323.31
P42932;H3BL49;H3BJB6;H3BLL1;H3BKG2;H3BKR8|Cct8	No	No	0.632544	0.28856	P42932;H3BL49;H3BJB6;H3BLL1;H3BKG2;H3BKR8	P42932;H3BL49	33;31;15;5;5;3	33	55.8	59.555	548	0	323.31	P42932;H3BL49;H3BJB6;H3BLL1;H3BKG2;H3BKR8	P42932	T-complex protein 1 subunit theta	Cct8	Cct8	Cct8	0.012589	0.0839949	-0.0308695	-0.0422036	0.862151	0.0167657	0.612701	0.283652	Cct8	Cct8	T-complex protein 1 subunit theta	P42932	P42932;H3BL49;H3BJB6;H3BLL1;H3BKG2;H3BKR8	P42932;H3BL49;H3BJB6;H3BLL1;H3BKG2;H3BKR8|Cct8	No	No	0.00242982	0.0926956	P42932;H3BL49;H3BJB6;H3BLL1;H3BKG2;H3BKR8	P42932;H3BL49	33;31;15;5;5;3	33	55.8	59.555	548	0	323.31
Q80VX2;O54901;E9QMY1;E9PZI9;Q05D16|Cd200	No	No	0.682137	0.00966869	Q80VX2;O54901;E9QMY1;E9PZI9;Q05D16	Q80VX2;O54901;E9QMY1;E9PZI9;Q05D16	6;6;5;4;4	6	21.9	31.27	278	0	132.25	Q80VX2;O54901;E9QMY1;E9PZI9;Q05D16	Q80VX2	OX-2 membrane glycoprotein	Cd200	Cd200	Cd200	-0.0199194	-0.175387	-0.161296	-0.00556002	0.88065	0.00915447	0.185826	0.957605	Cd200	Cd200	OX-2 membrane glycoprotein	Q80VX2	Q80VX2;O54901;E9QMY1;E9PZI9;Q05D16	Q80VX2;O54901;E9QMY1;E9PZI9;Q05D16|Cd200	No	No	0.00101823	0.896971	Q80VX2;O54901;E9QMY1;E9PZI9;Q05D16	Q80VX2;O54901;E9QMY1;E9PZI9;Q05D16	6;6;5;4;4	6	21.9	31.27	278	0	132.25
A2APM2;A2APM4;A2APM1;Q3U8S1;E9QKM8;Q80X37;A2APM3;A2APM5;P15379-6;P15379-11;P15379-5;P15379-3;P15379-10;P15379-9;P15379-4;P15379-8;P15379-7;P15379;P15379-2;P15379-12;P15379-13|Cd44	No	No	0.358804	0.615817	A2APM2;A2APM4;A2APM1;Q3U8S1;E9QKM8;Q80X37;A2APM3;A2APM5;P15379-6;P15379-11;P15379-5;P15379-3;P15379-10;P15379-9;P15379-4;P15379-8;P15379-7;P15379;P15379-2;P15379-12;P15379-13	A2APM2;A2APM4;A2APM1;Q3U8S1;E9QKM8;Q80X37;A2APM3;A2APM5;P15379-6;P15379-11;P15379-5;P15379-3;P15379-10;P15379-9;P15379-4;P15379-8;P15379-7;P15379;P15379-2	6;6;6;6;6;6;6;6;6;6;6;6;6;6;6;6;6;6;6;2;2	6	7.1	85.837	780	0	12.656	A2APM2;A2APM4;A2APM1;Q3U8S1;E9QKM8;Q80X37;A2APM3;A2APM5;P15379-6;P15379-11;P15379-5;P15379-3;P15379-10;P15379-9;P15379-4;P15379-8;P15379-7;P15379;P15379-2;P15379-12;P15379-13	A2APM2	CD44 antigen	Cd44	Cd44	Cd44	-0.0504741	0.517845	-0.0293737	0.088324	0.710217	1.3941e-06	0.835962	0.118459	Cd44	Cd44	CD44 antigen	A2APM2	A2APM2;A2APM4;A2APM1;Q3U8S1;E9QKM8;Q80X37;A2APM3;A2APM5;P15379-6;P15379-11;P15379-5;P15379-3;P15379-10;P15379-9;P15379-4;P15379-8;P15379-7;P15379;P15379-2;P15379-12;P15379-13	A2APM2;A2APM4;A2APM1;Q3U8S1;E9QKM8;Q80X37;A2APM3;A2APM5;P15379-6;P15379-11;P15379-5;P15379-3;P15379-10;P15379-9;P15379-4;P15379-8;P15379-7;P15379;P15379-2;P15379-12;P15379-13|Cd44	No	No	4.38167e-09	0.0179747	A2APM2;A2APM4;A2APM1;Q3U8S1;E9QKM8;Q80X37;A2APM3;A2APM5;P15379-6;P15379-11;P15379-5;P15379-3;P15379-10;P15379-9;P15379-4;P15379-8;P15379-7;P15379;P15379-2;P15379-12;P15379-13	A2APM2;A2APM4;A2APM1;Q3U8S1;E9QKM8;Q80X37;A2APM3;A2APM5;P15379-6;P15379-11;P15379-5;P15379-3;P15379-10;P15379-9;P15379-4;P15379-8;P15379-7;P15379;P15379-2	6;6;6;6;6;6;6;6;6;6;6;6;6;6;6;6;6;6;6;2;2	6	7.1	85.837	780	0	12.656
Q99JP4|Cdc26	No	Yes	0.422442	0.142596	Q99JP4	Q99JP4	4	4	52.9	9.7608	85	0	22.534	Q99JP4	Q99JP4	Anaphase-promoting complex subunit CDC26	Cdc26	Cdc26	Cdc26	-0.0865369	0.135799	0.177505	-0.11976	0.751282	0.0346749	0.465016	0.127706	Cdc26	Cdc26	Anaphase-promoting complex subunit CDC26	Q99JP4	Q99JP4	Q99JP4|Cdc26	No	Yes	0.00709604	0.0205535	Q99JP4	Q99JP4	4	4	52.9	9.7608	85	0	22.534
A2A6Q5;A2A6Q5-2;A2A6Q5-3;Q8R568|Cdc27	No	No	0.263161	0.524073	A2A6Q5;A2A6Q5-2;A2A6Q5-3;Q8R568	A2A6Q5;A2A6Q5-2;A2A6Q5-3;Q8R568	2;2;2;1	2	5.3	91.841	825	0	24.608	A2A6Q5;A2A6Q5-2;A2A6Q5-3;Q8R568	A2A6Q5	Cell division cycle protein 27 homolog	Cdc27	Cdc27	Cdc27	0.0590645	0.0991873	-0.0355571	-0.00316181	0.632808	0.0141208	0.787892	0.961055	Cdc27	Cdc27	Cell division cycle protein 27 homolog	A2A6Q5	A2A6Q5;A2A6Q5-2;A2A6Q5-3;Q8R568	A2A6Q5;A2A6Q5-2;A2A6Q5-3;Q8R568|Cdc27	No	No	0.00190994	0.905341	A2A6Q5;A2A6Q5-2;A2A6Q5-3;Q8R568	A2A6Q5;A2A6Q5-2;A2A6Q5-3;Q8R568	2;2;2;1	2	5.3	91.841	825	0	24.608
Q8JZM7|Cdc73	No	Yes	0.536627	0.00142189	Q8JZM7	Q8JZM7	8	8	17.7	60.576	531	0	10.648	Q8JZM7	Q8JZM7	Parafibromin	Cdc73	Cdc73	Cdc73	-0.0169253	0.103678	0.12287	0.0449019	0.811066	0.0139047	0.120835	0.337801	Cdc73	Cdc73	Parafibromin	Q8JZM7	Q8JZM7	Q8JZM7|Cdc73	No	Yes	0.00187435	0.126849	Q8JZM7	Q8JZM7	8	8	17.7	60.576	531	0	10.648
P70408;H3BKV8|Cdh10	No	No	0.554748	0.037764	P70408;H3BKV8	P70408;H3BKV8	18;11	18	23	88.311	788	0	230.24	P70408;H3BKV8	P70408	Cadherin-10	Cdh10	Cdh10	Cdh10	0.0146557	-0.12033	-0.061671	-0.0523506	0.819662	0.0139593	0.278463	0.335603	Cdh10	Cdh10	Cadherin-10	P70408	P70408;H3BKV8	P70408;H3BKV8|Cdh10	No	No	0.00188416	0.12558	P70408;H3BKV8	P70408;H3BKV8	18;11	18	23	88.311	788	0	230.24
P55288|Cdh11	No	Yes	0.892551	0.658865	P55288	P55288	21	21	34.4	88.111	796	0	192.75	P55288	P55288	Cadherin-11	Cdh11	Cdh11	Cdh11	-0.00389206	-0.0518491	-0.0138005	0.0569724	0.963757	0.0433893	0.8586	0.084458	Cdh11	Cdh11	Cadherin-11	P55288	P55288	P55288|Cdh11	No	Yes	0.00976581	0.00888632	P55288	P55288	21	21	34.4	88.111	796	0	192.75
P97291;E9Q451;E9PYB2;Q8C449;D6RG94;E9PZC1|Cdh8	No	No	0.9098	0.408872	P97291;E9Q451;E9PYB2;Q8C449;D6RG94;E9PZC1	P97291;E9Q451;E9PYB2;Q8C449;D6RG94	13;9;8;8;7;2	13	15	88.214	799	0	56.3	P97291;E9Q451;E9PYB2;Q8C449;D6RG94;E9PZC1	P97291	Cadherin-8	Cdh8	Cdh8	Cdh8	-0.00355057	-0.210613	0.0284288	0.0638388	0.970736	0.000306858	0.703657	0.183257	Cdh8	Cdh8	Cadherin-8	P97291	P97291;E9Q451;E9PYB2;Q8C449;D6RG94;E9PZC1	P97291;E9Q451;E9PYB2;Q8C449;D6RG94;E9PZC1|Cdh8	No	No	6.42972e-06	0.0400304	P97291;E9Q451;E9PYB2;Q8C449;D6RG94;E9PZC1	P97291;E9Q451;E9PYB2;Q8C449;D6RG94	13;9;8;8;7;2	13	15	88.214	799	0	56.3
Q9DB75;Q9DB75-2;F6X7Q6|Cdip1	No	No	0.146897	0.857215	Q9DB75;Q9DB75-2;F6X7Q6	Q9DB75;Q9DB75-2;F6X7Q6	2;2;1	2	13.9	21.835	208	0	6.2786	Q9DB75;Q9DB75-2;F6X7Q6	Q9DB75	Cell death-inducing p53-target protein 1	Cdip1	Cdip1	Cdip1	-0.0888912	-0.0894963	-0.0113011	0.0508171	0.514229	0.0403963	0.945881	0.327304	Cdip1	Cdip1	Cell death-inducing p53-target protein 1	Q9DB75	Q9DB75;Q9DB75-2;F6X7Q6	Q9DB75;Q9DB75-2;F6X7Q6|Cdip1	No	No	0.00883022	0.120532	Q9DB75;Q9DB75-2;F6X7Q6	Q9DB75;Q9DB75-2;F6X7Q6	2;2;1	2	13.9	21.835	208	0	6.2786
A2A9P6;P24788-2|Cdk11b	No	No	0.00698438	0.730446	A2A9P6;P24788-2	A2A9P6;P24788-2	18;10	18	22.3	87.319	750	0	16.875	A2A9P6;P24788-2	A2A9P6	Cyclin-dependent kinase 11B	Cdk11b	Cdk11b	Cdk11b	0.127424	0.103747	-0.0145601	-0.031461	0.167794	0.00445347	0.893451	0.395756	Cdk11b	Cdk11b	Cyclin-dependent kinase 11B	A2A9P6	A2A9P6;P24788-2	A2A9P6;P24788-2|Cdk11b	No	No	0.000346822	0.171999	A2A9P6;P24788-2	A2A9P6;P24788-2	18;10	18	22.3	87.319	750	0	16.875
O35495;E9PVC7;O35495-2;O35495-3;D3YV23;E9Q9M2|Cdk14	No	No	0.0509758	0.348365	O35495;E9PVC7;O35495-2;O35495-3;D3YV23;E9Q9M2	O35495;E9PVC7;O35495-2;O35495-3	17;16;16;13;6;6	17	33.7	52.995	469	0	61.62	O35495;E9PVC7;O35495-2;O35495-3;D3YV23;E9Q9M2	O35495	Cyclin-dependent kinase 14	Cdk14	Cdk14	Cdk14	0.0677947	-0.0859408	0.0326244	0.0805996	0.351869	0.0444503	0.660375	0.128048	Cdk14	Cdk14	Cyclin-dependent kinase 14	O35495	O35495;E9PVC7;O35495-2;O35495-3;D3YV23;E9Q9M2	O35495;E9PVC7;O35495-2;O35495-3;D3YV23;E9Q9M2|Cdk14	No	No	0.0101055	0.0207306	O35495;E9PVC7;O35495-2;O35495-3;D3YV23;E9Q9M2	O35495;E9PVC7;O35495-2;O35495-3	17;16;16;13;6;6	17	33.7	52.995	469	0	61.62
Q04735;Q04735-2|Cdk16	No	No	0.47314	0.626409	Q04735;Q04735-2	Q04735;Q04735-2	21;17	21	36.5	55.913	496	0	57.804	Q04735;Q04735-2	Q04735	Cyclin-dependent kinase 16	Cdk16	Cdk16	Cdk16	-0.0178237	-0.0913084	0.0129732	0.0182922	0.781961	0.0226426	0.839385	0.713203	Cdk16	Cdk16	Cyclin-dependent kinase 16	Q04735	Q04735;Q04735-2	Q04735;Q04735-2|Cdk16	No	No	0.00375597	0.505348	Q04735;Q04735-2	Q04735;Q04735-2	21;17	21	36.5	55.913	496	0	57.804
A0A1L1SUS7;Q8K0D0;Q8K0D0-2;A0A1L1SR36|Cdk17	No	No	0.000275161	0.70484	A0A1L1SUS7;Q8K0D0;Q8K0D0-2;A0A1L1SR36	A0A1L1SUS7;Q8K0D0;Q8K0D0-2	15;15;14;1	11	22.9	54.513	481	0	25.861	A0A1L1SUS7;Q8K0D0;Q8K0D0-2;A0A1L1SR36	A0A1L1SUS7	Cyclin-dependent kinase 17	Cdk17	Cdk17	Cdk17	-0.148266	-0.0461707	0.0116413	-0.00947454	0.0334574	0.136602	0.879763	0.839403	Cdk17	Cdk17	Cyclin-dependent kinase 17	A0A1L1SUS7	A0A1L1SUS7;Q8K0D0;Q8K0D0-2;A0A1L1SR36	A0A1L1SUS7;Q8K0D0;Q8K0D0-2;A0A1L1SR36|Cdk17	No	No	0.0503192	0.682539	A0A1L1SUS7;Q8K0D0;Q8K0D0-2;A0A1L1SR36	A0A1L1SUS7;Q8K0D0;Q8K0D0-2	15;15;14;1	11	22.9	54.513	481	0	25.861
Q04899|Cdk18	No	Yes	0.92725	0.147838	Q04899	Q04899	12	10	20	51.847	451	0	22.077	Q04899	Q04899	Cyclin-dependent kinase 18	Cdk18	Cdk18	Cdk18	0.00551316	0.181711	-0.099497	-0.136496	0.975986	0.0182367	0.471199	0.128048	Cdk18	Cdk18	Cyclin-dependent kinase 18	Q04899	Q04899	Q04899|Cdk18	No	Yes	0.00269076	0.0207398	Q04899	Q04899	12	10	20	51.847	451	0	22.077
P49615;A0A0G2JDL3|Cdk5	No	No	0.00600003	0.222587	P49615;A0A0G2JDL3	P49615;A0A0G2JDL3	12;10	12	35.3	33.288	292	0	189.12	P49615;A0A0G2JDL3	P49615	Cyclin-dependent-like kinase 5	Cdk5	Cdk5	Cdk5	-0.0752793	-0.116247	-0.0307093	-0.0306538	0.163255	0.000947836	0.558625	0.323503	Cdk5	Cdk5	Cyclin-dependent-like kinase 5	P49615	P49615;A0A0G2JDL3	P49615;A0A0G2JDL3|Cdk5	No	No	3.18023e-05	0.117719	P49615;A0A0G2JDL3	P49615;A0A0G2JDL3	12;10	12	35.3	33.288	292	0	189.12
O35926|Cdk5r2	No	Yes	0.351022	0.607254	O35926	O35926	5	5	16	38.923	369	0	6.328	O35926	O35926	Cyclin-dependent kinase 5 activator 2	Cdk5r2	Cdk5r2	Cdk5r2	0.0680947	-0.187281	-0.0399256	-0.292373	0.706214	0.025967	0.830773	0.0181393	Cdk5r2	Cdk5r2	Cyclin-dependent kinase 5 activator 2	O35926	O35926	O35926|Cdk5r2	No	Yes	0.0046475	0.000363756	O35926	O35926	5	5	16	38.923	369	0	6.328
A0A0G2JGW6;A0A0G2JF79;Q3UTQ8;A0A0G2JFE2;Q3UTQ8-2|Cdkl5	No	No	0.00068873	0.734892	A0A0G2JGW6;A0A0G2JF79;Q3UTQ8;A0A0G2JFE2;Q3UTQ8-2	A0A0G2JGW6;A0A0G2JF79;Q3UTQ8;A0A0G2JFE2;Q3UTQ8-2	35;34;34;31;21	35	40.4	107.57	960	0	249.02	A0A0G2JGW6;A0A0G2JF79;Q3UTQ8;A0A0G2JFE2;Q3UTQ8-2	A0A0G2JGW6	Cyclin-dependent kinase-like 5	Cdkl5	Cdkl5	Cdkl5	-0.161919	-0.258	0.0128053	0.063854	0.0603909	0.00015127	0.894688	0.223838	Cdkl5	Cdkl5	Cyclin-dependent kinase-like 5	A0A0G2JGW6	A0A0G2JGW6;A0A0G2JF79;Q3UTQ8;A0A0G2JFE2;Q3UTQ8-2	A0A0G2JGW6;A0A0G2JF79;Q3UTQ8;A0A0G2JFE2;Q3UTQ8-2|Cdkl5	No	No	2.69417e-06	0.0604757	A0A0G2JGW6;A0A0G2JF79;Q3UTQ8;A0A0G2JFE2;Q3UTQ8-2	A0A0G2JGW6;A0A0G2JF79;Q3UTQ8;A0A0G2JFE2;Q3UTQ8-2	35;34;34;31;21	35	40.4	107.57	960	0	249.02
Q8BI72;A0A1I7Q4A1|Cdkn2aip	No	No	0.00307555	0.370803	Q8BI72;A0A1I7Q4A1	Q8BI72	11;1	11	18.8	59.744	563	0	61.776	Q8BI72;A0A1I7Q4A1	Q8BI72	CDKN2A-interacting protein	Cdkn2aip	Cdkn2aip	Cdkn2aip	-0.242213	-0.123704	0.0639331	0.120175	0.116469	0.0304852	0.674574	0.0914701	Cdkn2aip	Cdkn2aip	CDKN2A-interacting protein	Q8BI72	Q8BI72;A0A1I7Q4A1	Q8BI72;A0A1I7Q4A1|Cdkn2aip	No	No	0.00594587	0.0107969	Q8BI72;A0A1I7Q4A1	Q8BI72	11;1	11	18.8	59.744	563	0	61.776
Q9JKC6|Cend1	No	Yes	0.783336	0.662877	Q9JKC6	Q9JKC6	14	14	67.1	14.987	149	0	170.41	Q9JKC6	Q9JKC6	Cell cycle exit and neuronal differentiation protein 1	Cend1	Cend1	Cend1	-0.0261662	0.180919	0.0449356	-0.276492	0.917407	0.00997093	0.860815	0.0110491	Cend1	Cend1	Cell cycle exit and neuronal differentiation protein 1	Q9JKC6	Q9JKC6	Q9JKC6|Cend1	No	Yes	0.00115257	7.85119e-05	Q9JKC6	Q9JKC6	14	14	67.1	14.987	149	0	170.41
Q6A065;H7BX26;A0A0A6YXK7;A0A0A6YX99;A0A0A6YVZ3;Q6A065-3;A0A0A6YXT4;A0A0A6YWV9;A0A0A6YXR9;Q8BVZ1-2;Q8BVZ1|Cep170;Plin5	No	No	0.236637	0.786802	Q6A065;H7BX26;A0A0A6YXK7;A0A0A6YX99;A0A0A6YVZ3;Q6A065-3;A0A0A6YXT4;A0A0A6YWV9;A0A0A6YXR9;Q8BVZ1-2;Q8BVZ1	Q6A065;H7BX26	92;91;42;17;16;13;4;3;3;1;1	92	53.5	175.05	1588	0	323.31	Q6A065;H7BX26;A0A0A6YXK7;A0A0A6YX99;A0A0A6YVZ3;Q6A065-3;A0A0A6YXT4;A0A0A6YWV9;A0A0A6YXR9;Q8BVZ1-2;Q8BVZ1	Q6A065	Centrosomal protein of 170 kDa	Cep170;Plin5	Cep170	Cep170	0.0207118	-0.0513472	-0.00494496	0.00480191	0.610075	0.0257841	0.919169	0.885193	Cep170	Cep170;Plin5	Centrosomal protein of 170 kDa	Q6A065	Q6A065;H7BX26;A0A0A6YXK7;A0A0A6YX99;A0A0A6YVZ3;Q6A065-3;A0A0A6YXT4;A0A0A6YWV9;A0A0A6YXR9;Q8BVZ1-2;Q8BVZ1	Q6A065;H7BX26;A0A0A6YXK7;A0A0A6YX99;A0A0A6YVZ3;Q6A065-3;A0A0A6YXT4;A0A0A6YWV9;A0A0A6YXR9;Q8BVZ1-2;Q8BVZ1|Cep170;Plin5	No	No	0.00459225	0.761386	Q6A065;H7BX26;A0A0A6YXK7;A0A0A6YX99;A0A0A6YVZ3;Q6A065-3;A0A0A6YXT4;A0A0A6YWV9;A0A0A6YXR9;Q8BVZ1-2;Q8BVZ1	Q6A065;H7BX26	92;91;42;17;16;13;4;3;3;1;1	92	53.5	175.05	1588	0	323.31
Q80U49;B9EIX2;Q80U49-2|Cep170b	No	No	0.396877	0.266497	Q80U49;B9EIX2;Q80U49-2	Q80U49;B9EIX2	85;82;29	82	55.7	170.82	1574	0	323.31	Q80U49;B9EIX2;Q80U49-2	Q80U49	Centrosomal protein of 170 kDa protein B	Cep170b	Cep170b	Cep170b	-0.0177371	-0.1308	-0.0254571	0.00645025	0.734802	0.00147099	0.593345	0.893942	Cep170b	Cep170b	Centrosomal protein of 170 kDa protein B	Q80U49	Q80U49;B9EIX2;Q80U49-2	Q80U49;B9EIX2;Q80U49-2|Cep170b	No	No	6.44624e-05	0.774687	Q80U49;B9EIX2;Q80U49-2	Q80U49;B9EIX2	85;82;29	82	55.7	170.82	1574	0	323.31
Q9CZ62-2;Q9CZ62;Q8BJR7;Q6P077;Q8BH46|Cep97	No	No	0.680723	0.810035	Q9CZ62-2;Q9CZ62;Q8BJR7;Q6P077;Q8BH46	Q9CZ62-2;Q9CZ62	8;8;1;1;1	8	14.4	86.895	784	0	124.87	Q9CZ62-2;Q9CZ62;Q8BJR7;Q6P077;Q8BH46	Q9CZ62-2	Centrosomal protein of 97 kDa	Cep97	Cep97	Cep97	0.0174308	-0.16975	-0.0109683	0.0204247	0.880536	0.00269267	0.932482	0.735957	Cep97	Cep97	Centrosomal protein of 97 kDa	Q9CZ62-2	Q9CZ62-2;Q9CZ62;Q8BJR7;Q6P077;Q8BH46	Q9CZ62-2;Q9CZ62;Q8BJR7;Q6P077;Q8BH46|Cep97	No	No	0.000159388	0.534529	Q9CZ62-2;Q9CZ62;Q8BJR7;Q6P077;Q8BH46	Q9CZ62-2;Q9CZ62	8;8;1;1;1	8	14.4	86.895	784	0	124.87
Q0VFX2|Cfap157	No	Yes	0.0140626	0.281645	Q0VFX2	Q0VFX2	2	2	3.6	61.047	523	0.0089654	0.8983	Q0VFX2	Q0VFX2	Uncharacterized protein C9orf117 homolog	Cfap157	Cfap157	Cfap157	0.0896194	0.12883	-0.0373406	-0.0388946	0.214595	0.00271068	0.607025	0.354671	Cfap157	Cfap157	Uncharacterized protein C9orf117 homolog	Q0VFX2	Q0VFX2	Q0VFX2|Cfap157	No	Yes	0.000161049	0.137467	Q0VFX2	Q0VFX2	2	2	3.6	61.047	523	0.0089654	0.8983
D6RGQ0;E9Q8H9;E9Q8I0;P06909;A0A0A6YWP4;A0A0A6YVP8|Cfh	No	No	0.0487775	0.654043	D6RGQ0;E9Q8H9;E9Q8I0;P06909;A0A0A6YWP4;A0A0A6YVP8	D6RGQ0;E9Q8H9;E9Q8I0;P06909;A0A0A6YWP4;A0A0A6YVP8	5;5;5;5;4;3	5	4.7	125.05	1110	0.00014118	2.8391	D6RGQ0;E9Q8H9;E9Q8I0;P06909;A0A0A6YWP4;A0A0A6YVP8	D6RGQ0	Complement factor H	Cfh	Cfh	Cfh	0.0900449	0.156186	-0.0201247	-0.00266424	0.346102	0.010694	0.854216	0.978412	Cfh	Cfh	Complement factor H	D6RGQ0	D6RGQ0;E9Q8H9;E9Q8I0;P06909;A0A0A6YWP4;A0A0A6YVP8	D6RGQ0;E9Q8H9;E9Q8I0;P06909;A0A0A6YWP4;A0A0A6YVP8|Cfh	No	No	0.00128844	0.946255	D6RGQ0;E9Q8H9;E9Q8I0;P06909;A0A0A6YWP4;A0A0A6YVP8	D6RGQ0;E9Q8H9;E9Q8I0;P06909;A0A0A6YWP4;A0A0A6YVP8	5;5;5;5;4;3	5	4.7	125.05	1110	0.00014118	2.8391
Q7TNL9|Chchd10	No	Yes	0.127043	0.305741	Q7TNL9	Q7TNL9	1	1	6.5	13.812	138	0.0025374	1.4127	Q7TNL9	Q7TNL9	0	Chchd10	Chchd10	Chchd10	-0.110116	-0.323445	-0.0772697	-0.142542	0.483967	0.000602368	0.629661	0.0921808	Chchd10	Chchd10	0	Q7TNL9	Q7TNL9	Q7TNL9|Chchd10	No	Yes	1.57771e-05	0.0110417	Q7TNL9	Q7TNL9	1	1	6.5	13.812	138	0.0025374	1.4127
E9Q4M4|Chchd6	No	Yes	0.0830524	0.188657	E9Q4M4	E9Q4M4	15	1	2.9	26.388	245	1	-2	E9Q4M4	E9Q4M4	0	Chchd6	Chchd6	Chchd6	-0.0507328	0.060165	0.040215	-0.184204	0.403355	0.0989628	0.517979	0.00793082	Chchd6	Chchd6	0	E9Q4M4	E9Q4M4	E9Q4M4|Chchd6	No	Yes	0.0317262	3.00735e-05	E9Q4M4	E9Q4M4	15	1	2.9	26.388	245	1	-2
Q91VN4|Chchd6	No	Yes	0.339176	0.778693	Q91VN4	Q91VN4	18	18	42.1	29.852	273	0	273.87	Q91VN4	Q91VN4	MICOS complex subunit Mic25	Chchd6	Chchd6	Chchd6	-0.0332828	-0.0166659	-0.0103511	-0.158842	0.696646	0.720215	0.914225	0.019877	Chchd6	Chchd6	MICOS complex subunit Mic25	Q91VN4	Q91VN4	Q91VN4|Chchd6	No	Yes	0.578108	0.000440255	Q91VN4	Q91VN4	18	18	42.1	29.852	273	0	273.87
																			Chd2		-0.13775		0.0622895		0.0455866		0.454377	Chd2	Chd2	Chromodomain-helicase-DNA-binding protein 2	E9PZM4	E9PZM4;G3UXJ4;A0A0G2JEZ3	E9PZM4;G3UXJ4;A0A0G2JEZ3|Chd2	No	No	0.0104594	0.219728	E9PZM4;G3UXJ4;A0A0G2JEZ3	E9PZM4	11;1;1	11	5.9	210.8	1827	0	24.714
P26339|Chga	No	Yes	0.288493	0.22833	P26339	P26339	15	15	36.9	51.789	463	0	262.25	P26339	P26339	Chromogranin-A;Pancreastatin;Beta-granin;WE-14;Catestatin;GE-25;Serpinin-RRG;Serpinin;p-Glu serpinin precursor	Chga	Chga	Chga	0.0375008	0.47598	-0.0463518	-0.0103851	0.655335	0.000122826	0.56168	0.93426	Chga	Chga	Chromogranin-A;Pancreastatin;Beta-granin;WE-14;Catestatin;GE-25;Serpinin-RRG;Serpinin;p-Glu serpinin precursor	P26339	P26339	P26339|Chga	No	Yes	2.08034e-06	0.852248	P26339	P26339	15	15	36.9	51.789	463	0	262.25
Q9CQD4|Chmp1b2	No	Yes	0.482914	0.681833	Q9CQD4	Q9CQD4	7	7	29.1	22.161	199	0	5.8083	Q9CQD4	Q9CQD4	Charged multivesicular body protein 1b-2	Chmp1b2	Chmp1b2	Chmp1b2	-0.0204589	-0.0862502	0.0128079	-0.00397354	0.789475	0.0237528	0.867563	0.947678	Chmp1b2	Chmp1b2	Charged multivesicular body protein 1b-2	Q9CQD4	Q9CQD4	Q9CQD4|Chmp1b2	No	Yes	0.0040286	0.878334	Q9CQD4	Q9CQD4	7	7	29.1	22.161	199	0	5.8083
Q9D8B3;Q9D7F7|Chmp4b;Chmp4c	No	No	0.733085	0.593635	Q9D8B3;Q9D7F7	Q9D8B3	13;1	13	53.6	24.936	224	0	323.31	Q9D8B3;Q9D7F7	Q9D8B3	Charged multivesicular body protein 4b	Chmp4b;Chmp4c	Chmp4b	Chmp4b	-0.0142625	0.128914	0.0242049	-0.142884	0.901491	0.00232849	0.823196	0.0113345	Chmp4b	Chmp4b;Chmp4c	Charged multivesicular body protein 4b	Q9D8B3	Q9D8B3;Q9D7F7	Q9D8B3;Q9D7F7|Chmp4b;Chmp4c	No	No	0.000130512	0.000105614	Q9D8B3;Q9D7F7	Q9D8B3	13;1	13	53.6	24.936	224	0	323.31
Q9D7S9|Chmp5	No	Yes	0.0619118	0.025121	Q9D7S9	Q9D7S9	7	7	26.5	24.575	219	0	27.323	Q9D7S9	Q9D7S9	Charged multivesicular body protein 5	Chmp5	Chmp5	Chmp5	-0.192424	0.388898	0.259657	-0.289323	0.374108	0.0288284	0.239858	0.172216	Chmp5	Chmp5	Charged multivesicular body protein 5	Q9D7S9	Q9D7S9	Q9D7S9|Chmp5	No	Yes	0.00544654	0.0358745	Q9D7S9	Q9D7S9	7	7	26.5	24.575	219	0	27.323
Q9ERZ4|Chrm2	No	Yes	0.136072	0.00119798	Q9ERZ4	Q9ERZ4	6	6	17.2	51.498	466	0	31.514	Q9ERZ4	Q9ERZ4	Muscarinic acetylcholine receptor M2	Chrm2	Chrm2	Chrm2	-0.0526208	-0.367289	-0.154874	-0.145812	0.499665	0.020053	0.118357	0.419218	Chrm2	Chrm2	Muscarinic acetylcholine receptor M2	Q9ERZ4	Q9ERZ4	Q9ERZ4|Chrm2	No	Yes	0.00314877	0.189005	Q9ERZ4	Q9ERZ4	6	6	17.2	51.498	466	0	31.514
E9PW20;Q9CY57-3;Q9CY57;Q9CY57-5;Q9CY57-4;Q9CY57-2;D3YZA1;D3Z7T7|Chtop	No	No	0.00662558	0.218427	E9PW20;Q9CY57-3;Q9CY57;Q9CY57-5;Q9CY57-4;Q9CY57-2;D3YZA1;D3Z7T7	E9PW20;Q9CY57-3;Q9CY57;Q9CY57-5;Q9CY57-4;Q9CY57-2;D3YZA1;D3Z7T7	6;6;6;5;5;5;4;4	6	37.9	22.106	203	0	100.17	E9PW20;Q9CY57-3;Q9CY57;Q9CY57-5;Q9CY57-4;Q9CY57-2;D3YZA1;D3Z7T7	E9PW20	Chromatin target of PRMT1 protein	Chtop	Chtop	Chtop	-0.0911862	-0.0852604	0.0382021	-0.00390417	0.164966	0.0043251	0.554728	0.922301	Chtop	Chtop	Chromatin target of PRMT1 protein	E9PW20	E9PW20;Q9CY57-3;Q9CY57;Q9CY57-5;Q9CY57-4;Q9CY57-2;D3YZA1;D3Z7T7	E9PW20;Q9CY57-3;Q9CY57;Q9CY57-5;Q9CY57-4;Q9CY57-2;D3YZA1;D3Z7T7|Chtop	No	No	0.000326252	0.827607	E9PW20;Q9CY57-3;Q9CY57;Q9CY57-5;Q9CY57-4;Q9CY57-2;D3YZA1;D3Z7T7	E9PW20;Q9CY57-3;Q9CY57;Q9CY57-5;Q9CY57-4;Q9CY57-2;D3YZA1;D3Z7T7	6;6;6;5;5;5;4;4	6	37.9	22.106	203	0	100.17
P60824;K4DI65;D3YU80|Cirbp	No	No	0.967632	0.0498581	P60824;K4DI65;D3YU80	P60824;K4DI65	7;5;3	7	35.5	18.607	172	0	115.64	P60824;K4DI65;D3YU80	P60824	Cold-inducible RNA-binding protein	Cirbp	Cirbp	Cirbp	-0.00140984	-0.253104	-0.0812171	-0.0580239	0.990498	1.11545e-05	0.308497	0.11108	Cirbp	Cirbp	Cold-inducible RNA-binding protein	P60824	P60824;K4DI65;D3YU80	P60824;K4DI65;D3YU80|Cirbp	No	No	6.75765e-08	0.0162564	P60824;K4DI65;D3YU80	P60824;K4DI65	7;5;3	7	35.5	18.607	172	0	115.64
E9QL53;P49025-3;P49025;D3YU89;P49025-5;F6SBR5;P49025-4;D3Z1U0|Cit	No	No	0.335201	0.0156765	E9QL53;P49025-3;P49025;D3YU89;P49025-5;F6SBR5;P49025-4;D3Z1U0	E9QL53;P49025-3;P49025;D3YU89;P49025-5;F6SBR5;P49025-4;D3Z1U0	47;47;47;46;46;44;44;43	47	22.2	235.36	2055	0	182.5	E9QL53;P49025-3;P49025;D3YU89;P49025-5;F6SBR5;P49025-4;D3Z1U0	E9QL53	Citron Rho-interacting kinase	Cit	Cit	Cit	-0.061303	-0.289551	-0.188817	-0.120571	0.691742	0.00142907	0.216205	0.158789	Cit	Cit	Citron Rho-interacting kinase	E9QL53	E9QL53;P49025-3;P49025;D3YU89;P49025-5;F6SBR5;P49025-4;D3Z1U0	E9QL53;P49025-3;P49025;D3YU89;P49025-5;F6SBR5;P49025-4;D3Z1U0|Cit	No	No	6.06768e-05	0.0308039	E9QL53;P49025-3;P49025;D3YU89;P49025-5;F6SBR5;P49025-4;D3Z1U0	E9QL53;P49025-3;P49025;D3YU89;P49025-5;F6SBR5;P49025-4;D3Z1U0	47;47;47;46;46;44;44;43	47	22.2	235.36	2055	0	182.5
Q8BMK4|Ckap4	No	Yes	0.0150672	0.0830687	Q8BMK4	Q8BMK4	28	28	49.9	63.691	575	0	323.31	Q8BMK4	Q8BMK4	Cytoskeleton-associated protein 4	Ckap4	Ckap4	Ckap4	0.0470801	0.0828292	-0.0335603	-0.0219358	0.222719	0.0226988	0.374033	0.612315	Ckap4	Ckap4	Cytoskeleton-associated protein 4	Q8BMK4	Q8BMK4	Q8BMK4|Ckap4	No	Yes	0.00377322	0.382764	Q8BMK4	Q8BMK4	28	28	49.9	63.691	575	0	323.31
A0A0R4J0K2;K3W4R5;A2AGT5-3;A2AGT5;Z4YL78;A2AGT5-2|Ckap5	No	No	0.082766	0.0173204	A0A0R4J0K2;K3W4R5;A2AGT5-3;A2AGT5;Z4YL78;A2AGT5-2	A0A0R4J0K2;K3W4R5;A2AGT5-3;A2AGT5;Z4YL78;A2AGT5-2	71;71;71;71;70;70	71	35.6	223.52	2011	0	323.31	A0A0R4J0K2;K3W4R5;A2AGT5-3;A2AGT5;Z4YL78;A2AGT5-2	A0A0R4J0K2	Cytoskeleton-associated protein 5	Ckap5	Ckap5	Ckap5	-0.0411	-0.0692992	0.0653467	0.0464855	0.402952	0.00854259	0.218218	0.113471	Ckap5	Ckap5	Cytoskeleton-associated protein 5	A0A0R4J0K2	A0A0R4J0K2;K3W4R5;A2AGT5-3;A2AGT5;Z4YL78;A2AGT5-2	A0A0R4J0K2;K3W4R5;A2AGT5-3;A2AGT5;Z4YL78;A2AGT5-2|Ckap5	No	No	0.000927419	0.0168776	A0A0R4J0K2;K3W4R5;A2AGT5-3;A2AGT5;Z4YL78;A2AGT5-2	A0A0R4J0K2;K3W4R5;A2AGT5-3;A2AGT5;Z4YL78;A2AGT5-2	71;71;71;71;70;70	71	35.6	223.52	2011	0	323.31
F7DCH5|Clasp2	No	Yes	0.537639	0.421965	F7DCH5	F7DCH5	63	1	0.6	142.85	1307	1	-2	F7DCH5	F7DCH5	0	Clasp2	Clasp2	Clasp2	0.0442671	-0.206318	0.0627059	-0.0594968	0.811737	0.0301204	0.71255	0.607155	Clasp2	Clasp2	0	F7DCH5	F7DCH5	F7DCH5|Clasp2	No	Yes	0.00585368	0.376888	F7DCH5	F7DCH5	63	1	0.6	142.85	1307	1	-2
Q08EB5|Clasp2	No	Yes	0.418553	0.638309	Q08EB5	Q08EB5	65	65	50.8	142.51	1304	0	323.31	Q08EB5	Q08EB5	0	Clasp2	Clasp2	Clasp2	0.0138538	-0.0860619	-0.00860153	0.0159596	0.747837	0.0123951	0.847192	0.696596	Clasp2	Clasp2	0	Q08EB5	Q08EB5	Q08EB5|Clasp2	No	Yes	0.00159179	0.482642	Q08EB5	Q08EB5	65	65	50.8	142.51	1304	0	323.31
A0A338P673;A9C437;Q9R0A1;D6RFS3|Clcn2	No	No	0.997993	0.00937872	A0A338P673;A9C437;Q9R0A1;D6RFS3	A0A338P673;A9C437;Q9R0A1	9;9;9;3	9	15.4	94.51	864	0	35.262	A0A338P673;A9C437;Q9R0A1;D6RFS3	A0A338P673	Chloride channel protein;Chloride channel protein 2	Clcn2	Clcn2	Clcn2	-6.30548e-05	-0.0860306	0.0839542	0.175237	0.999411	0.0793931	0.184423	0.0209041	Clcn2	Clcn2	Chloride channel protein;Chloride channel protein 2	A0A338P673	A0A338P673;A9C437;Q9R0A1;D6RFS3	A0A338P673;A9C437;Q9R0A1;D6RFS3|Clcn2	No	No	0.023165	0.000470862	A0A338P673;A9C437;Q9R0A1;D6RFS3	A0A338P673;A9C437;Q9R0A1	9;9;9;3	9	15.4	94.51	864	0	35.262
Q9Z0S6-5;Q9Z0S6-3;Q9Z0S6-6;Q9Z0S6-4;Q9Z0S6-2;Q9Z0S6|Cldn10	No	No	0.735362	0.40039	Q9Z0S6-5;Q9Z0S6-3;Q9Z0S6-6;Q9Z0S6-4;Q9Z0S6-2;Q9Z0S6	Q9Z0S6-5;Q9Z0S6-3;Q9Z0S6-6;Q9Z0S6-4;Q9Z0S6-2;Q9Z0S6	2;2;2;2;2;2	2	13.8	18.521	174	0	4.1702	Q9Z0S6-5;Q9Z0S6-3;Q9Z0S6-6;Q9Z0S6-4;Q9Z0S6-2;Q9Z0S6	Q9Z0S6-5	Claudin-10	Cldn10	Cldn10	Cldn10	-0.0172019	-0.219594	-0.046917	0.000957194	0.901967	0.000892807	0.699567	0.991708	Cldn10	Cldn10	Claudin-10	Q9Z0S6-5	Q9Z0S6-5;Q9Z0S6-3;Q9Z0S6-6;Q9Z0S6-4;Q9Z0S6-2;Q9Z0S6	Q9Z0S6-5;Q9Z0S6-3;Q9Z0S6-6;Q9Z0S6-4;Q9Z0S6-2;Q9Z0S6|Cldn10	No	No	2.77259e-05	0.977682	Q9Z0S6-5;Q9Z0S6-3;Q9Z0S6-6;Q9Z0S6-4;Q9Z0S6-2;Q9Z0S6	Q9Z0S6-5;Q9Z0S6-3;Q9Z0S6-6;Q9Z0S6-4;Q9Z0S6-2;Q9Z0S6	2;2;2;2;2;2	2	13.8	18.521	174	0	4.1702
P0C7M9|Clec2l	No	Yes	0.759611	0.521508	P0C7M9	P0C7M9	10	10	22.3	23.653	211	0	43.25	P0C7M9	P0C7M9	C-type lectin domain family 2 member L	Clec2l	Clec2l	Clec2l	0.0121908	-0.09516	-0.027804	-0.0347185	0.908787	0.0326145	0.787018	0.518046	Clec2l	Clec2l	C-type lectin domain family 2 member L	P0C7M9	P0C7M9	P0C7M9|Clec2l	No	Yes	0.00651933	0.277295	P0C7M9	P0C7M9	10	10	22.3	23.653	211	0	43.25
Q9Z1Q5|Clic1	No	Yes	0.77025	0.857314	Q9Z1Q5	Q9Z1Q5	8	8	43.6	27.013	241	0	88.806	Q9Z1Q5	Q9Z1Q5	Chloride intracellular channel protein 1	Clic1	Clic1	Clic1	-0.00885086	0.262015	-0.00587774	0.0210816	0.912744	0.000234996	0.945881	0.733482	Clic1	Clic1	Chloride intracellular channel protein 1	Q9Z1Q5	Q9Z1Q5	Q9Z1Q5|Clic1	No	Yes	4.51363e-06	0.531252	Q9Z1Q5	Q9Z1Q5	8	8	43.6	27.013	241	0	88.806
Q5SUH6;Q99KN9-2|Clint1	No	No	0.178281	0.9442	Q5SUH6;Q99KN9-2	Q5SUH6;Q99KN9-2	25;20	25	37.6	69.758	641	0	307.98	Q5SUH6;Q99KN9-2	Q5SUH6	Clathrin interactor 1	Clint1	Clint1	Clint1	-0.0338411	-0.0606418	0.00181595	0.0102934	0.552079	0.0486794	0.980573	0.809503	Clint1	Clint1	Clathrin interactor 1	Q5SUH6	Q5SUH6;Q99KN9-2	Q5SUH6;Q99KN9-2|Clint1	No	No	0.0115005	0.63999	Q5SUH6;Q99KN9-2	Q5SUH6;Q99KN9-2	25;20	25	37.6	69.758	641	0	307.98
Q9ER65;Q9ER65-2|Clstn2	No	No	0.379664	0.122054	Q9ER65;Q9ER65-2	Q9ER65;Q9ER65-2	4;3	4	5.1	107.89	966	0	9.1202	Q9ER65;Q9ER65-2	Q9ER65	Calsyntenin-2	Clstn2	Clstn2	Clstn2	-0.0384475	0.455191	0.0761693	0.0127857	0.722184	9.77431e-06	0.434076	0.865125	Clstn2	Clstn2	Calsyntenin-2	Q9ER65	Q9ER65;Q9ER65-2	Q9ER65;Q9ER65-2|Clstn2	No	No	5.63213e-08	0.727697	Q9ER65;Q9ER65-2	Q9ER65;Q9ER65-2	4;3	4	5.1	107.89	966	0	9.1202
D3Z601;Q99JH7;A0A0N4SW90;A0A4P8DYG6|Clstn3	No	No	0.583202	0.382839	D3Z601;Q99JH7;A0A0N4SW90;A0A4P8DYG6	D3Z601;Q99JH7	9;9;1;1	9	9.4	101.81	919	0	27.38	D3Z601;Q99JH7;A0A0N4SW90;A0A4P8DYG6	D3Z601	Calsyntenin-3	Clstn3	Clstn3	Clstn3	-0.0139946	0.361789	-0.0243196	-0.0420854	0.830563	2.49849e-06	0.682543	0.301159	Clstn3	Clstn3	Calsyntenin-3	D3Z601	D3Z601;Q99JH7;A0A0N4SW90;A0A4P8DYG6	D3Z601;Q99JH7;A0A0N4SW90;A0A4P8DYG6|Clstn3	No	No	8.74632e-09	0.103121	D3Z601;Q99JH7;A0A0N4SW90;A0A4P8DYG6	D3Z601;Q99JH7	9;9;1;1	9	9.4	101.81	919	0	27.38
Q6IRU5-2|Cltb	Yes	Yes	0.0708232	0.542544	Q6IRU5-2	Q6IRU5-2	11	1	3.8	23.174	211	0.0036469	1.2948	Q6IRU5-2	Q6IRU5-2	Clathrin light chain B	Cltb	Cltb	Cltb	-0.131601	0.425566	-0.0444966	-0.21528	0.386414	0.00256289	0.79467	0.128048	Cltb	Cltb	Clathrin light chain B	Q6IRU5-2	Q6IRU5-2	Q6IRU5-2|Cltb	Yes	Yes	0.000148126	0.0207649	Q6IRU5-2	Q6IRU5-2	11	1	3.8	23.174	211	0.0036469	1.2948
Q06890;E9PUU2;E9PXG5;E9Q8Y5;E9Q9B8;E9Q2G2|Clu	No	No	0.714107	0.264438	Q06890;E9PUU2;E9PXG5;E9Q8Y5;E9Q9B8;E9Q2G2	Q06890;E9PUU2;E9PXG5;E9Q8Y5;E9Q9B8	17;12;12;12;10;7	17	32.8	51.655	448	0	323.31	Q06890;E9PUU2;E9PXG5;E9Q8Y5;E9Q9B8;E9Q2G2	Q06890	Clusterin;Clusterin beta chain;Clusterin alpha chain	Clu	Clu	Clu	-0.0255233	0.806296	0.0863569	0.0632795	0.892708	9.39426e-06	0.593137	0.572986	Clu	Clu	Clusterin;Clusterin beta chain;Clusterin alpha chain	Q06890	Q06890;E9PUU2;E9PXG5;E9Q8Y5;E9Q9B8;E9Q2G2	Q06890;E9PUU2;E9PXG5;E9Q8Y5;E9Q9B8;E9Q2G2|Clu	No	No	5.24911e-08	0.336988	Q06890;E9PUU2;E9PXG5;E9Q8Y5;E9Q9B8;E9Q2G2	Q06890;E9PUU2;E9PXG5;E9Q8Y5;E9Q9B8	17;12;12;12;10;7	17	32.8	51.655	448	0	323.31
Q8R1G2;A0A2I3BPJ4;E0CXH4;E0CXT6|Cmbl	No	No	0.573367	0.722962	Q8R1G2;A0A2I3BPJ4;E0CXH4;E0CXT6	Q8R1G2;A0A2I3BPJ4;E0CXH4	10;7;5;4	10	35.9	27.902	245	0	11.625	Q8R1G2;A0A2I3BPJ4;E0CXH4;E0CXT6	Q8R1G2	Carboxymethylenebutenolidase homolog	Cmbl	Cmbl	Cmbl	0.0118272	-0.134425	0.00800415	0.0591366	0.826401	0.0238074	0.889478	0.387531	Cmbl	Cmbl	Carboxymethylenebutenolidase homolog	Q8R1G2	Q8R1G2;A0A2I3BPJ4;E0CXH4;E0CXT6	Q8R1G2;A0A2I3BPJ4;E0CXH4;E0CXT6|Cmbl	No	No	0.00404896	0.164259	Q8R1G2;A0A2I3BPJ4;E0CXH4;E0CXT6	Q8R1G2;A0A2I3BPJ4;E0CXH4	10;7;5;4	10	35.9	27.902	245	0	11.625
Q8K199;F8WHQ0|Cmc2	No	No	0.136112	0.0204288	Q8K199;F8WHQ0	Q8K199;F8WHQ0	3;2	3	21.5	9.4186	79	0.0081638	0.94901	Q8K199;F8WHQ0	Q8K199	COX assembly mitochondrial protein 2 homolog	Cmc2	Cmc2	Cmc2	0.0897729	-0.0222312	-0.163906	-0.332643	0.499665	0.813554	0.227482	0.0168509	Cmc2	Cmc2	COX assembly mitochondrial protein 2 homolog	Q8K199	Q8K199;F8WHQ0	Q8K199;F8WHQ0|Cmc2	No	No	0.701472	0.000246784	Q8K199;F8WHQ0	Q8K199;F8WHQ0	3;2	3	21.5	9.4186	79	0.0081638	0.94901
																			Cmip		0.272578		-0.0904803		0.00299743		0.315177	Cmip	Cmip	C-Maf-inducing protein	Q9D486	Q9D486;Q9D486-2;Q9D486-3	Q9D486;Q9D486-2;Q9D486-3|Cmip	No	No	0.000188419	0.112225	Q9D486;Q9D486-2;Q9D486-3	Q9D486;Q9D486-2;Q9D486-3	5;5;4	5	6.5	86.258	773	0	10.177
Q9DBP5;A0A0R4J093|Cmpk1	No	No	0.649049	0.0255156	Q9DBP5;A0A0R4J093	Q9DBP5;A0A0R4J093	11;10	11	55.6	22.165	196	0	132.75	Q9DBP5;A0A0R4J093	Q9DBP5	UMP-CMP kinase	Cmpk1	Cmpk1	Cmpk1	-0.0107965	-0.00990952	-0.0647751	-0.0698964	0.86839	0.660393	0.241305	0.0313557	Cmpk1	Cmpk1	UMP-CMP kinase	Q9DBP5	Q9DBP5;A0A0R4J093	Q9DBP5;A0A0R4J093|Cmpk1	No	No	0.511041	0.00114958	Q9DBP5;A0A0R4J093	Q9DBP5;A0A0R4J093	11;10	11	55.6	22.165	196	0	132.75
Q45TP8;Q9D6G9-2;Q9D6G9|Cmtm5	No	No	0.0670717	0.297972	Q45TP8;Q9D6G9-2;Q9D6G9	Q45TP8;Q9D6G9-2;Q9D6G9	3;3;3	3	38.1	11.487	105	0	19.014	Q45TP8;Q9D6G9-2;Q9D6G9	Q45TP8	CKLF-like MARVEL transmembrane domain-containing protein 5	Cmtm5	Cmtm5	Cmtm5	0.0623506	-0.0751364	0.0361052	0.126036	0.381341	0.021496	0.622229	0.0131051	Cmtm5	Cmtm5	CKLF-like MARVEL transmembrane domain-containing protein 5	Q45TP8	Q45TP8;Q9D6G9-2;Q9D6G9	Q45TP8;Q9D6G9-2;Q9D6G9|Cmtm5	No	No	0.00347052	0.000141874	Q45TP8;Q9D6G9-2;Q9D6G9	Q45TP8;Q9D6G9-2;Q9D6G9	3;3;3	3	38.1	11.487	105	0	19.014
Q80YA9;A2AI78|Cnksr2	No	No	0.00347171	0.0223444	Q80YA9;A2AI78	Q80YA9;A2AI78	50;43	50	47	117.39	1032	0	323.31	Q80YA9;A2AI78	Q80YA9	Connector enhancer of kinase suppressor of ras 2	Cnksr2	Cnksr2	Cnksr2	-0.0918744	-0.0922006	0.0707826	0.0775774	0.120267	0.00899614	0.233856	0.0657652	Cnksr2	Cnksr2	Connector enhancer of kinase suppressor of ras 2	Q80YA9	Q80YA9;A2AI78	Q80YA9;A2AI78|Cnksr2	No	No	0.000991193	0.00513325	Q80YA9;A2AI78	Q80YA9;A2AI78	50;43	50	47	117.39	1032	0	323.31
Q9DAW9;A0A0G2JDV8;A0A0G2JFI6;A0A0G2JFC8;A0A0G2JFG3;A0A1L1SRL1|Cnn3;Cnn1	No	No	0.825783	0.975728	Q9DAW9;A0A0G2JDV8;A0A0G2JFI6;A0A0G2JFC8;A0A0G2JFG3;A0A1L1SRL1	Q9DAW9;A0A0G2JDV8;A0A0G2JFI6	16;15;9;2;1;1	16	46.7	36.428	330	0	229.69	Q9DAW9;A0A0G2JDV8;A0A0G2JFI6;A0A0G2JFC8;A0A0G2JFG3;A0A1L1SRL1	Q9DAW9	Calponin-3	Cnn3;Cnn1	Cnn3	Cnn3	-0.0187555	0.37995	-0.00279685	0.0555301	0.938715	0.000102153	0.991915	0.448492	Cnn3	Cnn3;Cnn1	Calponin-3	Q9DAW9	Q9DAW9;A0A0G2JDV8;A0A0G2JFI6;A0A0G2JFC8;A0A0G2JFG3;A0A1L1SRL1	Q9DAW9;A0A0G2JDV8;A0A0G2JFI6;A0A0G2JFC8;A0A0G2JFG3;A0A1L1SRL1|Cnn3;Cnn1	No	No	1.49831e-06	0.213791	Q9DAW9;A0A0G2JDV8;A0A0G2JFI6;A0A0G2JFC8;A0A0G2JFG3;A0A1L1SRL1	Q9DAW9;A0A0G2JDV8;A0A0G2JFI6	16;15;9;2;1;1	16	46.7	36.428	330	0	229.69
Q32NY4;Q32NY4-2|Cnnm3	No	No	0.395049	0.816393	Q32NY4;Q32NY4-2	Q32NY4;Q32NY4-2	9;8	8	17.5	76.278	713	0	18.074	Q32NY4;Q32NY4-2	Q32NY4	Metal transporter CNNM3	Cnnm3	Cnnm3	Cnnm3	-0.0339106	-0.136395	-0.00983336	0.0576787	0.733926	0.00162158	0.933065	0.162584	Cnnm3	Cnnm3	Metal transporter CNNM3	Q32NY4	Q32NY4;Q32NY4-2	Q32NY4;Q32NY4-2|Cnnm3	No	No	7.64292e-05	0.0324405	Q32NY4;Q32NY4-2	Q32NY4;Q32NY4-2	9;8	8	17.5	76.278	713	0	18.074
O88507;A2AMR7|Cntfr	No	No	0.979745	0.404645	O88507;A2AMR7	O88507	7;1	7	25.3	40.801	372	0	21.192	O88507;A2AMR7	O88507	Ciliary neurotrophic factor receptor subunit alpha	Cntfr	Cntfr	Cntfr	0.00066208	-0.10189	-0.0238844	-0.00139532	0.994264	0.0290066	0.701446	0.987359	Cntfr	Cntfr	Ciliary neurotrophic factor receptor subunit alpha	O88507	O88507;A2AMR7	O88507;A2AMR7|Cntfr	No	No	0.00549541	0.965496	O88507;A2AMR7	O88507	7;1	7	25.3	40.801	372	0	21.192
Q07409;Q69Z26-3|Cntn3;Cntn4	No	No	0.615399	0.401392	Q07409;Q69Z26-3	Q07409	6;1	6	6.5	113.23	1028	0	9.3695	Q07409;Q69Z26-3	Q07409	Contactin-3	Cntn3;Cntn4	Cntn3	Cntn3	0.0210223	-0.0821798	-0.0383592	0.037735	0.850116	0.0329931	0.699811	0.406657	Cntn3	Cntn3;Cntn4	Contactin-3	Q07409	Q07409;Q69Z26-3	Q07409;Q69Z26-3|Cntn3;Cntn4	No	No	0.00665393	0.179932	Q07409;Q69Z26-3	Q07409	6;1	6	6.5	113.23	1028	0	9.3695
O54991|Cntnap1	No	Yes	0.000301484	0.311089	O54991	O54991	28	28	23.3	156.31	1385	0	323.31	O54991	O54991	Contactin-associated protein 1	Cntnap1	Cntnap1	Cntnap1	0.134948	-0.0858082	-0.0293071	0.101728	0.0359137	0.164068	0.634532	0.197007	Cntnap1	Cntnap1	Contactin-associated protein 1	O54991	O54991	O54991|Cntnap1	No	Yes	0.0658335	0.0467485	O54991	O54991	28	28	23.3	156.31	1385	0	323.31
E9QNF7;Q9CPW0;Q9CPW0-2;A0A140LJB1;F7D1I5;G3UXY6;A0A0G2JE70;Q78HU7|Cntnap2;Gypc	No	No	0.386227	0.489389	E9QNF7;Q9CPW0;Q9CPW0-2;A0A140LJB1;F7D1I5;G3UXY6;A0A0G2JE70;Q78HU7	E9QNF7;Q9CPW0	32;30;3;2;1;1;1;1	32	28.6	148.25	1332	0	242.76	E9QNF7;Q9CPW0;Q9CPW0-2;A0A140LJB1;F7D1I5;G3UXY6;A0A0G2JE70;Q78HU7	E9QNF7	Contactin-associated protein-like 2	Cntnap2;Gypc	Cntnap2	Cntnap2	0.0182058	-0.0915309	-0.0155813	0.0562459	0.72657	0.0260221	0.763915	0.237838	Cntnap2	Cntnap2;Gypc	Contactin-associated protein-like 2	E9QNF7	E9QNF7;Q9CPW0;Q9CPW0-2;A0A140LJB1;F7D1I5;G3UXY6;A0A0G2JE70;Q78HU7	E9QNF7;Q9CPW0;Q9CPW0-2;A0A140LJB1;F7D1I5;G3UXY6;A0A0G2JE70;Q78HU7|Cntnap2;Gypc	No	No	0.00466189	0.0673142	E9QNF7;Q9CPW0;Q9CPW0-2;A0A140LJB1;F7D1I5;G3UXY6;A0A0G2JE70;Q78HU7	E9QNF7;Q9CPW0	32;30;3;2;1;1;1;1	32	28.6	148.25	1332	0	242.76
Q0V8T9;Q0V8T8-2;Q0V8T8|Cntnap5a;Cntnap5b	No	No	0.401577	0.00822825	Q0V8T9;Q0V8T8-2;Q0V8T8	Q0V8T9	5;2;2	5	4.4	145.71	1304	0	41.483	Q0V8T9;Q0V8T8-2;Q0V8T8	Q0V8T9	Contactin-associated protein like 5-1	Cntnap5a;Cntnap5b	Cntnap5a	Cntnap5a	0.0345177	-0.20554	-0.138614	0.081507	0.738227	0.00180696	0.178578	0.196628	Cntnap5a	Cntnap5a;Cntnap5b	Contactin-associated protein like 5-1	Q0V8T9	Q0V8T9;Q0V8T8-2;Q0V8T8	Q0V8T9;Q0V8T8-2;Q0V8T8|Cntnap5a;Cntnap5b	No	No	9.23645e-05	0.0462815	Q0V8T9;Q0V8T8-2;Q0V8T8	Q0V8T9	5;2;2	5	4.4	145.71	1304	0	41.483
Q9D2R6;E9Q6W2|Coa3	No	No	0.428167	0.775327	Q9D2R6;E9Q6W2	Q9D2R6;E9Q6W2	5;4	5	46.3	11.987	108	0	24.01	Q9D2R6;E9Q6W2	Q9D2R6	Cytochrome c oxidase assembly factor 3 homolog, mitochondrial	Coa3	Coa3	Coa3	-0.0476169	-0.0199214	-0.0182755	-0.279481	0.753401	0.858553	0.912925	0.0444099	Coa3	Coa3	Cytochrome c oxidase assembly factor 3 homolog, mitochondrial	Q9D2R6	Q9D2R6;E9Q6W2	Q9D2R6;E9Q6W2|Coa3	No	No	0.764857	0.00240389	Q9D2R6;E9Q6W2	Q9D2R6;E9Q6W2	5;4	5	46.3	11.987	108	0	24.01
E9QL65;Q8CI04|Cog3	No	No	0.0191917	0.714195	E9QL65;Q8CI04	E9QL65;Q8CI04	8;8	8	14.6	94.144	828	0	20.458	E9QL65;Q8CI04	E9QL65	Conserved oligomeric Golgi complex subunit 3	Cog3	Cog3	Cog3	0.0914669	0.120267	0.0134463	-0.0232221	0.247763	0.0422587	0.885655	0.772596	Cog3	Cog3	Conserved oligomeric Golgi complex subunit 3	E9QL65	E9QL65;Q8CI04	E9QL65;Q8CI04|Cog3	No	No	0.00943755	0.581842	E9QL65;Q8CI04	E9QL65;Q8CI04	8;8	8	14.6	94.144	828	0	20.458
G3UWH9;Q8R1U1;Q7TSQ9;G3UYW8;G3XA67;G3UWX2;G3UX78;G3UZ15;G3UWY4|Cog4	No	No	0.68865	0.344606	G3UWH9;Q8R1U1;Q7TSQ9;G3UYW8;G3XA67;G3UWX2;G3UX78;G3UZ15;G3UWY4	G3UWH9;Q8R1U1;Q7TSQ9	7;7;6;2;2;2;1;1;1	7	9.4	86.212	763	0	4.7031	G3UWH9;Q8R1U1;Q7TSQ9;G3UYW8;G3XA67;G3UWX2;G3UX78;G3UZ15;G3UWY4	G3UWH9	Conserved oligomeric Golgi complex subunit 4	Cog4	Cog4	Cog4	0.00916959	0.0704196	-0.0237943	0.0615777	0.881709	0.045872	0.658562	0.155845	Cog4	Cog4	Conserved oligomeric Golgi complex subunit 4	G3UWH9	G3UWH9;Q8R1U1;Q7TSQ9;G3UYW8;G3XA67;G3UWX2;G3UX78;G3UZ15;G3UWY4	G3UWH9;Q8R1U1;Q7TSQ9;G3UYW8;G3XA67;G3UWX2;G3UX78;G3UZ15;G3UWY4|Cog4	No	No	0.0105589	0.0296069	G3UWH9;Q8R1U1;Q7TSQ9;G3UYW8;G3XA67;G3UWX2;G3UX78;G3UZ15;G3UWY4	G3UWH9;Q8R1U1;Q7TSQ9	7;7;6;2;2;2;1;1;1	7	9.4	86.212	763	0	4.7031
P11087;P11087-2|Col1a1	No	No	0.263616	0.345753	P11087;P11087-2	P11087;P11087-2	18;15	18	13	138.03	1453	0	172.96	P11087;P11087-2	P11087	Collagen alpha-1(I) chain	Col1a1	Col1a1	Col1a1	0.226227	-0.652311	-0.204224	0.408864	0.633316	0.00173036	0.659372	0.0615666	Col1a1	Col1a1	Collagen alpha-1(I) chain	P11087	P11087;P11087-2	P11087;P11087-2|Col1a1	No	No	8.53941e-05	0.00451247	P11087;P11087-2	P11087;P11087-2	18;15	18	13	138.03	1453	0	172.96
Q01149;E0CXI2|Col1a2	No	No	0.279275	0.401788	Q01149;E0CXI2	Q01149	10;1	10	7.7	129.56	1372	0	15.381	Q01149;E0CXI2	Q01149	Collagen alpha-2(I) chain	Col1a2	Col1a2	Col1a2	0.221046	-0.562203	-0.182849	0.392607	0.645716	0.00162158	0.699811	0.0431147	Col1a2	Col1a2	Collagen alpha-2(I) chain	Q01149	Q01149;E0CXI2	Q01149;E0CXI2|Col1a2	No	No	7.59853e-05	0.0020681	Q01149;E0CXI2	Q01149	10;1	10	7.7	129.56	1372	0	15.381
A0A1B0GRC0;P02463;A0A1B0GSI7|Col4a1	No	No	0.780367	0.904974	A0A1B0GRC0;P02463;A0A1B0GSI7	A0A1B0GRC0;P02463;A0A1B0GSI7	2;2;1	2	14.3	33.938	328	0	16.641	A0A1B0GRC0;P02463;A0A1B0GSI7	A0A1B0GRC0	Collagen alpha-1(IV) chain;Arresten	Col4a1	Col4a1	Col4a1	0.00743593	0.0578035	0.00343319	0.00945597	0.91613	0.0327965	0.963745	0.794794	Col4a1	Col4a1	Collagen alpha-1(IV) chain;Arresten	A0A1B0GRC0	A0A1B0GRC0;P02463;A0A1B0GSI7	A0A1B0GRC0;P02463;A0A1B0GSI7|Col4a1	No	No	0.0065742	0.618405	A0A1B0GRC0;P02463;A0A1B0GSI7	A0A1B0GRC0;P02463;A0A1B0GSI7	2;2;1	2	14.3	33.938	328	0	16.641
Q04857|Col6a1	No	Yes	0.843875	0.227922	Q04857	Q04857	4	4	4.4	108.49	1025	0	5.8419	Q04857	Q04857	Collagen alpha-1(VI) chain	Col6a1	Col6a1	Col6a1	-0.0107167	-0.10516	-0.0734364	0.00922922	0.943835	0.0415528	0.56168	0.906485	Col6a1	Col6a1	Collagen alpha-1(VI) chain	Q04857	Q04857	Q04857|Col6a1	No	Yes	0.00915121	0.800086	Q04857	Q04857	4	4	4.4	108.49	1025	0	5.8419
Q02788;D3Z7D5|Col6a2	No	No	0.190661	0.571983	Q02788;D3Z7D5	Q02788;D3Z7D5	4;2	4	3.3	110.33	1034	0	4.559	Q02788;D3Z7D5	Q02788	Collagen alpha-2(VI) chain	Col6a2	Col6a2	Col6a2	0.126431	-0.379539	-0.0569349	0.204035	0.56494	6.22469e-05	0.811083	0.0181393	Col6a2	Col6a2	Collagen alpha-2(VI) chain	Q02788	Q02788;D3Z7D5	Q02788;D3Z7D5|Col6a2	No	No	8.04307e-07	0.000358779	Q02788;D3Z7D5	Q02788;D3Z7D5	4;2	4	3.3	110.33	1034	0	4.559
J3QQ16;A0A087WS16;E9PWQ3;D3YWD1|Col6a3	No	No	0.0700072	0.522438	J3QQ16;A0A087WS16;E9PWQ3;D3YWD1	J3QQ16;A0A087WS16;E9PWQ3;D3YWD1	16;16;16;11	16	5.9	288.69	2677	0	19.054	J3QQ16;A0A087WS16;E9PWQ3;D3YWD1	J3QQ16	0	Col6a3	Col6a3	Col6a3	0.134505	-0.22963	-0.0476487	0.115414	0.385154	0.0105941	0.787624	0.238756	Col6a3	Col6a3	0	J3QQ16	J3QQ16;A0A087WS16;E9PWQ3;D3YWD1	J3QQ16;A0A087WS16;E9PWQ3;D3YWD1|Col6a3	No	No	0.00127012	0.0678399	J3QQ16;A0A087WS16;E9PWQ3;D3YWD1	J3QQ16;A0A087WS16;E9PWQ3;D3YWD1	16;16;16;11	16	5.9	288.69	2677	0	19.054
Q8VI86;Q8K4M5;G8JL54;F7BCN0;F7BZY0|Commd1;Commd1b	No	No	0.218033	0.12241	Q8VI86;Q8K4M5;G8JL54;F7BCN0;F7BZY0	Q8VI86;Q8K4M5;G8JL54;F7BCN0;F7BZY0	2;2;1;1;1	2	9.9	26.84	243	0	5.4365	Q8VI86;Q8K4M5;G8JL54;F7BCN0;F7BZY0	Q8VI86	COMM domain-containing protein 1	Commd1;Commd1b	Commd1	Commd1	0.0404874	0.0362772	-0.0560775	-0.175183	0.593168	0.535752	0.434076	0.0388908	Commd1	Commd1;Commd1b	COMM domain-containing protein 1	Q8VI86	Q8VI86;Q8K4M5;G8JL54;F7BCN0;F7BZY0	Q8VI86;Q8K4M5;G8JL54;F7BCN0;F7BZY0|Commd1;Commd1b	No	No	0.368207	0.00168411	Q8VI86;Q8K4M5;G8JL54;F7BCN0;F7BZY0	Q8VI86;Q8K4M5;G8JL54;F7BCN0;F7BZY0	2;2;1;1;1	2	9.9	26.84	243	0	5.4365
																			Commd8		0.226097		-0.156018		0.00836118		0.104447	Commd8	Commd8	COMM domain-containing protein 8	A0A0G2JH18	A0A0G2JH18;Q9CZG3	A0A0G2JH18;Q9CZG3|Commd8	No	No	0.000893494	0.0142611	A0A0G2JH18;Q9CZG3	A0A0G2JH18;Q9CZG3	2;2	2	22.5	14.76	129	0.0004169	2.6192
H3BJ37;Q8BIG7|Comtd1	No	No	0.837208	0.351289	H3BJ37;Q8BIG7	H3BJ37;Q8BIG7	3;3	3	11.5	22.215	200	0.0010428	1.7526	H3BJ37;Q8BIG7	H3BJ37	Catechol O-methyltransferase domain-containing protein 1	Comtd1	Comtd1	Comtd1	-0.00892359	0.0601731	-0.0446395	-0.148884	0.941121	0.122138	0.663107	0.0176907	Comtd1	Comtd1	Catechol O-methyltransferase domain-containing protein 1	H3BJ37	H3BJ37;Q8BIG7	H3BJ37;Q8BIG7|Comtd1	No	No	0.0430587	0.000320304	H3BJ37;Q8BIG7	H3BJ37;Q8BIG7	3;3	3	11.5	22.215	200	0.0010428	1.7526
F8WHL2;Q8CIE6;F6XJN3;D6RH55|Copa	No	No	0.267257	0.477786	F8WHL2;Q8CIE6;F6XJN3;D6RH55	F8WHL2;Q8CIE6	42;42;5;1	42	32.5	139.41	1233	0	323.31	F8WHL2;Q8CIE6;F6XJN3;D6RH55	F8WHL2	Coatomer subunit alpha;Coatomer subunit alpha;Xenin;Proxenin	Copa	Copa	Copa	0.0298471	0.109087	-0.0202539	0.0100966	0.637183	0.00260332	0.75528	0.803093	Copa	Copa	Coatomer subunit alpha;Coatomer subunit alpha;Xenin;Proxenin	F8WHL2	F8WHL2;Q8CIE6;F6XJN3;D6RH55	F8WHL2;Q8CIE6;F6XJN3;D6RH55|Copa	No	No	0.000151371	0.62931	F8WHL2;Q8CIE6;F6XJN3;D6RH55	F8WHL2;Q8CIE6	42;42;5;1	42	32.5	139.41	1233	0	323.31
Q9JIF7|Copb1	No	Yes	0.172552	0.397085	Q9JIF7	Q9JIF7	27	27	32.1	107.06	953	0	323.31	Q9JIF7	Q9JIF7	Coatomer subunit beta	Copb1	Copb1	Copb1	0.0475551	0.0803856	0.0309772	0.00666269	0.545358	0.00705801	0.697063	0.862763	Copb1	Copb1	Coatomer subunit beta	Q9JIF7	Q9JIF7	Q9JIF7|Copb1	No	Yes	0.000692614	0.721791	Q9JIF7	Q9JIF7	27	27	32.1	107.06	953	0	323.31
O55029|Copb2	No	Yes	0.883341	0.843744	O55029	O55029	26	26	31.9	102.45	905	0	144.12	O55029	O55029	Coatomer subunit beta	Copb2	Copb2	Copb2	-0.00314925	0.118132	0.00457125	-0.0463728	0.959691	0.00223529	0.942626	0.21316	Copb2	Copb2	Coatomer subunit beta	O55029	O55029	O55029|Copb2	No	Yes	0.000122947	0.0548589	O55029	O55029	26	26	31.9	102.45	905	0	144.12
O89079;D3Z315;F6YFR7;E9Q6I5;F6XIG5|Cope	No	No	0.74267	0.289036	O89079;D3Z315;F6YFR7;E9Q6I5;F6XIG5	O89079;D3Z315;F6YFR7	8;6;5;1;1	8	26.3	34.567	308	0	77.751	O89079;D3Z315;F6YFR7;E9Q6I5;F6XIG5	O89079	Coatomer subunit epsilon	Cope	Cope	Cope	0.0141388	0.204845	0.0505908	0.00472368	0.90321	0.0102139	0.612767	0.971777	Cope	Cope	Coatomer subunit epsilon	O89079	O89079;D3Z315;F6YFR7;E9Q6I5;F6XIG5	O89079;D3Z315;F6YFR7;E9Q6I5;F6XIG5|Cope	No	No	0.00120384	0.926692	O89079;D3Z315;F6YFR7;E9Q6I5;F6XIG5	O89079;D3Z315;F6YFR7	8;6;5;1;1	8	26.3	34.567	308	0	77.751
Q9QZE5;Q7TNQ1|Copg1	No	No	0.29245	0.15034	Q9QZE5;Q7TNQ1	Q9QZE5	15;3	15	19.6	97.512	874	0	75.803	Q9QZE5;Q7TNQ1	Q9QZE5	Coatomer subunit gamma-1	Copg1	Copg1	Copg1	0.0364316	0.107541	-0.0550949	0.0322338	0.657678	0.00905915	0.473929	0.472753	Copg1	Copg1	Coatomer subunit gamma-1	Q9QZE5	Q9QZE5;Q7TNQ1	Q9QZE5;Q7TNQ1|Copg1	No	No	0.00100446	0.236368	Q9QZE5;Q7TNQ1	Q9QZE5	15;3	15	19.6	97.512	874	0	75.803
O88545;D3Z0F5;F6QK86|Cops6	No	No	0.531307	0.366035	O88545;D3Z0F5;F6QK86	O88545;D3Z0F5	7;7;3	7	34	35.88	324	0	47.574	O88545;D3Z0F5;F6QK86	O88545	COP9 signalosome complex subunit 6	Cops6	Cops6	Cops6	-0.0208649	0.102404	-0.0328908	-0.0771262	0.80926	0.00849512	0.672761	0.0850297	Cops6	Cops6	COP9 signalosome complex subunit 6	O88545	O88545;D3Z0F5;F6QK86	O88545;D3Z0F5;F6QK86|Cops6	No	No	0.000915224	0.00911616	O88545;D3Z0F5;F6QK86	O88545;D3Z0F5	7;7;3	7	34	35.88	324	0	47.574
Q8BV13|Cops7b	No	Yes	0.0683791	0.544375	Q8BV13	Q8BV13	4	4	18.9	29.689	264	0	45.479	Q8BV13	Q8BV13	COP9 signalosome complex subunit 7b	Cops7b	Cops7b	Cops7b	0.0503956	0.0822575	-0.0167878	-0.0674197	0.382534	0.0163734	0.795835	0.0962453	Cops7b	Cops7b	COP9 signalosome complex subunit 7b	Q8BV13	Q8BV13	Q8BV13|Cops7b	No	Yes	0.00235001	0.0120832	Q8BV13	Q8BV13	4	4	18.9	29.689	264	0	45.479
A0A1W2P7G5;A0A1W2P7J1;E9Q3H6;G5E8J7;A0A0R4J066;Q3THF9-2;Q3THF9|Coq10a;Coq10b	No	No	0.935802	0.368677	A0A1W2P7G5;A0A1W2P7J1;E9Q3H6;G5E8J7;A0A0R4J066;Q3THF9-2;Q3THF9	A0A1W2P7G5;A0A1W2P7J1;E9Q3H6	4;4;4;1;1;1;1	4	18.4	24.923	217	0	6.224	A0A1W2P7G5;A0A1W2P7J1;E9Q3H6;G5E8J7;A0A0R4J066;Q3THF9-2;Q3THF9	A0A1W2P7G5	0	Coq10a;Coq10b	Coq10a	Coq10a	0.00335056	0.12742	-0.0412084	-0.00766056	0.977987	0.0472671	0.67359	0.942896	Coq10a	Coq10a;Coq10b	0	A0A1W2P7G5	A0A1W2P7G5;A0A1W2P7J1;E9Q3H6;G5E8J7;A0A0R4J066;Q3THF9-2;Q3THF9	A0A1W2P7G5;A0A1W2P7J1;E9Q3H6;G5E8J7;A0A0R4J066;Q3THF9-2;Q3THF9|Coq10a;Coq10b	No	No	0.0110595	0.866832	A0A1W2P7G5;A0A1W2P7J1;E9Q3H6;G5E8J7;A0A0R4J066;Q3THF9-2;Q3THF9	A0A1W2P7G5;A0A1W2P7J1;E9Q3H6	4;4;4;1;1;1;1	4	18.4	24.923	217	0	6.224
Q3TYT1;A0A140LIF0;P97478|Coq7	No	No	0.728417	0.238681	Q3TYT1;A0A140LIF0;P97478	Q3TYT1;A0A140LIF0;P97478	7;7;7	7	19.3	37.68	337	0	16.101	Q3TYT1;A0A140LIF0;P97478	Q3TYT1	5-demethoxyubiquinone hydroxylase, mitochondrial	Coq7	Coq7	Coq7	0.0130599	0.0870973	-0.0494194	-0.0339235	0.899127	0.0496482	0.570422	0.535083	Coq7	Coq7	5-demethoxyubiquinone hydroxylase, mitochondrial	Q3TYT1	Q3TYT1;A0A140LIF0;P97478	Q3TYT1;A0A140LIF0;P97478|Coq7	No	No	0.0117814	0.296085	Q3TYT1;A0A140LIF0;P97478	Q3TYT1;A0A140LIF0;P97478	7;7;7	7	19.3	37.68	337	0	16.101
Q8K1Z0;F6SFF5;A0A1D5RLE9|Coq9	No	No	0.306222	0.519922	Q8K1Z0;F6SFF5;A0A1D5RLE9	Q8K1Z0;F6SFF5	10;9;1	9	31	35.082	313	0	111.97	Q8K1Z0;F6SFF5;A0A1D5RLE9	Q8K1Z0	Ubiquinone biosynthesis protein COQ9, mitochondrial	Coq9	Coq9	Coq9	0.0430202	0.0913557	0.0287612	-0.120315	0.668755	0.0475628	0.785929	0.055702	Coq9	Coq9	Ubiquinone biosynthesis protein COQ9, mitochondrial	Q8K1Z0	Q8K1Z0;F6SFF5;A0A1D5RLE9	Q8K1Z0;F6SFF5;A0A1D5RLE9|Coq9	No	No	0.0111619	0.00352064	Q8K1Z0;F6SFF5;A0A1D5RLE9	Q8K1Z0;F6SFF5	10;9;1	9	31	35.082	313	0	111.97
Q8BH44;G3UWZ2|Coro2b	No	No	0.0838376	0.712618	Q8BH44;G3UWZ2	Q8BH44	18;3	18	37.7	54.936	480	0	102.7	Q8BH44;G3UWZ2	Q8BH44	Coronin-2B	Coro2b	Coro2b	Coro2b	0.0509618	0.0668688	0.0109055	0.0384816	0.404785	0.0390159	0.884737	0.315177	Coro2b	Coro2b	Coronin-2B	Q8BH44	Q8BH44;G3UWZ2	Q8BH44;G3UWZ2|Coro2b	No	No	0.00838634	0.113184	Q8BH44;G3UWZ2	Q8BH44	18;3	18	37.7	54.936	480	0	102.7
Q9D2V7;G3X9L5;E9PYU1|Coro7	No	No	0.52296	0.0933532	Q9D2V7;G3X9L5;E9PYU1	Q9D2V7	21;4;4	21	30.4	100.81	922	0	226.76	Q9D2V7;G3X9L5;E9PYU1	Q9D2V7	Coronin-7	Coro7	Coro7	Coro7	-0.0172762	-0.119125	0.0521203	0.0806922	0.805442	0.00498768	0.391371	0.0847353	Coro7	Coro7	Coronin-7	Q9D2V7	Q9D2V7;G3X9L5;E9PYU1	Q9D2V7;G3X9L5;E9PYU1|Coro7	No	No	0.000411356	0.00902541	Q9D2V7;G3X9L5;E9PYU1	Q9D2V7	21;4;4	21	30.4	100.81	922	0	226.76
																			Cox7a1		-0.108248		0.0934421		0.0421691		0.152054	Cox7a1	Cox7a1	Cytochrome c oxidase subunit 7A1, mitochondrial	A0A140LIU4	A0A140LIU4;P56392	A0A140LIU4;P56392|Cox7a1	No	No	0.00939545	0.0285151	A0A140LIU4;P56392	A0A140LIU4;P56392	1;1	1	14.6	9.8272	89	0.00041672	2.6168
O89001|Cpd	No	Yes	0.0292653	0.0715833	O89001	O89001	15	14	13.5	152.4	1377	0	59.517	O89001	O89001	Carboxypeptidase D	Cpd	Cpd	Cpd	0.0522373	0.0854498	-0.0448154	0.00412854	0.286046	0.0297269	0.354155	0.947678	Cpd	Cpd	Carboxypeptidase D	O89001	O89001	O89001|Cpd	No	Yes	0.00573049	0.879609	O89001	O89001	15	14	13.5	152.4	1377	0	59.517
E9Q5X2;A0A0H2UH22;E9Q969;Q812E0;D3YUJ4|Cpeb2	No	No	0.367582	0.679448	E9Q5X2;A0A0H2UH22;E9Q969;Q812E0;D3YUJ4	E9Q5X2;A0A0H2UH22;E9Q969;Q812E0	10;10;10;9;4	5	7.2	105.12	992	0	7.0738	E9Q5X2;A0A0H2UH22;E9Q969;Q812E0;D3YUJ4	E9Q5X2	Cytoplasmic polyadenylation element-binding protein 2	Cpeb2	Cpeb2	Cpeb2	0.0414182	-0.14492	-0.02019	-0.0295993	0.717805	0.00504517	0.86687	0.589305	Cpeb2	Cpeb2	Cytoplasmic polyadenylation element-binding protein 2	E9Q5X2	E9Q5X2;A0A0H2UH22;E9Q969;Q812E0;D3YUJ4	E9Q5X2;A0A0H2UH22;E9Q969;Q812E0;D3YUJ4|Cpeb2	No	No	0.000422853	0.357444	E9Q5X2;A0A0H2UH22;E9Q969;Q812E0;D3YUJ4	E9Q5X2;A0A0H2UH22;E9Q969;Q812E0	10;10;10;9;4	5	7.2	105.12	992	0	7.0738
Q9Z140;Q3UYN2;E9QA77|Cpne6	No	No	0.267685	0.0180943	Q9Z140;Q3UYN2;E9QA77	Q9Z140;Q3UYN2	19;18;3	19	35	61.78	557	0	323.31	Q9Z140;Q3UYN2;E9QA77	Q9Z140	Copine-6	Cpne6	Cpne6	Cpne6	-0.057554	0.213561	0.148608	0.217502	0.637291	0.00970571	0.220834	0.0388908	Cpne6	Cpne6	Copine-6	Q9Z140	Q9Z140;Q3UYN2;E9QA77	Q9Z140;Q3UYN2;E9QA77|Cpne6	No	No	0.00111167	0.00167242	Q9Z140;Q3UYN2;E9QA77	Q9Z140;Q3UYN2	19;18;3	19	35	61.78	557	0	323.31
A0A217FL62;Q60571|Crhbp	No	No	0.430459	0.867386	A0A217FL62;Q60571	A0A217FL62;Q60571	3;3	3	7.3	36.884	329	0.0089686	0.89919	A0A217FL62;Q60571	A0A217FL62	Corticotropin-releasing factor-binding protein	Crhbp	Crhbp	Crhbp	-0.0425257	0.213215	0.00958512	0.0259705	0.755181	0.00289032	0.949475	0.736042	Crhbp	Crhbp	Corticotropin-releasing factor-binding protein	A0A217FL62	A0A217FL62;Q60571	A0A217FL62;Q60571|Crhbp	No	No	0.000178153	0.535163	A0A217FL62;Q60571	A0A217FL62;Q60571	3;3	3	7.3	36.884	329	0.0089686	0.89919
P63154|Crnkl1	No	Yes	0.080049	0.621199	P63154	P63154	3	3	4.2	83.415	690	0	8.6947	P63154	P63154	Crooked neck-like protein 1	Crnkl1	Crnkl1	Crnkl1	-0.12964	0.0965965	0.0367867	-0.0373808	0.400938	0.00172001	0.83719	0.200809	Crnkl1	Crnkl1	Crooked neck-like protein 1	P63154	P63154	P63154|Crnkl1	No	Yes	8.3793e-05	0.0486109	P63154	P63154	3	3	4.2	83.415	690	0	8.6947
A0A571BE99;Q8R555|Crtac1	No	No	0.0284601	0.956782	A0A571BE99;Q8R555	A0A571BE99;Q8R555	13;13	13	19.8	70.303	652	0	229.29	A0A571BE99;Q8R555	A0A571BE99	Cartilage acidic protein 1	Crtac1	Crtac1	Crtac1	0.0774792	0.152783	-0.00182897	0.0370407	0.28359	0.00529658	0.985395	0.522915	Crtac1	Crtac1	Cartilage acidic protein 1	A0A571BE99	A0A571BE99;Q8R555	A0A571BE99;Q8R555|Crtac1	No	No	0.000454098	0.28296	A0A571BE99;Q8R555	A0A571BE99;Q8R555	13;13	13	19.8	70.303	652	0	229.29
Q8JZN2;Q91W50;A0A0G2JF72;A0A0G2JE62;A0A0G2JDJ7|Csde1	No	No	0.201876	0.449585	Q8JZN2;Q91W50;A0A0G2JF72;A0A0G2JE62;A0A0G2JDJ7	Q8JZN2;Q91W50;A0A0G2JF72	33;33;28;6;5	33	39	85.652	767	0	323.31	Q8JZN2;Q91W50;A0A0G2JF72;A0A0G2JE62;A0A0G2JDJ7	Q8JZN2	Cold shock domain-containing protein E1	Csde1	Csde1	Csde1	0.0287642	0.0523223	-0.0179213	0.00423167	0.575852	0.0248913	0.733871	0.901479	Csde1	Csde1	Cold shock domain-containing protein E1	Q8JZN2	Q8JZN2;Q91W50;A0A0G2JF72;A0A0G2JE62;A0A0G2JDJ7	Q8JZN2;Q91W50;A0A0G2JF72;A0A0G2JE62;A0A0G2JDJ7|Csde1	No	No	0.00433521	0.790821	Q8JZN2;Q91W50;A0A0G2JF72;A0A0G2JE62;A0A0G2JDJ7	Q8JZN2;Q91W50;A0A0G2JF72	33;33;28;6;5	33	39	85.652	767	0	323.31
E9Q4G7;E9Q3W1;E9PWB2;Q8BK63;F6YBC9|Csnk1a1	No	No	0.00618299	0.0926474	E9Q4G7;E9Q3W1;E9PWB2;Q8BK63;F6YBC9	E9Q4G7;E9Q3W1;E9PWB2;Q8BK63	11;11;11;11;2	10	28.6	38.767	336	0	35.151	E9Q4G7;E9Q3W1;E9PWB2;Q8BK63;F6YBC9	E9Q4G7	Casein kinase I isoform alpha	Csnk1a1	Csnk1a1	Csnk1a1	-0.0542513	0.0625489	0.0317441	0.0139951	0.163255	0.0327539	0.390663	0.706608	Csnk1a1	Csnk1a1	Casein kinase I isoform alpha	E9Q4G7	E9Q4G7;E9Q3W1;E9PWB2;Q8BK63;F6YBC9	E9Q4G7;E9Q3W1;E9PWB2;Q8BK63;F6YBC9|Csnk1a1	No	No	0.00655993	0.497833	E9Q4G7;E9Q3W1;E9PWB2;Q8BK63;F6YBC9	E9Q4G7;E9Q3W1;E9PWB2;Q8BK63	11;11;11;11;2	10	28.6	38.767	336	0	35.151
Q8VHY0;Q8VHY0-3;Q8VHY0-2|Cspg4	No	No	0.0821245	0.627152	Q8VHY0;Q8VHY0-3;Q8VHY0-2	Q8VHY0;Q8VHY0-3	17;9;8	17	9.7	252.31	2327	0	65.951	Q8VHY0;Q8VHY0-3;Q8VHY0-2	Q8VHY0	Chondroitin sulfate proteoglycan 4	Cspg4	Cspg4	Cspg4	-0.047123	-0.0824508	0.0132457	0.0535778	0.402904	0.00478847	0.839385	0.0913581	Cspg4	Cspg4	Chondroitin sulfate proteoglycan 4	Q8VHY0	Q8VHY0;Q8VHY0-3;Q8VHY0-2	Q8VHY0;Q8VHY0-3;Q8VHY0-2|Cspg4	No	No	0.000383419	0.0107654	Q8VHY0;Q8VHY0-3;Q8VHY0-2	Q8VHY0;Q8VHY0-3	17;9;8	17	9.7	252.31	2327	0	65.951
Q71M36;Q71M36-4|Cspg5	No	No	0.381642	0.70508	Q71M36;Q71M36-4	Q71M36;Q71M36-4	8;7	8	20.3	60.405	566	0	160.71	Q71M36;Q71M36-4	Q71M36	Chondroitin sulfate proteoglycan 5	Cspg5	Cspg5	Cspg5	-0.050036	-0.22851	-0.0230186	-0.00333087	0.723578	0.00368056	0.879763	0.977513	Cspg5	Cspg5	Chondroitin sulfate proteoglycan 5	Q71M36	Q71M36;Q71M36-4	Q71M36;Q71M36-4|Cspg5	No	No	0.000259685	0.943035	Q71M36;Q71M36-4	Q71M36;Q71M36-4	8;7	8	20.3	60.405	566	0	160.71
P97315|Csrp1	No	Yes	0.424674	0.526887	P97315	P97315	7	7	36.8	20.583	193	0	159.17	P97315	P97315	Cysteine and glycine-rich protein 1	Csrp1	Csrp1	Csrp1	0.0244748	-0.100464	-0.020829	0.0355878	0.751876	0.0471529	0.787923	0.56992	Csrp1	Csrp1	Cysteine and glycine-rich protein 1	P97315	P97315	P97315|Csrp1	No	Yes	0.0110228	0.333966	P97315	P97315	7	7	36.8	20.583	193	0	159.17
P21460;A2APX3|Cst3	No	No	0.134702	0.790277	P21460;A2APX3	P21460;A2APX3	8;7	7	42.9	15.531	140	0	296.65	P21460;A2APX3	P21460	Cystatin-C	Cst3	Cst3	Cst3	0.0820377	0.193925	0.0149138	0.00145803	0.497552	0.00498622	0.920469	0.990127	Cst3	Cst3	Cystatin-C	P21460	P21460;A2APX3	P21460;A2APX3|Cst3	No	No	0.00040973	0.972277	P21460;A2APX3	P21460;A2APX3	8;7	7	42.9	15.531	140	0	296.65
Q99LC2;A2APA3|Cstf1	No	No	0.815193	0.0967596	Q99LC2;A2APA3	Q99LC2	5;1	5	11.6	48.381	431	0	9.9486	Q99LC2;A2APA3	Q99LC2	Cleavage stimulation factor subunit 1	Cstf1	Cstf1	Cstf1	0.00587609	0.0731904	0.0483054	-0.00156571	0.931945	0.0478936	0.397034	0.981477	Cstf1	Cstf1	Cleavage stimulation factor subunit 1	Q99LC2	Q99LC2;A2APA3	Q99LC2;A2APA3|Cstf1	No	No	0.0112647	0.952556	Q99LC2;A2APA3	Q99LC2	5;1	5	11.6	48.381	431	0	9.9486
Q8BIQ5;Q8BIQ5-2;A2AEK1;A2AEJ8|Cstf2	No	No	0.284046	0.481709	Q8BIQ5;Q8BIQ5-2;A2AEK1;A2AEJ8	Q8BIQ5;Q8BIQ5-2;A2AEK1	12;11;10;4	12	30	61.341	580	0	107.46	Q8BIQ5;Q8BIQ5-2;A2AEK1;A2AEJ8	Q8BIQ5	Cleavage stimulation factor subunit 2	Cstf2	Cstf2	Cstf2	0.0221461	0.107473	-0.0154537	-0.0952161	0.650403	0.00305792	0.758864	0.0282121	Cstf2	Cstf2	Cleavage stimulation factor subunit 2	Q8BIQ5	Q8BIQ5;Q8BIQ5-2;A2AEK1;A2AEJ8	Q8BIQ5;Q8BIQ5-2;A2AEK1;A2AEJ8|Cstf2	No	No	0.000195425	0.000882945	Q8BIQ5;Q8BIQ5-2;A2AEK1;A2AEJ8	Q8BIQ5;Q8BIQ5-2;A2AEK1	12;11;10;4	12	30	61.341	580	0	107.46
O88712;A0A0J9YU62;O88712-2;A0A0J9YUM4;O88712-3;A0A0J9YTW3;A0A0J9YUR5;A0A0J9YVI3|Ctbp1	No	No	0.642136	0.235923	O88712;A0A0J9YU62;O88712-2;A0A0J9YUM4;O88712-3;A0A0J9YTW3;A0A0J9YUR5;A0A0J9YVI3	O88712;A0A0J9YU62;O88712-2;A0A0J9YUM4;O88712-3;A0A0J9YTW3	15;14;14;13;12;8;3;2	15	30.2	47.744	441	0	89.06	O88712;A0A0J9YU62;O88712-2;A0A0J9YUM4;O88712-3;A0A0J9YTW3;A0A0J9YUR5;A0A0J9YVI3	O88712	C-terminal-binding protein 1	Ctbp1	Ctbp1	Ctbp1	0.0109928	-0.0547936	-0.0312034	0.0348574	0.866949	0.0343216	0.568621	0.252865	Ctbp1	Ctbp1	C-terminal-binding protein 1	O88712	O88712;A0A0J9YU62;O88712-2;A0A0J9YUM4;O88712-3;A0A0J9YTW3;A0A0J9YUR5;A0A0J9YVI3	O88712;A0A0J9YU62;O88712-2;A0A0J9YUM4;O88712-3;A0A0J9YTW3;A0A0J9YUR5;A0A0J9YVI3|Ctbp1	No	No	0.00699977	0.0755462	O88712;A0A0J9YU62;O88712-2;A0A0J9YUM4;O88712-3;A0A0J9YTW3;A0A0J9YUR5;A0A0J9YVI3	O88712;A0A0J9YU62;O88712-2;A0A0J9YUM4;O88712-3;A0A0J9YTW3	15;14;14;13;12;8;3;2	15	30.2	47.744	441	0	89.06
Q91YZ2;P56546;P56546-2;E9PWQ9;E9Q0T4|Ctbp2	No	No	0.315078	0.32408	Q91YZ2;P56546;P56546-2;E9PWQ9;E9Q0T4	Q91YZ2;P56546;P56546-2	11;11;11;5;3	7	23.8	45.971	420	0	25.548	Q91YZ2;P56546;P56546-2;E9PWQ9;E9Q0T4	Q91YZ2	C-terminal-binding protein 2	Ctbp2	Ctbp2	Ctbp2	0.0387825	0.11886	0.0410796	0.0282957	0.675806	0.0114335	0.642338	0.596229	Ctbp2	Ctbp2	C-terminal-binding protein 2	Q91YZ2	Q91YZ2;P56546;P56546-2;E9PWQ9;E9Q0T4	Q91YZ2;P56546;P56546-2;E9PWQ9;E9Q0T4|Ctbp2	No	No	0.00142861	0.363963	Q91YZ2;P56546;P56546-2;E9PWQ9;E9Q0T4	Q91YZ2;P56546;P56546-2	11;11;11;5;3	7	23.8	45.971	420	0	25.548
Q6PEE2|Ctif	No	Yes	0.00555439	0.0292098	Q6PEE2	Q6PEE2	9	9	17.5	67.83	600	0	13.318	Q6PEE2	Q6PEE2	CBP80/20-dependent translation initiation factor	Ctif	Ctif	Ctif	-0.0975507	-0.091656	0.0764797	0.0365558	0.159957	0.0355422	0.252129	0.484873	Ctif	Ctif	CBP80/20-dependent translation initiation factor	Q6PEE2	Q6PEE2	Q6PEE2|Ctif	No	Yes	0.00734077	0.246627	Q6PEE2	Q6PEE2	9	9	17.5	67.83	600	0	13.318
Q02248;F7CRC6|Ctnnb1	No	No	0.797106	0.0871095	Q02248;F7CRC6	Q02248	26;8	26	38.8	85.47	781	0	323.31	Q02248;F7CRC6	Q02248	Catenin beta-1	Ctnnb1	Ctnnb1	Ctnnb1	-0.00573301	-0.143711	-0.0443197	0.0134092	0.92414	0.000562224	0.381812	0.725669	Ctnnb1	Ctnnb1	Catenin beta-1	Q02248	Q02248;F7CRC6	Q02248;F7CRC6|Ctnnb1	No	No	1.41366e-05	0.52233	Q02248;F7CRC6	Q02248	26;8	26	38.8	85.47	781	0	323.31
B7ZNF6;E9QKH8;O35927-2;O35927;A0A2I3BQV7;A0A2I3BQV6|Ctnnd2	No	No	0.0362986	0.0465374	B7ZNF6;E9QKH8;O35927-2;O35927;A0A2I3BQV7;A0A2I3BQV6	B7ZNF6;E9QKH8;O35927-2;O35927	50;50;49;49;4;2	47	48.5	132.36	1221	0	323.31	B7ZNF6;E9QKH8;O35927-2;O35927;A0A2I3BQV7;A0A2I3BQV6	B7ZNF6	Catenin delta-2	Ctnnd2	Ctnnd2	Ctnnd2	-0.0582262	-0.136326	-0.0591313	0.0413399	0.304602	0.00162158	0.301323	0.30457	Ctnnd2	Ctnnd2	Catenin delta-2	B7ZNF6	B7ZNF6;E9QKH8;O35927-2;O35927;A0A2I3BQV7;A0A2I3BQV6	B7ZNF6;E9QKH8;O35927-2;O35927;A0A2I3BQV7;A0A2I3BQV6|Ctnnd2	No	No	7.64495e-05	0.106067	B7ZNF6;E9QKH8;O35927-2;O35927;A0A2I3BQV7;A0A2I3BQV6	B7ZNF6;E9QKH8;O35927-2;O35927	50;50;49;49;4;2	47	48.5	132.36	1221	0	323.31
P70698|Ctps1	No	Yes	0.00148944	0.555545	P70698	P70698	14	14	23.7	66.682	591	0	165.19	P70698	P70698	CTP synthase 1	Ctps1	Ctps1	Ctps1	0.0762317	0.191989	-0.0117553	-0.0206908	0.0829351	3.4253e-05	0.801488	0.519714	Ctps1	Ctps1	CTP synthase 1	P70698	P70698	P70698|Ctps1	No	Yes	3.4199e-07	0.279712	P70698	P70698	14	14	23.7	66.682	591	0	165.19
																			Ctsb		0.982156		0.0167261		9.9137e-07		0.891911	Ctsb	Ctsb	Cathepsin B;Cathepsin B light chain;Cathepsin B heavy chain	P10605	P10605	P10605|Ctsb	No	Yes	2.42346e-09	0.771993	P10605	P10605	4	4	12.7	37.279	339	0	5.7183
D3Z220;P97821|Ctsc	No	No	0.584185	0.664014	D3Z220;P97821	D3Z220;P97821	1;1	1	4.7	29.178	254	0	14.545	D3Z220;P97821	D3Z220	Dipeptidyl peptidase 1;Dipeptidyl peptidase 1 exclusion domain chain;Dipeptidyl peptidase 1 heavy chain;Dipeptidyl peptidase 1 light chain	Ctsc	Ctsc	Ctsc	0.0861117	0.34818	-0.0736193	-0.0274207	0.831131	0.00364115	0.861353	0.850416	Ctsc	Ctsc	Dipeptidyl peptidase 1;Dipeptidyl peptidase 1 exclusion domain chain;Dipeptidyl peptidase 1 heavy chain;Dipeptidyl peptidase 1 light chain	D3Z220	D3Z220;P97821	D3Z220;P97821|Ctsc	No	No	0.000256222	0.699993	D3Z220;P97821	D3Z220;P97821	1;1	1	4.7	29.178	254	0	14.545
F8WIR1;P18242;F6Y6L6;A0A1B0GT66|Ctsd;Gm49369	No	No	0.179943	0.035158	F8WIR1;P18242;F6Y6L6;A0A1B0GT66	F8WIR1;P18242;F6Y6L6;A0A1B0GT66	10;10;7;5	10	23.3	44.215	404	0	113.28	F8WIR1;P18242;F6Y6L6;A0A1B0GT66	F8WIR1	Cathepsin D	Ctsd;Gm49369	Ctsd	Ctsd	-0.0405141	0.0933203	-0.0736463	-0.105746	0.5532	0.00256289	0.27357	0.0113345	Ctsd	Ctsd;Gm49369	Cathepsin D	F8WIR1	F8WIR1;P18242;F6Y6L6;A0A1B0GT66	F8WIR1;P18242;F6Y6L6;A0A1B0GT66|Ctsd;Gm49369	No	No	0.000147905	9.99058e-05	F8WIR1;P18242;F6Y6L6;A0A1B0GT66	F8WIR1;P18242;F6Y6L6;A0A1B0GT66	10;10;7;5	10	23.3	44.215	404	0	113.28
Q9R013|Ctsf	No	Yes	0.329338	0.064135	Q9R013	Q9R013	2	2	3.5	51.66	462	0.00079124	1.9124	Q9R013	Q9R013	Cathepsin F	Ctsf	Ctsf	Ctsf	-0.0379675	-0.28793	-0.0829475	-0.0588751	0.687384	0.000306757	0.341273	0.362029	Ctsf	Ctsf	Cathepsin F	Q9R013	Q9R013	Q9R013|Ctsf	No	Yes	6.36291e-06	0.142928	Q9R013	Q9R013	2	2	3.5	51.66	462	0.00079124	1.9124
Q9WUU7|Ctsz	No	Yes	0.437945	0.839585	Q9WUU7	Q9WUU7	4	4	12.7	33.996	306	0	21.603	Q9WUU7	Q9WUU7	Cathepsin Z	Ctsz	Ctsz	Ctsz	-0.0403052	0.252762	-0.011203	0.015027	0.75894	0.000663226	0.941589	0.843167	Ctsz	Ctsz	Cathepsin Z	Q9WUU7	Q9WUU7	Q9WUU7|Ctsz	No	Yes	1.79501e-05	0.689656	Q9WUU7	Q9WUU7	4	4	12.7	33.996	306	0	21.603
Q3TCH7;E9PXT5;F6UV36|Cul4a	No	No	0.117915	0.191924	Q3TCH7;E9PXT5;F6UV36	Q3TCH7	20;5;1	13	14.8	87.752	759	0	60.432	Q3TCH7;E9PXT5;F6UV36	Q3TCH7	Cullin-4A	Cul4a	Cul4a	Cul4a	0.0329447	0.0784006	-0.0291367	-0.0141624	0.464719	0.0105941	0.522096	0.69455	Cul4a	Cul4a	Cullin-4A	Q3TCH7	Q3TCH7;E9PXT5;F6UV36	Q3TCH7;E9PXT5;F6UV36|Cul4a	No	No	0.00126717	0.479769	Q3TCH7;E9PXT5;F6UV36	Q3TCH7	20;5;1	13	14.8	87.752	759	0	60.432
E9QP09;S4R1Y1;Q80TT8;Q80TT8-4;F6Q1R4;Q80TT8-2|Cul9;Cul7	No	No	0.93896	0.128829	E9QP09;S4R1Y1;Q80TT8;Q80TT8-4;F6Q1R4;Q80TT8-2	E9QP09;S4R1Y1;Q80TT8;Q80TT8-4	7;7;5;4;1;1	7	3.3	281.25	2520	0	13.523	E9QP09;S4R1Y1;Q80TT8;Q80TT8-4;F6Q1R4;Q80TT8-2	E9QP09	Cullin-9	Cul9;Cul7	Cul9	Cul9	-0.00341078	-0.164778	0.0774476	0.197796	0.978884	0.0251018	0.442999	0.0434798	Cul9	Cul9;Cul7	Cullin-9	E9QP09	E9QP09;S4R1Y1;Q80TT8;Q80TT8-4;F6Q1R4;Q80TT8-2	E9QP09;S4R1Y1;Q80TT8;Q80TT8-4;F6Q1R4;Q80TT8-2|Cul9;Cul7	No	No	0.00443091	0.00226244	E9QP09;S4R1Y1;Q80TT8;Q80TT8-4;F6Q1R4;Q80TT8-2	E9QP09;S4R1Y1;Q80TT8;Q80TT8-4	7;7;5;4;1;1	7	3.3	281.25	2520	0	13.523
Q3UY34;A0A0R4J099;H3BLG8|Custos;2210016L21Rik	No	No	0.00886084	0.117078	Q3UY34;A0A0R4J099;H3BLG8	Q3UY34;A0A0R4J099	6;6;1	6	38.7	27.631	256	0	13.843	Q3UY34;A0A0R4J099;H3BLG8	Q3UY34	Uncharacterized protein C12orf43 homolog	Custos;2210016L21Rik	Custos	Custos	-0.100991	-0.170153	0.0580838	0.0932082	0.176762	0.00115287	0.427011	0.0712097	Custos	Custos;2210016L21Rik	Uncharacterized protein C12orf43 homolog	Q3UY34	Q3UY34;A0A0R4J099;H3BLG8	Q3UY34;A0A0R4J099;H3BLG8|Custos;2210016L21Rik	No	No	4.32804e-05	0.00624188	Q3UY34;A0A0R4J099;H3BLG8	Q3UY34;A0A0R4J099	6;6;1	6	38.7	27.631	256	0	13.843
Q9WVK8;A0A1Y7VM34|Cyp46a1	No	No	0.131068	0.108121	Q9WVK8;A0A1Y7VM34	Q9WVK8	14;4	14	27.2	56.813	500	0	75.095	Q9WVK8;A0A1Y7VM34	Q9WVK8	Cholesterol 24-hydroxylase	Cyp46a1	Cyp46a1	Cyp46a1	-0.107949	-0.239084	-0.125043	-0.0866585	0.489894	0.0109171	0.414268	0.39869	Cyp46a1	Cyp46a1	Cholesterol 24-hydroxylase	Q9WVK8	Q9WVK8;A0A1Y7VM34	Q9WVK8;A0A1Y7VM34|Cyp46a1	No	No	0.00133628	0.17404	Q9WVK8;A0A1Y7VM34	Q9WVK8	14;4	14	27.2	56.813	500	0	75.095
Q8K0C4|Cyp51a1	No	Yes	0.0968067	0.00495344	Q8K0C4	Q8K0C4	7	7	12.7	56.775	503	0	45.62	Q8K0C4	Q8K0C4	Lanosterol 14-alpha demethylase	Cyp51a1	Cyp51a1	Cyp51a1	0.0502231	0.14982	-0.105439	-0.101074	0.433339	0.000750161	0.169079	0.029459	Cyp51a1	Cyp51a1	Lanosterol 14-alpha demethylase	Q8K0C4	Q8K0C4	Q8K0C4|Cyp51a1	No	Yes	2.17438e-05	0.000957708	Q8K0C4	Q8K0C4	7	7	12.7	56.775	503	0	45.62
P97318-8;P97318-2;P97318;F2Z465;P97318-3;A0A0A0MQI4;F6VRL0;P97318-5;P97318-6;P97318-4|Dab1	No	No	0.079901	0.0926496	P97318-8;P97318-2;P97318;F2Z465;P97318-3;A0A0A0MQI4;F6VRL0;P97318-5;P97318-6;P97318-4	P97318-8;P97318-2;P97318	9;9;9;4;4;3;3;3;3;2	9	20.8	59.414	553	0	27.795	P97318-8;P97318-2;P97318;F2Z465;P97318-3;A0A0A0MQI4;F6VRL0;P97318-5;P97318-6;P97318-4	P97318-8	Disabled homolog 1	Dab1	Dab1	Dab1	-0.0517356	-0.10804	-0.0533246	0.0689392	0.400938	0.0195651	0.390663	0.194475	Dab1	Dab1	Disabled homolog 1	P97318-8	P97318-8;P97318-2;P97318;F2Z465;P97318-3;A0A0A0MQI4;F6VRL0;P97318-5;P97318-6;P97318-4	P97318-8;P97318-2;P97318;F2Z465;P97318-3;A0A0A0MQI4;F6VRL0;P97318-5;P97318-6;P97318-4|Dab1	No	No	0.00301204	0.0452993	P97318-8;P97318-2;P97318;F2Z465;P97318-3;A0A0A0MQI4;F6VRL0;P97318-5;P97318-6;P97318-4	P97318-8;P97318-2;P97318	9;9;9;4;4;3;3;3;3;2	9	20.8	59.414	553	0	27.795
A2AUX3;Q3UHC7;F6RK07;A2AUX5;Q3UHC7-2;B7ZD29;Q3UHC7-4;Q3UHC7-3;F6QQP6;F6Y0W2|Dab2ip	No	No	0.0414302	0.721203	A2AUX3;Q3UHC7;F6RK07;A2AUX5;Q3UHC7-2;B7ZD29;Q3UHC7-4;Q3UHC7-3;F6QQP6;F6Y0W2	A2AUX3;Q3UHC7;F6RK07;A2AUX5;Q3UHC7-2;B7ZD29;Q3UHC7-4;Q3UHC7-3;F6QQP6	41;41;40;40;40;39;39;38;26;1	36	30.5	125.11	1132	0	112.3	A2AUX3;Q3UHC7;F6RK07;A2AUX5;Q3UHC7-2;B7ZD29;Q3UHC7-4;Q3UHC7-3;F6QQP6;F6Y0W2	A2AUX3	Disabled homolog 2-interacting protein	Dab2ip	Dab2ip	Dab2ip	-0.122285	-0.251453	0.0208386	-0.0307975	0.325937	0.000334486	0.88944	0.601669	Dab2ip	Dab2ip	Disabled homolog 2-interacting protein	A2AUX3	A2AUX3;Q3UHC7;F6RK07;A2AUX5;Q3UHC7-2;B7ZD29;Q3UHC7-4;Q3UHC7-3;F6QQP6;F6Y0W2	A2AUX3;Q3UHC7;F6RK07;A2AUX5;Q3UHC7-2;B7ZD29;Q3UHC7-4;Q3UHC7-3;F6QQP6;F6Y0W2|Dab2ip	No	No	7.24224e-06	0.370467	A2AUX3;Q3UHC7;F6RK07;A2AUX5;Q3UHC7-2;B7ZD29;Q3UHC7-4;Q3UHC7-3;F6QQP6;F6Y0W2	A2AUX3;Q3UHC7;F6RK07;A2AUX5;Q3UHC7-2;B7ZD29;Q3UHC7-4;Q3UHC7-3;F6QQP6	41;41;40;40;40;39;39;38;26;1	36	30.5	125.11	1132	0	112.3
Q0PHV7|Dact3	No	Yes	0.00601342	0.649686	Q0PHV7	Q0PHV7	22	22	29.2	63.286	610	0	84.738	Q0PHV7	Q0PHV7	Dapper homolog 3	Dact3	Dact3	Dact3	-0.0898962	-0.263343	0.0132276	0.0544149	0.163255	0.00175507	0.851855	0.500683	Dact3	Dact3	Dapper homolog 3	Q0PHV7	Q0PHV7	Q0PHV7|Dact3	No	Yes	8.73399e-05	0.26164	Q0PHV7	Q0PHV7	22	22	29.2	63.286	610	0	84.738
Q6WQJ1|Dagla	No	Yes	0.410772	0.0593321	Q6WQJ1	Q6WQJ1	20	20	24.8	115.37	1044	0	267.96	Q6WQJ1	Q6WQJ1	Sn1-specific diacylglycerol lipase alpha	Dagla	Dagla	Dagla	-0.0317259	-0.0664252	0.0845951	0.137703	0.745026	0.0661071	0.328363	0.0168509	Dagla	Dagla	Sn1-specific diacylglycerol lipase alpha	Q6WQJ1	Q6WQJ1	Q6WQJ1|Dagla	No	Yes	0.0178371	0.000269538	Q6WQJ1	Q6WQJ1	20	20	24.8	115.37	1044	0	267.96
																			Dap		-0.487783		-0.279744		0.0364388		0.308828	Dap	Dap	Death-associated protein 1	Q91XC8	Q91XC8;A0A087WR57;A0A087WRC6;A0A087WSM4	Q91XC8;A0A087WR57;A0A087WRC6;A0A087WSM4|Dap	No	No	0.00757789	0.108605	Q91XC8;A0A087WR57;A0A087WRC6;A0A087WSM4	Q91XC8;A0A087WR57	4;3;1;1	4	40.2	11.154	102	0.00027921	2.7004
Q80YE7-2;Q80YE7|Dapk1	No	No	0.000793197	0.721647	Q80YE7-2;Q80YE7	Q80YE7-2;Q80YE7	7;7	7	6.1	159.98	1430	0	20.201	Q80YE7-2;Q80YE7	Q80YE7-2	Death-associated protein kinase 1	Dapk1	Dapk1	Dapk1	0.118347	-0.027324	0.0100406	0.147001	0.0630115	0.418193	0.88944	0.0117858	Dapk1	Dapk1	Death-associated protein kinase 1	Q80YE7-2	Q80YE7-2;Q80YE7	Q80YE7-2;Q80YE7|Dapk1	No	No	0.256012	0.000117302	Q80YE7-2;Q80YE7	Q80YE7-2;Q80YE7	7;7	7	6.1	159.98	1430	0	20.201
Q923B1;F6S2R9|Dbr1	No	No	0.29193	0.196813	Q923B1;F6S2R9	Q923B1	4;1	4	9.6	62.289	550	0	10.503	Q923B1;F6S2R9	Q923B1	Lariat debranching enzyme	Dbr1	Dbr1	Dbr1	0.0638598	-0.00229538	-0.0856742	0.0769075	0.657678	0.943173	0.526307	0.0426685	Dbr1	Dbr1	Lariat debranching enzyme	Q923B1	Q923B1;F6S2R9	Q923B1;F6S2R9|Dbr1	No	No	0.89739	0.00200416	Q923B1;F6S2R9	Q923B1	4;1	4	9.6	62.289	550	0	10.503
Q9DC22|Dcaf6	No	Yes	0.864363	0.00971476	Q9DC22	Q9DC22	6	6	11.5	97.587	876	0	47.911	Q9DC22	Q9DC22	DDB1- and CUL4-associated factor 6	Dcaf6	Dcaf6	Dcaf6	0.00460827	-0.124605	0.0896953	0.101821	0.95109	0.00970571	0.186111	0.0736616	Dcaf6	Dcaf6	DDB1- and CUL4-associated factor 6	Q9DC22	Q9DC22	Q9DC22|Dcaf6	No	Yes	0.00111071	0.00670245	Q9DC22	Q9DC22	6	6	11.5	97.587	876	0	47.911
P61963|Dcaf7	No	Yes	0.579022	0.245925	P61963	P61963	7	7	22.8	38.926	342	0	127.07	P61963	P61963	DDB1- and CUL4-associated factor 7	Dcaf7	Dcaf7	Dcaf7	-0.0132586	-0.0340726	0.0307436	0.0740209	0.829158	0.0996288	0.578453	0.0212986	Dcaf7	Dcaf7	DDB1- and CUL4-associated factor 7	P61963	P61963	P61963|Dcaf7	No	Yes	0.032044	0.00050117	P61963	P61963	7	7	22.8	38.926	342	0	127.07
Q8BHC4;B0QZX9|Dcakd	No	No	0.384026	0.20167	Q8BHC4;B0QZX9	Q8BHC4	9;2	9	33.3	26.476	231	0	158.31	Q8BHC4;B0QZX9	Q8BHC4	Dephospho-CoA kinase domain-containing protein	Dcakd	Dcakd	Dcakd	0.02932	-0.00794448	0.0474888	0.0757688	0.725694	0.744298	0.533589	0.0274057	Dcakd	Dcakd	Dephospho-CoA kinase domain-containing protein	Q8BHC4	Q8BHC4;B0QZX9	Q8BHC4;B0QZX9|Dcakd	No	No	0.610126	0.000842223	Q8BHC4;B0QZX9	Q8BHC4	9;2	9	33.3	26.476	231	0	158.31
Q6PGN3-4;A0A0A6YX71;Q6PGN3-5;A0A0A6YX33;A0A0A6YWI6|Dclk2	No	No	0.732904	0.0160802	Q6PGN3-4;A0A0A6YX71;Q6PGN3-5;A0A0A6YX33;A0A0A6YWI6	Q6PGN3-4;A0A0A6YX71;Q6PGN3-5;A0A0A6YX33;A0A0A6YWI6	28;27;27;22;22	26	35.8	78.503	715	0	278.47	Q6PGN3-4;A0A0A6YX71;Q6PGN3-5;A0A0A6YX33;A0A0A6YWI6	Q6PGN3-4	0	Dclk2	Dclk2	Dclk2	-0.00952937	-0.00242959	0.0841618	0.0757285	0.901454	0.942383	0.217566	0.0485631	Dclk2	Dclk2	0	Q6PGN3-4	Q6PGN3-4;A0A0A6YX71;Q6PGN3-5;A0A0A6YX33;A0A0A6YWI6	Q6PGN3-4;A0A0A6YX71;Q6PGN3-5;A0A0A6YX33;A0A0A6YWI6|Dclk2	No	No	0.894993	0.00276772	Q6PGN3-4;A0A0A6YX71;Q6PGN3-5;A0A0A6YX33;A0A0A6YWI6	Q6PGN3-4;A0A0A6YX71;Q6PGN3-5;A0A0A6YX33;A0A0A6YWI6	28;27;27;22;22	26	35.8	78.503	715	0	278.47
Q9Z0Y1;E9Q919|Dctn3	No	No	0.814054	0.947362	Q9Z0Y1;E9Q919	Q9Z0Y1;E9Q919	7;6	7	31.7	20.978	186	0	18.124	Q9Z0Y1;E9Q919	Q9Z0Y1	Dynactin subunit 3	Dctn3	Dctn3	Dctn3	0.0145247	0.100802	-0.00439817	-0.164874	0.931286	0.0163734	0.982406	0.0113345	Dctn3	Dctn3	Dynactin subunit 3	Q9Z0Y1	Q9Z0Y1;E9Q919	Q9Z0Y1;E9Q919|Dctn3	No	No	0.00235009	0.000106337	Q9Z0Y1;E9Q919	Q9Z0Y1;E9Q919	7;6	7	31.7	20.978	186	0	18.124
A2ADY9|Ddi2	No	Yes	0.309638	0.18146	A2ADY9	A2ADY9	11	11	34.3	44.59	399	0	51.554	A2ADY9	A2ADY9	Protein DDI1 homolog 2	Ddi2	Ddi2	Ddi2	0.0244578	0.058587	0.0354174	0.0122795	0.67109	0.0360112	0.508731	0.735599	Ddi2	Ddi2	Protein DDI1 homolog 2	A2ADY9	A2ADY9	A2ADY9|Ddi2	No	Yes	0.00746797	0.533935	A2ADY9	A2ADY9	11	11	34.3	44.59	399	0	51.554
Q80TS7;A0A2R8VHS4|Ddn	No	No	0.00140554	0.000843975	Q80TS7;A0A2R8VHS4	Q80TS7	17;3	17	26.3	76.406	710	0	34.311	Q80TS7;A0A2R8VHS4	Q80TS7	Dendrin	Ddn	Ddn	Ddn	-0.117455	-0.167701	0.13628	0.151801	0.0805214	0.00112736	0.114943	0.013961	Ddn	Ddn	Dendrin	Q80TS7	Q80TS7;A0A2R8VHS4	Q80TS7;A0A2R8VHS4|Ddn	No	No	4.15354e-05	0.000180394	Q80TS7;A0A2R8VHS4	Q80TS7	17;3	17	26.3	76.406	710	0	34.311
O54734|Ddost	No	Yes	0.66277	0.176754	O54734	O54734	11	11	27.9	49.027	441	0	189.59	O54734	O54734	Dolichyl-diphosphooligosaccharide--protein glycosyltransferase 48 kDa subunit	Ddost	Ddost	Ddost	-0.0103713	0.0795831	-0.0361622	-0.034483	0.874775	0.0279994	0.505568	0.41509	Ddost	Ddost	Dolichyl-diphosphooligosaccharide--protein glycosyltransferase 48 kDa subunit	O54734	O54734	O54734|Ddost	No	Yes	0.00515548	0.185837	O54734	O54734	11	11	27.9	49.027	441	0	189.59
O35215;G3UZN1|Ddt	No	No	0.226314	0.130869	O35215;G3UZN1	O35215	5;2	5	47.5	13.077	118	0	160.49	O35215;G3UZN1	O35215	D-dopachrome decarboxylase	Ddt	Ddt	Ddt	0.043017	-0.15058	-0.0592424	-0.0601577	0.600078	0.0232242	0.446063	0.431867	Ddt	Ddt	D-dopachrome decarboxylase	O35215	O35215;G3UZN1	O35215;G3UZN1|Ddt	No	No	0.00388894	0.200176	O35215;G3UZN1	O35215	5;2	5	47.5	13.077	118	0	160.49
Q3U741;Q501J6;Q3TU25;Q501J6-2|Ddx17	No	No	0.572261	0.413765	Q3U741;Q501J6;Q3TU25;Q501J6-2	Q3U741;Q501J6;Q3TU25;Q501J6-2	25;25;17;17	20	29.8	72.584	652	0	187.57	Q3U741;Q501J6;Q3TU25;Q501J6-2	Q3U741	Probable ATP-dependent RNA helicase DDX17	Ddx17	Ddx17	Ddx17	0.0130832	0.0734074	0.0206311	-0.00179705	0.825353	0.020053	0.705151	0.973973	Ddx17	Ddx17	Probable ATP-dependent RNA helicase DDX17	Q3U741	Q3U741;Q501J6;Q3TU25;Q501J6-2	Q3U741;Q501J6;Q3TU25;Q501J6-2|Ddx17	No	No	0.0031452	0.932543	Q3U741;Q501J6;Q3TU25;Q501J6-2	Q3U741;Q501J6;Q3TU25;Q501J6-2	25;25;17;17	20	29.8	72.584	652	0	187.57
Q8R3C7;Q8BZY3|Ddx19b	No	No	0.225371	0.0401841	Q8R3C7;Q8BZY3	Q8R3C7;Q8BZY3	17;17	2	3.8	53.893	479	0.0053563	1.1685	Q8R3C7;Q8BZY3	Q8R3C7	0	Ddx19b	Ddx19b	Ddx19b	0.0734066	-0.118976	-0.144093	0.136189	0.599103	0.0136922	0.285916	0.0327544	Ddx19b	Ddx19b	0	Q8R3C7	Q8R3C7;Q8BZY3	Q8R3C7;Q8BZY3|Ddx19b	No	No	0.00183375	0.00122965	Q8R3C7;Q8BZY3	Q8R3C7;Q8BZY3	17;17	2	3.8	53.893	479	0.0053563	1.1685
Q9JIK5|Ddx21	No	Yes	0.0343942	0.53335	Q9JIK5	Q9JIK5	20	20	23.7	93.55	851	0	127.58	Q9JIK5	Q9JIK5	Nucleolar RNA helicase 2	Ddx21	Ddx21	Ddx21	0.0804484	0.501431	-0.023024	0.0293614	0.299016	3.23433e-07	0.790593	0.503037	Ddx21	Ddx21	Nucleolar RNA helicase 2	Q9JIK5	Q9JIK5	Q9JIK5|Ddx21	No	Yes	5.64751e-10	0.26386	Q9JIK5	Q9JIK5	20	20	23.7	93.55	851	0	127.58
Q9Z1N5;G3UXI6;Q8VDW0;Q8VDW0-2;D6RHT5|Ddx39b;Ddx39a;Ddx39	No	No	0.949014	0.363173	Q9Z1N5;G3UXI6;Q8VDW0;Q8VDW0-2;D6RHT5	Q9Z1N5	19;8;8;3;2	19	45.3	49.035	428	0	254.16	Q9Z1N5;G3UXI6;Q8VDW0;Q8VDW0-2;D6RHT5	Q9Z1N5	Spliceosome RNA helicase Ddx39b	Ddx39b;Ddx39a;Ddx39	Ddx39b	Ddx39b	0.00153714	-0.0662017	-0.0241016	0.0310629	0.983002	0.0286267	0.672322	0.377796	Ddx39b	Ddx39b;Ddx39a;Ddx39	Spliceosome RNA helicase Ddx39b	Q9Z1N5	Q9Z1N5;G3UXI6;Q8VDW0;Q8VDW0-2;D6RHT5	Q9Z1N5;G3UXI6;Q8VDW0;Q8VDW0-2;D6RHT5|Ddx39b;Ddx39a;Ddx39	No	No	0.00533923	0.15706	Q9Z1N5;G3UXI6;Q8VDW0;Q8VDW0-2;D6RHT5	Q9Z1N5	19;8;8;3;2	19	45.3	49.035	428	0	254.16
Q62167;P16381|Ddx3x;D1Pas1	No	No	0.319486	0.92182	Q62167;P16381	Q62167;P16381	31;20	9	16.3	73.101	662	0	96.781	Q62167;P16381	Q62167	ATP-dependent RNA helicase DDX3X;Putative ATP-dependent RNA helicase Pl10	Ddx3x;D1Pas1	Ddx3x	Ddx3x	-0.027433	0.138779	0.00285016	-0.0668381	0.676491	0.0102231	0.971837	0.25454	Ddx3x	Ddx3x;D1Pas1	ATP-dependent RNA helicase DDX3X;Putative ATP-dependent RNA helicase Pl10	Q62167	Q62167;P16381	Q62167;P16381|Ddx3x;D1Pas1	No	No	0.00120671	0.0764326	Q62167;P16381	Q62167;P16381	31;20	9	16.3	73.101	662	0	96.781
Q62095;Q3V086;Q61496|Ddx3y;Ddx4	No	No	0.523369	0.415719	Q62095;Q3V086;Q61496	Q62095	33;1;1	32	45	73.427	658	0	323.31	Q62095;Q3V086;Q61496	Q62095	ATP-dependent RNA helicase DDX3Y	Ddx3y;Ddx4	Ddx3y	Ddx3y	0.0163799	0.0781556	-0.0227085	0.00321264	0.805442	0.00536966	0.706461	0.93426	Ddx3y	Ddx3y;Ddx4	ATP-dependent RNA helicase DDX3Y	Q62095	Q62095;Q3V086;Q61496	Q62095;Q3V086;Q61496|Ddx3y;Ddx4	No	No	0.000464358	0.851863	Q62095;Q3V086;Q61496	Q62095	33;1;1	32	45	73.427	658	0	323.31
Q8BTS0;Q61656;S4R1I6;B1ARC0;B1ARB9;S4R1E3|Ddx5	No	No	0.110083	0.0336262	Q8BTS0;Q61656;S4R1I6;B1ARC0;B1ARB9;S4R1E3	Q8BTS0;Q61656;S4R1I6	34;34;23;11;11;5	34	46.3	69.265	615	0	245.33	Q8BTS0;Q61656;S4R1I6;B1ARC0;B1ARB9;S4R1E3	Q8BTS0	Probable ATP-dependent RNA helicase DDX5	Ddx5	Ddx5	Ddx5	0.0355209	0.0699873	0.0537093	-0.019234	0.450566	0.00703715	0.268559	0.489998	Ddx5	Ddx5	Probable ATP-dependent RNA helicase DDX5	Q8BTS0	Q8BTS0;Q61656;S4R1I6;B1ARC0;B1ARB9;S4R1E3	Q8BTS0;Q61656;S4R1I6;B1ARC0;B1ARB9;S4R1E3|Ddx5	No	No	0.000689338	0.251715	Q8BTS0;Q61656;S4R1I6;B1ARC0;B1ARB9;S4R1E3	Q8BTS0;Q61656;S4R1I6	34;34;23;11;11;5	34	46.3	69.265	615	0	245.33
Q9CQ62|Decr1	No	Yes	0.219486	0.0831327	Q9CQ62	Q9CQ62	11	11	33.4	36.213	335	0	40.5	Q9CQ62	Q9CQ62	2,4-dienoyl-CoA reductase, mitochondrial	Decr1	Decr1	Decr1	0.0381396	-0.0677573	-0.0604162	-0.021829	0.593605	0.0443099	0.374033	0.601212	Decr1	Decr1	2,4-dienoyl-CoA reductase, mitochondrial	Q9CQ62	Q9CQ62	Q9CQ62|Decr1	No	Yes	0.0100659	0.369945	Q9CQ62	Q9CQ62	11	11	33.4	36.213	335	0	40.5
																			Dennd4b		-0.27138		0.0198371		0.000300535		0.772179	Dennd4b	Dennd4b	DENN domain-containing protein 4B	A0A0R4J172	A0A0R4J172;Q3U1Y4;Q3U1Y4-2;Q3U1Y4-3;F6RXE7	A0A0R4J172;Q3U1Y4;Q3U1Y4-2;Q3U1Y4-3;F6RXE7|Dennd4b	No	No	6.08731e-06	0.581123	A0A0R4J172;Q3U1Y4;Q3U1Y4-2;Q3U1Y4-3;F6RXE7	A0A0R4J172;Q3U1Y4;Q3U1Y4-2;Q3U1Y4-3;F6RXE7	12;12;10;10;7	12	11.7	165.84	1510	0	18.674
																			Dennd5a		-0.0872444		-0.0432048		0.0249334		0.336113	Dennd5a	Dennd5a	DENN domain-containing protein 5A	A0A0R4J1B6	A0A0R4J1B6;Q6PAL8	A0A0R4J1B6;Q6PAL8|Dennd5a	No	No	0.00436236	0.125888	A0A0R4J1B6;Q6PAL8	A0A0R4J1B6;Q6PAL8	16;16	16	11.6	144.12	1263	0	28.368
E9PUQ8;A0A087WQ75;A0A087WP49;A0A087WP73|Dgkd	No	No	1.63419e-06	0.378551	E9PUQ8;A0A087WQ75;A0A087WP49;A0A087WP73	E9PUQ8	12;2;1;1	10	9.1	135.21	1220	0	23.369	E9PUQ8;A0A087WQ75;A0A087WP49;A0A087WP73	E9PUQ8	Diacylglycerol kinase	Dgkd	Dgkd	Dgkd	-0.529981	-0.532758	0.0548159	0.0198021	0.00108183	2.49849e-06	0.678264	0.772596	Dgkd	Dgkd	Diacylglycerol kinase	E9PUQ8	E9PUQ8;A0A087WQ75;A0A087WP49;A0A087WP73	E9PUQ8;A0A087WQ75;A0A087WP49;A0A087WP73|Dgkd	No	No	9.16156e-09	0.581761	E9PUQ8;A0A087WQ75;A0A087WP49;A0A087WP73	E9PUQ8	12;2;1;1	10	9.1	135.21	1220	0	23.369
A0A2I3BQ48;D3YXJ0;A0A2I3BQ43;A0JP53;A0A2I3BQA6|Dgkh	No	No	0.0184222	0.101652	A0A2I3BQ48;D3YXJ0;A0A2I3BQ43;A0JP53;A0A2I3BQA6	A0A2I3BQ48;D3YXJ0;A0A2I3BQ43;A0JP53	26;25;19;19;2	26	25.8	130.1	1180	0	164.39	A0A2I3BQ48;D3YXJ0;A0A2I3BQ43;A0JP53;A0A2I3BQA6	A0A2I3BQ48	Diacylglycerol kinase	Dgkh	Dgkh	Dgkh	-0.0953639	-0.215541	0.0662876	0.114118	0.244345	0.000336483	0.403238	0.0431147	Dgkh	Dgkh	Diacylglycerol kinase	A0A2I3BQ48	A0A2I3BQ48;D3YXJ0;A0A2I3BQ43;A0JP53;A0A2I3BQA6	A0A2I3BQ48;D3YXJ0;A0A2I3BQ43;A0JP53;A0A2I3BQA6|Dgkh	No	No	7.34422e-06	0.00220536	A0A2I3BQ48;D3YXJ0;A0A2I3BQ43;A0JP53;A0A2I3BQA6	A0A2I3BQ48;D3YXJ0;A0A2I3BQ43;A0JP53	26;25;19;19;2	26	25.8	130.1	1180	0	164.39
D3Z2W1;D3YWQ0;S4R2G0;D3Z519;S4R215|Dgki	No	No	0.511897	0.151771	D3Z2W1;D3YWQ0;S4R2G0;D3Z519;S4R215	D3Z2W1;D3YWQ0;S4R2G0;D3Z519;S4R215	28;26;25;23;16	28	26.9	115.96	1050	0	182.33	D3Z2W1;D3YWQ0;S4R2G0;D3Z519;S4R215	D3Z2W1	Diacylglycerol kinase	Dgki	Dgki	Dgki	-0.0261725	-0.104875	0.0643738	0.0777754	0.798897	0.0461898	0.475672	0.219113	Dgki	Dgki	Diacylglycerol kinase	D3Z2W1	D3Z2W1;D3YWQ0;S4R2G0;D3Z519;S4R215	D3Z2W1;D3YWQ0;S4R2G0;D3Z519;S4R215|Dgki	No	No	0.0106704	0.0576955	D3Z2W1;D3YWQ0;S4R2G0;D3Z519;S4R215	D3Z2W1;D3YWQ0;S4R2G0;D3Z519;S4R215	28;26;25;23;16	28	26.9	115.96	1050	0	182.33
Q6P5E8;D6RI30;Q6P5E8-2;D6RFT1|Dgkq	No	No	0.616209	0.921235	Q6P5E8;D6RI30;Q6P5E8-2;D6RFT1	Q6P5E8	17;7;2;1	17	19.4	102.25	934	0	71.975	Q6P5E8;D6RI30;Q6P5E8-2;D6RFT1	Q6P5E8	Diacylglycerol kinase theta	Dgkq	Dgkq	Dgkq	0.0120174	-0.0946064	-0.00254529	0.048569	0.850822	0.00434647	0.971799	0.158594	Dgkq	Dgkq	Diacylglycerol kinase theta	Q6P5E8	Q6P5E8;D6RI30;Q6P5E8-2;D6RFT1	Q6P5E8;D6RI30;Q6P5E8-2;D6RFT1|Dgkq	No	No	0.00033014	0.0307385	Q6P5E8;D6RI30;Q6P5E8-2;D6RFT1	Q6P5E8	17;7;2;1	17	19.4	102.25	934	0	71.975
A2AHJ7;A2AHK0|Dgkz	No	No	0.145453	0.0139202	A2AHJ7;A2AHK0	A2AHJ7;A2AHK0	26;22	24	24.4	105.9	946	0	126.73	A2AHJ7;A2AHK0	A2AHJ7	Diacylglycerol kinase	Dgkz	Dgkz	Dgkz	-0.0518517	-0.0448914	0.104984	0.10852	0.511564	0.226037	0.201303	0.0455145	Dgkz	Dgkz	Diacylglycerol kinase	A2AHJ7	A2AHJ7;A2AHK0	A2AHJ7;A2AHK0|Dgkz	No	No	0.106842	0.0025511	A2AHJ7;A2AHK0	A2AHJ7;A2AHK0	26;22	24	24.4	105.9	946	0	126.73
A0A140LIT2;O88455;A0A140LI18;D3Z7G1;D3YXR4;Q711T1|Dhcr7	No	No	0.698814	0.114683	A0A140LIT2;O88455;A0A140LI18;D3Z7G1;D3YXR4;Q711T1	A0A140LIT2;O88455;A0A140LI18;D3Z7G1;D3YXR4	4;4;2;2;2;1	4	6.5	54.219	474	0	3.3375	A0A140LIT2;O88455;A0A140LI18;D3Z7G1;D3YXR4;Q711T1	A0A140LIT2	7-dehydrocholesterol reductase	Dhcr7	Dhcr7	Dhcr7	-0.0269196	0.161364	-0.125795	-0.104629	0.886696	0.0367349	0.4234	0.25183	Dhcr7	Dhcr7	7-dehydrocholesterol reductase	A0A140LIT2	A0A140LIT2;O88455;A0A140LI18;D3Z7G1;D3YXR4;Q711T1	A0A140LIT2;O88455;A0A140LI18;D3Z7G1;D3YXR4;Q711T1|Dhcr7	No	No	0.0076523	0.0746841	A0A140LIT2;O88455;A0A140LI18;D3Z7G1;D3YXR4;Q711T1	A0A140LIT2;O88455;A0A140LI18;D3Z7G1;D3YXR4	4;4;2;2;2;1	4	6.5	54.219	474	0	3.3375
Q3TXU5;F6W7I2|Dhps	No	No	0.416129	0.261426	Q3TXU5;F6W7I2	Q3TXU5;F6W7I2	4;3	4	15.2	40.642	369	0	7.7364	Q3TXU5;F6W7I2	Q3TXU5	Deoxyhypusine synthase	Dhps	Dhps	Dhps	-0.0347088	0.104979	0.0525662	0.0172277	0.747226	0.00672965	0.590085	0.695905	Dhps	Dhps	Deoxyhypusine synthase	Q3TXU5	Q3TXU5;F6W7I2	Q3TXU5;F6W7I2|Dhps	No	No	0.000653341	0.481435	Q3TXU5;F6W7I2	Q3TXU5;F6W7I2	4;3	4	15.2	40.642	369	0	7.7364
Q99L04|Dhrs1	No	Yes	0.0165683	0.341414	Q99L04	Q99L04	8	8	24.3	34.005	313	0	41.068	Q99L04	Q99L04	Dehydrogenase/reductase SDR family member 1	Dhrs1	Dhrs1	Dhrs1	-0.0744655	0.194575	0.028138	-0.0533169	0.233919	2.22884e-05	0.656262	0.0915128	Dhrs1	Dhrs1	Dehydrogenase/reductase SDR family member 1	Q99L04	Q99L04	Q99L04|Dhrs1	No	Yes	1.79023e-07	0.0108179	Q99L04	Q99L04	8	8	24.3	34.005	313	0	41.068
Q8VHK9|Dhx36	No	Yes	5.46749e-05	0.0122601	Q8VHK9	Q8VHK9	8	8	7.7	113.88	1001	0	7.3708	Q8VHK9	Q8VHK9	ATP-dependent RNA helicase DHX36	Dhx36	Dhx36	Dhx36	-0.152733	-0.0813333	0.0764706	0.0354114	0.0105082	0.0270664	0.196451	0.407445	Dhx36	Dhx36	ATP-dependent RNA helicase DHX36	Q8VHK9	Q8VHK9	Q8VHK9|Dhx36	No	Yes	0.0049246	0.18085	Q8VHK9	Q8VHK9	8	8	7.7	113.88	1001	0	7.3708
E9QNN1;O70133-2;Q3UR42|Dhx9	No	No	0.960768	0.682452	E9QNN1;O70133-2;Q3UR42	E9QNN1;O70133-2;Q3UR42	43;42;28	43	33.7	149.69	1384	0	323.31	E9QNN1;O70133-2;Q3UR42	E9QNN1	ATP-dependent RNA helicase A	Dhx9	Dhx9	Dhx9	0.00126922	-0.00229267	0.011449	0.0671918	0.98693	0.936868	0.867701	0.0450782	Dhx9	Dhx9	ATP-dependent RNA helicase A	E9QNN1	E9QNN1;O70133-2;Q3UR42	E9QNN1;O70133-2;Q3UR42|Dhx9	No	No	0.886483	0.00247942	E9QNN1;O70133-2;Q3UR42	E9QNN1;O70133-2;Q3UR42	43;42;28	43	33.7	149.69	1384	0	323.31
Q3UH60;Q3UH60-2|Dip2b	No	No	0.623163	0.313975	Q3UH60;Q3UH60-2	Q3UH60;Q3UH60-2	35;27	35	22.9	171.12	1574	0	220.9	Q3UH60;Q3UH60-2	Q3UH60	Disco-interacting protein 2 homolog B	Dip2b	Dip2b	Dip2b	-0.0180212	-0.131769	-0.0406688	-0.0226635	0.855186	0.00478847	0.6352	0.655185	Dip2b	Dip2b	Disco-interacting protein 2 homolog B	Q3UH60	Q3UH60;Q3UH60-2	Q3UH60;Q3UH60-2|Dip2b	No	No	0.00038378	0.429926	Q3UH60;Q3UH60-2	Q3UH60;Q3UH60-2	35;27	35	22.9	171.12	1574	0	220.9
Q91Z61;D3Z0Z5|Diras1	No	No	0.550311	0.168361	Q91Z61;D3Z0Z5	Q91Z61;D3Z0Z5	8;5	6	33.8	22.264	198	0	86.751	Q91Z61;D3Z0Z5	Q91Z61	GTP-binding protein Di-Ras1	Diras1	Diras1	Diras1	0.0212477	-0.102616	-0.0550324	-0.0595829	0.818076	0.0113465	0.495599	0.186972	Diras1	Diras1	GTP-binding protein Di-Ras1	Q91Z61	Q91Z61;D3Z0Z5	Q91Z61;D3Z0Z5|Diras1	No	No	0.00141231	0.0419846	Q91Z61;D3Z0Z5	Q91Z61;D3Z0Z5	8;5	6	33.8	22.264	198	0	86.751
Q811D0-2|Dlg1	Yes	Yes	0.758553	0.0655429	Q811D0-2	Q811D0-2	40	33	45.1	99.629	893	0	323.31	Q811D0-2	Q811D0-2	Disks large homolog 1	Dlg1	Dlg1	Dlg1	-0.0139945	-0.113339	-0.0985177	-0.0231777	0.908617	0.0103207	0.343452	0.648426	Dlg1	Dlg1	Disks large homolog 1	Q811D0-2	Q811D0-2	Q811D0-2|Dlg1	Yes	Yes	0.00122003	0.422887	Q811D0-2	Q811D0-2	40	33	45.1	99.629	893	0	323.31
E9Q2L2;A0A571BEZ4;D3YWU0|Dlg2	No	No	0.0590705	0.407025	E9Q2L2;A0A571BEZ4;D3YWU0	E9Q2L2;A0A571BEZ4;D3YWU0	50;45;27	50	61.3	97.431	870	0	323.31	E9Q2L2;A0A571BEZ4;D3YWU0	E9Q2L2	0	Dlg2	Dlg2	Dlg2	-0.0491147	-0.137507	-0.0216415	0.00170697	0.367947	0.0088679	0.70228	0.98438	Dlg2	Dlg2	0	E9Q2L2	E9Q2L2;A0A571BEZ4;D3YWU0	E9Q2L2;A0A571BEZ4;D3YWU0|Dlg2	No	No	0.000972418	0.959285	E9Q2L2;A0A571BEZ4;D3YWU0	E9Q2L2;A0A571BEZ4;D3YWU0	50;45;27	50	61.3	97.431	870	0	323.31
A0A338P6E5;A0A338P6I6;Q62108-3;Q62108;Q62108-2;G3UZL5;A0A338P7H1;B1AR31;A0A338P6L4;A0A338P6H5;A0A338P713;J3QMR8;J3KMS4;F6TPQ6;A0A338P746|Dlg4	No	No	0.387058	0.0609548	A0A338P6E5;A0A338P6I6;Q62108-3;Q62108;Q62108-2;G3UZL5;A0A338P7H1;B1AR31;A0A338P6L4;A0A338P6H5;A0A338P713;J3QMR8;J3KMS4;F6TPQ6;A0A338P746	A0A338P6E5;A0A338P6I6;Q62108-3;Q62108;Q62108-2;G3UZL5	44;43;43;43;43;37;11;10;10;10;9;7;3;3;3	42	58.3	73.848	664	0	323.31	A0A338P6E5;A0A338P6I6;Q62108-3;Q62108;Q62108-2;G3UZL5;A0A338P7H1;B1AR31;A0A338P6L4;A0A338P6H5;A0A338P713;J3QMR8;J3KMS4;F6TPQ6;A0A338P746	A0A338P6E5	Disks large homolog 4	Dlg4	Dlg4	Dlg4	-0.0183848	-0.200535	-0.0461854	0.0123688	0.726785	0.000234996	0.331964	0.8031	Dlg4	Dlg4	Disks large homolog 4	A0A338P6E5	A0A338P6E5;A0A338P6I6;Q62108-3;Q62108;Q62108-2;G3UZL5;A0A338P7H1;B1AR31;A0A338P6L4;A0A338P6H5;A0A338P713;J3QMR8;J3KMS4;F6TPQ6;A0A338P746	A0A338P6E5;A0A338P6I6;Q62108-3;Q62108;Q62108-2;G3UZL5;A0A338P7H1;B1AR31;A0A338P6L4;A0A338P6H5;A0A338P713;J3QMR8;J3KMS4;F6TPQ6;A0A338P746|Dlg4	No	No	4.50136e-06	0.629775	A0A338P6E5;A0A338P6I6;Q62108-3;Q62108;Q62108-2;G3UZL5;A0A338P7H1;B1AR31;A0A338P6L4;A0A338P6H5;A0A338P713;J3QMR8;J3KMS4;F6TPQ6;A0A338P746	A0A338P6E5;A0A338P6I6;Q62108-3;Q62108;Q62108-2;G3UZL5	44;43;43;43;43;37;11;10;10;10;9;7;3;3;3	42	58.3	73.848	664	0	323.31
Q9D415;Q9D415-2;D3Z709;Q9D415-4;Q9D415-5;A0A3B2W7Z1;Q9D415-6|Dlgap1	No	No	0.00120905	0.00822458	Q9D415;Q9D415-2;D3Z709;Q9D415-4;Q9D415-5;A0A3B2W7Z1;Q9D415-6	Q9D415;Q9D415-2;D3Z709;Q9D415-4;Q9D415-5;A0A3B2W7Z1	47;46;42;41;31;30;22	41	37.4	110.37	992	0	323.31	Q9D415;Q9D415-2;D3Z709;Q9D415-4;Q9D415-5;A0A3B2W7Z1;Q9D415-6	Q9D415	Disks large-associated protein 1	Dlgap1	Dlgap1	Dlgap1	-0.100661	-0.242037	0.0804287	0.157951	0.0739544	3.66638e-05	0.178578	0.00793082	Dlgap1	Dlgap1	Disks large-associated protein 1	Q9D415	Q9D415;Q9D415-2;D3Z709;Q9D415-4;Q9D415-5;A0A3B2W7Z1;Q9D415-6	Q9D415;Q9D415-2;D3Z709;Q9D415-4;Q9D415-5;A0A3B2W7Z1;Q9D415-6|Dlgap1	No	No	3.90517e-07	3.97003e-05	Q9D415;Q9D415-2;D3Z709;Q9D415-4;Q9D415-5;A0A3B2W7Z1;Q9D415-6	Q9D415;Q9D415-2;D3Z709;Q9D415-4;Q9D415-5;A0A3B2W7Z1	47;46;42;41;31;30;22	41	37.4	110.37	992	0	323.31
Q0VF59;Q8BJ42;Q8BJ42-2|Dlgap2	No	No	0.000987914	0.0287145	Q0VF59;Q8BJ42;Q8BJ42-2	Q0VF59;Q8BJ42;Q8BJ42-2	53;53;52	53	44	119.27	1060	0	323.31	Q0VF59;Q8BJ42;Q8BJ42-2	Q0VF59	Disks large-associated protein 2	Dlgap2	Dlgap2	Dlgap2	-0.197292	-0.119095	0.119473	-0.0212265	0.0700713	0.0328397	0.252129	0.775821	Dlgap2	Dlgap2	Disks large-associated protein 2	Q0VF59	Q0VF59;Q8BJ42;Q8BJ42-2	Q0VF59;Q8BJ42;Q8BJ42-2|Dlgap2	No	No	0.0065908	0.587928	Q0VF59;Q8BJ42;Q8BJ42-2	Q0VF59;Q8BJ42;Q8BJ42-2	53;53;52	53	44	119.27	1060	0	323.31
B1AZP2-2;E9PUF2;F6YMR0;I1E4X0;H3BJD4;H3BJW9|Dlgap4	No	No	0.028002	0.903412	B1AZP2-2;E9PUF2;F6YMR0;I1E4X0;H3BJD4;H3BJW9	B1AZP2-2	42;11;9;5;4;1	37	31.3	107.55	989	0	323.31	B1AZP2-2;E9PUF2;F6YMR0;I1E4X0;H3BJD4;H3BJW9	B1AZP2-2	Disks large-associated protein 4	Dlgap4	Dlgap4	Dlgap4	-0.0959267	-0.178061	-0.00505373	0.00371034	0.281868	0.00127469	0.963058	0.959326	Dlgap4	Dlgap4	Disks large-associated protein 4	B1AZP2-2	B1AZP2-2;E9PUF2;F6YMR0;I1E4X0;H3BJD4;H3BJW9	B1AZP2-2;E9PUF2;F6YMR0;I1E4X0;H3BJD4;H3BJW9|Dlgap4	No	No	5.25278e-05	0.901218	B1AZP2-2;E9PUF2;F6YMR0;I1E4X0;H3BJD4;H3BJW9	B1AZP2-2	42;11;9;5;4;1	37	31.3	107.55	989	0	323.31
Q9WV69;Q9WV69-3;A0A2I3BS01|Dmtn	No	No	0.00102426	0.860674	Q9WV69;Q9WV69-3;A0A2I3BS01	Q9WV69;Q9WV69-3	25;22;1	25	60.5	45.468	405	0	323.31	Q9WV69;Q9WV69-3;A0A2I3BS01	Q9WV69	Dematin	Dmtn	Dmtn	Dmtn	-0.107632	-0.171146	-0.00464934	-0.0255944	0.0704825	0.00180696	0.946974	0.637488	Dmtn	Dmtn	Dematin	Q9WV69	Q9WV69;Q9WV69-3;A0A2I3BS01	Q9WV69;Q9WV69-3;A0A2I3BS01|Dmtn	No	No	9.17478e-05	0.412302	Q9WV69;Q9WV69-3;A0A2I3BS01	Q9WV69;Q9WV69-3	25;22;1	25	60.5	45.468	405	0	323.31
P63037;B1AXY1;B1AXX9;B1AXY0|Dnaja1	No	No	0.784328	0.142766	P63037;B1AXY1;B1AXX9;B1AXY0	P63037;B1AXY1;B1AXX9;B1AXY0	18;11;9;9	18	42.3	44.868	397	0	323.31	P63037;B1AXY1;B1AXX9;B1AXY0	P63037	DnaJ homolog subfamily A member 1	Dnaja1	Dnaja1	Dnaja1	-0.0101855	0.180565	0.0620855	-0.0447938	0.917719	0.00498768	0.465063	0.50598	Dnaja1	Dnaja1	DnaJ homolog subfamily A member 1	P63037	P63037;B1AXY1;B1AXX9;B1AXY0	P63037;B1AXY1;B1AXX9;B1AXY0|Dnaja1	No	No	0.000412636	0.266874	P63037;B1AXY1;B1AXX9;B1AXY0	P63037;B1AXY1;B1AXX9;B1AXY0	18;11;9;9	18	42.3	44.868	397	0	323.31
Q9QYJ0|Dnaja2	No	Yes	0.942373	0.58571	Q9QYJ0	Q9QYJ0	16	16	36.9	45.745	412	0	323.31	Q9QYJ0	Q9QYJ0	DnaJ homolog subfamily A member 2	Dnaja2	Dnaja2	Dnaja2	-0.0015584	0.0491196	-0.0127848	-0.01309	0.979789	0.0348664	0.818773	0.653396	Dnaja2	Dnaja2	DnaJ homolog subfamily A member 2	Q9QYJ0	Q9QYJ0	Q9QYJ0|Dnaja2	No	Yes	0.0071474	0.428296	Q9QYJ0	Q9QYJ0	16	16	36.9	45.745	412	0	323.31
																			Dnaja3		0.171589		-0.140522		0.0352674		0.155042	Dnaja3	Dnaja3	DnaJ homolog subfamily A member 3, mitochondrial	Q99M87-2	Q99M87-2	Q99M87-2|Dnaja3	Yes	Yes	0.00725424	0.0293462	Q99M87-2	Q99M87-2	14	1	6.4	49.486	453	0	12.305
Q9QYJ3;Q3TYL7|Dnajb1	No	No	0.492954	0.308222	Q9QYJ3;Q3TYL7	Q9QYJ3;Q3TYL7	16;9	16	38.2	38.167	340	0	38.017	Q9QYJ3;Q3TYL7	Q9QYJ3	DnaJ homolog subfamily B member 1	Dnajb1	Dnajb1	Dnajb1	0.0184951	0.111963	-0.0301171	-0.0265497	0.791223	0.00548387	0.632147	0.537433	Dnajb1	Dnajb1	DnaJ homolog subfamily B member 1	Q9QYJ3	Q9QYJ3;Q3TYL7	Q9QYJ3;Q3TYL7|Dnajb1	No	No	0.000493137	0.298042	Q9QYJ3;Q3TYL7	Q9QYJ3;Q3TYL7	16;9	16	38.2	38.167	340	0	38.017
Q99KV1;A0A338P778|Dnajb11	No	No	0.546323	0.372252	Q99KV1;A0A338P778	Q99KV1	13;5	13	38.3	40.555	358	0	89.829	Q99KV1;A0A338P778	Q99KV1	DnaJ homolog subfamily B member 11	Dnajb11	Dnajb11	Dnajb11	0.0183036	0.140435	-0.0295593	-0.0289189	0.816607	0.00142907	0.674783	0.481132	Dnajb11	Dnajb11	DnaJ homolog subfamily B member 11	Q99KV1	Q99KV1;A0A338P778	Q99KV1;A0A338P778|Dnajb11	No	No	6.0482e-05	0.243692	Q99KV1;A0A338P778	Q99KV1	13;5	13	38.3	40.555	358	0	89.829
Q9QYI4;Q8C4C9;D6RHR9|Dnajb12	No	No	0.623638	0.735146	Q9QYI4;Q8C4C9;D6RHR9	Q9QYI4;Q8C4C9	9;9;4	9	22.6	41.987	376	0	26.457	Q9QYI4;Q8C4C9;D6RHR9	Q9QYI4	DnaJ homolog subfamily B member 12	Dnajb12	Dnajb12	Dnajb12	-0.0114535	0.0769828	-0.00850187	-0.0373335	0.855186	0.0134517	0.894688	0.278625	Dnajb12	Dnajb12	DnaJ homolog subfamily B member 12	Q9QYI4	Q9QYI4;Q8C4C9;D6RHR9	Q9QYI4;Q8C4C9;D6RHR9|Dnajb12	No	No	0.00178745	0.0897127	Q9QYI4;Q8C4C9;D6RHR9	Q9QYI4;Q8C4C9	9;9;4	9	22.6	41.987	376	0	26.457
Q9QYI5;Q9QYI5-1;Q9QYI5-2;A0A087WR37;A0A087WPZ9;A0A087WP03|Dnajb2	No	No	0.601097	0.17951	Q9QYI5;Q9QYI5-1;Q9QYI5-2;A0A087WR37;A0A087WPZ9;A0A087WP03	Q9QYI5;Q9QYI5-1;Q9QYI5-2	12;8;6;4;3;1	11	29.6	35.593	324	0	231.79	Q9QYI5;Q9QYI5-1;Q9QYI5-2;A0A087WR37;A0A087WPZ9;A0A087WP03	Q9QYI5	DnaJ homolog subfamily B member 2	Dnajb2	Dnajb2	Dnajb2	0.0160011	-0.116816	-0.046119	-0.0269751	0.842667	0.00227784	0.507556	0.467751	Dnajb2	Dnajb2	DnaJ homolog subfamily B member 2	Q9QYI5	Q9QYI5;Q9QYI5-1;Q9QYI5-2;A0A087WR37;A0A087WPZ9;A0A087WP03	Q9QYI5;Q9QYI5-1;Q9QYI5-2;A0A087WR37;A0A087WPZ9;A0A087WP03|Dnajb2	No	No	0.000125685	0.232038	Q9QYI5;Q9QYI5-1;Q9QYI5-2;A0A087WR37;A0A087WPZ9;A0A087WP03	Q9QYI5;Q9QYI5-1;Q9QYI5-2	12;8;6;4;3;1	11	29.6	35.593	324	0	231.79
Q9D832|Dnajb4	No	Yes	0.000182425	0.443141	Q9D832	Q9D832	14	14	32	37.781	337	0	111	Q9D832	Q9D832	DnaJ homolog subfamily B member 4	Dnajb4	Dnajb4	Dnajb4	0.128419	0.0911574	-0.0196055	0.022292	0.0252765	0.0167227	0.728139	0.616969	Dnajb4	Dnajb4	DnaJ homolog subfamily B member 4	Q9D832	Q9D832	Q9D832|Dnajb4	No	Yes	0.00241539	0.387368	Q9D832	Q9D832	14	14	32	37.781	337	0	111
A2AG30;O89114|Dnajb5	No	No	5.80324e-05	0.865232	A2AG30;O89114	A2AG30;O89114	7;7	7	22	43.018	382	0	48.083	A2AG30;O89114	A2AG30	DnaJ homolog subfamily B member 5	Dnajb5	Dnajb5	Dnajb5	0.220103	0.655754	-0.00638892	-0.152866	0.0108049	1.11545e-05	0.948093	0.106782	Dnajb5	Dnajb5	DnaJ homolog subfamily B member 5	A2AG30	A2AG30;O89114	A2AG30;O89114|Dnajb5	No	No	6.81699e-08	0.0150134	A2AG30;O89114	A2AG30;O89114	7;7	7	22	43.018	382	0	48.083
Q91YW3|Dnajc3	No	Yes	0.853091	0.903156	Q91YW3	Q91YW3	15	15	34.1	57.463	504	0	25.209	Q91YW3	Q91YW3	DnaJ homolog subfamily C member 3	Dnajc3	Dnajc3	Dnajc3	0.00938077	0.119535	0.00665457	0.0474521	0.947384	0.00970571	0.963058	0.344148	Dnajc3	Dnajc3	DnaJ homolog subfamily C member 3	Q91YW3	Q91YW3	Q91YW3|Dnajc3	No	Yes	0.00110926	0.130658	Q91YW3	Q91YW3	15	15	34.1	57.463	504	0	25.209
Q9QYI3;F7BTP8;A2A5E1|Dnajc7	No	No	0.672393	0.333756	Q9QYI3;F7BTP8;A2A5E1	Q9QYI3	22;9;7	22	37	56.475	494	0	105.78	Q9QYI3;F7BTP8;A2A5E1	Q9QYI3	DnaJ homolog subfamily C member 7	Dnajc7	Dnajc7	Dnajc7	0.00856706	0.0843213	0.0215559	-0.0865156	0.876691	0.0128271	0.649205	0.0442254	Dnajc7	Dnajc7	DnaJ homolog subfamily C member 7	Q9QYI3	Q9QYI3;F7BTP8;A2A5E1	Q9QYI3;F7BTP8;A2A5E1|Dnajc7	No	No	0.0016619	0.00234546	Q9QYI3;F7BTP8;A2A5E1	Q9QYI3	22;9;7	22	37	56.475	494	0	105.78
Q6NZB0;A2ALF0;A2ALF3;F6TQL3;F7CXJ2;F6QIL6;E9PZT4;D3Z4I5|Dnajc8	No	No	0.782541	0.168968	Q6NZB0;A2ALF0;A2ALF3;F6TQL3;F7CXJ2;F6QIL6;E9PZT4;D3Z4I5	Q6NZB0;A2ALF0;A2ALF3;F6TQL3	15;14;14;9;4;3;1;1	15	41.9	29.812	253	0	24.485	Q6NZB0;A2ALF0;A2ALF3;F6TQL3;F7CXJ2;F6QIL6;E9PZT4;D3Z4I5	Q6NZB0	DnaJ homolog subfamily C member 8	Dnajc8	Dnajc8	Dnajc8	0.00775638	-0.0953387	-0.0437108	0.0359449	0.917407	0.0347056	0.496652	0.507985	Dnajc8	Dnajc8	DnaJ homolog subfamily C member 8	Q6NZB0	Q6NZB0;A2ALF0;A2ALF3;F6TQL3;F7CXJ2;F6QIL6;E9PZT4;D3Z4I5	Q6NZB0;A2ALF0;A2ALF3;F6TQL3;F7CXJ2;F6QIL6;E9PZT4;D3Z4I5|Dnajc8	No	No	0.00710837	0.269229	Q6NZB0;A2ALF0;A2ALF3;F6TQL3;F7CXJ2;F6QIL6;E9PZT4;D3Z4I5	Q6NZB0;A2ALF0;A2ALF3;F6TQL3	15;14;14;9;4;3;1;1	15	41.9	29.812	253	0	24.485
Q8BZ98;E9QLL2;Q8BZ98-2;F2Z460;E0CXZ8|Dnm3	No	No	0.896618	0.120836	Q8BZ98;E9QLL2;Q8BZ98-2;F2Z460;E0CXZ8	Q8BZ98;E9QLL2;Q8BZ98-2	58;57;56;17;17	48	47.7	97.189	863	0	323.31	Q8BZ98;E9QLL2;Q8BZ98-2;F2Z460;E0CXZ8	Q8BZ98	Dynamin-3	Dnm3	Dnm3	Dnm3	0.00299813	-0.113457	-0.0410754	-0.0620041	0.965314	0.0313732	0.433213	0.315177	Dnm3	Dnm3	Dynamin-3	Q8BZ98	Q8BZ98;E9QLL2;Q8BZ98-2;F2Z460;E0CXZ8	Q8BZ98;E9QLL2;Q8BZ98-2;F2Z460;E0CXZ8|Dnm3	No	No	0.00619028	0.112742	Q8BZ98;E9QLL2;Q8BZ98-2;F2Z460;E0CXZ8	Q8BZ98;E9QLL2;Q8BZ98-2	58;57;56;17;17	48	47.7	97.189	863	0	323.31
P59764;A0A1Y7VLY2|Dock4	No	No	0.752045	0.0126921	P59764;A0A1Y7VLY2	P59764;A0A1Y7VLY2	46;45	46	25.7	226.55	1978	0	323.31	P59764;A0A1Y7VLY2	P59764	Dedicator of cytokinesis protein 4	Dock4	Dock4	Dock4	0.0125998	0.0242017	0.125927	0.171082	0.906287	0.539368	0.196451	0.0113345	Dock4	Dock4	Dedicator of cytokinesis protein 4	P59764	P59764;A0A1Y7VLY2	P59764;A0A1Y7VLY2|Dock4	No	No	0.373047	0.000101757	P59764;A0A1Y7VLY2	P59764;A0A1Y7VLY2	46;45	46	25.7	226.55	1978	0	323.31
																			Dock8		-0.0458681		-0.199831		0.517541		0.0451523	Dock8	Dock8	Dedicator of cytokinesis protein 8	Q8C147	Q8C147;Q8C147-2	Q8C147;Q8C147-2|Dock8	No	No	0.347919	0.00249594	Q8C147;Q8C147-2	Q8C147;Q8C147-2	2;1	2	0.7	238.98	2100	1	-2
Q71B07|Dpy19l3	No	Yes	0.0290973	0.385007	Q71B07	Q71B07	3	3	4.1	82.989	716	0	7.1619	Q71B07	Q71B07	Probable C-mannosyltransferase DPY19L3	Dpy19l3	Dpy19l3	Dpy19l3	0.0894552	0.142438	0.034666	0.0290116	0.285134	0.0197983	0.684303	0.698196	Dpy19l3	Dpy19l3	Probable C-mannosyltransferase DPY19L3	Q71B07	Q71B07	Q71B07|Dpy19l3	No	Yes	0.00309442	0.485458	Q71B07	Q71B07	3	3	4.1	82.989	716	0	7.1619
Q3TMU8;A0A0R4J1N0;O35098;O35098-2;D3Z360|Dpysl4	No	No	0.540673	0.0875464	Q3TMU8;A0A0R4J1N0;O35098;O35098-2;D3Z360	Q3TMU8;A0A0R4J1N0;O35098;O35098-2	28;28;28;28;4	26	54.9	61.927	572	0	323.31	Q3TMU8;A0A0R4J1N0;O35098;O35098-2;D3Z360	Q3TMU8	Dihydropyrimidinase-related protein 4	Dpysl4	Dpysl4	Dpysl4	-0.0104069	-0.0781989	-0.0334959	0.00518491	0.813013	0.0376881	0.382686	0.930597	Dpysl4	Dpysl4	Dihydropyrimidinase-related protein 4	Q3TMU8	Q3TMU8;A0A0R4J1N0;O35098;O35098-2;D3Z360	Q3TMU8;A0A0R4J1N0;O35098;O35098-2;D3Z360|Dpysl4	No	No	0.007943	0.844327	Q3TMU8;A0A0R4J1N0;O35098;O35098-2;D3Z360	Q3TMU8;A0A0R4J1N0;O35098;O35098-2	28;28;28;28;4	26	54.9	61.927	572	0	323.31
Q9EQF6;Q3SYJ1|Dpysl5	No	No	0.0258261	0.056017	Q9EQF6;Q3SYJ1	Q9EQF6	26;3	26	48.6	61.516	564	0	323.31	Q9EQF6;Q3SYJ1	Q9EQF6	Dihydropyrimidinase-related protein 5	Dpysl5	Dpysl5	Dpysl5	-0.0550535	-0.104437	-0.0492313	0.0182012	0.27429	0.0248913	0.320499	0.763346	Dpysl5	Dpysl5	Dihydropyrimidinase-related protein 5	Q9EQF6	Q9EQF6;Q3SYJ1	Q9EQF6;Q3SYJ1|Dpysl5	No	No	0.00434461	0.57021	Q9EQF6;Q3SYJ1	Q9EQF6	26;3	26	48.6	61.516	564	0	323.31
Q4VA61;E9QPR7;A0A3B2W3U6|Dscaml1;Dscam	No	No	5.24013e-05	0.0158309	Q4VA61;E9QPR7;A0A3B2W3U6	Q4VA61;E9QPR7	5;5;1	5	1.9	224.24	2053	1	-2	Q4VA61;E9QPR7;A0A3B2W3U6	Q4VA61	Down syndrome cell adhesion molecule-like protein 1 homolog	Dscaml1;Dscam	Dscaml1	Dscaml1	-0.186853	0.210543	0.088584	-0.119677	0.0105082	0.00548387	0.216359	0.139025	Dscaml1	Dscaml1;Dscam	Down syndrome cell adhesion molecule-like protein 1 homolog	Q4VA61	Q4VA61;E9QPR7;A0A3B2W3U6	Q4VA61;E9QPR7;A0A3B2W3U6|Dscaml1;Dscam	No	No	0.000488085	0.024523	Q4VA61;E9QPR7;A0A3B2W3U6	Q4VA61;E9QPR7	5;5;1	5	1.9	224.24	2053	1	-2
E9Q557;E9PZW0|Dsp	No	No	7.49513e-09	0.000206779	E9Q557;E9PZW0	E9Q557;E9PZW0	10;6	10	4	332.91	2883	0	4.8338	E9Q557;E9PZW0	E9Q557	Desmoplakin	Dsp	Dsp	Dsp	-0.627884	-0.279774	0.226906	0.235449	1.48853e-05	0.00105745	0.0578376	0.0171386	Dsp	Dsp	Desmoplakin	E9Q557	E9Q557;E9PZW0	E9Q557;E9PZW0|Dsp	No	No	3.73187e-05	0.000290994	E9Q557;E9PZW0	E9Q557;E9PZW0	10;6	10	4	332.91	2883	0	4.8338
A0A1Y7VL34;Q9D2N4;A0A1Y7VJN9;Q9D2N4-4;Q9D2N4-3;Q9D2N4-6;Q9D2N4-5;A0A1Y7VK79|Dtna	No	No	0.0461057	0.700068	A0A1Y7VL34;Q9D2N4;A0A1Y7VJN9;Q9D2N4-4;Q9D2N4-3;Q9D2N4-6;Q9D2N4-5;A0A1Y7VK79	A0A1Y7VL34;Q9D2N4;A0A1Y7VJN9;Q9D2N4-4;Q9D2N4-3	22;22;15;15;15;6;6;1	22	32	84.065	746	0	323.31	A0A1Y7VL34;Q9D2N4;A0A1Y7VJN9;Q9D2N4-4;Q9D2N4-3;Q9D2N4-6;Q9D2N4-5;A0A1Y7VK79	A0A1Y7VL34	Dystrobrevin alpha	Dtna	Dtna	Dtna	0.0437869	-0.0834791	-0.00827975	0.0496996	0.340394	0.00793703	0.877953	0.149004	Dtna	Dtna	Dystrobrevin alpha	A0A1Y7VL34	A0A1Y7VL34;Q9D2N4;A0A1Y7VJN9;Q9D2N4-4;Q9D2N4-3;Q9D2N4-6;Q9D2N4-5;A0A1Y7VK79	A0A1Y7VL34;Q9D2N4;A0A1Y7VJN9;Q9D2N4-4;Q9D2N4-3;Q9D2N4-6;Q9D2N4-5;A0A1Y7VK79|Dtna	No	No	0.000820451	0.0273187	A0A1Y7VL34;Q9D2N4;A0A1Y7VJN9;Q9D2N4-4;Q9D2N4-3;Q9D2N4-6;Q9D2N4-5;A0A1Y7VK79	A0A1Y7VL34;Q9D2N4;A0A1Y7VJN9;Q9D2N4-4;Q9D2N4-3	22;22;15;15;15;6;6;1	22	32	84.065	746	0	323.31
E9Q3J1;D3YV13;Q80V91|Dtx3	No	No	0.628561	0.916978	E9Q3J1;D3YV13;Q80V91	E9Q3J1;D3YV13;Q80V91	4;4;4	4	19	42.948	395	0	46.825	E9Q3J1;D3YV13;Q80V91	E9Q3J1	Probable E3 ubiquitin-protein ligase DTX3	Dtx3	Dtx3	Dtx3	0.0124213	-0.0901039	-0.00287503	0.0326115	0.858809	0.0187426	0.968337	0.455434	Dtx3	Dtx3	Probable E3 ubiquitin-protein ligase DTX3	E9Q3J1	E9Q3J1;D3YV13;Q80V91	E9Q3J1;D3YV13;Q80V91|Dtx3	No	No	0.00282024	0.220452	E9Q3J1;D3YV13;Q80V91	E9Q3J1;D3YV13;Q80V91	4;4;4	4	19	42.948	395	0	46.825
H3BKL8;B1AQF4;Q9D7X3;Q3V2Y9;H3BKD1|Dusp3	No	No	0.494491	0.861364	H3BKL8;B1AQF4;Q9D7X3;Q3V2Y9;H3BKD1	H3BKL8;B1AQF4;Q9D7X3;Q3V2Y9	4;4;4;2;1	4	39.3	16.013	145	0	323.31	H3BKL8;B1AQF4;Q9D7X3;Q3V2Y9;H3BKD1	H3BKL8	Dual specificity protein phosphatase 3	Dusp3	Dusp3	Dusp3	-0.0201214	-0.0678704	0.00549547	0.0228263	0.791652	0.0336154	0.94704	0.556632	Dusp3	Dusp3	Dual specificity protein phosphatase 3	H3BKL8	H3BKL8;B1AQF4;Q9D7X3;Q3V2Y9;H3BKD1	H3BKL8;B1AQF4;Q9D7X3;Q3V2Y9;H3BKD1|Dusp3	No	No	0.00682094	0.318096	H3BKL8;B1AQF4;Q9D7X3;Q3V2Y9;H3BKD1	H3BKL8;B1AQF4;Q9D7X3;Q3V2Y9	4;4;4;2;1	4	39.3	16.013	145	0	323.31
Q6PDL0;A0A1D5RM94|Dync1li2	No	No	0.00845585	0.00027916	Q6PDL0;A0A1D5RM94	Q6PDL0;A0A1D5RM94	21;19	21	43.9	54.218	492	0	323.31	Q6PDL0;A0A1D5RM94	Q6PDL0	Cytoplasmic dynein 1 light intermediate chain 2	Dync1li2	Dync1li2	Dync1li2	0.0604906	-0.0618911	-0.107981	-0.051735	0.176015	0.0132512	0.0645673	0.0834263	Dync1li2	Dync1li2	Cytoplasmic dynein 1 light intermediate chain 2	Q6PDL0	Q6PDL0;A0A1D5RM94	Q6PDL0;A0A1D5RM94|Dync1li2	No	No	0.00174693	0.00853921	Q6PDL0;A0A1D5RM94	Q6PDL0;A0A1D5RM94	21;19	21	43.9	54.218	492	0	323.31
P63168;Q80ZS7|Dynll1;BC048507	No	No	0.398811	0.750327	P63168;Q80ZS7	P63168;Q80ZS7	4;2	4	46.1	10.366	89	0	11.653	P63168;Q80ZS7	P63168	Dynein light chain 1, cytoplasmic	Dynll1;BC048507	Dynll1	Dynll1	-0.0515606	0.0306849	0.020685	-0.158496	0.737107	0.392937	0.901137	0.0113345	Dynll1	Dynll1;BC048507	Dynein light chain 1, cytoplasmic	P63168	P63168;Q80ZS7	P63168;Q80ZS7|Dynll1;BC048507	No	No	0.23425	0.000109287	P63168;Q80ZS7	P63168;Q80ZS7	4;2	4	46.1	10.366	89	0	11.653
A0A338P7B7;P51807|Dynlt1a;Dynlt1	No	No	0.0098364	0.0313362	A0A338P7B7;P51807	A0A338P7B7;P51807	1;1	1	14.3	12.242	112	0	14.261	A0A338P7B7;P51807	A0A338P7B7	Dynein light chain Tctex-type 1	Dynlt1a;Dynlt1	Dynlt1a	Dynlt1a	-0.124033	0.0974174	0.105745	-0.0623847	0.183339	0.0431089	0.260521	0.277734	Dynlt1a	Dynlt1a;Dynlt1	Dynein light chain Tctex-type 1	A0A338P7B7	A0A338P7B7;P51807	A0A338P7B7;P51807|Dynlt1a;Dynlt1	No	No	0.00969517	0.0891347	A0A338P7B7;P51807	A0A338P7B7;P51807	1;1	1	14.3	12.242	112	0	14.261
E9Q4Z6;Q8C008|Dzank1	No	No	0.725984	0.0108042	E9Q4Z6;Q8C008	E9Q4Z6;Q8C008	11;11	11	17.6	85.152	779	0	68.791	E9Q4Z6;Q8C008	E9Q4Z6	Double zinc ribbon and ankyrin repeat-containing protein 1	Dzank1	Dzank1	Dzank1	-0.00839397	-0.313989	-0.0779091	-0.00170879	0.897861	0.000947836	0.196135	0.990127	Dzank1	Dzank1	Double zinc ribbon and ankyrin repeat-containing protein 1	E9Q4Z6	E9Q4Z6;Q8C008	E9Q4Z6;Q8C008|Dzank1	No	No	3.16815e-05	0.972562	E9Q4Z6;Q8C008	E9Q4Z6;Q8C008	11;11	11	17.6	85.152	779	0	68.791
Q8K2D3;D3YYS4|Edc3	No	No	0.201071	0.00519853	Q8K2D3;D3YYS4	Q8K2D3	11;1	11	18.3	55.957	508	0	64.293	Q8K2D3;D3YYS4	Q8K2D3	Enhancer of mRNA-decapping protein 3	Edc3	Edc3	Edc3	0.0311402	-0.0900552	-0.0867037	0.0666418	0.575398	0.0257841	0.169079	0.162584	Edc3	Edc3	Enhancer of mRNA-decapping protein 3	Q8K2D3	Q8K2D3;D3YYS4	Q8K2D3;D3YYS4|Edc3	No	No	0.00458904	0.0325351	Q8K2D3;D3YYS4	Q8K2D3	11;1	11	18.3	55.957	508	0	64.293
A0A0R4J1Q0;G5E896;Q3UJB9-2;Q3UJB9;D6RE33;F6ZJ27;F6V5I7|Edc4	No	No	0.815239	0.242078	A0A0R4J1Q0;G5E896;Q3UJB9-2;Q3UJB9;D6RE33;F6ZJ27;F6V5I7	A0A0R4J1Q0;G5E896;Q3UJB9-2;Q3UJB9;D6RE33	18;18;18;18;17;3;1	18	18.3	150.65	1390	0	104.83	A0A0R4J1Q0;G5E896;Q3UJB9-2;Q3UJB9;D6RE33;F6ZJ27;F6V5I7	A0A0R4J1Q0	Enhancer of mRNA-decapping protein 4	Edc4	Edc4	Edc4	0.00578731	0.0976741	0.0323447	0.0221777	0.931945	0.0157319	0.574864	0.640711	Edc4	Edc4	Enhancer of mRNA-decapping protein 4	A0A0R4J1Q0	A0A0R4J1Q0;G5E896;Q3UJB9-2;Q3UJB9;D6RE33;F6ZJ27;F6V5I7	A0A0R4J1Q0;G5E896;Q3UJB9-2;Q3UJB9;D6RE33;F6ZJ27;F6V5I7|Edc4	No	No	0.0022168	0.415173	A0A0R4J1Q0;G5E896;Q3UJB9-2;Q3UJB9;D6RE33;F6ZJ27;F6V5I7	A0A0R4J1Q0;G5E896;Q3UJB9-2;Q3UJB9;D6RE33	18;18;18;18;17;3;1	18	18.3	150.65	1390	0	104.83
Q9JMG1|Edf1	No	Yes	1.40136e-05	0.526748	Q9JMG1	Q9JMG1	14	14	60.8	16.369	148	0	38.339	Q9JMG1	Q9JMG1	Endothelial differentiation-related factor 1	Edf1	Edf1	Edf1	-0.273567	-0.0305401	0.0254197	-0.000220092	0.0046385	0.696175	0.787923	0.998639	Edf1	Edf1	Endothelial differentiation-related factor 1	Q9JMG1	Q9JMG1	Q9JMG1|Edf1	No	Yes	0.55091	0.996796	Q9JMG1	Q9JMG1	14	14	60.8	16.369	148	0	38.339
O35474;Q8C4U8;Q8C8K0|Edil3	No	No	0.449561	0.091676	O35474;Q8C4U8;Q8C8K0	O35474;Q8C4U8	7;7;2	7	15.2	53.711	480	0	20.015	O35474;Q8C4U8;Q8C8K0	O35474	EGF-like repeat and discoidin I-like domain-containing protein 3	Edil3	Edil3	Edil3	0.0286221	0.183254	0.0730793	0.00538127	0.766216	0.00235736	0.389868	0.946959	Edil3	Edil3	EGF-like repeat and discoidin I-like domain-containing protein 3	O35474	O35474;Q8C4U8;Q8C8K0	O35474;Q8C4U8;Q8C8K0|Edil3	No	No	0.000132954	0.875693	O35474;Q8C4U8;Q8C8K0	O35474;Q8C4U8	7;7;2	7	15.2	53.711	480	0	20.015
P10126;D3YZ68;D3Z3I8|Eef1a1	No	No	0.753387	0.494922	P10126;D3YZ68;D3Z3I8	P10126	26;12;11	26	51.1	50.113	462	0	323.31	P10126;D3YZ68;D3Z3I8	P10126	Elongation factor 1-alpha 1	Eef1a1	Eef1a1	Eef1a1	-0.0141411	0.223053	-0.0334863	-0.0250407	0.906564	0.000141805	0.769305	0.588184	Eef1a1	Eef1a1	Elongation factor 1-alpha 1	P10126	P10126;D3YZ68;D3Z3I8	P10126;D3YZ68;D3Z3I8|Eef1a1	No	No	2.45131e-06	0.356353	P10126;D3YZ68;D3Z3I8	P10126	26;12;11	26	51.1	50.113	462	0	323.31
O70251;A0A087WS46;G3UX43;G3UZ47;M0QWK5;M0QWH8|Eef1b;Eef1b2	No	No	0.158272	0.634171	O70251;A0A087WS46;G3UX43;G3UZ47;M0QWK5;M0QWH8	O70251;A0A087WS46	11;9;2;2;1;1	10	49.8	24.693	225	0	323.31	O70251;A0A087WS46;G3UX43;G3UZ47;M0QWK5;M0QWH8	O70251	Elongation factor 1-beta	Eef1b;Eef1b2	Eef1b	Eef1b	-0.0603998	0.152837	0.0210432	0.00720357	0.529172	0.0305261	0.84471	0.950342	Eef1b	Eef1b;Eef1b2	Elongation factor 1-beta	O70251	O70251;A0A087WS46;G3UX43;G3UZ47;M0QWK5;M0QWH8	O70251;A0A087WS46;G3UX43;G3UZ47;M0QWK5;M0QWH8|Eef1b;Eef1b2	No	No	0.00595918	0.883302	O70251;A0A087WS46;G3UX43;G3UZ47;M0QWK5;M0QWH8	O70251;A0A087WS46	11;9;2;2;1;1	10	49.8	24.693	225	0	323.31
Q9D1M4|Eef1e1	No	Yes	0.913753	0.225983	Q9D1M4	Q9D1M4	8	8	38.5	19.859	174	0	19.434	Q9D1M4	Q9D1M4	Eukaryotic translation elongation factor 1 epsilon-1	Eef1e1	Eef1e1	Eef1e1	-0.00456061	0.109159	0.0571204	-0.0501294	0.971994	0.00870999	0.560768	0.262295	Eef1e1	Eef1e1	Eukaryotic translation elongation factor 1 epsilon-1	Q9D1M4	Q9D1M4	Q9D1M4|Eef1e1	No	Yes	0.00094902	0.0799493	Q9D1M4	Q9D1M4	8	8	38.5	19.859	174	0	19.434
P58252;A0A0N4SV29;Q80V62-2;Q80V62|Eef2;Fancd2	No	No	0.921554	0.833363	P58252;A0A0N4SV29;Q80V62-2;Q80V62	P58252	42;1;1;1	42	37.8	95.313	858	0	323.31	P58252;A0A0N4SV29;Q80V62-2;Q80V62	P58252	Elongation factor 2	Eef2;Fancd2	Eef2	Eef2	0.00302206	0.177771	0.0069798	-0.0034353	0.974347	0.000281869	0.93984	0.949249	Eef2	Eef2;Fancd2	Elongation factor 2	P58252	P58252;A0A0N4SV29;Q80V62-2;Q80V62	P58252;A0A0N4SV29;Q80V62-2;Q80V62|Eef2;Fancd2	No	No	5.56158e-06	0.882054	P58252;A0A0N4SV29;Q80V62-2;Q80V62	P58252	42;1;1;1	42	37.8	95.313	858	0	323.31
Q01279;Q9WVF5|Egfr	No	No	0.484577	0.432273	Q01279;Q9WVF5	Q01279	9;3	9	10	134.85	1210	0	44.991	Q01279;Q9WVF5	Q01279	Epidermal growth factor receptor	Egfr	Egfr	Egfr	-0.0193283	-0.191078	-0.0235316	0.0137968	0.789475	0.000197143	0.720427	0.758359	Egfr	Egfr	Epidermal growth factor receptor	Q01279	Q01279;Q9WVF5	Q01279;Q9WVF5|Egfr	No	No	3.56191e-06	0.563704	Q01279;Q9WVF5	Q01279	9;3	9	10	134.85	1210	0	44.991
Q8BH64|Ehd2	No	Yes	0.0617022	0.200821	Q8BH64	Q8BH64	12	9	19.9	61.174	543	0	13.944	Q8BH64	Q8BH64	EH domain-containing protein 2	Ehd2	Ehd2	Ehd2	0.143866	0.0398097	-0.101405	0.118913	0.374108	0.289854	0.532483	0.0365814	Ehd2	Ehd2	EH domain-containing protein 2	Q8BH64	Q8BH64	Q8BH64|Ehd2	No	Yes	0.151835	0.00149841	Q8BH64	Q8BH64	12	9	19.9	61.174	543	0	13.944
P48024;A0A1L1SSA3;J3QPZ8;Q9CXU9|Eif1;Eif1b	No	No	0.127703	0.359834	P48024;A0A1L1SSA3;J3QPZ8;Q9CXU9	P48024;A0A1L1SSA3;J3QPZ8;Q9CXU9	2;1;1;1	2	29.2	12.746	113	0	16.894	P48024;A0A1L1SSA3;J3QPZ8;Q9CXU9	P48024	Eukaryotic translation initiation factor 1;Eukaryotic translation initiation factor 1b	Eif1;Eif1b	Eif1	Eif1	0.0611718	0.10718	0.0382477	-0.0449532	0.48586	0.0387663	0.67175	0.470445	Eif1	Eif1;Eif1b	Eukaryotic translation initiation factor 1;Eukaryotic translation initiation factor 1b	P48024	P48024;A0A1L1SSA3;J3QPZ8;Q9CXU9	P48024;A0A1L1SSA3;J3QPZ8;Q9CXU9|Eif1;Eif1b	No	No	0.00831324	0.234196	P48024;A0A1L1SSA3;J3QPZ8;Q9CXU9	P48024;A0A1L1SSA3;J3QPZ8;Q9CXU9	2;1;1;1	2	29.2	12.746	113	0	16.894
Q99LC8;D3Z151;D3YZ05|Eif2b1	No	No	0.326879	0.672734	Q99LC8;D3Z151;D3YZ05	Q99LC8;D3Z151;D3YZ05	6;4;3	6	17.4	33.816	305	0	9.1106	Q99LC8;D3Z151;D3YZ05	Q99LC8	Translation initiation factor eIF-2B subunit alpha	Eif2b1	Eif2b1	Eif2b1	0.0253685	0.0673274	0.0115758	0.0510912	0.685273	0.0205673	0.86513	0.134228	Eif2b1	Eif2b1	Translation initiation factor eIF-2B subunit alpha	Q99LC8	Q99LC8;D3Z151;D3YZ05	Q99LC8;D3Z151;D3YZ05|Eif2b1	No	No	0.00326089	0.0227581	Q99LC8;D3Z151;D3YZ05	Q99LC8;D3Z151;D3YZ05	6;4;3	6	17.4	33.816	305	0	9.1106
Q99LD9;D3Z487;D3Z7J6|Eif2b2	No	No	0.0372667	0.010664	Q99LD9;D3Z487;D3Z7J6	Q99LD9;D3Z487	5;3;2	5	18.2	38.897	351	0	8.781	Q99LD9;D3Z487;D3Z7J6	Q99LD9	Translation initiation factor eIF-2B subunit beta	Eif2b2	Eif2b2	Eif2b2	-0.0741658	0.144844	0.104172	-0.0906792	0.308434	0.0100738	0.196098	0.149024	Eif2b2	Eif2b2	Translation initiation factor eIF-2B subunit beta	Q99LD9	Q99LD9;D3Z487;D3Z7J6	Q99LD9;D3Z487;D3Z7J6|Eif2b2	No	No	0.00118029	0.0273932	Q99LD9;D3Z487;D3Z7J6	Q99LD9;D3Z487	5;3;2	5	18.2	38.897	351	0	8.781
Q6ZWX6|Eif2s1	No	Yes	0.851664	0.264077	Q6ZWX6	Q6ZWX6	22	22	57.1	36.108	315	0	165.92	Q6ZWX6	Q6ZWX6	Eukaryotic translation initiation factor 2 subunit 1	Eif2s1	Eif2s1	Eif2s1	0.004032	0.0671106	-0.0268141	0.0125392	0.947129	0.0392587	0.592831	0.775588	Eif2s1	Eif2s1	Eukaryotic translation initiation factor 2 subunit 1	Q6ZWX6	Q6ZWX6	Q6ZWX6|Eif2s1	No	Yes	0.00847281	0.586803	Q6ZWX6	Q6ZWX6	22	22	57.1	36.108	315	0	165.92
Q99L45;E0CXJ3|Eif2s2	No	No	0.237673	0.148981	Q99L45;E0CXJ3	Q99L45	24;7	24	61.9	38.092	331	0	323.31	Q99L45;E0CXJ3	Q99L45	Eukaryotic translation initiation factor 2 subunit 2	Eif2s2	Eif2s2	Eif2s2	-0.0268871	0.0662282	-0.0361226	-0.00698577	0.611628	0.0222764	0.472912	0.862763	Eif2s2	Eif2s2	Eukaryotic translation initiation factor 2 subunit 2	Q99L45	Q99L45;E0CXJ3	Q99L45;E0CXJ3|Eif2s2	No	No	0.00366411	0.722628	Q99L45;E0CXJ3	Q99L45	24;7	24	61.9	38.092	331	0	323.31
Q9Z0N1;A2AAW9|Eif2s3x	No	No	0.529672	0.964212	Q9Z0N1;A2AAW9	Q9Z0N1;A2AAW9	14;11	14	30.3	51.065	472	0	40.448	Q9Z0N1;A2AAW9	Q9Z0N1	Eukaryotic translation initiation factor 2 subunit 3, X-linked	Eif2s3x	Eif2s3x	Eif2s3x	0.0140203	0.0895773	0.00107055	0.0296336	0.808139	0.0125316	0.987382	0.458009	Eif2s3x	Eif2s3x	Eukaryotic translation initiation factor 2 subunit 3, X-linked	Q9Z0N1	Q9Z0N1;A2AAW9	Q9Z0N1;A2AAW9|Eif2s3x	No	No	0.00161487	0.223047	Q9Z0N1;A2AAW9	Q9Z0N1;A2AAW9	14;11	14	30.3	51.065	472	0	40.448
P23116;A0A494B9I0|Eif3a	No	No	0.272971	0.90895	P23116;A0A494B9I0	P23116	80;10	80	46.9	161.93	1344	0	270.64	P23116;A0A494B9I0	P23116	Eukaryotic translation initiation factor 3 subunit A	Eif3a	Eif3a	Eif3a	0.0205218	0.0631126	0.00224444	0.0100745	0.638671	0.0250849	0.965162	0.786124	Eif3a	Eif3a	Eukaryotic translation initiation factor 3 subunit A	P23116	P23116;A0A494B9I0	P23116;A0A494B9I0|Eif3a	No	No	0.00440653	0.603414	P23116;A0A494B9I0	P23116	80;10	80	46.9	161.93	1344	0	270.64
Q8JZQ9;A0A0G2JG48|Eif3b	No	No	0.130611	0.793416	Q8JZQ9;A0A0G2JG48	Q8JZQ9	25;1	25	37.7	91.369	803	0	323.31	Q8JZQ9;A0A0G2JG48	Q8JZQ9	Eukaryotic translation initiation factor 3 subunit B	Eif3b	Eif3b	Eif3b	0.0352476	0.0908689	-0.00623527	0.00899802	0.489894	0.00808826	0.921482	0.837063	Eif3b	Eif3b	Eukaryotic translation initiation factor 3 subunit B	Q8JZQ9	Q8JZQ9;A0A0G2JG48	Q8JZQ9;A0A0G2JG48|Eif3b	No	No	0.000847258	0.679356	Q8JZQ9;A0A0G2JG48	Q8JZQ9	25;1	25	37.7	91.369	803	0	323.31
Q8R1B4;M0QWV3;A0A0U1RPR0|Eif3c	No	No	0.034954	0.197825	Q8R1B4;M0QWV3;A0A0U1RPR0	Q8R1B4	33;8;2	33	29.6	105.53	911	0	323.31	Q8R1B4;M0QWV3;A0A0U1RPR0	Q8R1B4	Eukaryotic translation initiation factor 3 subunit C	Eif3c	Eif3c	Eif3c	0.049794	0.0698077	-0.0305394	0.034373	0.301411	0.0114504	0.527805	0.256681	Eif3c	Eif3c	Eukaryotic translation initiation factor 3 subunit C	Q8R1B4	Q8R1B4;M0QWV3;A0A0U1RPR0	Q8R1B4;M0QWV3;A0A0U1RPR0|Eif3c	No	No	0.00143555	0.0771343	Q8R1B4;M0QWV3;A0A0U1RPR0	Q8R1B4	33;8;2	33	29.6	105.53	911	0	323.31
P60229|Eif3e	No	Yes	0.56868	0.710637	P60229	P60229	18	18	39.8	52.22	445	0	201.02	P60229	P60229	Eukaryotic translation initiation factor 3 subunit E	Eif3e	Eif3e	Eif3e	0.0116772	0.0690315	-0.00817122	-0.00953987	0.824074	0.0153033	0.883366	0.791559	Eif3e	Eif3e	Eukaryotic translation initiation factor 3 subunit E	P60229	P60229	P60229|Eif3e	No	Yes	0.00212701	0.61409	P60229	P60229	18	18	39.8	52.22	445	0	201.02
Q9DCH4|Eif3f	No	Yes	0.011396	0.277076	Q9DCH4	Q9DCH4	9	9	27.1	37.984	361	0	175.13	Q9DCH4	Q9DCH4	Eukaryotic translation initiation factor 3 subunit F	Eif3f	Eif3f	Eif3f	0.0737912	0.131477	-0.0298356	-0.0235865	0.196018	0.000506599	0.603437	0.458386	Eif3f	Eif3f	Eukaryotic translation initiation factor 3 subunit F	Q9DCH4	Q9DCH4	Q9DCH4|Eif3f	No	Yes	1.21187e-05	0.22339	Q9DCH4	Q9DCH4	9	9	27.1	37.984	361	0	175.13
Q9QZD9;A2AE03|Eif3i	No	No	0.71778	0.758273	Q9QZD9;A2AE03	Q9QZD9	12;4	12	45.8	36.46	325	0	112.62	Q9QZD9;A2AE03	Q9QZD9	Eukaryotic translation initiation factor 3 subunit I	Eif3i	Eif3i	Eif3i	-0.00887136	0.115886	-0.00815175	-0.0404088	0.894581	0.00449201	0.905914	0.329585	Eif3i	Eif3i	Eukaryotic translation initiation factor 3 subunit I	Q9QZD9	Q9QZD9;A2AE03	Q9QZD9;A2AE03|Eif3i	No	No	0.000350608	0.121889	Q9QZD9;A2AE03	Q9QZD9	12;4	12	45.8	36.46	325	0	112.62
A0A140LJ59;Q9DBZ5|Eif3k	No	No	0.913347	0.0659286	A0A140LJ59;Q9DBZ5	A0A140LJ59;Q9DBZ5	4;4	4	67.9	6.088	53	0	149.83	A0A140LJ59;Q9DBZ5	A0A140LJ59	Eukaryotic translation initiation factor 3 subunit K	Eif3k	Eif3k	Eif3k	0.00243377	0.132688	-0.0484145	-0.0459042	0.971736	0.00359917	0.343856	0.311695	Eif3k	Eif3k	Eukaryotic translation initiation factor 3 subunit K	A0A140LJ59	A0A140LJ59;Q9DBZ5	A0A140LJ59;Q9DBZ5|Eif3k	No	No	0.000250754	0.110538	A0A140LJ59;Q9DBZ5	A0A140LJ59;Q9DBZ5	4;4	4	67.9	6.088	53	0	149.83
Q8QZY1;A0A2R8VH97|Eif3l	No	No	0.129341	0.943099	Q8QZY1;A0A2R8VH97	Q8QZY1	22;3	22	43.6	66.612	564	0	323.31	Q8QZY1;A0A2R8VH97	Q8QZY1	Eukaryotic translation initiation factor 3 subunit L	Eif3l	Eif3l	Eif3l	0.0326191	0.0620936	-0.00156443	0.0238952	0.488038	0.0133519	0.980573	0.390815	Eif3l	Eif3l	Eukaryotic translation initiation factor 3 subunit L	Q8QZY1	Q8QZY1;A0A2R8VH97	Q8QZY1;A0A2R8VH97|Eif3l	No	No	0.00176959	0.166644	Q8QZY1;A0A2R8VH97	Q8QZY1	22;3	22	43.6	66.612	564	0	323.31
P60843|Eif4a1	No	Yes	0.734441	0.752889	P60843	P60843	24	7	23.2	46.153	406	0	65.033	P60843	P60843	Eukaryotic initiation factor 4A-I	Eif4a1	Eif4a1	Eif4a1	0.00851378	0.229887	0.00853132	0.00906675	0.901967	2.36792e-05	0.901822	0.831688	Eif4a1	Eif4a1	Eukaryotic initiation factor 4A-I	P60843	P60843	P60843|Eif4a1	No	Yes	2.06066e-07	0.669039	P60843	P60843	24	7	23.2	46.153	406	0	65.033
Q91VC3;A0A0N4SVP8;E9PV04;A2AFK7;A0A0N4SVM5|Eif4a3;Eif4a3l2;Eif4a3l1	No	No	0.998409	0.816152	Q91VC3;A0A0N4SVP8;E9PV04;A2AFK7;A0A0N4SVM5	Q91VC3;A0A0N4SVP8;E9PV04;A2AFK7;A0A0N4SVM5	20;18;17;16;10	15	29.2	46.839	411	0	79.783	Q91VC3;A0A0N4SVP8;E9PV04;A2AFK7;A0A0N4SVM5	Q91VC3	Eukaryotic initiation factor 4A-III;Eukaryotic initiation factor 4A-III, N-terminally processed	Eif4a3;Eif4a3l2;Eif4a3l1	Eif4a3	Eif4a3	-4.64849e-05	0.0709555	0.00586227	-0.000681667	0.999415	0.0233104	0.932969	0.990127	Eif4a3	Eif4a3;Eif4a3l2;Eif4a3l1	Eukaryotic initiation factor 4A-III;Eukaryotic initiation factor 4A-III, N-terminally processed	Q91VC3	Q91VC3;A0A0N4SVP8;E9PV04;A2AFK7;A0A0N4SVM5	Q91VC3;A0A0N4SVP8;E9PV04;A2AFK7;A0A0N4SVM5|Eif4a3;Eif4a3l2;Eif4a3l1	No	No	0.00390745	0.974394	Q91VC3;A0A0N4SVP8;E9PV04;A2AFK7;A0A0N4SVM5	Q91VC3;A0A0N4SVP8;E9PV04;A2AFK7;A0A0N4SVM5	20;18;17;16;10	15	29.2	46.839	411	0	79.783
P70445|Eif4ebp2	No	Yes	0.0274718	0.00524091	P70445	P70445	3	3	28.3	12.898	120	0	3.4282	P70445	P70445	Eukaryotic translation initiation factor 4E-binding protein 2	Eif4ebp2	Eif4ebp2	Eif4ebp2	-0.0720562	0.193064	0.106786	-0.201206	0.279712	0.0236636	0.169079	0.0649614	Eif4ebp2	Eif4ebp2	Eukaryotic translation initiation factor 4E-binding protein 2	P70445	P70445	P70445|Eif4ebp2	No	Yes	0.00400385	0.00498205	P70445	P70445	3	3	28.3	12.898	120	0	3.4282
Q62448;G3XA17;Q62448-2;F7CBP1;F6TW20;F7DAB1;F6UU81;F7CHS2;Q9DAN9|Eif4g2;Cfap97d1	No	No	0.163282	0.040283	Q62448;G3XA17;Q62448-2;F7CBP1;F6TW20;F7DAB1;F6UU81;F7CHS2;Q9DAN9	Q62448;G3XA17;Q62448-2;F7CBP1	29;28;28;27;7;6;2;1;1	29	34.2	102.1	906	0	323.31	Q62448;G3XA17;Q62448-2;F7CBP1;F6TW20;F7DAB1;F6UU81;F7CHS2;Q9DAN9	Q62448	Eukaryotic translation initiation factor 4 gamma 2	Eif4g2;Cfap97d1	Eif4g2	Eif4g2	0.029284	0.114898	0.0493579	-0.00286174	0.532186	0.00490818	0.285974	0.962165	Eif4g2	Eif4g2;Cfap97d1	Eukaryotic translation initiation factor 4 gamma 2	Q62448	Q62448;G3XA17;Q62448-2;F7CBP1;F6TW20;F7DAB1;F6UU81;F7CHS2;Q9DAN9	Q62448;G3XA17;Q62448-2;F7CBP1;F6TW20;F7DAB1;F6UU81;F7CHS2;Q9DAN9|Eif4g2;Cfap97d1	No	No	0.00039766	0.908014	Q62448;G3XA17;Q62448-2;F7CBP1;F6TW20;F7DAB1;F6UU81;F7CHS2;Q9DAN9	Q62448;G3XA17;Q62448-2;F7CBP1	29;28;28;27;7;6;2;1;1	29	34.2	102.1	906	0	323.31
A0A0N4SVL0;A2AMI2;Q80XI3;Q80XI3-3;A2AMI6;A2AMI4;Q8BQR8|Eif4g3	No	No	0.166793	0.909328	A0A0N4SVL0;A2AMI2;Q80XI3;Q80XI3-3;A2AMI6;A2AMI4;Q8BQR8	A0A0N4SVL0;A2AMI2;Q80XI3;Q80XI3-3	60;59;59;59;11;2;2	58	35.5	192.82	1762	0	293.7	A0A0N4SVL0;A2AMI2;Q80XI3;Q80XI3-3;A2AMI6;A2AMI4;Q8BQR8	A0A0N4SVL0	Eukaryotic translation initiation factor 4 gamma 3	Eif4g3	Eif4g3	Eif4g3	-0.0315498	-0.114595	-0.00267572	0.0262507	0.535715	0.000972339	0.965219	0.39469	Eif4g3	Eif4g3	Eukaryotic translation initiation factor 4 gamma 3	A0A0N4SVL0	A0A0N4SVL0;A2AMI2;Q80XI3;Q80XI3-3;A2AMI6;A2AMI4;Q8BQR8	A0A0N4SVL0;A2AMI2;Q80XI3;Q80XI3-3;A2AMI6;A2AMI4;Q8BQR8|Eif4g3	No	No	3.3447e-05	0.170295	A0A0N4SVL0;A2AMI2;Q80XI3;Q80XI3-3;A2AMI6;A2AMI4;Q8BQR8	A0A0N4SVL0;A2AMI2;Q80XI3;Q80XI3-3	60;59;59;59;11;2;2	58	35.5	192.82	1762	0	293.7
P59325;Q8BVV6;A0A1Y7VJG2;A0A1Y7VNP4;A0A1Y7VLQ0;A0A1Y7VLL6;A0A1Y7VKT5;A0A1Y7VLK2|Eif5	No	No	0.00587792	0.0426853	P59325;Q8BVV6;A0A1Y7VJG2;A0A1Y7VNP4;A0A1Y7VLQ0;A0A1Y7VLL6;A0A1Y7VKT5;A0A1Y7VLK2	P59325;Q8BVV6	22;17;8;6;2;1;1;1	22	47.6	48.968	429	0	98.003	P59325;Q8BVV6;A0A1Y7VJG2;A0A1Y7VNP4;A0A1Y7VLQ0;A0A1Y7VLL6;A0A1Y7VKT5;A0A1Y7VLK2	P59325	Eukaryotic translation initiation factor 5	Eif5	Eif5	Eif5	-0.0673038	0.0831986	0.0486669	-0.00328055	0.163255	0.0240751	0.29082	0.957107	Eif5	Eif5	Eukaryotic translation initiation factor 5	P59325	P59325;Q8BVV6;A0A1Y7VJG2;A0A1Y7VNP4;A0A1Y7VLQ0;A0A1Y7VLL6;A0A1Y7VKT5;A0A1Y7VLK2	P59325;Q8BVV6;A0A1Y7VJG2;A0A1Y7VNP4;A0A1Y7VLQ0;A0A1Y7VLL6;A0A1Y7VKT5;A0A1Y7VLK2|Eif5	No	No	0.00411719	0.896108	P59325;Q8BVV6;A0A1Y7VJG2;A0A1Y7VNP4;A0A1Y7VLQ0;A0A1Y7VLL6;A0A1Y7VKT5;A0A1Y7VLK2	P59325;Q8BVV6	22;17;8;6;2;1;1;1	22	47.6	48.968	429	0	98.003
P63242;A0A0A0MQM0;J3QPS8|Eif5a	No	No	0.34742	0.668035	P63242;A0A0A0MQM0;J3QPS8	P63242;A0A0A0MQM0;J3QPS8	5;5;3	5	36.4	16.832	154	0	153.86	P63242;A0A0A0MQM0;J3QPS8	P63242	Eukaryotic translation initiation factor 5A-1;Eukaryotic translation initiation factor 5A	Eif5a	Eif5a	Eif5a	-0.0173477	0.0927903	-0.00840352	-0.109007	0.704425	0.00304544	0.862919	0.0113345	Eif5a	Eif5a	Eukaryotic translation initiation factor 5A-1;Eukaryotic translation initiation factor 5A	P63242	P63242;A0A0A0MQM0;J3QPS8	P63242;A0A0A0MQM0;J3QPS8|Eif5a	No	No	0.000193564	9.77433e-05	P63242;A0A0A0MQM0;J3QPS8	P63242;A0A0A0MQM0;J3QPS8	5;5;3	5	36.4	16.832	154	0	153.86
Q05D44|Eif5b	No	Yes	0.349843	0.283904	Q05D44	Q05D44	50	50	37.7	137.61	1216	0	323.31	Q05D44	Q05D44	Eukaryotic translation initiation factor 5B	Eif5b	Eif5b	Eif5b	0.0263379	0.0809958	0.0328344	0.0572538	0.705616	0.00771846	0.608235	0.094165	Eif5b	Eif5b	Eukaryotic translation initiation factor 5B	Q05D44	Q05D44	Q05D44|Eif5b	No	Yes	0.000789771	0.0115096	Q05D44	Q05D44	50	50	37.7	137.61	1216	0	323.31
A6PWZ2;O55135|Eif6	No	No	0.358666	0.862202	A6PWZ2;O55135	A6PWZ2;O55135	2;2	2	48.3	6.4953	58	0	29.118	A6PWZ2;O55135	A6PWZ2	Eukaryotic translation initiation factor 6	Eif6	Eif6	Eif6	-0.0260489	0.145665	-0.00521328	-0.01447	0.71018	0.000547165	0.947325	0.705044	Eif6	Eif6	Eukaryotic translation initiation factor 6	A6PWZ2	A6PWZ2;O55135	A6PWZ2;O55135|Eif6	No	No	1.36624e-05	0.494774	A6PWZ2;O55135	A6PWZ2;O55135	2;2	2	48.3	6.4953	58	0	29.118
Q60900-2;Q60900;A0A1L1SS95;A0A1L1SUG6|Elavl3	No	No	0.233631	0.409449	Q60900-2;Q60900;A0A1L1SS95;A0A1L1SUG6	Q60900-2;Q60900;A0A1L1SS95	18;18;16;8	9	31.4	38.851	360	0	69.165	Q60900-2;Q60900;A0A1L1SS95;A0A1L1SUG6	Q60900-2	ELAV-like protein 3	Elavl3	Elavl3	Elavl3	0.0384565	-0.0739348	-0.0282351	0.0453026	0.607606	0.0121461	0.703738	0.171704	Elavl3	Elavl3	ELAV-like protein 3	Q60900-2	Q60900-2;Q60900;A0A1L1SS95;A0A1L1SUG6	Q60900-2;Q60900;A0A1L1SS95;A0A1L1SUG6|Elavl3	No	No	0.00155458	0.0356678	Q60900-2;Q60900;A0A1L1SS95;A0A1L1SUG6	Q60900-2;Q60900;A0A1L1SS95	18;18;16;8	9	31.4	38.851	360	0	69.165
Q61701-10;Q61701;Q61701-2;Q61701-7;Q61701-9|Elavl4	No	No	0.090253	0.089085	Q61701-10;Q61701;Q61701-2;Q61701-7;Q61701-9	Q61701-10;Q61701;Q61701-2;Q61701-7;Q61701-9	22;22;21;21;21	22	56.9	40.977	371	0	234.72	Q61701-10;Q61701;Q61701-2;Q61701-7;Q61701-9	Q61701-10	ELAV-like protein 4	Elavl4	Elavl4	Elavl4	-0.066327	-0.142567	-0.0719419	-0.0259737	0.420221	0.00530464	0.386477	0.639676	Elavl4	Elavl4	ELAV-like protein 4	Q61701-10	Q61701-10;Q61701;Q61701-2;Q61701-7;Q61701-9	Q61701-10;Q61701;Q61701-2;Q61701-7;Q61701-9|Elavl4	No	No	0.000456394	0.414276	Q61701-10;Q61701;Q61701-2;Q61701-7;Q61701-9	Q61701-10;Q61701;Q61701-2;Q61701-7;Q61701-9	22;22;21;21;21	22	56.9	40.977	371	0	234.72
Q8BHL5-2;Q8BHL5;Q8BHL5-3;F6YXR3;Q5GMG0;A2A5A7;D6RHT3;F6XD63|Elmo2	No	No	0.211391	0.0361763	Q8BHL5-2;Q8BHL5;Q8BHL5-3;F6YXR3;Q5GMG0;A2A5A7;D6RHT3;F6XD63	Q8BHL5-2;Q8BHL5;Q8BHL5-3	25;24;22;11;6;3;3;3	25	38.8	82.542	720	0	181.54	Q8BHL5-2;Q8BHL5;Q8BHL5-3;F6YXR3;Q5GMG0;A2A5A7;D6RHT3;F6XD63	Q8BHL5-2	Engulfment and cell motility protein 2	Elmo2	Elmo2	Elmo2	0.0412192	-0.0374515	0.0803316	0.13756	0.586166	0.317351	0.275765	0.0212986	Elmo2	Elmo2	Engulfment and cell motility protein 2	Q8BHL5-2	Q8BHL5-2;Q8BHL5;Q8BHL5-3;F6YXR3;Q5GMG0;A2A5A7;D6RHT3;F6XD63	Q8BHL5-2;Q8BHL5;Q8BHL5-3;F6YXR3;Q5GMG0;A2A5A7;D6RHT3;F6XD63|Elmo2	No	No	0.172889	0.000502419	Q8BHL5-2;Q8BHL5;Q8BHL5-3;F6YXR3;Q5GMG0;A2A5A7;D6RHT3;F6XD63	Q8BHL5-2;Q8BHL5;Q8BHL5-3	25;24;22;11;6;3;3;3	25	38.8	82.542	720	0	181.54
Q7TT37|Elp1	No	Yes	0.839822	0.0992448	Q7TT37	Q7TT37	22	22	22.1	149.58	1333	0	152.49	Q7TT37	Q7TT37	Elongator complex protein 1	Elp1	Elp1	Elp1	-0.00491794	-0.0684229	0.0463741	0.014276	0.942664	0.0438396	0.401699	0.751999	Elp1	Elp1	Elongator complex protein 1	Q7TT37	Q7TT37	Q7TT37|Elp1	No	Yes	0.00989777	0.555694	Q7TT37	Q7TT37	22	22	22.1	149.58	1333	0	152.49
Q9CZX0-2;Q9CZX0;A0A286YDB8|Elp3	No	No	0.443173	0.45885	Q9CZX0-2;Q9CZX0;A0A286YDB8	Q9CZX0-2;Q9CZX0;A0A286YDB8	12;11;10	12	18.7	64.265	566	0	18.354	Q9CZX0-2;Q9CZX0;A0A286YDB8	Q9CZX0-2	Elongator complex protein 3	Elp3	Elp3	Elp3	-0.0188126	-0.0900989	-0.0196089	0.0355348	0.762248	0.0158826	0.740674	0.394761	Elp3	Elp3	Elongator complex protein 3	Q9CZX0-2	Q9CZX0-2;Q9CZX0;A0A286YDB8	Q9CZX0-2;Q9CZX0;A0A286YDB8|Elp3	No	No	0.00224914	0.170999	Q9CZX0-2;Q9CZX0;A0A286YDB8	Q9CZX0-2;Q9CZX0;A0A286YDB8	12;11;10	12	18.7	64.265	566	0	18.354
Q99L85;J3QN35;J3QJV1;B1AR48;F8WIE7|Elp5	No	No	0.071305	0.34298	Q99L85;J3QN35;J3QJV1;B1AR48;F8WIE7	Q99L85;J3QN35;J3QJV1;B1AR48;F8WIE7	2;1;1;1;1	2	6.3	33.497	300	0	3.8101	Q99L85;J3QN35;J3QJV1;B1AR48;F8WIE7	Q99L85	Elongator complex protein 5	Elp5	Elp5	Elp5	0.0598465	-0.087679	-0.031995	-0.0126315	0.387623	0.0189639	0.657309	0.792616	Elp5	Elp5	Elongator complex protein 5	Q99L85	Q99L85;J3QN35;J3QJV1;B1AR48;F8WIE7	Q99L85;J3QN35;J3QJV1;B1AR48;F8WIE7|Elp5	No	No	0.00288084	0.615741	Q99L85;J3QN35;J3QJV1;B1AR48;F8WIE7	Q99L85;J3QN35;J3QJV1;B1AR48;F8WIE7	2;1;1;1;1	2	6.3	33.497	300	0	3.8101
Q9CRD2|Emc2	No	Yes	0.580124	0.152304	Q9CRD2	Q9CRD2	10	10	30.3	34.934	297	0	126.29	Q9CRD2	Q9CRD2	ER membrane protein complex subunit 2	Emc2	Emc2	Emc2	-0.0119168	0.0811026	0.0348089	-0.0185136	0.829158	0.00821199	0.47634	0.583165	Emc2	Emc2	ER membrane protein complex subunit 2	Q9CRD2	Q9CRD2	Q9CRD2|Emc2	No	Yes	0.00086608	0.350696	Q9CRD2	Q9CRD2	10	10	30.3	34.934	297	0	126.29
Q99KI3|Emc3	No	Yes	0.298242	0.65554	Q99KI3	Q99KI3	5	5	21.1	29.98	261	0	226.56	Q99KI3	Q99KI3	ER membrane protein complex subunit 3	Emc3	Emc3	Emc3	0.0430024	0.0585388	-0.0194817	-0.0218118	0.663228	0.0380831	0.855576	0.524418	Emc3	Emc3	ER membrane protein complex subunit 3	Q99KI3	Q99KI3	Q99KI3|Emc3	No	Yes	0.00805949	0.284578	Q99KI3	Q99KI3	5	5	21.1	29.98	261	0	226.56
Q9EP72|Emc7	No	Yes	0.989966	0.110658	Q9EP72	Q9EP72	5	5	23.7	26.31	241	0	17.076	Q9EP72	Q9EP72	ER membrane protein complex subunit 7	Emc7	Emc7	Emc7	-0.000433439	0.07725	0.0633448	0.00921895	0.997352	0.0106307	0.415758	0.808873	Emc7	Emc7	ER membrane protein complex subunit 7	Q9EP72	Q9EP72	Q9EP72|Emc7	No	Yes	0.00127895	0.638681	Q9EP72	Q9EP72	5	5	23.7	26.31	241	0	17.076
O08579;Q3THM8;I7HJS1;B7FAU5|Emd	No	No	0.00121643	0.397007	O08579;Q3THM8;I7HJS1;B7FAU5	O08579;Q3THM8;I7HJS1;B7FAU5	15;11;11;8	15	62.5	29.435	259	0	323.31	O08579;Q3THM8;I7HJS1;B7FAU5	O08579	Emerin	Emd	Emd	Emd	0.0730271	0.0831394	-0.0158652	-0.0148451	0.0739544	0.0041692	0.697063	0.627694	Emd	Emd	Emerin	O08579	O08579;Q3THM8;I7HJS1;B7FAU5	O08579;Q3THM8;I7HJS1;B7FAU5|Emd	No	No	0.000309058	0.400378	O08579;Q3THM8;I7HJS1;B7FAU5	O08579;Q3THM8;I7HJS1;B7FAU5	15;11;11;8	15	62.5	29.435	259	0	323.31
Q05BC3;Q05BC3-2;D6RII3|Eml1	No	No	0.951878	0.116529	Q05BC3;Q05BC3-2;D6RII3	Q05BC3;Q05BC3-2;D6RII3	23;23;21	23	23.6	89.679	814	0	141.21	Q05BC3;Q05BC3-2;D6RII3	Q05BC3	Echinoderm microtubule-associated protein-like 1	Eml1	Eml1	Eml1	0.0022367	-0.0997086	-0.0668734	0.022737	0.983472	0.0248913	0.425937	0.680447	Eml1	Eml1	Echinoderm microtubule-associated protein-like 1	Q05BC3	Q05BC3;Q05BC3-2;D6RII3	Q05BC3;Q05BC3-2;D6RII3|Eml1	No	No	0.00434581	0.460132	Q05BC3;Q05BC3-2;D6RII3	Q05BC3;Q05BC3-2;D6RII3	23;23;21	23	23.6	89.679	814	0	141.21
Q5SQM0|Eml6	No	Yes	0.356492	0.164711	Q5SQM0	Q5SQM0	6	6	3	217.94	1958	0	11.129	Q5SQM0	Q5SQM0	Echinoderm microtubule-associated protein-like 6	Eml6	Eml6	Eml6	-0.0480877	-0.0762305	-0.0804436	0.0933056	0.708228	0.0374762	0.490822	0.0566316	Eml6	Eml6	Echinoderm microtubule-associated protein-like 6	Q5SQM0	Q5SQM0	Q5SQM0|Eml6	No	Yes	0.00785906	0.00373415	Q5SQM0	Q5SQM0	6	6	3	217.94	1958	0	11.129
Q8C522;A0A1L1SSA0|Endod1	No	No	0.147932	0.173474	Q8C522;A0A1L1SSA0	Q8C522	10;2	10	20.6	55.262	501	0	144.59	Q8C522;A0A1L1SSA0	Q8C522	Endonuclease domain-containing 1 protein	Endod1	Endod1	Endod1	0.0317756	-0.0246579	0.0320887	0.116479	0.514892	0.540772	0.501453	0.0431147	Endod1	Endod1	Endonuclease domain-containing 1 protein	Q8C522	Q8C522;A0A1L1SSA0	Q8C522;A0A1L1SSA0|Endod1	No	No	0.374112	0.00212987	Q8C522;A0A1L1SSA0	Q8C522	10;2	10	20.6	55.262	501	0	144.59
Q9EQG7|Enpp5	No	Yes	0.901571	0.265261	Q9EQG7	Q9EQG7	1	1	3.1	54.386	477	0.00054503	2.3814	Q9EQG7	Q9EQG7	Ectonucleotide pyrophosphatase/phosphodiesterase family member 5	Enpp5	Enpp5	Enpp5	-0.00591196	-0.114189	0.0593175	0.0673768	0.966803	0.045872	0.593139	0.324919	Enpp5	Enpp5	Ectonucleotide pyrophosphatase/phosphodiesterase family member 5	Q9EQG7	Q9EQG7	Q9EQG7|Enpp5	No	Yes	0.0105649	0.118689	Q9EQG7	Q9EQG7	1	1	3.1	54.386	477	0.00054503	2.3814
P60840;P60840-2;P60840-3|Ensa	No	No	0.172882	0.38001	P60840;P60840-2;P60840-3	P60840;P60840-2;P60840-3	13;13;7	13	71.9	13.335	121	0	162.08	P60840;P60840-2;P60840-3	P60840	Alpha-endosulfine	Ensa	Ensa	Ensa	-0.104967	0.123185	0.0710361	-0.127107	0.545358	0.00799245	0.679909	0.0313557	Ensa	Ensa	Alpha-endosulfine	P60840	P60840;P60840-2;P60840-3	P60840;P60840-2;P60840-3|Ensa	No	No	0.000828971	0.00114976	P60840;P60840-2;P60840-3	P60840;P60840-2;P60840-3	13;13;7	13	71.9	13.335	121	0	162.08
Q8CDV7;P55772;F7B9M9;D6RHQ2;D6RFA9|Entpd1	No	No	0.482126	0.624077	Q8CDV7;P55772;F7B9M9;D6RHQ2;D6RFA9	Q8CDV7;P55772;F7B9M9;D6RHQ2	3;3;2;2;1	3	4.6	60.589	539	0	4.9727	Q8CDV7;P55772;F7B9M9;D6RHQ2;D6RFA9	Q8CDV7	Ectonucleoside triphosphate diphosphohydrolase 1	Entpd1	Entpd1	Entpd1	-0.0148316	-0.0863103	-0.0110991	-0.00724335	0.789366	0.0221044	0.838663	0.894946	Entpd1	Entpd1	Ectonucleoside triphosphate diphosphohydrolase 1	Q8CDV7	Q8CDV7;P55772;F7B9M9;D6RHQ2;D6RFA9	Q8CDV7;P55772;F7B9M9;D6RHQ2;D6RFA9|Entpd1	No	No	0.00359337	0.77671	Q8CDV7;P55772;F7B9M9;D6RHQ2;D6RFA9	Q8CDV7;P55772;F7B9M9;D6RHQ2	3;3;2;2;1	3	4.6	60.589	539	0	4.9727
Q9WV92;A0A5F8MPR1|Epb41l3	No	No	0.923331	0.0539239	Q9WV92;A0A5F8MPR1	Q9WV92;A0A5F8MPR1	75;74	74	68.5	103.34	929	0	323.31	Q9WV92;A0A5F8MPR1	Q9WV92	Band 4.1-like protein 3;Band 4.1-like protein 3, N-terminally processed	Epb41l3	Epb41l3	Epb41l3	-0.00363689	-0.146278	-0.0865038	0.0268614	0.97468	0.0286267	0.317738	0.758153	Epb41l3	Epb41l3	Band 4.1-like protein 3;Band 4.1-like protein 3, N-terminally processed	Q9WV92	Q9WV92;A0A5F8MPR1	Q9WV92;A0A5F8MPR1|Epb41l3	No	No	0.00534149	0.563286	Q9WV92;A0A5F8MPR1	Q9WV92;A0A5F8MPR1	75;74	74	68.5	103.34	929	0	323.31
P54763;P54763-4;P54763-2;F6Q4H2|Ephb2	No	No	0.862461	0.178092	P54763;P54763-4;P54763-2;F6Q4H2	P54763;P54763-4;P54763-2	15;15;15;3	14	14	109.9	986	0	26.146	P54763;P54763-4;P54763-2;F6Q4H2	P54763	Ephrin type-B receptor 2	Ephb2	Ephb2	Ephb2	0.00478095	-0.0300829	0.0419881	0.121593	0.95109	0.397848	0.506012	0.026513	Ephb2	Ephb2	Ephrin type-B receptor 2	P54763	P54763;P54763-4;P54763-2;F6Q4H2	P54763;P54763-4;P54763-2;F6Q4H2|Ephb2	No	No	0.238764	0.00079627	P54763;P54763-4;P54763-2;F6Q4H2	P54763;P54763-4;P54763-2	15;15;15;3	14	14	109.9	986	0	26.146
Q8CGC7;A0A0A6YWA4;A0A0A6YWH3|Eprs	No	No	0.139424	0.403901	Q8CGC7;A0A0A6YWA4;A0A0A6YWH3	Q8CGC7	53;2;1	53	33.1	170.08	1512	0	323.31	Q8CGC7;A0A0A6YWA4;A0A0A6YWH3	Q8CGC7	Bifunctional glutamate/proline--tRNA ligase;Glutamate--tRNA ligase;Proline--tRNA ligase	Eprs	Eprs	Eprs	0.030642	0.115341	0.0179979	0.011599	0.503462	0.00173036	0.700882	0.766204	Eprs	Eprs	Bifunctional glutamate/proline--tRNA ligase;Glutamate--tRNA ligase;Proline--tRNA ligase	Q8CGC7	Q8CGC7;A0A0A6YWA4;A0A0A6YWH3	Q8CGC7;A0A0A6YWA4;A0A0A6YWH3|Eprs	No	No	8.5506e-05	0.574753	Q8CGC7;A0A0A6YWA4;A0A0A6YWH3	Q8CGC7	53;2;1	53	33.1	170.08	1512	0	323.31
Q60902;Q60902-2;Q60902-3;A0A1D5RLS1|Eps15l1	No	No	0.657242	0.391546	Q60902;Q60902-2;Q60902-3;A0A1D5RLS1	Q60902;Q60902-2;Q60902-3;A0A1D5RLS1	39;34;30;27	39	55.7	99.307	907	0	323.31	Q60902;Q60902-2;Q60902-3;A0A1D5RLS1	Q60902	Epidermal growth factor receptor substrate 15-like 1	Eps15l1	Eps15l1	Eps15l1	0.00942499	-0.0554581	0.0199238	0.0213592	0.871738	0.0370338	0.690881	0.505799	Eps15l1	Eps15l1	Epidermal growth factor receptor substrate 15-like 1	Q60902	Q60902;Q60902-2;Q60902-3;A0A1D5RLS1	Q60902;Q60902-2;Q60902-3;A0A1D5RLS1|Eps15l1	No	No	0.00775338	0.2665	Q60902;Q60902-2;Q60902-3;A0A1D5RLS1	Q60902;Q60902-2;Q60902-3;A0A1D5RLS1	39;34;30;27	39	55.7	99.307	907	0	323.31
B7ZNX6;Q80TH2-2;Q80TH2-1;Q80TH2;B2RUJ2|Erbin	No	No	0.0305629	0.00501811	B7ZNX6;Q80TH2-2;Q80TH2-1;Q80TH2;B2RUJ2	B7ZNX6;Q80TH2-2;Q80TH2-1;Q80TH2;B2RUJ2	25;25;24;24;23	25	21.2	157.89	1411	0	94.932	B7ZNX6;Q80TH2-2;Q80TH2-1;Q80TH2;B2RUJ2	B7ZNX6	Protein LAP2	Erbin	Erbin	Erbin	-0.0432197	0.172876	0.066091	-0.0156452	0.288579	0.000873439	0.169079	0.757762	Erbin	Erbin	Protein LAP2	B7ZNX6	B7ZNX6;Q80TH2-2;Q80TH2-1;Q80TH2;B2RUJ2	B7ZNX6;Q80TH2-2;Q80TH2-1;Q80TH2;B2RUJ2|Erbin	No	No	2.65562e-05	0.562732	B7ZNX6;Q80TH2-2;Q80TH2-1;Q80TH2;B2RUJ2	B7ZNX6;Q80TH2-2;Q80TH2-1;Q80TH2;B2RUJ2	25;25;24;24;23	25	21.2	157.89	1411	0	94.932
F6SLP4;A0A494BAW5;A0A494BAK4;Q9DC16;A0A494BAX4;A0A494B9M5;F6Z6A5|Ergic1	No	No	0.472444	0.00941335	F6SLP4;A0A494BAW5;A0A494BAK4;Q9DC16;A0A494BAX4;A0A494B9M5;F6Z6A5	F6SLP4;A0A494BAW5;A0A494BAK4;Q9DC16;A0A494BAX4	8;8;8;8;4;2;2	8	50.3	21.445	191	0	105.83	F6SLP4;A0A494BAW5;A0A494BAK4;Q9DC16;A0A494BAX4;A0A494B9M5;F6Z6A5	F6SLP4	Endoplasmic reticulum-Golgi intermediate compartment protein 1	Ergic1	Ergic1	Ergic1	0.018338	0.0656897	-0.0843149	-0.0713282	0.781625	0.0405173	0.184423	0.0835199	Ergic1	Ergic1	Endoplasmic reticulum-Golgi intermediate compartment protein 1	F6SLP4	F6SLP4;A0A494BAW5;A0A494BAK4;Q9DC16;A0A494BAX4;A0A494B9M5;F6Z6A5	F6SLP4;A0A494BAW5;A0A494BAK4;Q9DC16;A0A494BAX4;A0A494B9M5;F6Z6A5|Ergic1	No	No	0.00886472	0.00860863	F6SLP4;A0A494BAW5;A0A494BAK4;Q9DC16;A0A494BAX4;A0A494B9M5;F6Z6A5	F6SLP4;A0A494BAW5;A0A494BAK4;Q9DC16;A0A494BAX4	8;8;8;8;4;2;2	8	50.3	21.445	191	0	105.83
P57759;F8WJI4;F8WIM7;D6RG87|Erp29	No	No	0.762855	0.486454	P57759;F8WJI4;F8WIM7;D6RG87	P57759	9;1;1;1	9	35.5	28.823	262	0	323.31	P57759;F8WJI4;F8WIM7;D6RG87	P57759	Endoplasmic reticulum resident protein 29	Erp29	Erp29	Erp29	0.00949966	0.112442	-0.0239005	-0.0732288	0.910847	0.00653448	0.762508	0.106782	Erp29	Erp29	Endoplasmic reticulum resident protein 29	P57759	P57759;F8WJI4;F8WIM7;D6RG87	P57759;F8WJI4;F8WIM7;D6RG87|Erp29	No	No	0.000626406	0.0149492	P57759;F8WJI4;F8WIM7;D6RG87	P57759	9;1;1;1	9	35.5	28.823	262	0	323.31
Q925F2;D3Z5Y0|Esam	No	No	0.00211058	0.356938	Q925F2;D3Z5Y0	Q925F2	5;2	5	19.8	41.81	394	0	44.539	Q925F2;D3Z5Y0	Q925F2	Endothelial cell-selective adhesion molecule	Esam	Esam	Esam	0.149451	0.142282	0.0383864	0.00367892	0.0934657	0.00444192	0.668754	0.959951	Esam	Esam	Endothelial cell-selective adhesion molecule	Q925F2	Q925F2;D3Z5Y0	Q925F2;D3Z5Y0|Esam	No	No	0.000342951	0.90268	Q925F2;D3Z5Y0	Q925F2	5;2	5	19.8	41.81	394	0	44.539
H3BLJ9;H3BJL6;H3BKH6;Q9R0P3;H3BJP2;H3BK43;H3BJC6;H3BL99|Esd	No	No	0.318372	0.527046	H3BLJ9;H3BJL6;H3BKH6;Q9R0P3;H3BJP2;H3BK43;H3BJC6;H3BL99	H3BLJ9;H3BJL6;H3BKH6;Q9R0P3;H3BJP2;H3BK43;H3BJC6	7;7;7;7;6;6;4;1	7	32.8	28.553	259	0	29.428	H3BLJ9;H3BJL6;H3BKH6;Q9R0P3;H3BJP2;H3BK43;H3BJC6;H3BL99	H3BLJ9	S-formylglutathione hydrolase	Esd	Esd	Esd	0.0233191	0.0681437	-0.0157294	-0.022108	0.676462	0.0154845	0.787923	0.489462	Esd	Esd	S-formylglutathione hydrolase	H3BLJ9	H3BLJ9;H3BJL6;H3BKH6;Q9R0P3;H3BJP2;H3BK43;H3BJC6;H3BL99	H3BLJ9;H3BJL6;H3BKH6;Q9R0P3;H3BJP2;H3BK43;H3BJC6;H3BL99|Esd	No	No	0.00216182	0.250472	H3BLJ9;H3BJL6;H3BKH6;Q9R0P3;H3BJP2;H3BK43;H3BJC6;H3BL99	H3BLJ9;H3BJL6;H3BKH6;Q9R0P3;H3BJP2;H3BK43;H3BJC6	7;7;7;7;6;6;4;1	7	32.8	28.553	259	0	29.428
Q3U7R1;Q3U7R1-2;A0A1W2P784|Esyt1	No	No	0.0227034	0.627094	Q3U7R1;Q3U7R1-2;A0A1W2P784	Q3U7R1;Q3U7R1-2	13;10;5	12	13.7	121.55	1092	0	18.562	Q3U7R1;Q3U7R1-2;A0A1W2P784	Q3U7R1	Extended synaptotagmin-1	Esyt1	Esyt1	Esyt1	0.0954849	-0.0977111	-0.0193398	-1.79599e-05	0.263679	0.0422561	0.839385	1	Esyt1	Esyt1	Extended synaptotagmin-1	Q3U7R1	Q3U7R1;Q3U7R1-2;A0A1W2P784	Q3U7R1;Q3U7R1-2;A0A1W2P784|Esyt1	No	No	0.00942817	0.999578	Q3U7R1;Q3U7R1-2;A0A1W2P784	Q3U7R1;Q3U7R1-2	13;10;5	12	13.7	121.55	1092	0	18.562
Q8BWY3|Etf1	No	Yes	0.600132	0.0332531	Q8BWY3	Q8BWY3	9	9	18.3	49.03	437	0	167.59	Q8BWY3	Q8BWY3	Eukaryotic peptide chain release factor subunit 1	Etf1	Etf1	Etf1	0.0146313	0.14016	0.0716403	0.0161326	0.842233	0.00234897	0.267847	0.742143	Etf1	Etf1	Eukaryotic peptide chain release factor subunit 1	Q8BWY3	Q8BWY3	Q8BWY3|Etf1	No	Yes	0.00013207	0.542969	Q8BWY3	Q8BWY3	9	9	18.3	49.03	437	0	167.59
Q9DCM0|Ethe1	No	Yes	0.0213093	0.819748	Q9DCM0	Q9DCM0	6	6	30.3	27.738	254	0	10.142	Q9DCM0	Q9DCM0	Persulfide dioxygenase ETHE1, mitochondrial	Ethe1	Ethe1	Ethe1	0.0547994	-0.0614197	-0.00511278	0.1682	0.259476	0.166685	0.933324	0.0183487	Ethe1	Ethe1	Persulfide dioxygenase ETHE1, mitochondrial	Q9DCM0	Q9DCM0	Q9DCM0|Ethe1	No	Yes	0.067582	0.000374178	Q9DCM0	Q9DCM0	6	6	30.3	27.738	254	0	10.142
E9QAU4;A2AQ25;A2AQ25-3;A2AQ25-4;A2AQ25-2;A2AQ25-8;A2AQ25-6;A2AQ25-5;A2AQ25-9;Q8BHR1;A2AQ25-7;A0A5F8MPV1;B1AY49;B1AY50|Etl4;Skt	No	No	0.756246	0.0560057	E9QAU4;A2AQ25;A2AQ25-3;A2AQ25-4;A2AQ25-2;A2AQ25-8;A2AQ25-6;A2AQ25-5;A2AQ25-9;Q8BHR1;A2AQ25-7;A0A5F8MPV1;B1AY49;B1AY50	E9QAU4;A2AQ25;A2AQ25-3;A2AQ25-4;A2AQ25-2;A2AQ25-8;A2AQ25-6;A2AQ25-5;A2AQ25-9	72;72;69;68;60;54;49;49;47;30;11;9;4;3	72	35.6	218.44	1997	0	323.31	E9QAU4;A2AQ25;A2AQ25-3;A2AQ25-4;A2AQ25-2;A2AQ25-8;A2AQ25-6;A2AQ25-5;A2AQ25-9;Q8BHR1;A2AQ25-7;A0A5F8MPV1;B1AY49;B1AY50	E9QAU4	Sickle tail protein	Etl4;Skt	Etl4	Etl4	-0.0136656	-0.223617	-0.099529	-0.0160873	0.907811	0.00219324	0.320499	0.84963	Etl4	Etl4;Skt	Sickle tail protein	E9QAU4	E9QAU4;A2AQ25;A2AQ25-3;A2AQ25-4;A2AQ25-2;A2AQ25-8;A2AQ25-6;A2AQ25-5;A2AQ25-9;Q8BHR1;A2AQ25-7;A0A5F8MPV1;B1AY49;B1AY50	E9QAU4;A2AQ25;A2AQ25-3;A2AQ25-4;A2AQ25-2;A2AQ25-8;A2AQ25-6;A2AQ25-5;A2AQ25-9;Q8BHR1;A2AQ25-7;A0A5F8MPV1;B1AY49;B1AY50|Etl4;Skt	No	No	0.00011962	0.698753	E9QAU4;A2AQ25;A2AQ25-3;A2AQ25-4;A2AQ25-2;A2AQ25-8;A2AQ25-6;A2AQ25-5;A2AQ25-9;Q8BHR1;A2AQ25-7;A0A5F8MPV1;B1AY49;B1AY50	E9QAU4;A2AQ25;A2AQ25-3;A2AQ25-4;A2AQ25-2;A2AQ25-8;A2AQ25-6;A2AQ25-5;A2AQ25-9	72;72;69;68;60;54;49;49;47;30;11;9;4;3	72	35.6	218.44	1997	0	323.31
A0A0N4SV10;A0A0N4SVC4;Q9D4V0|Etnk1	No	No	0.809029	0.0316168	A0A0N4SV10;A0A0N4SVC4;Q9D4V0	A0A0N4SV10;A0A0N4SVC4;Q9D4V0	4;4;4	4	11.9	38.32	336	0	9.4761	A0A0N4SV10;A0A0N4SVC4;Q9D4V0	A0A0N4SV10	Ethanolamine kinase 1	Etnk1	Etnk1	Etnk1	-0.00506484	0.112109	-0.0547209	-0.0842447	0.929104	0.00467071	0.261341	0.0615666	Etnk1	Etnk1	Ethanolamine kinase 1	A0A0N4SV10	A0A0N4SV10;A0A0N4SVC4;Q9D4V0	A0A0N4SV10;A0A0N4SVC4;Q9D4V0|Etnk1	No	No	0.000367297	0.00452819	A0A0N4SV10;A0A0N4SVC4;Q9D4V0	A0A0N4SV10;A0A0N4SVC4;Q9D4V0	4;4;4	4	11.9	38.32	336	0	9.4761
E9PYH3;Q8BWU8|Etnppl	No	No	0.925151	0.184697	E9PYH3;Q8BWU8	E9PYH3;Q8BWU8	4;4	4	10.3	54.865	493	0	4.2735	E9PYH3;Q8BWU8	E9PYH3	Ethanolamine-phosphate phospho-lyase	Etnppl	Etnppl	Etnppl	-0.0110442	-0.389179	0.176026	0.373949	0.975132	0.00167244	0.513018	0.0150672	Etnppl	Etnppl	Ethanolamine-phosphate phospho-lyase	E9PYH3	E9PYH3;Q8BWU8	E9PYH3;Q8BWU8|Etnppl	No	No	8.00157e-05	0.000207841	E9PYH3;Q8BWU8	E9PYH3;Q8BWU8	4;4	4	10.3	54.865	493	0	4.2735
H3BKQ3;H3BL92;H3BJ67;H3BJ57|Evi5l	No	No	0.385803	0.300258	H3BKQ3;H3BL92;H3BJ67;H3BJ57	H3BKQ3;H3BL92;H3BJ67	20;18;16;7	20	23.5	93.503	813	0	141.59	H3BKQ3;H3BL92;H3BJ67;H3BJ57	H3BKQ3	0	Evi5l	Evi5l	Evi5l	-0.014451	-0.130629	-0.0187954	0.0129746	0.72657	0.00126737	0.624193	0.753119	Evi5l	Evi5l	0	H3BKQ3	H3BKQ3;H3BL92;H3BJ67;H3BJ57	H3BKQ3;H3BL92;H3BJ67;H3BJ57|Evi5l	No	No	5.20047e-05	0.556916	H3BKQ3;H3BL92;H3BJ67;H3BJ57	H3BKQ3;H3BL92;H3BJ67	20;18;16;7	20	23.5	93.503	813	0	141.59
Q3TSR0;Q9ES89|Extl2	No	No	0.907971	0.253595	Q3TSR0;Q9ES89	Q3TSR0;Q9ES89	2;2	2	5.7	35.807	316	0	35.293	Q3TSR0;Q9ES89	Q3TSR0	Exostosin-like 2	Extl2	Extl2	Extl2	-0.00360259	-0.114085	0.039696	0.0920071	0.969305	0.0201295	0.584229	0.112507	Extl2	Extl2	Exostosin-like 2	Q3TSR0	Q3TSR0;Q9ES89	Q3TSR0;Q9ES89|Extl2	No	No	0.00316688	0.0166107	Q3TSR0;Q9ES89	Q3TSR0;Q9ES89	2;2	2	5.7	35.807	316	0	35.293
P26040|Ezr	No	Yes	0.509317	0.650166	P26040	P26040	43	27	33.8	69.406	586	0	323.31	P26040	P26040	Ezrin	Ezr	Ezr	Ezr	-0.047119	0.234012	0.034778	0.0643642	0.797934	0.0120526	0.851885	0.540493	Ezr	Ezr	Ezrin	P26040	P26040	P26040|Ezr	No	Yes	0.0015384	0.302376	P26040	P26040	43	27	33.8	69.406	586	0	323.31
O08914|Faah	No	Yes	0.387034	0.0128645	O08914	O08914	11	11	26.3	63.221	579	0	200.06	O08914	O08914	Fatty-acid amide hydrolase 1	Faah	Faah	Faah	0.0231081	0.031532	0.082783	0.134024	0.726785	0.29119	0.197035	0.0113345	Faah	Faah	Fatty-acid amide hydrolase 1	O08914	O08914	O08914|Faah	No	Yes	0.153094	0.000105304	O08914	O08914	11	11	26.3	63.221	579	0	200.06
P11404|Fabp3	No	Yes	0.212987	0.0165347	P11404	P11404	13	13	72.2	14.819	133	0	51.304	P11404	P11404	Fatty acid-binding protein, heart	Fabp3	Fabp3	Fabp3	-0.0561502	-0.121956	-0.130338	-0.126732	0.588598	0.0422561	0.217566	0.0946423	Fabp3	Fabp3	Fatty acid-binding protein, heart	P11404	P11404	P11404|Fabp3	No	Yes	0.0094296	0.0116175	P11404	P11404	13	13	72.2	14.819	133	0	51.304
Q920L1;A0A494BAD7;A0A494BBC6;A0A494BBI5|Fads1	No	No	0.206087	0.0735105	Q920L1;A0A494BAD7;A0A494BBC6;A0A494BBI5	Q920L1;A0A494BAD7;A0A494BBC6	5;4;4;1	4	10.5	52.322	447	0	25.763	Q920L1;A0A494BAD7;A0A494BBC6;A0A494BBI5	Q920L1	Fatty acid desaturase 1	Fads1	Fads1	Fads1	0.0426192	-0.172365	-0.0679117	0.0419792	0.579867	0.00436163	0.358647	0.501767	Fads1	Fads1	Fatty acid desaturase 1	Q920L1	Q920L1;A0A494BAD7;A0A494BBC6;A0A494BBI5	Q920L1;A0A494BAD7;A0A494BBC6;A0A494BBI5|Fads1	No	No	0.000334338	0.262843	Q920L1;A0A494BAD7;A0A494BBC6;A0A494BBI5	Q920L1;A0A494BAD7;A0A494BBC6	5;4;4;1	4	10.5	52.322	447	0	25.763
Q9Z0R9;A0A494BBD1;A0A494BB03;Q9JJE7|Fads2;Fads3	No	No	0.0571157	0.586202	Q9Z0R9;A0A494BBD1;A0A494BB03;Q9JJE7	Q9Z0R9	6;1;1;1	6	11	52.387	444	0	8.9703	Q9Z0R9;A0A494BBD1;A0A494BB03;Q9JJE7	Q9Z0R9	Fatty acid desaturase 2	Fads2;Fads3	Fads2	Fads2	-0.0627871	-0.323352	-0.0178205	-0.102286	0.36378	0.00492727	0.818896	0.386173	Fads2	Fads2;Fads3	Fatty acid desaturase 2	Q9Z0R9	Q9Z0R9;A0A494BBD1;A0A494BB03;Q9JJE7	Q9Z0R9;A0A494BBD1;A0A494BB03;Q9JJE7|Fads2;Fads3	No	No	0.000400926	0.162967	Q9Z0R9;A0A494BBD1;A0A494BB03;Q9JJE7	Q9Z0R9	6;1;1;1	6	11	52.387	444	0	8.9703
P35505;D3Z2R9|Fah	No	No	0.0986209	0.0743397	P35505;D3Z2R9	P35505	9;3	9	30.3	46.175	419	0	112.92	P35505;D3Z2R9	P35505	Fumarylacetoacetase	Fah	Fah	Fah	0.0390183	-0.106897	-0.0460816	0.0554784	0.434551	0.0221549	0.360769	0.29842	Fah	Fah	Fumarylacetoacetase	P35505	P35505;D3Z2R9	P35505;D3Z2R9|Fah	No	No	0.00361705	0.101331	P35505;D3Z2R9	P35505	9;3	9	30.3	46.175	419	0	112.92
Q78TU8;A9C450|Fam107a	No	No	0.0510263	0.00220378	Q78TU8;A9C450	Q78TU8;A9C450	7;4	7	41.7	17.51	144	0	5.7785	Q78TU8;A9C450	Q78TU8	0	Fam107a	Fam107a	Fam107a	-0.11369	-0.232781	0.22444	0.0589849	0.351869	2.18377e-05	0.141817	0.109045	Fam107a	Fam107a	0	Q78TU8	Q78TU8;A9C450	Q78TU8;A9C450|Fam107a	No	No	1.67777e-07	0.0156894	Q78TU8;A9C450	Q78TU8;A9C450	7;4	7	41.7	17.51	144	0	5.7785
Q8C3F2;Q8C3F2-3;Q8C3F2-2|Fam120c	No	No	0.49962	0.898632	Q8C3F2;Q8C3F2-3;Q8C3F2-2	Q8C3F2;Q8C3F2-3	16;12;4	16	15.3	119.72	1091	0	67.8	Q8C3F2;Q8C3F2-3;Q8C3F2-2	Q8C3F2	Constitutive coactivator of PPAR-gamma-like protein 2	Fam120c	Fam120c	Fam120c	0.0155788	-0.0667967	-0.00314063	-0.000369756	0.79295	0.0158489	0.960885	0.994143	Fam120c	Fam120c	Constitutive coactivator of PPAR-gamma-like protein 2	Q8C3F2	Q8C3F2;Q8C3F2-3;Q8C3F2-2	Q8C3F2;Q8C3F2-3;Q8C3F2-2|Fam120c	No	No	0.00224149	0.98391	Q8C3F2;Q8C3F2-3;Q8C3F2-2	Q8C3F2;Q8C3F2-3	16;12;4	16	15.3	119.72	1091	0	67.8
																			Fam136a		0.0881375		-0.225254		0.199318		0.0313557	Fam136a	Fam136a	Protein FAM136A	Q9CR98	Q9CR98;A0A0N4SWI4	Q9CR98;A0A0N4SWI4|Fam136a	No	No	0.0885047	0.00114142	Q9CR98;A0A0N4SWI4	Q9CR98;A0A0N4SWI4	4;2	4	23.9	15.674	138	0	6.3405
G3X9S1;Q8BLV7;Q9DBR2|Fam13c	No	No	0.00507962	0.522072	G3X9S1;Q8BLV7;Q9DBR2	G3X9S1;Q8BLV7;Q9DBR2	11;11;11	11	27.2	57.904	519	0	37.687	G3X9S1;Q8BLV7;Q9DBR2	G3X9S1	Protein FAM13C	Fam13c	Fam13c	Fam13c	0.0803159	0.0788267	0.0162745	-0.0307327	0.150569	0.0291465	0.78747	0.472134	Fam13c	Fam13c	Protein FAM13C	G3X9S1	G3X9S1;Q8BLV7;Q9DBR2	G3X9S1;Q8BLV7;Q9DBR2|Fam13c	No	No	0.00555753	0.235614	G3X9S1;Q8BLV7;Q9DBR2	G3X9S1;Q8BLV7;Q9DBR2	11;11;11	11	27.2	57.904	519	0	37.687
Q8CDM8;Q8CDM8-2;A0A494B8X9|Fam160b1	No	No	0.745753	0.961044	Q8CDM8;Q8CDM8-2;A0A494B8X9	Q8CDM8;Q8CDM8-2	7;6;3	7	9.9	86.016	764	0	9.0174	Q8CDM8;Q8CDM8-2;A0A494B8X9	Q8CDM8	Protein FAM160B1	Fam160b1	Fam160b1	Fam160b1	0.0207148	0.0695276	-0.00336183	-0.00962948	0.903307	0.0223152	0.986698	0.810932	Fam160b1	Fam160b1	Protein FAM160B1	Q8CDM8	Q8CDM8;Q8CDM8-2;A0A494B8X9	Q8CDM8;Q8CDM8-2;A0A494B8X9|Fam160b1	No	No	0.00368218	0.642193	Q8CDM8;Q8CDM8-2;A0A494B8X9	Q8CDM8;Q8CDM8-2	7;6;3	7	9.9	86.016	764	0	9.0174
A0A140LIJ1;Q8BGZ2-2;Q8BGZ2;A0A140LJ81|Fam168a	No	No	2.73342e-05	0.72716	A0A140LIJ1;Q8BGZ2-2;Q8BGZ2;A0A140LJ81	A0A140LIJ1;Q8BGZ2-2;Q8BGZ2	3;3;3;1	3	13.8	27.9	260	0	8.9831	A0A140LIJ1;Q8BGZ2-2;Q8BGZ2;A0A140LJ81	A0A140LIJ1	Protein FAM168A	Fam168a	Fam168a	Fam168a	-0.153421	0.0403876	-0.0084126	-0.0119207	0.0074026	0.378193	0.892179	0.866345	Fam168a	Fam168a	Protein FAM168A	A0A140LIJ1	A0A140LIJ1;Q8BGZ2-2;Q8BGZ2;A0A140LJ81	A0A140LIJ1;Q8BGZ2-2;Q8BGZ2;A0A140LJ81|Fam168a	No	No	0.222412	0.729889	A0A140LIJ1;Q8BGZ2-2;Q8BGZ2;A0A140LJ81	A0A140LIJ1;Q8BGZ2-2;Q8BGZ2	3;3;3;1	3	13.8	27.9	260	0	8.9831
Q5XG69|Fam169a	No	Yes	0.0289262	0.681169	Q5XG69	Q5XG69	19	19	48.1	73.239	665	0	323.31	Q5XG69	Q5XG69	Soluble lamin-associated protein of 75 kDa	Fam169a	Fam169a	Fam169a	-0.0714342	-0.149752	0.0128849	-0.00586772	0.284214	0.00040316	0.867563	0.894742	Fam169a	Fam169a	Soluble lamin-associated protein of 75 kDa	Q5XG69	Q5XG69	Q5XG69|Fam169a	No	Yes	9.22192e-06	0.776318	Q5XG69	Q5XG69	19	19	48.1	73.239	665	0	323.31
Q14CH0-2;Q14CH0|Fam171b	No	No	0.0286541	0.360649	Q14CH0-2;Q14CH0	Q14CH0-2;Q14CH0	28;27	28	35.6	91.531	821	0	122.15	Q14CH0-2;Q14CH0	Q14CH0-2	Protein FAM171B	Fam171b	Fam171b	Fam171b	-0.0533509	-0.122829	0.0217245	0.0141984	0.28359	0.00738645	0.672078	0.798887	Fam171b	Fam171b	Protein FAM171B	Q14CH0-2	Q14CH0-2;Q14CH0	Q14CH0-2;Q14CH0|Fam171b	No	No	0.000736452	0.623403	Q14CH0-2;Q14CH0	Q14CH0-2;Q14CH0	28;27	28	35.6	91.531	821	0	122.15
Q91VW0;A0A494BBC9;Q501J2|Fam173a;Gm50367;Antkmt	No	No	0.928102	0.016533	Q91VW0;A0A494BBC9;Q501J2	Q91VW0;A0A494BBC9;Q501J2	1;1;1	1	6.6	16.205	151	0.00054488	2.3777	Q91VW0;A0A494BBC9;Q501J2	Q91VW0	Protein FAM173A	Fam173a;Gm50367;Antkmt	Fam173a	Fam173a	0.00236673	-0.137329	-0.0788283	-0.0775269	0.975986	0.0211557	0.217566	0.252501	Fam173a	Fam173a;Gm50367;Antkmt	Protein FAM173A	Q91VW0	Q91VW0;A0A494BBC9;Q501J2	Q91VW0;A0A494BBC9;Q501J2|Fam173a;Gm50367;Antkmt	No	No	0.00338373	0.0753086	Q91VW0;A0A494BBC9;Q501J2	Q91VW0;A0A494BBC9;Q501J2	1;1;1	1	6.6	16.205	151	0.00054488	2.3777
A0A1D5RLU2;Q91WE2;A0A1D5RLW0;A0A1D5RLX7;A0A1D5RM67;A0A1D5RLI3;A0A1D5RLY1;A0A1D5RLD7;A0A1D5RLT4;A0A1D5RLJ3;A0A1D5RLF2;A0A1D5RM30|Fam192a	No	No	0.0322633	0.68656	A0A1D5RLU2;Q91WE2;A0A1D5RLW0;A0A1D5RLX7;A0A1D5RM67;A0A1D5RLI3;A0A1D5RLY1;A0A1D5RLD7;A0A1D5RLT4;A0A1D5RLJ3;A0A1D5RLF2;A0A1D5RM30	A0A1D5RLU2;Q91WE2;A0A1D5RLW0;A0A1D5RLX7;A0A1D5RM67;A0A1D5RLI3;A0A1D5RLY1	8;8;7;5;4;4;4;3;3;3;3;2	8	33.5	22.777	194	0	12.476	A0A1D5RLU2;Q91WE2;A0A1D5RLW0;A0A1D5RLX7;A0A1D5RM67;A0A1D5RLI3;A0A1D5RLY1;A0A1D5RLD7;A0A1D5RLT4;A0A1D5RLJ3;A0A1D5RLF2;A0A1D5RM30	A0A1D5RLU2	Protein FAM192A	Fam192a	Fam192a	Fam192a	-0.151781	-0.148394	0.0275665	0.110195	0.293858	0.0335808	0.869954	0.187254	Fam192a	Fam192a	Protein FAM192A	A0A1D5RLU2	A0A1D5RLU2;Q91WE2;A0A1D5RLW0;A0A1D5RLX7;A0A1D5RM67;A0A1D5RLI3;A0A1D5RLY1;A0A1D5RLD7;A0A1D5RLT4;A0A1D5RLJ3;A0A1D5RLF2;A0A1D5RM30	A0A1D5RLU2;Q91WE2;A0A1D5RLW0;A0A1D5RLX7;A0A1D5RM67;A0A1D5RLI3;A0A1D5RLY1;A0A1D5RLD7;A0A1D5RLT4;A0A1D5RLJ3;A0A1D5RLF2;A0A1D5RM30|Fam192a	No	No	0.00680178	0.0421929	A0A1D5RLU2;Q91WE2;A0A1D5RLW0;A0A1D5RLX7;A0A1D5RM67;A0A1D5RLI3;A0A1D5RLY1;A0A1D5RLD7;A0A1D5RLT4;A0A1D5RLJ3;A0A1D5RLF2;A0A1D5RM30	A0A1D5RLU2;Q91WE2;A0A1D5RLW0;A0A1D5RLX7;A0A1D5RM67;A0A1D5RLI3;A0A1D5RLY1	8;8;7;5;4;4;4;3;3;3;3;2	8	33.5	22.777	194	0	12.476
Q9D8B6|Fam210b	No	Yes	0.318152	0.7392	Q9D8B6	Q9D8B6	4	4	19.5	20.344	190	0	7.8907	Q9D8B6	Q9D8B6	Protein FAM210B	Fam210b	Fam210b	Fam210b	0.0612846	0.215549	-0.0215906	0.0268403	0.676462	0.00414679	0.89752	0.75014	Fam210b	Fam210b	Protein FAM210B	Q9D8B6	Q9D8B6	Q9D8B6|Fam210b	No	Yes	0.000304981	0.553323	Q9D8B6	Q9D8B6	4	4	19.5	20.344	190	0	7.8907
G3X9I1;G5E911;Q91VU0;E9Q8C5;E9Q6F0|Fam3c	No	No	0.127879	0.578781	G3X9I1;G5E911;Q91VU0;E9Q8C5;E9Q6F0	G3X9I1;G5E911;Q91VU0	3;3;3;1;1	3	15.2	21.486	197	0	5.6417	G3X9I1;G5E911;Q91VU0;E9Q8C5;E9Q6F0	G3X9I1	Protein FAM3C	Fam3c	Fam3c	Fam3c	-0.0380995	-0.102422	-0.0142594	0.0224717	0.486218	0.015666	0.815797	0.655313	Fam3c	Fam3c	Protein FAM3C	G3X9I1	G3X9I1;G5E911;Q91VU0;E9Q8C5;E9Q6F0	G3X9I1;G5E911;Q91VU0;E9Q8C5;E9Q6F0|Fam3c	No	No	0.00220204	0.430124	G3X9I1;G5E911;Q91VU0;E9Q8C5;E9Q6F0	G3X9I1;G5E911;Q91VU0	3;3;3;1;1	3	15.2	21.486	197	0	5.6417
A0A2I3BQK1|Fam49b	No	Yes	0.548675	0.0579969	A0A2I3BQK1	A0A2I3BQK1	5	1	30.3	8.6745	76	0	45.347	A0A2I3BQK1	A0A2I3BQK1	0	Fam49b	Fam49b	Fam49b	-0.0290747	-0.116374	-0.107847	-0.0905002	0.81762	0.037604	0.325372	0.180983	Fam49b	Fam49b	0	A0A2I3BQK1	A0A2I3BQK1	A0A2I3BQK1|Fam49b	No	Yes	0.00791214	0.0389716	A0A2I3BQK1	A0A2I3BQK1	5	1	30.3	8.6745	76	0	45.347
Q3UXZ6;D3YYF8;D3YVT3|Fam81a	No	No	0.489318	0.0285976	Q3UXZ6;D3YYF8;D3YVT3	Q3UXZ6	15;4;3	15	34.9	41.709	364	0	26.496	Q3UXZ6;D3YYF8;D3YVT3	Q3UXZ6	Protein FAM81A	Fam81a	Fam81a	Fam81a	-0.055717	-0.298896	-0.21306	-0.0741758	0.790228	0.0100738	0.252129	0.568792	Fam81a	Fam81a	Protein FAM81A	Q3UXZ6	Q3UXZ6;D3YYF8;D3YVT3	Q3UXZ6;D3YYF8;D3YVT3|Fam81a	No	No	0.00117899	0.332099	Q3UXZ6;D3YYF8;D3YVT3	Q3UXZ6	15;4;3	15	34.9	41.709	364	0	26.496
Q3V2J0|Fam92b	No	Yes	0.0722229	0.950869	Q3V2J0	Q3V2J0	1	1	2.4	33.274	292	0.0098855	0.84561	Q3V2J0	Q3V2J0	Protein FAM92B	Fam92b	Fam92b	Fam92b	0.117919	0.0386065	-0.00402049	-0.218157	0.391186	0.581292	0.983783	0.0334386	Fam92b	Fam92b	Protein FAM92B	Q3V2J0	Q3V2J0	Q3V2J0|Fam92b	No	Yes	0.420719	0.00126117	Q3V2J0	Q3V2J0	1	1	2.4	33.274	292	0.0098855	0.84561
Q8C0C7;E9PWY9;D6RIJ2|Farsa	No	No	0.723886	0.951402	Q8C0C7;E9PWY9;D6RIJ2	Q8C0C7;E9PWY9	21;21;1	21	46.3	57.598	508	0	171.86	Q8C0C7;E9PWY9;D6RIJ2	Q8C0C7	Phenylalanine--tRNA ligase alpha subunit	Farsa	Farsa	Farsa	0.00816698	0.0468786	0.00151727	0.0114235	0.896656	0.041449	0.983783	0.698661	Farsa	Farsa	Phenylalanine--tRNA ligase alpha subunit	Q8C0C7	Q8C0C7;E9PWY9;D6RIJ2	Q8C0C7;E9PWY9;D6RIJ2|Farsa	No	No	0.00910474	0.486221	Q8C0C7;E9PWY9;D6RIJ2	Q8C0C7;E9PWY9	21;21;1	21	46.3	57.598	508	0	171.86
P35550;A0A140LIR6|Fbl	No	No	0.028152	0.160059	P35550;A0A140LIR6	P35550	13;4	10	32.7	34.306	327	0	27.208	P35550;A0A140LIR6	P35550	rRNA 2-O-methyltransferase fibrillarin	Fbl	Fbl	Fbl	0.0539027	0.142429	0.0345843	-0.0713816	0.282373	0.00784095	0.484408	0.213045	Fbl	Fbl	rRNA 2-O-methyltransferase fibrillarin	P35550	P35550;A0A140LIR6	P35550;A0A140LIR6|Fbl	No	No	0.00080915	0.054684	P35550;A0A140LIR6	P35550	13;4	10	32.7	34.306	327	0	27.208
A2RT62;A0A494B9I8|Fbxl16	No	No	0.134573	0.765071	A2RT62;A0A494B9I8	A2RT62	8;1	8	16.5	51.878	479	0	130.65	A2RT62;A0A494B9I8	A2RT62	F-box/LRR-repeat protein 16	Fbxl16	Fbxl16	Fbxl16	-0.0537005	-0.131924	0.0109701	-0.00672056	0.497552	0.0204462	0.908751	0.939265	Fbxl16	Fbxl16	F-box/LRR-repeat protein 16	A2RT62	A2RT62;A0A494B9I8	A2RT62;A0A494B9I8|Fbxl16	No	No	0.00323455	0.86087	A2RT62;A0A494B9I8	A2RT62	8;1	8	16.5	51.878	479	0	130.65
Q9QZN1;G3X9V9;Q9QZN1-2|Fbxl17	No	No	0.000479852	0.901904	Q9QZN1;G3X9V9;Q9QZN1-2	Q9QZN1	4;1;1	3	5.1	75.683	701	0.0017889	1.4877	Q9QZN1;G3X9V9;Q9QZN1-2	Q9QZN1	F-box/LRR-repeat protein 17	Fbxl17	Fbxl17	Fbxl17	-0.219929	0.0625091	0.0060182	-0.0929121	0.0486773	0.561084	0.96231	0.489526	Fbxl17	Fbxl17	F-box/LRR-repeat protein 17	Q9QZN1	Q9QZN1;G3X9V9;Q9QZN1-2	Q9QZN1;G3X9V9;Q9QZN1-2|Fbxl17	No	No	0.397218	0.251267	Q9QZN1;G3X9V9;Q9QZN1-2	Q9QZN1	4;1;1	3	5.1	75.683	701	0.0017889	1.4877
A2BHN6;Q9DC63-3;Q9DC63-2;Q9DC63|Fbxo3	No	No	0.292443	0.760451	A2BHN6;Q9DC63-3;Q9DC63-2;Q9DC63	A2BHN6;Q9DC63-3;Q9DC63-2;Q9DC63	5;5;5;5	5	14.7	40.963	361	0	229.84	A2BHN6;Q9DC63-3;Q9DC63-2;Q9DC63	A2BHN6	F-box only protein 3	Fbxo3	Fbxo3	Fbxo3	0.0316326	-0.162302	-0.00964596	0.0199721	0.657678	0.00262696	0.906516	0.726657	Fbxo3	Fbxo3	F-box only protein 3	A2BHN6	A2BHN6;Q9DC63-3;Q9DC63-2;Q9DC63	A2BHN6;Q9DC63-3;Q9DC63-2;Q9DC63|Fbxo3	No	No	0.000153931	0.523718	A2BHN6;Q9DC63-3;Q9DC63-2;Q9DC63	A2BHN6;Q9DC63-3;Q9DC63-2;Q9DC63	5;5;5;5	5	14.7	40.963	361	0	229.84
Q3UQN2;Q3UQN2-3;A0A286YCL2;F6RG68;A0A286YDL7;J3QPQ1;Q3UQN2-2|Fcho2	No	No	0.0252425	0.235024	Q3UQN2;Q3UQN2-3;A0A286YCL2;F6RG68;A0A286YDL7;J3QPQ1;Q3UQN2-2	Q3UQN2	7;3;1;1;1;1;1	7	12.6	88.733	809	0	161.88	Q3UQN2;Q3UQN2-3;A0A286YCL2;F6RG68;A0A286YDL7;J3QPQ1;Q3UQN2-2	Q3UQN2	F-BAR domain only protein 2	Fcho2	Fcho2	Fcho2	0.0610262	-0.0278772	-0.0318432	0.0834646	0.272948	0.316258	0.568621	0.0431147	Fcho2	Fcho2	F-BAR domain only protein 2	Q3UQN2	Q3UQN2;Q3UQN2-3;A0A286YCL2;F6RG68;A0A286YDL7;J3QPQ1;Q3UQN2-2	Q3UQN2;Q3UQN2-3;A0A286YCL2;F6RG68;A0A286YDL7;J3QPQ1;Q3UQN2-2|Fcho2	No	No	0.171962	0.00211025	Q3UQN2;Q3UQN2-3;A0A286YCL2;F6RG68;A0A286YDL7;J3QPQ1;Q3UQN2-2	Q3UQN2	7;3;1;1;1;1;1	7	12.6	88.733	809	0	161.88
Q7TMC8;Q7TMC8-2;A0A1D5RMI1|Fcsk	No	No	0.349966	0.165743	Q7TMC8;Q7TMC8-2;A0A1D5RMI1	Q7TMC8;Q7TMC8-2	11;8;2	11	11.6	119.27	1090	0	49.582	Q7TMC8;Q7TMC8-2;A0A1D5RMI1	Q7TMC8	0	Fcsk	Fcsk	Fcsk	0.0372115	0.0705886	0.0612105	0.0221563	0.705616	0.0453257	0.491531	0.613942	Fcsk	Fcsk	0	Q7TMC8	Q7TMC8;Q7TMC8-2;A0A1D5RMI1	Q7TMC8;Q7TMC8-2;A0A1D5RMI1|Fcsk	No	No	0.0103837	0.384531	Q7TMC8;Q7TMC8-2;A0A1D5RMI1	Q7TMC8;Q7TMC8-2	11;8;2	11	11.6	119.27	1090	0	49.582
A0A571BEK9;P53798|Fdft1	No	No	0.0863772	0.0121644	A0A571BEK9;P53798	A0A571BEK9;P53798	2;2	2	4.6	52.084	460	0	3.0028	A0A571BEK9;P53798	A0A571BEK9	Squalene synthase	Fdft1	Fdft1	Fdft1	-0.114416	0.258408	-0.197572	-0.188092	0.411515	0.0196857	0.196451	0.145032	Fdft1	Fdft1	Squalene synthase	A0A571BEK9	A0A571BEK9;P53798	A0A571BEK9;P53798|Fdft1	No	No	0.0030558	0.0262847	A0A571BEK9;P53798	A0A571BEK9;P53798	2;2	2	4.6	52.084	460	0	3.0028
Q920E5;A0A0G2JE82|Fdps	No	No	0.560711	0.00114645	Q920E5;A0A0G2JE82	Q920E5	10;3	2	5.4	40.581	353	0	25.736	Q920E5;A0A0G2JE82	Q920E5	Farnesyl pyrophosphate synthase	Fdps	Fdps	Fdps	0.0184246	-0.00707565	-0.146641	-0.15816	0.821699	0.91281	0.118357	0.0442254	Fdps	Fdps	Farnesyl pyrophosphate synthase	Q920E5	Q920E5;A0A0G2JE82	Q920E5;A0A0G2JE82|Fdps	No	No	0.85065	0.00237846	Q920E5;A0A0G2JE82	Q920E5	10;3	2	5.4	40.581	353	0	25.736
Q61578|Fdxr	No	Yes	0.143134	0.877632	Q61578	Q61578	12	12	27.3	54.201	494	0	49.758	Q61578	Q61578	NADPH:adrenodoxin oxidoreductase, mitochondrial	Fdxr	Fdxr	Fdxr	0.0370379	-0.0742784	-0.00398721	0.0445911	0.507313	0.0106049	0.95262	0.167775	Fdxr	Fdxr	NADPH:adrenodoxin oxidoreductase, mitochondrial	Q61578	Q61578	Q61578|Fdxr	No	Yes	0.00127399	0.0344514	Q61578	Q61578	12	12	27.3	54.201	494	0	49.758
Q8K0X8;F6SG45;E0CXY1;E0CYY9;A0A1L1SSG8|Fez1	No	No	0.000333347	0.0431374	Q8K0X8;F6SG45;E0CXY1;E0CYY9;A0A1L1SSG8	Q8K0X8	7;2;2;2;1	7	17.1	45.214	392	0	18.177	Q8K0X8;F6SG45;E0CXY1;E0CYY9;A0A1L1SSG8	Q8K0X8	Fasciculation and elongation protein zeta-1	Fez1	Fez1	Fez1	-0.193056	-0.0830263	0.0917873	-0.00509937	0.0374733	0.260516	0.29206	0.971966	Fez1	Fez1	Fasciculation and elongation protein zeta-1	Q8K0X8	Q8K0X8;F6SG45;E0CXY1;E0CYY9;A0A1L1SSG8	Q8K0X8;F6SG45;E0CXY1;E0CYY9;A0A1L1SSG8|Fez1	No	No	0.130872	0.927445	Q8K0X8;F6SG45;E0CXY1;E0CYY9;A0A1L1SSG8	Q8K0X8	7;2;2;2;1	7	17.1	45.214	392	0	18.177
P61148;D3Z6H1;D6RCX9;D3Z6E2;A0A494BBG9;D3Z192|Fgf1	No	No	0.0192922	0.0743577	P61148;D3Z6H1;D6RCX9;D3Z6E2;A0A494BBG9;D3Z192	P61148;D3Z6H1;D6RCX9;D3Z6E2;A0A494BBG9	5;3;3;3;3;2	5	33.5	17.417	155	0	16.72	P61148;D3Z6H1;D6RCX9;D3Z6E2;A0A494BBG9;D3Z192	P61148	Fibroblast growth factor 1;Fibroblast growth factor	Fgf1	Fgf1	Fgf1	0.048858	-0.283819	-0.0378691	0.0141915	0.247763	0.000895081	0.360769	0.87702	Fgf1	Fgf1	Fibroblast growth factor 1;Fibroblast growth factor	P61148	P61148;D3Z6H1;D6RCX9;D3Z6E2;A0A494BBG9;D3Z192	P61148;D3Z6H1;D6RCX9;D3Z6E2;A0A494BBG9;D3Z192|Fgf1	No	No	2.86013e-05	0.749762	P61148;D3Z6H1;D6RCX9;D3Z6E2;A0A494BBG9;D3Z192	P61148;D3Z6H1;D6RCX9;D3Z6E2;A0A494BBG9	5;3;3;3;3;2	5	33.5	17.417	155	0	16.72
J3QN85;P16092-6;P16092;P16092-3;P16092-4;P16092-5;P16092-2;A0A1B0GSZ6;D3Z4V6;A0A1B0GSQ7|Fgfr1	No	No	0.53104	0.00173347	J3QN85;P16092-6;P16092;P16092-3;P16092-4;P16092-5;P16092-2;A0A1B0GSZ6;D3Z4V6;A0A1B0GSQ7	J3QN85;P16092-6;P16092;P16092-3;P16092-4;P16092-5;P16092-2;A0A1B0GSZ6	6;6;6;6;4;4;4;3;2;1	5	6.7	92.98	833	0	11.024	J3QN85;P16092-6;P16092;P16092-3;P16092-4;P16092-5;P16092-2;A0A1B0GSZ6;D3Z4V6;A0A1B0GSQ7	J3QN85	Fibroblast growth factor receptor;Fibroblast growth factor receptor 1	Fgfr1	Fgfr1	Fgfr1	0.0144184	0.19788	0.1003	0.113199	0.809192	0.000112412	0.1291	0.019877	Fgfr1	Fgfr1	Fibroblast growth factor receptor;Fibroblast growth factor receptor 1	J3QN85	J3QN85;P16092-6;P16092;P16092-3;P16092-4;P16092-5;P16092-2;A0A1B0GSZ6;D3Z4V6;A0A1B0GSQ7	J3QN85;P16092-6;P16092;P16092-3;P16092-4;P16092-5;P16092-2;A0A1B0GSZ6;D3Z4V6;A0A1B0GSQ7|Fgfr1	No	No	1.8647e-06	0.000440785	J3QN85;P16092-6;P16092;P16092-3;P16092-4;P16092-5;P16092-2;A0A1B0GSZ6;D3Z4V6;A0A1B0GSQ7	J3QN85;P16092-6;P16092;P16092-3;P16092-4;P16092-5;P16092-2;A0A1B0GSZ6	6;6;6;6;4;4;4;3;2;1	5	6.7	92.98	833	0	11.024
Q9CRA9;Q9CRA9-2;F8WGG1|Fgfr1op2	No	No	0.443172	0.446312	Q9CRA9;Q9CRA9-2;F8WGG1	Q9CRA9;Q9CRA9-2;F8WGG1	5;5;4	5	21.7	29.374	253	0	5.5932	Q9CRA9;Q9CRA9-2;F8WGG1	Q9CRA9	FGFR1 oncogene partner 2 homolog	Fgfr1op2	Fgfr1op2	Fgfr1op2	-0.0305937	0.131869	0.0328113	-0.0578233	0.762248	0.0288043	0.731178	0.412936	Fgfr1op2	Fgfr1op2	FGFR1 oncogene partner 2 homolog	Q9CRA9	Q9CRA9;Q9CRA9-2;F8WGG1	Q9CRA9;Q9CRA9-2;F8WGG1|Fgfr1op2	No	No	0.00542858	0.184513	Q9CRA9;Q9CRA9-2;F8WGG1	Q9CRA9;Q9CRA9-2;F8WGG1	5;5;4	5	21.7	29.374	253	0	5.5932
Q61851-2;Q61851;E9QNJ9;Q7TSI8;Q61563;F6TK14;A0A0J9YTQ5;A0A0J9YUB8;F2Z480;E9Q7C7;E9Q7E8;E9PVU6;E9Q7T0;E9PX67;E9Q708;E9Q5C2;E9PXV8;D3Z5M8;E9PX90;E9PX88;E9Q5C3;E9PX60;E9Q700;E9Q7E6;E9QK53;P21803-2;P21803|Fgfr3;Fgfr2	No	No	0.0683786	0.976973	Q61851-2;Q61851;E9QNJ9;Q7TSI8;Q61563;F6TK14;A0A0J9YTQ5;A0A0J9YUB8;F2Z480;E9Q7C7;E9Q7E8;E9PVU6;E9Q7T0;E9PX67;E9Q708;E9Q5C2;E9PXV8;D3Z5M8;E9PX90;E9PX88;E9Q5C3;E9PX60;E9Q700;E9Q7E6;E9QK53;P21803-2;P21803	Q61851-2;Q61851;E9QNJ9;Q7TSI8;Q61563;F6TK14	6;6;6;6;6;4;2;2;1;1;1;1;1;1;1;1;1;1;1;1;1;1;1;1;1;1;1	6	8.7	88.245	803	0	21.277	Q61851-2;Q61851;E9QNJ9;Q7TSI8;Q61563;F6TK14;A0A0J9YTQ5;A0A0J9YUB8;F2Z480;E9Q7C7;E9Q7E8;E9PVU6;E9Q7T0;E9PX67;E9Q708;E9Q5C2;E9PXV8;D3Z5M8;E9PX90;E9PX88;E9Q5C3;E9PX60;E9Q700;E9Q7E6;E9QK53;P21803-2;P21803	Q61851-2	Fibroblast growth factor receptor 3;Fibroblast growth factor receptor	Fgfr3;Fgfr2	Fgfr3	Fgfr3	-0.0934272	-0.0602842	-0.00146838	0.13472	0.382534	0.110704	0.991915	0.0216803	Fgfr3	Fgfr3;Fgfr2	Fibroblast growth factor receptor 3;Fibroblast growth factor receptor	Q61851-2	Q61851-2;Q61851;E9QNJ9;Q7TSI8;Q61563;F6TK14;A0A0J9YTQ5;A0A0J9YUB8;F2Z480;E9Q7C7;E9Q7E8;E9PVU6;E9Q7T0;E9PX67;E9Q708;E9Q5C2;E9PXV8;D3Z5M8;E9PX90;E9PX88;E9Q5C3;E9PX60;E9Q700;E9Q7E6;E9QK53;P21803-2;P21803	Q61851-2;Q61851;E9QNJ9;Q7TSI8;Q61563;F6TK14;A0A0J9YTQ5;A0A0J9YUB8;F2Z480;E9Q7C7;E9Q7E8;E9PVU6;E9Q7T0;E9PX67;E9Q708;E9Q5C2;E9PXV8;D3Z5M8;E9PX90;E9PX88;E9Q5C3;E9PX60;E9Q700;E9Q7E6;E9QK53;P21803-2;P21803|Fgfr3;Fgfr2	No	No	0.0375391	0.00053756	Q61851-2;Q61851;E9QNJ9;Q7TSI8;Q61563;F6TK14;A0A0J9YTQ5;A0A0J9YUB8;F2Z480;E9Q7C7;E9Q7E8;E9PVU6;E9Q7T0;E9PX67;E9Q708;E9Q5C2;E9PXV8;D3Z5M8;E9PX90;E9PX88;E9Q5C3;E9PX60;E9Q700;E9Q7E6;E9QK53;P21803-2;P21803	Q61851-2;Q61851;E9QNJ9;Q7TSI8;Q61563;F6TK14	6;6;6;6;6;4;2;2;1;1;1;1;1;1;1;1;1;1;1;1;1;1;1;1;1;1;1	6	8.7	88.245	803	0	21.277
Q3UER8;Q8VCM7|Fgg	No	No	0.192173	0.375258	Q3UER8;Q8VCM7	Q3UER8;Q8VCM7	9;9	9	21	50.349	443	0	94.493	Q3UER8;Q8VCM7	Q3UER8	Fibrinogen gamma chain	Fgg	Fgg	Fgg	0.0789192	0.509793	-0.056625	-0.0652079	0.565694	0.029108	0.676155	0.842195	Fgg	Fgg	Fibrinogen gamma chain	Q3UER8	Q3UER8;Q8VCM7	Q3UER8;Q8VCM7|Fgg	No	No	0.00552478	0.687638	Q3UER8;Q8VCM7	Q3UER8;Q8VCM7	9;9	9	21	50.349	443	0	94.493
A2AV25;A2AV25-2|Fibcd1	No	No	0.734737	0.510457	A2AV25;A2AV25-2	A2AV25;A2AV25-2	6;3	6	13.9	50.601	459	0	41.813	A2AV25;A2AV25-2	A2AV25	Fibrinogen C domain-containing protein 1	Fibcd1	Fibcd1	Fibcd1	-0.0130739	-0.0192597	0.0276475	0.188293	0.901967	0.785099	0.781223	0.0442254	Fibcd1	Fibcd1	Fibrinogen C domain-containing protein 1	A2AV25	A2AV25;A2AV25-2	A2AV25;A2AV25-2|Fibcd1	No	No	0.66758	0.00235706	A2AV25;A2AV25-2	A2AV25;A2AV25-2	6;3	6	13.9	50.601	459	0	41.813
P45878|Fkbp2	No	Yes	0.315816	0.942967	P45878	P45878	2	2	16.4	15.344	140	0	22.218	P45878	P45878	Peptidyl-prolyl cis-trans isomerase FKBP2	Fkbp2	Fkbp2	Fkbp2	0.0347552	0.102868	-0.00261102	-0.182544	0.67636	0.0708593	0.980573	0.0300475	Fkbp2	Fkbp2	Peptidyl-prolyl cis-trans isomerase FKBP2	P45878	P45878	P45878|Fkbp2	No	Yes	0.0198089	0.00101619	P45878	P45878	2	2	16.4	15.344	140	0	22.218
Q62446;A0A1Y7VP01;A0A1Y7VLK0;A0A1Y7VMJ9;A0A1Y7VJ86|Fkbp3	No	No	0.00415989	0.834736	Q62446;A0A1Y7VP01;A0A1Y7VLK0;A0A1Y7VMJ9;A0A1Y7VJ86	Q62446;A0A1Y7VP01;A0A1Y7VLK0	12;8;8;4;3	12	45.5	25.147	224	0	113.51	Q62446;A0A1Y7VP01;A0A1Y7VLK0;A0A1Y7VMJ9;A0A1Y7VJ86	Q62446	Peptidyl-prolyl cis-trans isomerase FKBP3	Fkbp3	Fkbp3	Fkbp3	-0.124997	-0.342285	-0.00791683	-0.00115137	0.134672	0.00087957	0.940546	0.993657	Fkbp3	Fkbp3	Peptidyl-prolyl cis-trans isomerase FKBP3	Q62446	Q62446;A0A1Y7VP01;A0A1Y7VLK0;A0A1Y7VMJ9;A0A1Y7VJ86	Q62446;A0A1Y7VP01;A0A1Y7VLK0;A0A1Y7VMJ9;A0A1Y7VJ86|Fkbp3	No	No	2.70306e-05	0.982726	Q62446;A0A1Y7VP01;A0A1Y7VLK0;A0A1Y7VMJ9;A0A1Y7VJ86	Q62446;A0A1Y7VP01;A0A1Y7VLK0	12;8;8;4;3	12	45.5	25.147	224	0	113.51
Q64378;B8JJC2;A0A3B2WBD2;A0A3B2WCL4|Fkbp5	No	No	0.747219	0.0257847	Q64378;B8JJC2;A0A3B2WBD2;A0A3B2WCL4	Q64378	23;11;11;5	23	51.8	50.966	456	0	84.569	Q64378;B8JJC2;A0A3B2WBD2;A0A3B2WCL4	Q64378	Peptidyl-prolyl cis-trans isomerase FKBP5;Peptidyl-prolyl cis-trans isomerase FKBP5, N-terminally processed	Fkbp5	Fkbp5	Fkbp5	0.0173621	0.161443	0.147117	0.124105	0.903307	0.00600539	0.241929	0.0682373	Fkbp5	Fkbp5	Peptidyl-prolyl cis-trans isomerase FKBP5;Peptidyl-prolyl cis-trans isomerase FKBP5, N-terminally processed	Q64378	Q64378;B8JJC2;A0A3B2WBD2;A0A3B2WCL4	Q64378;B8JJC2;A0A3B2WBD2;A0A3B2WCL4|Fkbp5	No	No	0.00055786	0.00550474	Q64378;B8JJC2;A0A3B2WBD2;A0A3B2WCL4	Q64378	23;11;11;5	23	51.8	50.966	456	0	84.569
O35465;O35465-2;F6WP10;D3Z597|Fkbp8	No	No	0.177204	0.591346	O35465;O35465-2;F6WP10;D3Z597	O35465;O35465-2	14;14;2;1	14	39.8	43.528	402	0	323.31	O35465;O35465-2;F6WP10;D3Z597	O35465	Peptidyl-prolyl cis-trans isomerase FKBP8	Fkbp8	Fkbp8	Fkbp8	-0.0353542	-0.154216	-0.014616	-0.00507048	0.551322	0.000371409	0.822455	0.910809	Fkbp8	Fkbp8	Peptidyl-prolyl cis-trans isomerase FKBP8	O35465	O35465;O35465-2;F6WP10;D3Z597	O35465;O35465-2;F6WP10;D3Z597|Fkbp8	No	No	8.17139e-06	0.808968	O35465;O35465-2;F6WP10;D3Z597	O35465;O35465-2	14;14;2;1	14	39.8	43.528	402	0	323.31
Q80X90|Flnb	No	Yes	0.0459645	0.17334	Q80X90	Q80X90	47	39	18.4	277.82	2602	0	118.18	Q80X90	Q80X90	Filamin-B	Flnb	Flnb	Flnb	0.0820332	0.118955	0.057193	0.0267161	0.340394	0.0100365	0.501433	0.607253	Flnb	Flnb	Filamin-B	Q80X90	Q80X90	Q80X90|Flnb	No	Yes	0.00116541	0.377328	Q80X90	Q80X90	47	39	18.4	277.82	2602	0	118.18
Q8VHX6-2;Q8VHX6|Flnc	No	No	0.0137455	0.431669	Q8VHX6-2;Q8VHX6	Q8VHX6-2;Q8VHX6	19;19	8	3.7	287.36	2693	0.000544	2.3552	Q8VHX6-2;Q8VHX6	Q8VHX6-2	Filamin-C	Flnc	Flnc	Flnc	0.298814	1.15311	-0.0893057	0.0605127	0.213069	3.71591e-07	0.720427	0.561912	Flnc	Flnc	Filamin-C	Q8VHX6-2	Q8VHX6-2;Q8VHX6	Q8VHX6-2;Q8VHX6|Flnc	No	No	7.13724e-10	0.324405	Q8VHX6-2;Q8VHX6	Q8VHX6-2;Q8VHX6	19;19	8	3.7	287.36	2693	0.000544	2.3552
Q9JL26;A0A1W2P6X3;G3UWI1|Fmnl1	No	No	0.21038	0.0168359	Q9JL26;A0A1W2P6X3;G3UWI1	Q9JL26;A0A1W2P6X3	32;32;5	32	27.6	122.06	1094	0	273.08	Q9JL26;A0A1W2P6X3;G3UWI1	Q9JL26	Formin-like protein 1	Fmnl1	Fmnl1	Fmnl1	0.029483	0.081325	0.0677708	0.0853739	0.584785	0.0498145	0.217566	0.102355	Fmnl1	Fmnl1	Formin-like protein 1	Q9JL26	Q9JL26;A0A1W2P6X3;G3UWI1	Q9JL26;A0A1W2P6X3;G3UWI1|Fmnl1	No	No	0.0118382	0.013735	Q9JL26;A0A1W2P6X3;G3UWI1	Q9JL26;A0A1W2P6X3	32;32;5	32	27.6	122.06	1094	0	273.08
A2APV2-3;E9PXE6;F8VPR2;A2APV2-2;A2APV2|Fmnl2	No	No	0.526392	0.208413	A2APV2-3;E9PXE6;F8VPR2;A2APV2-2;A2APV2	A2APV2-3;E9PXE6;F8VPR2;A2APV2-2;A2APV2	30;28;28;28;28	26	20.3	123.98	1091	0	65.192	A2APV2-3;E9PXE6;F8VPR2;A2APV2-2;A2APV2	A2APV2-3	Formin-like protein 2	Fmnl2	Fmnl2	Fmnl2	0.0142903	0.100616	0.0315767	0.0456807	0.806832	0.000928644	0.541528	0.103013	Fmnl2	Fmnl2	Formin-like protein 2	A2APV2-3	A2APV2-3;E9PXE6;F8VPR2;A2APV2-2;A2APV2	A2APV2-3;E9PXE6;F8VPR2;A2APV2-2;A2APV2|Fmnl2	No	No	3.02165e-05	0.0139221	A2APV2-3;E9PXE6;F8VPR2;A2APV2-2;A2APV2	A2APV2-3;E9PXE6;F8VPR2;A2APV2-2;A2APV2	30;28;28;28;28	26	20.3	123.98	1091	0	65.192
B7ZNJ1;A0A087WS56;B9EHT6;A0A087WSN6;Q3UHL6;A0A087WR50;P11276;A0A087WS99;Q4KL80|Fn1	No	No	0.834567	0.254485	B7ZNJ1;A0A087WS56;B9EHT6;A0A087WSN6;Q3UHL6;A0A087WR50;P11276;A0A087WS99;Q4KL80	B7ZNJ1;A0A087WS56;B9EHT6;A0A087WSN6;Q3UHL6;A0A087WR50;P11276	17;17;17;17;17;17;17;2;1	17	10.8	239.72	2176	0	117.01	B7ZNJ1;A0A087WS56;B9EHT6;A0A087WSN6;Q3UHL6;A0A087WR50;P11276;A0A087WS99;Q4KL80	B7ZNJ1	Fibronectin;Anastellin	Fn1	Fn1	Fn1	0.00819029	0.215685	0.0498148	0.0969933	0.94013	0.00765197	0.584229	0.258731	Fn1	Fn1	Fibronectin;Anastellin	B7ZNJ1	B7ZNJ1;A0A087WS56;B9EHT6;A0A087WSN6;Q3UHL6;A0A087WR50;P11276;A0A087WS99;Q4KL80	B7ZNJ1;A0A087WS56;B9EHT6;A0A087WSN6;Q3UHL6;A0A087WR50;P11276;A0A087WS99;Q4KL80|Fn1	No	No	0.000778959	0.0783146	B7ZNJ1;A0A087WS56;B9EHT6;A0A087WSN6;Q3UHL6;A0A087WR50;P11276;A0A087WS99;Q4KL80	B7ZNJ1;A0A087WS56;B9EHT6;A0A087WSN6;Q3UHL6;A0A087WR50;P11276	17;17;17;17;17;17;17;2;1	17	10.8	239.72	2176	0	117.01
Q9ER35;Q6P264;Q7TQJ3|Fn3k	No	No	0.973637	0.166281	Q9ER35;Q6P264;Q7TQJ3	Q9ER35	7;3;3	7	22.7	35.032	309	0	46.757	Q9ER35;Q6P264;Q7TQJ3	Q9ER35	Fructosamine-3-kinase	Fn3k	Fn3k	Fn3k	-0.000911301	-0.14313	-0.0432729	0.00237094	0.991775	0.000631346	0.492151	0.962953	Fn3k	Fn3k	Fructosamine-3-kinase	Q9ER35	Q9ER35;Q6P264;Q7TQJ3	Q9ER35;Q6P264;Q7TQJ3|Fn3k	No	No	1.68668e-05	0.910455	Q9ER35;Q6P264;Q7TQJ3	Q9ER35	7;3;3	7	22.7	35.032	309	0	46.757
E9PUK3;A0A5F8MPQ8;E9PUI5;Q8K012-2;Q8K012;A0A0G2JFM9|Fnbp1l	No	No	0.562142	0.111468	E9PUK3;A0A5F8MPQ8;E9PUI5;Q8K012-2;Q8K012;A0A0G2JFM9	E9PUK3;A0A5F8MPQ8;E9PUI5;Q8K012-2;Q8K012;A0A0G2JFM9	22;22;22;22;22;17	22	38.8	63.974	551	0	108.32	E9PUK3;A0A5F8MPQ8;E9PUI5;Q8K012-2;Q8K012;A0A0G2JFM9	E9PUK3	Formin-binding protein 1-like	Fnbp1l	Fnbp1l	Fnbp1l	-0.040514	-0.0218045	-0.127061	-0.192007	0.821699	0.744298	0.417484	0.0365814	Fnbp1l	Fnbp1l	Formin-binding protein 1-like	E9PUK3	E9PUK3;A0A5F8MPQ8;E9PUI5;Q8K012-2;Q8K012;A0A0G2JFM9	E9PUK3;A0A5F8MPQ8;E9PUI5;Q8K012-2;Q8K012;A0A0G2JFM9|Fnbp1l	No	No	0.610677	0.00149655	E9PUK3;A0A5F8MPQ8;E9PUI5;Q8K012-2;Q8K012;A0A0G2JFM9	E9PUK3;A0A5F8MPQ8;E9PUI5;Q8K012-2;Q8K012;A0A0G2JFM9	22;22;22;22;22;17	22	38.8	63.974	551	0	108.32
Q8K4Z2|Fndc5	No	Yes	0.00314727	0.399222	Q8K4Z2	Q8K4Z2	1	1	3.8	23.321	209	0.0068889	1.0382	Q8K4Z2	Q8K4Z2	Fibronectin type III domain-containing protein 5;Irisin	Fndc5	Fndc5	Fndc5	-0.199606	-0.357205	-0.0496937	-0.101025	0.116469	0.00956918	0.698903	0.505799	Fndc5	Fndc5	Fibronectin type III domain-containing protein 5;Irisin	Q8K4Z2	Q8K4Z2	Q8K4Z2|Fndc5	No	Yes	0.00107934	0.266633	Q8K4Z2	Q8K4Z2	1	1	3.8	23.321	209	0.0068889	1.0382
Q60987;E9PYS1|Foxg1;Gm43517	No	No	0.10519	0.0630324	Q60987;E9PYS1	Q60987	5;1	5	10	51.624	481	0	4.4612	Q60987;E9PYS1	Q60987	Forkhead box protein G1	Foxg1;Gm43517	Foxg1	Foxg1	-0.0387812	-0.133471	0.0491134	0.00107495	0.443539	0.00548387	0.338026	0.990059	Foxg1	Foxg1;Gm43517	Forkhead box protein G1	Q60987	Q60987;E9PYS1	Q60987;E9PYS1|Foxg1;Gm43517	No	No	0.000489509	0.970992	Q60987;E9PYS1	Q60987	5;1	5	10	51.624	481	0	4.4612
Q3TQB2;Q3TQB2-2;D6RG85;D3Z5V7|Foxred1	No	No	0.0981225	0.240265	Q3TQB2;Q3TQB2-2;D6RG85;D3Z5V7	Q3TQB2;Q3TQB2-2	4;4;1;1	4	8	54.177	487	0	7.8258	Q3TQB2;Q3TQB2-2;D6RG85;D3Z5V7	Q3TQB2	FAD-dependent oxidoreductase domain-containing protein 1	Foxred1	Foxred1	Foxred1	0.0692411	-0.0577061	-0.0512807	0.0201666	0.434188	0.0286267	0.572737	0.52205	Foxred1	Foxred1	FAD-dependent oxidoreductase domain-containing protein 1	Q3TQB2	Q3TQB2;Q3TQB2-2;D6RG85;D3Z5V7	Q3TQB2;Q3TQB2-2;D6RG85;D3Z5V7|Foxred1	No	No	0.0053683	0.281854	Q3TQB2;Q3TQB2-2;D6RG85;D3Z5V7	Q3TQB2;Q3TQB2-2	4;4;1;1	4	8	54.177	487	0	7.8258
Q3UFK8;D3Z5B2|Frmd8	No	No	0.00973999	0.3138	Q3UFK8;D3Z5B2	Q3UFK8	7;3	7	16.1	51.827	466	0	11.426	Q3UFK8;D3Z5B2	Q3UFK8	FERM domain-containing protein 8	Frmd8	Frmd8	Frmd8	0.240772	-0.0555797	-0.087269	0.167872	0.183339	0.165892	0.6352	0.0138051	Frmd8	Frmd8	FERM domain-containing protein 8	Q3UFK8	Q3UFK8;D3Z5B2	Q3UFK8;D3Z5B2|Frmd8	No	No	0.0672315	0.000171148	Q3UFK8;D3Z5B2	Q3UFK8	7;3	7	16.1	51.827	466	0	11.426
Q8C180|Frs2	No	Yes	0.20252	0.767757	Q8C180	Q8C180	11	11	22	56.793	508	0	323.31	Q8C180	Q8C180	Fibroblast growth factor receptor substrate 2	Frs2	Frs2	Frs2	-0.0576742	-0.109176	-0.013887	0.11075	0.576225	0.019558	0.91067	0.0615666	Frs2	Frs2	Fibroblast growth factor receptor substrate 2	Q8C180	Q8C180	Q8C180|Frs2	No	Yes	0.00300524	0.00445249	Q8C180	Q8C180	11	11	22	56.793	508	0	323.31
A0A5F8MPN1;E9Q8I9;E9Q8I9-2;A0A0J9YVH0;A0A0J9YTT8;E9Q8I9-3;A0A0J9YUP4;A0A0J9YVI5|Fry	No	No	0.487805	0.116048	A0A5F8MPN1;E9Q8I9;E9Q8I9-2;A0A0J9YVH0;A0A0J9YTT8;E9Q8I9-3;A0A0J9YUP4;A0A0J9YVI5	A0A5F8MPN1;E9Q8I9;E9Q8I9-2	39;39;39;13;7;7;2;1	39	15.2	338.69	3017	0	323.31	A0A5F8MPN1;E9Q8I9;E9Q8I9-2;A0A0J9YVH0;A0A0J9YTT8;E9Q8I9-3;A0A0J9YUP4;A0A0J9YVI5	A0A5F8MPN1	Protein furry homolog	Fry	Fry	Fry	0.016064	-0.031036	0.0413427	0.102585	0.790228	0.237332	0.424964	0.0176907	Fry	Fry	Protein furry homolog	A0A5F8MPN1	A0A5F8MPN1;E9Q8I9;E9Q8I9-2;A0A0J9YVH0;A0A0J9YTT8;E9Q8I9-3;A0A0J9YUP4;A0A0J9YVI5	A0A5F8MPN1;E9Q8I9;E9Q8I9-2;A0A0J9YVH0;A0A0J9YTT8;E9Q8I9-3;A0A0J9YUP4;A0A0J9YVI5|Fry	No	No	0.114294	0.000321686	A0A5F8MPN1;E9Q8I9;E9Q8I9-2;A0A0J9YVH0;A0A0J9YTT8;E9Q8I9-3;A0A0J9YUP4;A0A0J9YVI5	A0A5F8MPN1;E9Q8I9;E9Q8I9-2	39;39;39;13;7;7;2;1	39	15.2	338.69	3017	0	323.31
Q7TPM6;Q7TPM6-2|Fsd1	No	No	0.469133	0.888618	Q7TPM6;Q7TPM6-2	Q7TPM6;Q7TPM6-2	18;17	18	39.9	55.524	496	0	58.565	Q7TPM6;Q7TPM6-2	Q7TPM6	Fibronectin type III and SPRY domain-containing protein 1	Fsd1	Fsd1	Fsd1	-0.0198688	-0.104656	0.0041001	-0.00237094	0.779664	0.00382498	0.955531	0.96392	Fsd1	Fsd1	Fibronectin type III and SPRY domain-containing protein 1	Q7TPM6	Q7TPM6;Q7TPM6-2	Q7TPM6;Q7TPM6-2|Fsd1	No	No	0.000275497	0.912248	Q7TPM6;Q7TPM6-2	Q7TPM6;Q7TPM6-2	18;17	18	39.9	55.524	496	0	58.565
Q6P5B5;Q9WVR4|Fxr2	No	No	0.897367	0.387616	Q6P5B5;Q9WVR4	Q6P5B5;Q9WVR4	30;24	30	46.9	74.252	674	0	323.31	Q6P5B5;Q9WVR4	Q6P5B5	Fragile X mental retardation syndrome-related protein 2	Fxr2	Fxr2	Fxr2	0.00296616	0.0556046	0.0218542	-0.00509915	0.965423	0.0223152	0.686917	0.882955	Fxr2	Fxr2	Fragile X mental retardation syndrome-related protein 2	Q6P5B5	Q6P5B5;Q9WVR4	Q6P5B5;Q9WVR4|Fxr2	No	No	0.00367974	0.757612	Q6P5B5;Q9WVR4	Q6P5B5;Q9WVR4	30;24	30	46.9	74.252	674	0	323.31
Q91Z49;Q91Z49-2;Q91Z49-3;D3Z591|Fyttd1	No	No	0.000173562	0.127166	Q91Z49;Q91Z49-2;Q91Z49-3;D3Z591	Q91Z49;Q91Z49-2	11;10;4;2	11	31.9	35.887	317	0	12.476	Q91Z49;Q91Z49-2;Q91Z49-3;D3Z591	Q91Z49	UAP56-interacting factor	Fyttd1	Fyttd1	Fyttd1	-0.130109	0.00987152	-0.0410416	0.0148824	0.0252215	0.875132	0.440317	0.856424	Fyttd1	Fyttd1	UAP56-interacting factor	Q91Z49	Q91Z49;Q91Z49-2;Q91Z49-3;D3Z591	Q91Z49;Q91Z49-2;Q91Z49-3;D3Z591|Fyttd1	No	No	0.788795	0.708956	Q91Z49;Q91Z49-2;Q91Z49-3;D3Z591	Q91Z49;Q91Z49-2	11;10;4;2	11	31.9	35.887	317	0	12.476
P97855|G3bp1	No	Yes	0.0623415	0.173083	P97855	P97855	12	12	37.4	51.828	465	0	128.81	P97855	P97855	Ras GTPase-activating protein-binding protein 1	G3bp1	G3bp1	G3bp1	-0.041401	0.120496	-0.031344	-0.043739	0.374518	0.00148989	0.501433	0.214841	G3bp1	G3bp1	Ras GTPase-activating protein-binding protein 1	P97855	P97855	P97855|G3bp1	No	Yes	6.63388e-05	0.0556704	P97855	P97855	12	12	37.4	51.828	465	0	128.81
P70699;F6R5R5;A2AFL5;A2AFL3;F6VEG4|Gaa	No	No	0.0351291	0.852444	P70699;F6R5R5;A2AFL5;A2AFL3;F6VEG4	P70699	16;4;4;3;2	16	19.6	106.25	953	0	99.93	P70699;F6R5R5;A2AFL5;A2AFL3;F6VEG4	P70699	Lysosomal alpha-glucosidase	Gaa	Gaa	Gaa	-0.126196	-0.19118	-0.0107437	0.0495108	0.301584	0.00803421	0.944504	0.528579	Gaa	Gaa	Lysosomal alpha-glucosidase	P70699	P70699;F6R5R5;A2AFL5;A2AFL3;F6VEG4	P70699;F6R5R5;A2AFL5;A2AFL3;F6VEG4|Gaa	No	No	0.000834705	0.290305	P70699;F6R5R5;A2AFL5;A2AFL3;F6VEG4	P70699	16;4;4;3;2	16	19.6	106.25	953	0	99.93
P62812;A0A0U1RPE4;A0A140LJE7;E9Q2L8|Gabra1	No	No	0.107109	0.156094	P62812;A0A0U1RPE4;A0A140LJE7;E9Q2L8	P62812;A0A0U1RPE4	18;9;6;2	18	33.2	51.753	455	0	260.4	P62812;A0A0U1RPE4;A0A140LJE7;E9Q2L8	P62812	Gamma-aminobutyric acid receptor subunit alpha-1	Gabra1	Gabra1	Gabra1	-0.0750229	-0.207283	-0.0702614	-0.0336993	0.445875	0.00311357	0.480207	0.64407	Gabra1	Gabra1	Gamma-aminobutyric acid receptor subunit alpha-1	P62812	P62812;A0A0U1RPE4;A0A140LJE7;E9Q2L8	P62812;A0A0U1RPE4;A0A140LJE7;E9Q2L8|Gabra1	No	No	0.000202498	0.418508	P62812;A0A0U1RPE4;A0A140LJE7;E9Q2L8	P62812;A0A0U1RPE4	18;9;6;2	18	33.2	51.753	455	0	260.4
Q8BHJ7|Gabra5	No	Yes	0.420063	0.0306095	Q8BHJ7	Q8BHJ7	14	8	17.9	52.274	463	0	26.887	Q8BHJ7	Q8BHJ7	Gamma-aminobutyric acid receptor subunit alpha-5	Gabra5	Gabra5	Gabra5	0.0279464	-0.0317155	0.0898392	0.109213	0.748961	0.31429	0.256947	0.0258285	Gabra5	Gabra5	Gamma-aminobutyric acid receptor subunit alpha-5	Q8BHJ7	Q8BHJ7	Q8BHJ7|Gabra5	No	Yes	0.169965	0.000766693	Q8BHJ7	Q8BHJ7	14	8	17.9	52.274	463	0	26.887
P63137-2|Gabrb2	Yes	Yes	0.698958	0.108872	P63137-2	P63137-2	14	11	23.6	54.633	474	0	181.25	P63137-2	P63137-2	Gamma-aminobutyric acid receptor subunit beta-2	Gabrb2	Gabrb2	Gabrb2	-0.0263194	-0.26983	-0.125331	-0.0102853	0.886696	0.0049091	0.415517	0.939018	Gabrb2	Gabrb2	Gamma-aminobutyric acid receptor subunit beta-2	P63137-2	P63137-2	P63137-2|Gabrb2	Yes	Yes	0.000398591	0.859748	P63137-2	P63137-2	14	11	23.6	54.633	474	0	181.25
Q8C446;F6ZYH6;P63080|Gabrb3	No	No	0.165975	0.00618649	Q8C446;F6ZYH6;P63080	Q8C446;F6ZYH6;P63080	16;16;16	16	30.9	54.282	473	0	297.76	Q8C446;F6ZYH6;P63080	Q8C446	Gamma-aminobutyric acid receptor subunit beta-3	Gabrb3	Gabrb3	Gabrb3	0.0742039	-0.0644094	0.183846	0.0613286	0.534694	0.0369675	0.169079	0.106942	Gabrb3	Gabrb3	Gamma-aminobutyric acid receptor subunit beta-3	Q8C446	Q8C446;F6ZYH6;P63080	Q8C446;F6ZYH6;P63080|Gabrb3	No	No	0.00772476	0.0151814	Q8C446;F6ZYH6;P63080	Q8C446;F6ZYH6;P63080	16;16;16	16	30.9	54.282	473	0	297.76
P22933|Gabrd	No	Yes	0.57406	0.0426555	P22933	P22933	3	3	7.6	50.522	449	0.00041477	2.559	P22933	P22933	Gamma-aminobutyric acid receptor subunit delta	Gabrd	Gabrd	Gabrd	-0.0467904	-0.213825	-0.200952	0.0516232	0.826495	0.00904656	0.29082	0.569927	Gabrd	Gabrd	Gamma-aminobutyric acid receptor subunit delta	P22933	P22933	P22933|Gabrd	No	Yes	0.0010014	0.334174	P22933	P22933	3	3	7.6	50.522	449	0.00041477	2.559
P22723-2|Gabrg2	Yes	Yes	0.975165	0.837489	P22723-2	P22723-2	9	9	13.9	54.075	466	0	14.599	P22723-2	P22723-2	Gamma-aminobutyric acid receptor subunit gamma-2	Gabrg2	Gabrg2	Gabrg2	0.000978013	-0.107525	0.00696687	0.0887942	0.992319	0.00730296	0.941589	0.0615666	Gabrg2	Gabrg2	Gamma-aminobutyric acid receptor subunit gamma-2	P22723-2	P22723-2	P22723-2|Gabrg2	Yes	Yes	0.0007243	0.00442106	P22723-2	P22723-2	9	9	13.9	54.075	466	0	14.599
P48318;D3Z5S3;D3Z1L8|Gad1	No	No	0.0248112	0.0330682	P48318;D3Z5S3;D3Z1L8	P48318	16;4;3	16	27.3	66.648	593	0	181.78	P48318;D3Z5S3;D3Z1L8	P48318	Glutamate decarboxylase 1	Gad1	Gad1	Gad1	-0.0455593	-0.131611	-0.046116	-0.0641809	0.272238	0.0384711	0.267847	0.394761	Gad1	Gad1	Glutamate decarboxylase 1	P48318	P48318;D3Z5S3;D3Z1L8	P48318;D3Z5S3;D3Z1L8|Gad1	No	No	0.0081819	0.170505	P48318;D3Z5S3;D3Z1L8	P48318	16;4;3	16	27.3	66.648	593	0	181.78
P48320|Gad2	No	Yes	0.920979	0.207326	P48320	P48320	14	13	27.2	65.223	585	0	134.28	P48320	P48320	Glutamate decarboxylase 2	Gad2	Gad2	Gad2	0.0028657	-0.149528	-0.0409415	-0.102211	0.974313	0.0461374	0.541108	0.25454	Gad2	Gad2	Glutamate decarboxylase 2	P48320	P48320	P48320|Gad2	No	Yes	0.0106502	0.0764383	P48320	P48320	14	13	27.2	65.223	585	0	134.28
Q7TT15;Q7TT15-2;E9Q714|Galnt17	No	No	0.189314	0.0432414	Q7TT15;Q7TT15-2;E9Q714	Q7TT15;Q7TT15-2;E9Q714	9;9;7	9	13.9	67.69	598	0	17.433	Q7TT15;Q7TT15-2;E9Q714	Q7TT15	Putative polypeptide N-acetylgalactosaminyltransferase-like protein 3	Galnt17	Galnt17	Galnt17	0.0511382	0.273273	0.0904524	0.115801	0.563047	0.000109579	0.292431	0.0553022	Galnt17	Galnt17	Putative polypeptide N-acetylgalactosaminyltransferase-like protein 3	Q7TT15	Q7TT15;Q7TT15-2;E9Q714	Q7TT15;Q7TT15-2;E9Q714|Galnt17	No	No	1.7854e-06	0.00345699	Q7TT15;Q7TT15-2;E9Q714	Q7TT15;Q7TT15-2;E9Q714	9;9;7	9	13.9	67.69	598	0	17.433
Q6PB93-2;Q6PB93|Galnt2	No	No	0.343921	0.0108644	Q6PB93-2;Q6PB93	Q6PB93-2;Q6PB93	4;4	4	6.5	60.985	536	0	3.0567	Q6PB93-2;Q6PB93	Q6PB93-2	Polypeptide N-acetylgalactosaminyltransferase 2;Polypeptide N-acetylgalactosaminyltransferase 2 soluble form	Galnt2	Galnt2	Galnt2	0.0387267	0.335673	-0.130415	-0.0547026	0.702462	0.000974072	0.196135	0.556654	Galnt2	Galnt2	Polypeptide N-acetylgalactosaminyltransferase 2;Polypeptide N-acetylgalactosaminyltransferase 2 soluble form	Q6PB93-2	Q6PB93-2;Q6PB93	Q6PB93-2;Q6PB93|Galnt2	No	No	3.36767e-05	0.318644	Q6PB93-2;Q6PB93	Q6PB93-2;Q6PB93	4;4	4	6.5	60.985	536	0	3.0567
Q9CZD3|Gars1	No	Yes	0.934093	0.454586	Q9CZD3	Q9CZD3	26	26	30.5	81.877	729	0	318.71	Q9CZD3	Q9CZD3	Glycine--tRNA ligase	Gars1	Gars1	Gars1	-0.00134086	0.0971041	0.0132782	-0.0152943	0.977001	0.00352796	0.73799	0.665626	Gars1	Gars1	Glycine--tRNA ligase	Q9CZD3	Q9CZD3	Q9CZD3|Gars1	No	Yes	0.000242097	0.442732	Q9CZD3	Q9CZD3	26	26	30.5	81.877	729	0	318.71
B1ATI9;Q3U432;Q60780;Q60780-2|Gas7	No	No	0.39247	0.34157	B1ATI9;Q3U432;Q60780;Q60780-2	B1ATI9;Q3U432;Q60780;Q60780-2	17;17;15;11	17	37.6	47.261	412	0	323.31	B1ATI9;Q3U432;Q60780;Q60780-2	B1ATI9	Growth arrest-specific protein 7	Gas7	Gas7	Gas7	-0.0323021	-0.181143	-0.0389735	-0.0509286	0.730731	0.0130662	0.656264	0.538622	Gas7	Gas7	Growth arrest-specific protein 7	B1ATI9	B1ATI9;Q3U432;Q60780;Q60780-2	B1ATI9;Q3U432;Q60780;Q60780-2|Gas7	No	No	0.00170885	0.29936	B1ATI9;Q3U432;Q60780;Q60780-2	B1ATI9;Q3U432;Q60780;Q60780-2	17;17;15;11	17	37.6	47.261	412	0	323.31
A1L3S7;Q8VHR5;Q8VHR5-2;A0A0U1RNM2|Gatad2b	No	No	0.00474393	0.205465	A1L3S7;Q8VHR5;Q8VHR5-2;A0A0U1RNM2	A1L3S7;Q8VHR5;Q8VHR5-2	20;20;15;5	20	38.4	63.638	578	0	228.64	A1L3S7;Q8VHR5;Q8VHR5-2;A0A0U1RNM2	A1L3S7	Transcriptional repressor p66-beta	Gatad2b	Gatad2b	Gatad2b	-0.0850955	-0.0714355	0.0347538	0.0860403	0.142749	0.0465301	0.538804	0.0698131	Gatad2b	Gatad2b	Transcriptional repressor p66-beta	A1L3S7	A1L3S7;Q8VHR5;Q8VHR5-2;A0A0U1RNM2	A1L3S7;Q8VHR5;Q8VHR5-2;A0A0U1RNM2|Gatad2b	No	No	0.010768	0.0058269	A1L3S7;Q8VHR5;Q8VHR5-2;A0A0U1RNM2	A1L3S7;Q8VHR5;Q8VHR5-2	20;20;15;5	20	38.4	63.638	578	0	228.64
Q3TLZ6;Q8BW84;Q99JT1|Gatb	No	No	0.0482773	0.680052	Q3TLZ6;Q8BW84;Q99JT1	Q3TLZ6;Q8BW84;Q99JT1	7;7;7	7	15.7	52.541	472	0	39.542	Q3TLZ6;Q8BW84;Q99JT1	Q3TLZ6	Glutamyl-tRNA(Gln) amidotransferase subunit B, mitochondrial	Gatb	Gatb	Gatb	0.0417876	-0.0725181	0.00856452	0.0274587	0.345093	0.0328397	0.86687	0.500633	Gatb	Gatb	Glutamyl-tRNA(Gln) amidotransferase subunit B, mitochondrial	Q3TLZ6	Q3TLZ6;Q8BW84;Q99JT1	Q3TLZ6;Q8BW84;Q99JT1|Gatb	No	No	0.00659515	0.261462	Q3TLZ6;Q8BW84;Q99JT1	Q3TLZ6;Q8BW84;Q99JT1	7;7;7	7	15.7	52.541	472	0	39.542
Q69ZF3|Gba2	No	Yes	0.000307418	0.0654014	Q69ZF3	Q69ZF3	6	6	7.7	103.29	918	0	14.132	Q69ZF3	Q69ZF3	Non-lysosomal glucosylceramidase	Gba2	Gba2	Gba2	0.101225	0.0178005	-0.0426065	0.0346533	0.0359137	0.705751	0.343064	0.543314	Gba2	Gba2	Non-lysosomal glucosylceramidase	Q69ZF3	Q69ZF3	Q69ZF3|Gba2	No	Yes	0.561884	0.304646	Q69ZF3	Q69ZF3	6	6	7.7	103.29	918	0	14.132
Q9D6Y9;G3UW30;F6ZHD8|Gbe1	No	No	0.986155	0.196469	Q9D6Y9;G3UW30;F6ZHD8	Q9D6Y9;G3UW30;F6ZHD8	11;10;10	11	17.9	80.363	702	0	34.278	Q9D6Y9;G3UW30;F6ZHD8	Q9D6Y9	1,4-alpha-glucan-branching enzyme	Gbe1	Gbe1	Gbe1	-0.000484326	-0.110306	-0.04061	0.0652328	0.996232	0.014779	0.526168	0.199638	Gbe1	Gbe1	1,4-alpha-glucan-branching enzyme	Q9D6Y9	Q9D6Y9;G3UW30;F6ZHD8	Q9D6Y9;G3UW30;F6ZHD8|Gbe1	No	No	0.00202088	0.0480314	Q9D6Y9;G3UW30;F6ZHD8	Q9D6Y9;G3UW30;F6ZHD8	11;10;10	11	17.9	80.363	702	0	34.278
																			Gbp2b		0.465594		0.0666565		0.000962342		0.607228	Gbp2b	Gbp2b;Gbp2;Gbp1	Interferon-induced guanylate-binding protein 2;Interferon-induced guanylate-binding protein 1	A4UUI2	A4UUI2;Q9Z0E6;Q01514	A4UUI2;Q9Z0E6;Q01514|Gbp2b;Gbp2;Gbp1	No	No	3.29351e-05	0.377145	A4UUI2;Q9Z0E6;Q01514	A4UUI2;Q9Z0E6;Q01514	1;1;1	1	1.5	67.84	589	0.0017896	1.4925
O09172;H3BJA3;F6VNW5;A0A0G2JDI4|Gclm	No	No	0.983464	0.0628016	O09172;H3BJA3;F6VNW5;A0A0G2JDI4	O09172;H3BJA3;F6VNW5	6;5;3;2	6	25.2	30.534	274	0	167.67	O09172;H3BJA3;F6VNW5;A0A0G2JDI4	O09172	Glutamate--cysteine ligase regulatory subunit	Gclm	Gclm	Gclm	-0.000343797	0.0497008	0.0364162	-0.0262799	0.995663	0.0385335	0.337396	0.358858	Gclm	Gclm	Glutamate--cysteine ligase regulatory subunit	O09172	O09172;H3BJA3;F6VNW5;A0A0G2JDI4	O09172;H3BJA3;F6VNW5;A0A0G2JDI4|Gclm	No	No	0.00820191	0.140446	O09172;H3BJA3;F6VNW5;A0A0G2JDI4	O09172;H3BJA3;F6VNW5	6;5;3;2	6	25.2	30.534	274	0	167.67
P50396;B7FAU8;D6RI86|Gdi1	No	No	0.0320311	0.0201376	P50396;B7FAU8;D6RI86	P50396	28;10;8	20	42.5	50.521	447	0	323.31	P50396;B7FAU8;D6RI86	P50396	Rab GDP dissociation inhibitor alpha	Gdi1	Gdi1	Gdi1	0.118612	-0.143283	-0.141882	0.0620647	0.293151	0.0386542	0.227234	0.454377	Gdi1	Gdi1	Rab GDP dissociation inhibitor alpha	P50396	P50396;B7FAU8;D6RI86	P50396;B7FAU8;D6RI86|Gdi1	No	No	0.00826809	0.219844	P50396;B7FAU8;D6RI86	P50396	28;10;8	20	42.5	50.521	447	0	323.31
Q9D1H7;D3Z4J5;Q9D1H7-2;D3Z7S0|Get4	No	No	0.0113806	0.130321	Q9D1H7;D3Z4J5;Q9D1H7-2;D3Z7S0	Q9D1H7;D3Z4J5;Q9D1H7-2	6;5;3;2	6	20.2	36.525	327	0	22.416	Q9D1H7;D3Z4J5;Q9D1H7-2;D3Z7S0	Q9D1H7	Golgi to ER traffic protein 4 homolog	Get4	Get4	Get4	0.119555	0.174573	-0.0691946	-0.158266	0.196018	0.00545456	0.444957	0.0388908	Get4	Get4	Golgi to ER traffic protein 4 homolog	Q9D1H7	Q9D1H7;D3Z4J5;Q9D1H7-2;D3Z7S0	Q9D1H7;D3Z4J5;Q9D1H7-2;D3Z7S0|Get4	No	No	0.000477167	0.00168134	Q9D1H7;D3Z4J5;Q9D1H7-2;D3Z7S0	Q9D1H7;D3Z4J5;Q9D1H7-2	6;5;3;2	6	20.2	36.525	327	0	22.416
P03995-2|Gfap	Yes	Yes	0.764146	0.5936	P03995-2	P03995-2	43	2	6.8	49.364	428	0	2.9515	P03995-2	P03995-2	Glial fibrillary acidic protein	Gfap	Gfap	Gfap	0.0298571	0.665313	0.057635	-0.0363715	0.911891	0.000106953	0.823196	0.805486	Gfap	Gfap	Glial fibrillary acidic protein	P03995-2	P03995-2	P03995-2|Gfap	Yes	Yes	1.64342e-06	0.633896	P03995-2	P03995-2	43	2	6.8	49.364	428	0	2.9515
P47856-2;P47856;Q9Z2Z9;D3YYD9|Gfpt1;Gfpt2	No	No	0.086173	0.335314	P47856-2;P47856;Q9Z2Z9;D3YYD9	P47856-2;P47856	13;13;4;3	13	22.9	76.722	681	0	115.84	P47856-2;P47856;Q9Z2Z9;D3YYD9	P47856-2	Glutamine--fructose-6-phosphate aminotransferase [isomerizing] 1	Gfpt1;Gfpt2	Gfpt1	Gfpt1	-0.0353682	0.20497	0.0203695	-0.00685746	0.411245	3.60506e-05	0.649513	0.867568	Gfpt1	Gfpt1;Gfpt2	Glutamine--fructose-6-phosphate aminotransferase [isomerizing] 1	P47856-2	P47856-2;P47856;Q9Z2Z9;D3YYD9	P47856-2;P47856;Q9Z2Z9;D3YYD9|Gfpt1;Gfpt2	No	No	3.77115e-07	0.732958	P47856-2;P47856;Q9Z2Z9;D3YYD9	P47856-2;P47856	13;13;4;3	13	22.9	76.722	681	0	115.84
O08842-2;O08842-3;O08842|Gfra2	No	No	0.422126	0.478184	O08842-2;O08842-3;O08842	O08842-2;O08842-3;O08842	2;2;2	2	6	36.633	331	0	9.7283	O08842-2;O08842-3;O08842	O08842-2	GDNF family receptor alpha-2	Gfra2	Gfra2	Gfra2	-0.0697676	-0.187249	-0.0663434	-0.0577124	0.750978	0.0100651	0.755539	0.469602	Gfra2	Gfra2	GDNF family receptor alpha-2	O08842-2	O08842-2;O08842-3;O08842	O08842-2;O08842-3;O08842|Gfra2	No	No	0.00117049	0.233612	O08842-2;O08842-3;O08842	O08842-2;O08842-3;O08842	2;2;2	2	6	36.633	331	0	9.7283
Q8R0H9;A0A2R8VI72|Gga1	No	No	0.66523	0.968414	Q8R0H9;A0A2R8VI72	Q8R0H9;A0A2R8VI72	12;11	12	14.8	69.971	635	0	43.784	Q8R0H9;A0A2R8VI72	Q8R0H9	ADP-ribosylation factor-binding protein GGA1	Gga1	Gga1	Gga1	-0.00755851	-0.0734536	-0.000743666	0.0519348	0.874775	0.0173575	0.989173	0.145032	Gga1	Gga1	ADP-ribosylation factor-binding protein GGA1	Q8R0H9	Q8R0H9;A0A2R8VI72	Q8R0H9;A0A2R8VI72|Gga1	No	No	0.00253621	0.026312	Q8R0H9;A0A2R8VI72	Q8R0H9;A0A2R8VI72	12;11	12	14.8	69.971	635	0	43.784
A2A9W7;Q8BMI3;S4R2D2;A2A9W5|Gga3	No	No	0.558435	0.533937	A2A9W7;Q8BMI3;S4R2D2;A2A9W5	A2A9W7;Q8BMI3;S4R2D2	13;13;11;3	13	21.1	70.192	640	0	323.31	A2A9W7;Q8BMI3;S4R2D2;A2A9W5	A2A9W7	ADP-ribosylation factor-binding protein GGA3	Gga3	Gga3	Gga3	-0.0116363	-0.0970324	-0.0133748	-0.00771228	0.820397	0.00422443	0.790593	0.853847	Gga3	Gga3	ADP-ribosylation factor-binding protein GGA3	A2A9W7	A2A9W7;Q8BMI3;S4R2D2;A2A9W5	A2A9W7;Q8BMI3;S4R2D2;A2A9W5|Gga3	No	No	0.000314232	0.704755	A2A9W7;Q8BMI3;S4R2D2;A2A9W5	A2A9W7;Q8BMI3;S4R2D2	13;13;11;3	13	21.1	70.192	640	0	323.31
Q99JP7;A2AQN2;H3BKA5|Ggt7	No	No	0.148685	0.0365081	Q99JP7;A2AQN2;H3BKA5	Q99JP7;A2AQN2	20;10;4	20	26.3	70.251	662	0	237.3	Q99JP7;A2AQN2;H3BKA5	Q99JP7	Gamma-glutamyltransferase 7;Gamma-glutamyltransferase 7 heavy chain;Gamma-glutamyltransferase 7 light chain	Ggt7	Ggt7	Ggt7	-0.0686032	-0.0785044	0.113909	0.0422841	0.515636	0.00845644	0.27625	0.192036	Ggt7	Ggt7	Gamma-glutamyltransferase 7;Gamma-glutamyltransferase 7 heavy chain;Gamma-glutamyltransferase 7 light chain	Q99JP7	Q99JP7;A2AQN2;H3BKA5	Q99JP7;A2AQN2;H3BKA5|Ggt7	No	No	0.000906627	0.0440968	Q99JP7;A2AQN2;H3BKA5	Q99JP7;A2AQN2	20;10;4	20	26.3	70.251	662	0	237.3
Q99MR1;A0A0G2JGR7|Gigyf1	No	No	0.608151	0.162464	Q99MR1;A0A0G2JGR7	Q99MR1	22;9	21	25.3	116.24	1044	0	194.88	Q99MR1;A0A0G2JGR7	Q99MR1	PERQ amino acid-rich with GYF domain-containing protein 1	Gigyf1	Gigyf1	Gigyf1	0.0277901	-0.153096	-0.0853457	-0.0428973	0.846383	0.01848	0.487351	0.56992	Gigyf1	Gigyf1	PERQ amino acid-rich with GYF domain-containing protein 1	Q99MR1	Q99MR1;A0A0G2JGR7	Q99MR1;A0A0G2JGR7|Gigyf1	No	No	0.00275309	0.333971	Q99MR1;A0A0G2JGR7	Q99MR1	22;9	21	25.3	116.24	1044	0	194.88
Q9Z0G0;A0A1D5RML2;A0A1D5RMN2|Gipc1	No	No	0.80374	0.935192	Q9Z0G0;A0A1D5RML2;A0A1D5RMN2	Q9Z0G0	12;2;1	12	48.6	36.129	333	0	100.11	Q9Z0G0;A0A1D5RML2;A0A1D5RMN2	Q9Z0G0	PDZ domain-containing protein GIPC1	Gipc1	Gipc1	Gipc1	0.00707465	-0.0458977	-0.00249694	0.0293571	0.926783	0.0491405	0.976749	0.295271	Gipc1	Gipc1	PDZ domain-containing protein GIPC1	Q9Z0G0	Q9Z0G0;A0A1D5RML2;A0A1D5RMN2	Q9Z0G0;A0A1D5RML2;A0A1D5RMN2|Gipc1	No	No	0.0116266	0.0991454	Q9Z0G0;A0A1D5RML2;A0A1D5RMN2	Q9Z0G0	12;2;1	12	48.6	36.129	333	0	100.11
P23242;A0A1W2P793;A0A1W2P8A3|Gja1	No	No	0.734428	0.0946753	P23242;A0A1W2P793;A0A1W2P8A3	P23242	14;2;2	14	37.2	43.004	382	0	323.31	P23242;A0A1W2P793;A0A1W2P8A3	P23242	Gap junction alpha-1 protein	Gja1	Gja1	Gja1	0.0298658	-0.303551	-0.170121	-0.0283987	0.901967	0.0395696	0.393404	0.898196	Gja1	Gja1	Gap junction alpha-1 protein	P23242	P23242;A0A1W2P793;A0A1W2P8A3	P23242;A0A1W2P793;A0A1W2P8A3|Gja1	No	No	0.00857436	0.784804	P23242;A0A1W2P793;A0A1W2P8A3	P23242	14;2;2	14	37.2	43.004	382	0	323.31
Q9CYL5;B1AWD6|Glipr2	No	No	0.713423	0.669642	Q9CYL5;B1AWD6	Q9CYL5	3;1	3	22.1	17.09	154	0	9.5276	Q9CYL5;B1AWD6	Q9CYL5	Golgi-associated plant pathogenesis-related protein 1	Glipr2	Glipr2	Glipr2	0.0307789	0.460203	0.0386652	-0.0453629	0.892708	0.000131606	0.863391	0.637048	Glipr2	Glipr2	Golgi-associated plant pathogenesis-related protein 1	Q9CYL5	Q9CYL5;B1AWD6	Q9CYL5;B1AWD6|Glipr2	No	No	2.25204e-06	0.411684	Q9CYL5;B1AWD6	Q9CYL5	3;1	3	22.1	17.09	154	0	9.5276
Q9CPV4;Q9CPV4-3;E9Q197;Q9CPV4-2;F6ZTG3;F7BB55;E9Q055;E9Q2R6|Glod4	No	No	0.910698	0.171272	Q9CPV4;Q9CPV4-3;E9Q197;Q9CPV4-2;F6ZTG3;F7BB55;E9Q055;E9Q2R6	Q9CPV4;Q9CPV4-3;E9Q197;Q9CPV4-2;F6ZTG3	18;16;15;15;12;3;2;2	18	65.8	33.316	298	0	130.41	Q9CPV4;Q9CPV4-3;E9Q197;Q9CPV4-2;F6ZTG3;F7BB55;E9Q055;E9Q2R6	Q9CPV4	Glyoxalase domain-containing protein 4	Glod4	Glod4	Glod4	0.00226312	-0.0625136	-0.03125	-0.0140223	0.970825	0.0196543	0.499726	0.665515	Glod4	Glod4	Glyoxalase domain-containing protein 4	Q9CPV4	Q9CPV4;Q9CPV4-3;E9Q197;Q9CPV4-2;F6ZTG3;F7BB55;E9Q055;E9Q2R6	Q9CPV4;Q9CPV4-3;E9Q197;Q9CPV4-2;F6ZTG3;F7BB55;E9Q055;E9Q2R6|Glod4	No	No	0.0030475	0.442476	Q9CPV4;Q9CPV4-3;E9Q197;Q9CPV4-2;F6ZTG3;F7BB55;E9Q055;E9Q2R6	Q9CPV4;Q9CPV4-3;E9Q197;Q9CPV4-2;F6ZTG3	18;16;15;15;12;3;2;2	18	65.8	33.316	298	0	130.41
D3YYT1;Q922P9|Glyr1	No	No	0.617767	0.678372	D3YYT1;Q922P9	D3YYT1;Q922P9	18;18	18	27.2	60.435	552	0	55.709	D3YYT1;Q922P9	D3YYT1	Putative oxidoreductase GLYR1	Glyr1	Glyr1	Glyr1	-0.0140064	-0.082718	0.0125479	0.154351	0.8513	0.0191452	0.86687	0.00793082	Glyr1	Glyr1	Putative oxidoreductase GLYR1	D3YYT1	D3YYT1;Q922P9	D3YYT1;Q922P9|Glyr1	No	No	0.00291173	4.63643e-05	D3YYT1;Q922P9	D3YYT1;Q922P9	18;18	18	27.2	60.435	552	0	55.709
Q6P6P5;A2AGJ9|Gm21985;Slc12a6	No	No	0.0754257	0.853087	Q6P6P5;A2AGJ9	Q6P6P5;A2AGJ9	26;18	20	18.4	122.66	1106	0	323.31	Q6P6P5;A2AGJ9	Q6P6P5	0	Gm21985;Slc12a6	Gm21985	Gm21985	-0.0422211	-0.07937	-0.00438617	-0.027795	0.394057	0.0167669	0.944626	0.460751	Gm21985	Gm21985;Slc12a6	0	Q6P6P5	Q6P6P5;A2AGJ9	Q6P6P5;A2AGJ9|Gm21985;Slc12a6	No	No	0.00243292	0.224865	Q6P6P5;A2AGJ9	Q6P6P5;A2AGJ9	26;18	20	18.4	122.66	1106	0	323.31
Q60648|Gm2a	No	Yes	0.311143	0.445334	Q60648	Q60648	3	3	14	20.824	193	0	9.7545	Q60648	Q60648	Ganglioside GM2 activator	Gm2a	Gm2a	Gm2a	0.0374781	-0.0861583	-0.030166	-0.0325707	0.673127	0.0380442	0.730735	0.518046	Gm2a	Gm2a	Ganglioside GM2 activator	Q60648	Q60648	Q60648|Gm2a	No	Yes	0.00803797	0.277793	Q60648	Q60648	3	3	14	20.824	193	0	9.7545
A0A0G2JEA5;A0A0G2JDJ5;A0A0G2JEB3|Gm43738;Fdps	No	No	0.411008	0.00227324	A0A0G2JEA5;A0A0G2JDJ5;A0A0G2JEB3	A0A0G2JEA5;A0A0G2JDJ5;A0A0G2JEB3	12;6;6	12	16.5	95.222	862	0	67.903	A0A0G2JEA5;A0A0G2JDJ5;A0A0G2JEB3	A0A0G2JEA5	0	Gm43738;Fdps	Gm43738	Gm43738	0.0186022	0.00036964	-0.0940397	-0.134252	0.745026	0.995438	0.142568	0.0266699	Gm43738	Gm43738;Fdps	0	A0A0G2JEA5	A0A0G2JEA5;A0A0G2JDJ5;A0A0G2JEB3	A0A0G2JEA5;A0A0G2JDJ5;A0A0G2JEB3|Gm43738;Fdps	No	No	0.989181	0.00080564	A0A0G2JEA5;A0A0G2JDJ5;A0A0G2JEB3	A0A0G2JEA5;A0A0G2JDJ5;A0A0G2JEB3	12;6;6	12	16.5	95.222	862	0	67.903
A0A1B0GRJ5;D6RG99;Q9WV96|Gm45799;Timm10b	No	No	0.0780113	0.0786895	A0A1B0GRJ5;D6RG99;Q9WV96	A0A1B0GRJ5;D6RG99;Q9WV96	1;1;1	1	31.1	6.4463	61	0	4.5762	A0A1B0GRJ5;D6RG99;Q9WV96	A0A1B0GRJ5	Mitochondrial import inner membrane translocase subunit Tim10 B	Gm45799;Timm10b	Gm45799	Gm45799	0.0530224	-0.00804675	0.0571197	0.173468	0.397597	0.878498	0.369597	0.0176907	Gm45799	Gm45799;Timm10b	Mitochondrial import inner membrane translocase subunit Tim10 B	A0A1B0GRJ5	A0A1B0GRJ5;D6RG99;Q9WV96	A0A1B0GRJ5;D6RG99;Q9WV96|Gm45799;Timm10b	No	No	0.796392	0.000318808	A0A1B0GRJ5;D6RG99;Q9WV96	A0A1B0GRJ5;D6RG99;Q9WV96	1;1;1	1	31.1	6.4463	61	0	4.5762
Q3THK7|Gmps	No	Yes	0.0769293	0.0549153	Q3THK7	Q3THK7	24	24	36.8	76.723	693	0	271.62	Q3THK7	Q3THK7	GMP synthase [glutamine-hydrolyzing]	Gmps	Gmps	Gmps	0.0363437	-0.0854785	-0.0432269	0.0232706	0.395885	0.0120526	0.318868	0.546223	Gmps	Gmps	GMP synthase [glutamine-hydrolyzing]	Q3THK7	Q3THK7	Q3THK7|Gmps	No	Yes	0.00153687	0.307018	Q3THK7	Q3THK7	24	24	36.8	76.723	693	0	271.62
P27601;Q9D034|Gna13	No	No	0.789877	0.181119	P27601;Q9D034	P27601	17;8	16	41.4	44.054	377	0	308.05	P27601;Q9D034	P27601	Guanine nucleotide-binding protein subunit alpha-13	Gna13	Gna13	Gna13	-0.00466122	-0.125953	0.0263861	0.0284487	0.920835	0.00546216	0.508424	0.556654	Gna13	Gna13	Guanine nucleotide-binding protein subunit alpha-13	P27601	P27601;Q9D034	P27601;Q9D034|Gna13	No	No	0.000479739	0.318713	P27601;Q9D034	P27601	17;8	16	41.4	44.054	377	0	308.05
P08752;A0A0A6YWA9;A0A0A6YXN0;A0A0A6YXC2|Gnai2	No	No	0.0647852	0.0622736	P08752;A0A0A6YWA9;A0A0A6YXN0;A0A0A6YXC2	P08752;A0A0A6YWA9	17;10;2;2	15	35.2	40.489	355	0	323.31	P08752;A0A0A6YWA9;A0A0A6YXN0;A0A0A6YXC2	P08752	Guanine nucleotide-binding protein G(i) subunit alpha-2	Gnai2	Gnai2	Gnai2	0.0471174	-0.100796	-0.0514659	0.0157448	0.376716	0.00382498	0.336074	0.674479	Gnai2	Gnai2	Guanine nucleotide-binding protein G(i) subunit alpha-2	P08752	P08752;A0A0A6YWA9;A0A0A6YXN0;A0A0A6YXC2	P08752;A0A0A6YWA9;A0A0A6YXN0;A0A0A6YXC2|Gnai2	No	No	0.000273879	0.453304	P08752;A0A0A6YWA9;A0A0A6YXN0;A0A0A6YXC2	P08752;A0A0A6YWA9	17;10;2;2	15	35.2	40.489	355	0	323.31
Q9DC51|Gnai3	No	Yes	0.000223711	0.138648	Q9DC51	Q9DC51	12	4	11.9	40.538	354	0	312.38	Q9DC51	Q9DC51	Guanine nucleotide-binding protein G(k) subunit alpha	Gnai3	Gnai3	Gnai3	0.121525	-0.0319722	-0.0382768	0.0233658	0.0289754	0.475639	0.459947	0.697376	Gnai3	Gnai3	Guanine nucleotide-binding protein G(k) subunit alpha	Q9DC51	Q9DC51	Q9DC51|Gnai3	No	Yes	0.308034	0.484279	Q9DC51	Q9DC51	12	4	11.9	40.538	354	0	312.38
P62874;H3BKR2;H3BLF7|Gnb1	No	No	0.0573087	0.00294749	P62874;H3BKR2;H3BLF7	P62874;H3BKR2;H3BLF7	14;13;9	14	30.9	37.377	340	0	267.81	P62874;H3BKR2;H3BLF7	P62874	Guanine nucleotide-binding protein G(I)/G(S)/G(T) subunit beta-1	Gnb1	Gnb1	Gnb1	0.169598	-0.18894	-0.330453	-0.0584667	0.36378	0.032367	0.150362	0.584045	Gnb1	Gnb1	Guanine nucleotide-binding protein G(I)/G(S)/G(T) subunit beta-1	P62874	P62874;H3BKR2;H3BLF7	P62874;H3BKR2;H3BLF7|Gnb1	No	No	0.00644853	0.352038	P62874;H3BKR2;H3BLF7	P62874;H3BKR2;H3BLF7	14;13;9	14	30.9	37.377	340	0	267.81
P62880;D3Z1T4;D3Z1M1;E9QKR0;D3YZX3;E9PWM7|Gnb2	No	No	0.0228193	0.00518074	P62880;D3Z1T4;D3Z1M1;E9QKR0;D3YZX3;E9PWM7	P62880;D3Z1T4;D3Z1M1;E9QKR0;D3YZX3	13;12;12;11;10;5	4	7.9	37.331	340	0	111.85	P62880;D3Z1T4;D3Z1M1;E9QKR0;D3YZX3;E9PWM7	P62880	Guanine nucleotide-binding protein G(I)/G(S)/G(T) subunit beta-2	Gnb2	Gnb2	Gnb2	0.18669	-0.174608	-0.266166	-0.0611215	0.264508	0.0307246	0.169079	0.528344	Gnb2	Gnb2	Guanine nucleotide-binding protein G(I)/G(S)/G(T) subunit beta-2	P62880	P62880;D3Z1T4;D3Z1M1;E9QKR0;D3YZX3;E9PWM7	P62880;D3Z1T4;D3Z1M1;E9QKR0;D3YZX3;E9PWM7|Gnb2	No	No	0.00601657	0.289865	P62880;D3Z1T4;D3Z1M1;E9QKR0;D3YZX3;E9PWM7	P62880;D3Z1T4;D3Z1M1;E9QKR0;D3YZX3	13;12;12;11;10;5	4	7.9	37.331	340	0	111.85
P63213|Gng2	No	Yes	0.00325843	0.0278182	P63213	P63213	5	5	62	7.8501	71	0	81.725	P63213	P63213	Guanine nucleotide-binding protein G(I)/G(S)/G(O) subunit gamma-2	Gng2	Gng2	Gng2	-0.467412	0.216466	0.339848	-0.105968	0.119838	0.00998815	0.249145	0.244734	Gng2	Gng2	Guanine nucleotide-binding protein G(I)/G(S)/G(O) subunit gamma-2	P63213	P63213	P63213|Gng2	No	Yes	0.0011563	0.0709192	P63213	P63213	5	5	62	7.8501	71	0	81.725
P50153|Gng4	No	Yes	0.128822	0.00594099	P50153	P50153	1	1	21.3	8.4047	75	0	50.555	P50153	P50153	Guanine nucleotide-binding protein G(I)/G(S)/G(O) subunit gamma-4	Gng4	Gng4	Gng4	0.127983	-0.14707	-0.288321	-0.216468	0.487216	0.0416783	0.169079	0.0347503	Gng4	Gng4	Guanine nucleotide-binding protein G(I)/G(S)/G(O) subunit gamma-4	P50153	P50153	P50153|Gng4	No	Yes	0.00922888	0.00133492	P50153	P50153	1	1	21.3	8.4047	75	0	50.555
Q61016;D3Z483|Gng7	No	No	0.804898	0.934501	Q61016;D3Z483	Q61016;D3Z483	3;2	3	48.5	7.4796	68	0	89.718	Q61016;D3Z483	Q61016	Guanine nucleotide-binding protein G(I)/G(S)/G(O) subunit gamma-7;Guanine nucleotide-binding protein subunit gamma	Gng7	Gng7	Gng7	-0.0139975	0.114059	0.00502346	-0.195854	0.927049	0.0317375	0.976457	0.0168509	Gng7	Gng7	Guanine nucleotide-binding protein G(I)/G(S)/G(O) subunit gamma-7;Guanine nucleotide-binding protein subunit gamma	Q61016	Q61016;D3Z483	Q61016;D3Z483|Gng7	No	No	0.00629541	0.000257735	Q61016;D3Z483	Q61016;D3Z483	3;2	3	48.5	7.4796	68	0	89.718
Q8BFR4|Gns	No	Yes	0.23806	0.0596246	Q8BFR4	Q8BFR4	4	4	7	61.174	544	0	9.7423	Q8BFR4	Q8BFR4	N-acetylglucosamine-6-sulfatase	Gns	Gns	Gns	-0.0334941	0.193444	0.061064	-0.0360327	0.611881	0.00346907	0.328363	0.596673	Gns	Gns	N-acetylglucosamine-6-sulfatase	Q8BFR4	Q8BFR4	Q8BFR4|Gns	No	Yes	0.000235632	0.365172	Q8BFR4	Q8BFR4	4	4	7	61.174	544	0	9.7423
Q91XA2|Golm1	No	Yes	4.92484e-05	0.0152917	Q91XA2	Q91XA2	9	9	30.3	44.326	393	0	25.105	Q91XA2	Q91XA2	Golgi membrane protein 1	Golm1	Golm1	Golm1	-0.280061	0.181578	0.132724	0.113981	0.0105082	0.34481	0.213367	0.662102	Golm1	Golm1	Golgi membrane protein 1	Q91XA2	Q91XA2	Q91XA2|Golm1	No	Yes	0.194772	0.438511	Q91XA2	Q91XA2	9	9	30.3	44.326	393	0	25.105
Q9CRA5;Q05BZ0;Q9CRA5-2|Golph3	No	No	0.0949967	0.0335465	Q9CRA5;Q05BZ0;Q9CRA5-2	Q9CRA5;Q05BZ0;Q9CRA5-2	8;5;5	8	20.1	33.752	298	0	35.521	Q9CRA5;Q05BZ0;Q9CRA5-2	Q9CRA5	Golgi phosphoprotein 3	Golph3	Golph3	Golph3	-0.0594953	0.148869	0.0856174	-0.0726688	0.429812	0.0186447	0.268559	0.306679	Golph3	Golph3	Golgi phosphoprotein 3	Q9CRA5	Q9CRA5;Q05BZ0;Q9CRA5-2	Q9CRA5;Q05BZ0;Q9CRA5-2|Golph3	No	No	0.00279003	0.107581	Q9CRA5;Q05BZ0;Q9CRA5-2	Q9CRA5;Q05BZ0;Q9CRA5-2	8;5;5	8	20.1	33.752	298	0	35.521
A2A9I0;O35166|Gosr2	No	No	0.0753196	0.503821	A2A9I0;O35166	A2A9I0;O35166	6;6	6	32.1	19.571	165	0	16.874	A2A9I0;O35166	A2A9I0	Golgi SNAP receptor complex member 2	Gosr2	Gosr2	Gosr2	-0.0440175	0.130111	0.0166712	-0.153656	0.394057	0.0313406	0.776623	0.0558979	Gosr2	Gosr2	Golgi SNAP receptor complex member 2	A2A9I0	A2A9I0;O35166	A2A9I0;O35166|Gosr2	No	No	0.00617291	0.00359184	A2A9I0;O35166	A2A9I0;O35166	6;6	6	32.1	19.571	165	0	16.874
P05202;Q99N11;Q99N11-2|Got2;Dusp22	No	No	0.261069	0.223317	P05202;Q99N11;Q99N11-2	P05202	39;1;1	39	62.6	47.411	430	0	323.31	P05202;Q99N11;Q99N11-2	P05202	Aspartate aminotransferase, mitochondrial	Got2;Dusp22	Got2	Got2	-0.019559	0.0148954	-0.0230192	-0.0657217	0.631526	0.514437	0.559044	0.0431147	Got2	Got2;Dusp22	Aspartate aminotransferase, mitochondrial	P05202	P05202;Q99N11;Q99N11-2	P05202;Q99N11;Q99N11-2|Got2;Dusp22	No	No	0.344305	0.00218035	P05202;Q99N11;Q99N11-2	P05202	39;1;1	39	62.6	47.411	430	0	323.31
Q9QZF2|Gpc1	No	Yes	0.617147	0.0702281	Q9QZF2	Q9QZF2	13	13	30.5	61.359	557	0	134.4	Q9QZF2	Q9QZF2	Glypican-1;Secreted glypican-1	Gpc1	Gpc1	Gpc1	0.0135375	0.113651	0.0572166	0.0164969	0.8513	0.017351	0.352695	0.786493	Gpc1	Gpc1	Glypican-1;Secreted glypican-1	Q9QZF2	Q9QZF2	Q9QZF2|Gpc1	No	Yes	0.00252978	0.606041	Q9QZF2	Q9QZF2	13	13	30.5	61.359	557	0	134.4
Q8CAL5;H3BJQ8;H3BLN8|Gpc5	No	No	0.262792	0.757748	Q8CAL5;H3BJQ8;H3BLN8	Q8CAL5;H3BJQ8	7;7;3	7	10.8	63.791	572	0	12.059	Q8CAL5;H3BJQ8;H3BLN8	Q8CAL5	Glypican-5;Secreted glypican-5	Gpc5	Gpc5	Gpc5	0.0515305	-0.187147	-0.0148907	-0.0347792	0.632808	0.021341	0.905468	0.732247	Gpc5	Gpc5	Glypican-5;Secreted glypican-5	Q8CAL5	Q8CAL5;H3BJQ8;H3BLN8	Q8CAL5;H3BJQ8;H3BLN8|Gpc5	No	No	0.00342447	0.530103	Q8CAL5;H3BJQ8;H3BLN8	Q8CAL5;H3BJQ8	7;7;3	7	10.8	63.791	572	0	12.059
Q8C0L9;Q8C0L9-2;B0R058;Q8C0L9-3;A2AMD6;D6RHB5;A2AMD7;D6RGT7|Gpcpd1	No	No	0.796101	0.53858	Q8C0L9;Q8C0L9-2;B0R058;Q8C0L9-3;A2AMD6;D6RHB5;A2AMD7;D6RGT7	Q8C0L9;Q8C0L9-2;B0R058	14;10;9;5;4;2;2;1	14	21.8	76.578	675	0	93.831	Q8C0L9;Q8C0L9-2;B0R058;Q8C0L9-3;A2AMD6;D6RHB5;A2AMD7;D6RGT7	Q8C0L9	Glycerophosphocholine phosphodiesterase GPCPD1	Gpcpd1	Gpcpd1	Gpcpd1	0.00932228	-0.134828	-0.0241507	0.0103052	0.923694	0.0469021	0.793454	0.923615	Gpcpd1	Gpcpd1	Glycerophosphocholine phosphodiesterase GPCPD1	Q8C0L9	Q8C0L9;Q8C0L9-2;B0R058;Q8C0L9-3;A2AMD6;D6RHB5;A2AMD7;D6RGT7	Q8C0L9;Q8C0L9-2;B0R058;Q8C0L9-3;A2AMD6;D6RHB5;A2AMD7;D6RGT7|Gpcpd1	No	No	0.010925	0.830882	Q8C0L9;Q8C0L9-2;B0R058;Q8C0L9-3;A2AMD6;D6RHB5;A2AMD7;D6RGT7	Q8C0L9;Q8C0L9-2;B0R058	14;10;9;5;4;2;2;1	14	21.8	76.578	675	0	93.831
E0CXN5;P13707|Gpd1	No	No	0.502038	0.0830661	E0CXN5;P13707	E0CXN5;P13707	18;18	18	44.2	35.231	326	0	105.47	E0CXN5;P13707	E0CXN5	Glycerol-3-phosphate dehydrogenase [NAD(+)];Glycerol-3-phosphate dehydrogenase [NAD(+)], cytoplasmic	Gpd1	Gpd1	Gpd1	0.0216785	0.214206	0.0645297	0.0471788	0.794162	0.00141994	0.374033	0.448644	Gpd1	Gpd1	Glycerol-3-phosphate dehydrogenase [NAD(+)];Glycerol-3-phosphate dehydrogenase [NAD(+)], cytoplasmic	E0CXN5	E0CXN5;P13707	E0CXN5;P13707|Gpd1	No	No	5.97531e-05	0.213958	E0CXN5;P13707	E0CXN5;P13707	18;18	18	44.2	35.231	326	0	105.47
A0JNY3;Q8BUV3|Gphn	No	No	0.37642	0.432541	A0JNY3;Q8BUV3	A0JNY3;Q8BUV3	33;32	33	46.1	83.665	772	0	323.31	A0JNY3;Q8BUV3	A0JNY3	Gephyrin;Molybdopterin adenylyltransferase;Molybdopterin molybdenumtransferase	Gphn	Gphn	Gphn	-0.0168031	-0.0891099	0.0160372	0.0515503	0.72144	0.00602434	0.720427	0.139545	Gphn	Gphn	Gephyrin;Molybdopterin adenylyltransferase;Molybdopterin molybdenumtransferase	A0JNY3	A0JNY3;Q8BUV3	A0JNY3;Q8BUV3|Gphn	No	No	0.000562776	0.0246794	A0JNY3;Q8BUV3	A0JNY3;Q8BUV3	33;32	33	46.1	83.665	772	0	323.31
Q8VCU2;O70362|Gpld1	No	No	0.446047	0.0300665	Q8VCU2;O70362	Q8VCU2;O70362	3;3	3	3.7	93.622	842	0	6.4998	Q8VCU2;O70362	Q8VCU2	Phosphatidylinositol-glycan-specific phospholipase D	Gpld1	Gpld1	Gpld1	0.0212538	0.245989	-0.0727196	0.0486846	0.765086	0.00040316	0.256474	0.394379	Gpld1	Gpld1	Phosphatidylinositol-glycan-specific phospholipase D	Q8VCU2	Q8VCU2;O70362	Q8VCU2;O70362|Gpld1	No	No	9.11624e-06	0.170006	Q8VCU2;O70362	Q8VCU2;O70362	3;3	3	3.7	93.622	842	0	6.4998
Q8BUV8|Gpr107	No	Yes	0.0514682	0.0705682	Q8BUV8	Q8BUV8	4	4	8.7	62.055	551	0	7.3532	Q8BUV8	Q8BUV8	Protein GPR107	Gpr107	Gpr107	Gpr107	0.0686608	0.119669	-0.0679178	0.00491756	0.353688	0.00271068	0.353044	0.923615	Gpr107	Gpr107	Protein GPR107	Q8BUV8	Q8BUV8	Q8BUV8|Gpr107	No	Yes	0.000161401	0.830841	Q8BUV8	Q8BUV8	4	4	8.7	62.055	551	0	7.3532
Q3UN16|Gpr162	No	Yes	0.570042	0.376891	Q3UN16	Q3UN16	17	17	28.9	64.147	588	0	67.148	Q3UN16	Q3UN16	Probable G-protein coupled receptor 162	Gpr162	Gpr162	Gpr162	0.0179532	-0.0995815	0.0305169	0.0181902	0.824624	0.0126342	0.676753	0.701583	Gpr162	Gpr162	Probable G-protein coupled receptor 162	Q3UN16	Q3UN16	Q3UN16|Gpr162	No	Yes	0.0016325	0.49063	Q3UN16	Q3UN16	17	17	28.9	64.147	588	0	67.148
																			Gpr22		-0.109902		0.169005		0.0639511		0.0431147	Gpr22	Gpr22	Probable G-protein coupled receptor 22	G3X9C3	G3X9C3;Q8BZL4	G3X9C3;Q8BZL4|Gpr22	No	No	0.0169956	0.00219309	G3X9C3;Q8BZL4	G3X9C3;Q8BZL4	5;5	5	7.9	53.198	469	0	11.827
Q99JG2|Gpr37l1	No	Yes	0.0221958	0.292103	Q99JG2	Q99JG2	3	3	7.5	52.728	481	0	11.659	Q99JG2	Q99JG2	Prosaposin receptor GPR37L1	Gpr37l1	Gpr37l1	Gpr37l1	-0.0649001	-0.143058	0.0289979	0.0509079	0.262387	0.00237521	0.614902	0.262888	Gpr37l1	Gpr37l1	Prosaposin receptor GPR37L1	Q99JG2	Q99JG2	Q99JG2|Gpr37l1	No	Yes	0.000134956	0.0801929	Q99JG2	Q99JG2	3	3	7.5	52.728	481	0	11.659
Q8BUY8|Gprasp2	No	Yes	0.00631108	0.395173	Q8BUY8	Q8BUY8	12	12	19	92.801	826	0	44.931	Q8BUY8	Q8BUY8	G-protein coupled receptor-associated sorting protein 2	Gprasp2	Gprasp2	Gprasp2	-0.077629	-0.212322	0.0218406	0.104504	0.164138	0.00155418	0.694935	0.107481	Gprasp2	Gprasp2	G-protein coupled receptor-associated sorting protein 2	Q8BUY8	Q8BUY8	Q8BUY8|Gprasp2	No	Yes	7.05584e-05	0.0152955	Q8BUY8	Q8BUY8	12	12	19	92.801	826	0	44.931
Q3UNH4|Gprin1	No	Yes	0.0417465	0.0478533	Q3UNH4	Q3UNH4	88	88	72.6	95.495	932	0	323.31	Q3UNH4	Q3UNH4	G protein-regulated inducer of neurite outgrowth 1	Gprin1	Gprin1	Gprin1	-0.0619693	-0.201103	-0.0646534	-0.0295689	0.325937	0.00156557	0.30336	0.632634	Gprin1	Gprin1	G protein-regulated inducer of neurite outgrowth 1	Q3UNH4	Q3UNH4	Q3UNH4|Gprin1	No	Yes	7.21687e-05	0.406954	Q3UNH4	Q3UNH4	88	88	72.6	95.495	932	0	323.31
G5E863;E9PX01|Gria4	No	No	0.75795	0.083244	G5E863;E9PX01	G5E863	19;4	10	10.5	100.82	902	0	21.743	G5E863;E9PX01	G5E863	0	Gria4	Gria4	Gria4	0.0149875	-0.211169	-0.0979802	0.0261734	0.908617	0.00156314	0.374033	0.69607	Gria4	Gria4	0	G5E863	G5E863;E9PX01	G5E863;E9PX01|Gria4	No	No	7.1238e-05	0.481702	G5E863;E9PX01	G5E863	19;4	10	10.5	100.82	902	0	21.743
P35436|Grin2a	No	Yes	0.520015	0.00565433	P35436	P35436	53	52	35.2	165.42	1464	0	323.31	P35436	P35436	Glutamate receptor ionotropic, NMDA 2A	Grin2a	Grin2a	Grin2a	-0.0174268	-0.0609962	0.0980625	0.1775	0.805114	0.0621977	0.169079	0.00639142	Grin2a	Grin2a	Glutamate receptor ionotropic, NMDA 2A	P35436	P35436	P35436|Grin2a	No	Yes	0.0163667	1.33922e-05	P35436	P35436	53	52	35.2	165.42	1464	0	323.31
G3X9V4;Q01097;A0A0G2JEA7;Q01098|Grin2b;Grin2c	No	No	0.405963	0.135432	G3X9V4;Q01097;A0A0G2JEA7;Q01098	G3X9V4;Q01097	60;60;3;1	60	34.6	165.99	1482	0	323.31	G3X9V4;Q01097;A0A0G2JEA7;Q01098	G3X9V4	Glutamate receptor ionotropic, NMDA 2B	Grin2b;Grin2c	Grin2b	Grin2b	-0.0181	-0.0564093	0.0365261	0.0549155	0.742169	0.0401014	0.454835	0.106801	Grin2b	Grin2b;Grin2c	Glutamate receptor ionotropic, NMDA 2B	G3X9V4	G3X9V4;Q01097;A0A0G2JEA7;Q01098	G3X9V4;Q01097;A0A0G2JEA7;Q01098|Grin2b;Grin2c	No	No	0.0087107	0.0151221	G3X9V4;Q01097;A0A0G2JEA7;Q01098	G3X9V4;Q01097	60;60;3;1	60	34.6	165.99	1482	0	323.31
Q9QYS2|Grm3	No	Yes	0.389521	0.269559	Q9QYS2	Q9QYS2	21	21	23.8	99.113	879	0	190.1	Q9QYS2	Q9QYS2	Metabotropic glutamate receptor 3	Grm3	Grm3	Grm3	-0.0617254	-0.181892	-0.0865846	-0.000454721	0.727969	0.0257965	0.596151	0.998066	Grm3	Grm3	Metabotropic glutamate receptor 3	Q9QYS2	Q9QYS2	Q9QYS2|Grm3	No	Yes	0.00459895	0.99351	Q9QYS2	Q9QYS2	21	21	23.8	99.113	879	0	190.1
Q3UVX5|Grm5	No	Yes	0.41195	0.192381	Q3UVX5	Q3UVX5	37	37	24.4	131.86	1203	0	323.31	Q3UVX5	Q3UVX5	Metabotropic glutamate receptor 5	Grm5	Grm5	Grm5	-0.0193554	-0.0730412	0.0340908	0.0568782	0.745288	0.0229986	0.522427	0.134228	Grm5	Grm5	Metabotropic glutamate receptor 5	Q3UVX5	Q3UVX5	Q3UVX5|Grm5	No	Yes	0.0038351	0.0227518	Q3UVX5	Q3UVX5	37	37	24.4	131.86	1203	0	323.31
Q68ED2;G5E8D5;G3UYV0;G3UY08;G3UZU3|Grm7	No	No	0.0712263	0.349898	Q68ED2;G5E8D5;G3UYV0;G3UY08;G3UZU3	Q68ED2;G5E8D5	18;17;2;2;1	18	22.8	102.22	915	0	135.01	Q68ED2;G5E8D5;G3UYV0;G3UY08;G3UZU3	Q68ED2	Metabotropic glutamate receptor 7	Grm7	Grm7	Grm7	0.0477647	-0.0107265	0.0251479	0.0905931	0.387567	0.751268	0.662017	0.0442254	Grm7	Grm7	Metabotropic glutamate receptor 7	Q68ED2	Q68ED2;G5E8D5;G3UYV0;G3UY08;G3UZU3	Q68ED2;G5E8D5;G3UYV0;G3UY08;G3UZU3|Grm7	No	No	0.619825	0.00236557	Q68ED2;G5E8D5;G3UYV0;G3UY08;G3UZU3	Q68ED2;G5E8D5	18;17;2;2;1	18	22.8	102.22	915	0	135.01
P47743;Q05BD6|Grm8	No	No	0.584358	0.0895484	P47743;Q05BD6	P47743;Q05BD6	3;2	3	4.4	101.83	908	0	6.245	P47743;Q05BD6	P47743	Metabotropic glutamate receptor 8	Grm8	Grm8	Grm8	0.0296192	-0.353183	-0.106051	0.0599448	0.831131	0.00760996	0.386477	0.691954	Grm8	Grm8	Metabotropic glutamate receptor 8	P47743	P47743;Q05BD6	P47743;Q05BD6|Grm8	No	No	0.000770696	0.476647	P47743;Q05BD6	P47743;Q05BD6	3;2	3	4.4	101.83	908	0	6.245
Q99LP6|Grpel1	No	Yes	0.558537	0.853656	Q99LP6	Q99LP6	10	10	37.3	24.307	217	0	28	Q99LP6	Q99LP6	GrpE protein homolog 1, mitochondrial	Grpel1	Grpel1	Grpel1	0.0217846	0.147399	0.00736223	-0.1389	0.820397	0.00236904	0.944842	0.0187827	Grpel1	Grpel1	GrpE protein homolog 1, mitochondrial	Q99LP6	Q99LP6	Q99LP6|Grpel1	No	Yes	0.000134026	0.000394212	Q99LP6	Q99LP6	10	10	37.3	24.307	217	0	28
Q3UHU8|Gtf2i	No	Yes	0.375419	0.73486	Q3UHU8	Q3UHU8	36	36	39.4	108.35	962	0	98.645	Q3UHU8	Q3UHU8	0	Gtf2i	Gtf2i	Gtf2i	-0.0174464	-0.160567	-0.00708017	0.0256851	0.721298	9.03854e-05	0.894688	0.394426	Gtf2i	Gtf2i	0	Q3UHU8	Q3UHU8	Q3UHU8|Gtf2i	No	Yes	1.27837e-06	0.170112	Q3UHU8	Q3UHU8	36	36	39.4	108.35	962	0	98.645
Q9ERL9|Gucy1a1	No	Yes	0.287832	0.0921965	Q9ERL9	Q9ERL9	5	5	9.1	77.587	691	0	18.119	Q9ERL9	Q9ERL9	Guanylate cyclase soluble subunit alpha-3	Gucy1a1	Gucy1a1	Gucy1a1	-0.0766756	-0.32293	-0.137077	-0.0702874	0.654698	0.00237521	0.390663	0.501253	Gucy1a1	Gucy1a1	Guanylate cyclase soluble subunit alpha-3	Q9ERL9	Q9ERL9	Q9ERL9|Gucy1a1	No	Yes	0.000135205	0.262136	Q9ERL9	Q9ERL9	5	5	9.1	77.587	691	0	18.119
F8VQK3|Gucy1a2	No	Yes	0.901006	0.0865923	F8VQK3	F8VQK3	20	20	28.9	81.83	730	0	215.38	F8VQK3	F8VQK3	0	Gucy1a2	Gucy1a2	Gucy1a2	0.00400162	-0.213593	-0.0641393	0.027405	0.966546	0.000109579	0.380919	0.519714	Gucy1a2	Gucy1a2	0	F8VQK3	F8VQK3	F8VQK3|Gucy1a2	No	Yes	1.79858e-06	0.279776	F8VQK3	F8VQK3	20	20	28.9	81.83	730	0	215.38
O54865;Q80YP4|Gucy1b1	No	No	0.0803144	0.319545	O54865;Q80YP4	O54865;Q80YP4	22;20	22	36.6	70.597	620	0	323.31	O54865;Q80YP4	O54865	Guanylate cyclase soluble subunit beta-1	Gucy1b1	Gucy1b1	Gucy1b1	-0.106833	-0.258799	-0.0622832	-0.0226083	0.400938	0.000106963	0.640854	0.672862	Gucy1b1	Gucy1b1	Guanylate cyclase soluble subunit beta-1	O54865	O54865;Q80YP4	O54865;Q80YP4|Gucy1b1	No	No	1.68093e-06	0.45163	O54865;Q80YP4	O54865;Q80YP4	22;20	22	36.6	70.597	620	0	323.31
P12265;D3YY48;Q99KJ6|Gusb	No	No	0.0549148	0.638544	P12265;D3YY48;Q99KJ6	P12265;D3YY48;Q99KJ6	6;3;3	6	8.6	74.194	648	0	8.0652	P12265;D3YY48;Q99KJ6	P12265	Beta-glucuronidase	Gusb	Gusb	Gusb	0.0770125	0.140186	0.0186263	0.000183184	0.358752	0.0279994	0.847315	0.998639	Gusb	Gusb	Beta-glucuronidase	P12265	P12265;D3YY48;Q99KJ6	P12265;D3YY48;Q99KJ6|Gusb	No	No	0.00514838	0.99667	P12265;D3YY48;Q99KJ6	P12265;D3YY48;Q99KJ6	6;3;3	6	8.6	74.194	648	0	8.0652
P43275|H1-1	No	Yes	0.131215	0.530513	P43275	P43275	8	4	24.9	21.785	213	0	31.065	P43275	P43275	Histone H1.1	H1-1	H1-1	H1-1	-0.0571123	-0.112515	-0.0244377	-0.0150157	0.489894	0.0297768	0.789379	0.836311	H1-1	H1-1	Histone H1.1	P43275	P43275	P43275|H1-1	No	Yes	0.00574531	0.676968	P43275	P43275	8	4	24.9	21.785	213	0	31.065
P15864|H1-2	No	Yes	0.933532	0.440779	P15864	P15864	18	5	20.3	21.266	212	0	8.9083	P15864	P15864	Histone H1.2	H1-2	H1-2	H1-2	0.00616063	-0.226034	0.0624138	-0.0161181	0.976899	0.00290718	0.727066	0.859227	H1-2	H1-2	Histone H1.2	P15864	P15864	P15864|H1-2	No	Yes	0.000180207	0.715226	P15864	P15864	18	5	20.3	21.266	212	0	8.9083
P43277;I7HFT9;Q07133|H1-3;H1f6;Hist1h1t	No	No	0.249556	0.674242	P43277;I7HFT9;Q07133	P43277	21;2;2	21	54.8	22.099	221	0	60.327	P43277;I7HFT9;Q07133	P43277	Histone H1.3	H1-3;H1f6;Hist1h1t	H1-3	H1-3	-0.0769298	-0.142266	-0.0294693	-0.0170741	0.622637	0.0401014	0.865961	0.864751	H1-3	H1-3;H1f6;Hist1h1t	Histone H1.3	P43277	P43277;I7HFT9;Q07133	P43277;I7HFT9;Q07133|H1-3;H1f6;Hist1h1t	No	No	0.0087095	0.727167	P43277;I7HFT9;Q07133	P43277	21;2;2	21	54.8	22.099	221	0	60.327
P43274|H1-4	No	Yes	0.388254	0.344068	P43274	P43274	19	8	25.1	21.977	219	0	39.344	P43274	P43274	Histone H1.4	H1-4	H1-4	H1-4	-0.0430607	-0.127825	-0.0511992	0.0202624	0.726929	0.0442356	0.658304	0.819806	H1-4	H1-4	Histone H1.4	P43274	P43274	P43274|H1-4	No	Yes	0.0100413	0.654041	P43274	P43274	19	8	25.1	21.977	219	0	39.344
Q80ZM5|H1f10	No	Yes	0.000143227	0.00748303	Q80ZM5	Q80ZM5	12	12	55.3	20.151	188	0	86.695	Q80ZM5	Q80ZM5	0	H1f10	H1f10	H1f10	-0.147848	-0.4044	0.0908599	0.0749871	0.022196	1.44973e-06	0.172098	0.0977122	H1f10	H1f10	0	Q80ZM5	Q80ZM5	Q80ZM5|H1f10	No	Yes	4.80966e-09	0.0123356	Q80ZM5	Q80ZM5	12	12	55.3	20.151	188	0	86.695
Q8CCK0|H2afy2	No	Yes	0.947502	0.840997	Q8CCK0	Q8CCK0	11	9	31.2	40.092	372	0	31.41	Q8CCK0	Q8CCK0	Core histone macro-H2A.2	H2afy2	H2afy2	H2afy2	-0.00202496	-0.124097	-0.00667011	-0.0171369	0.982139	0.00602434	0.941622	0.742549	H2afy2	H2afy2	Core histone macro-H2A.2	Q8CCK0	Q8CCK0	Q8CCK0|H2afy2	No	Yes	0.00056189	0.544173	Q8CCK0	Q8CCK0	11	9	31.2	40.092	372	0	31.41
																			H2-Eb1		0.198082		-0.162401		0.00154609		0.0227733	H2-Eb1	H2-Eb1	H-2 class II histocompatibility antigen, I-A beta chain	P18468	P18468	P18468|H2-Eb1	No	Yes	6.9651e-05	0.00062017	P18468	P18468	1	1	3	30.231	264	0.0067809	1.0602
P62806|H4c1	No	Yes	0.394701	0.593976	P62806	P62806	12	12	64.1	11.367	103	0	248.37	P62806	P62806	Histone H4	H4c1	H4c1	H4c1	0.0334509	-0.129698	-0.0223818	0.0450063	0.733773	0.0291465	0.823196	0.52616	H4c1	H4c1	Histone H4	P62806	P62806	P62806|H4c1	No	Yes	0.00555139	0.287634	P62806	P62806	12	12	64.1	11.367	103	0	248.37
Q9JKS5;E9QKB2;A0A1Y7VNT1|Habp4	No	No	0.00116078	0.281991	Q9JKS5;E9QKB2;A0A1Y7VNT1	Q9JKS5;E9QKB2;A0A1Y7VNT1	26;26;20	26	49.4	45.924	411	0	89.367	Q9JKS5;E9QKB2;A0A1Y7VNT1	Q9JKS5	Intracellular hyaluronan-binding protein 4	Habp4	Habp4	Habp4	-0.099994	-0.129014	-0.0277182	-0.0045797	0.0739544	0.00122833	0.607025	0.923997	Habp4	Habp4	Intracellular hyaluronan-binding protein 4	Q9JKS5	Q9JKS5;E9QKB2;A0A1Y7VNT1	Q9JKS5;E9QKB2;A0A1Y7VNT1|Habp4	No	No	5.00675e-05	0.83173	Q9JKS5;E9QKB2;A0A1Y7VNT1	Q9JKS5;E9QKB2;A0A1Y7VNT1	26;26;20	26	49.4	45.924	411	0	89.367
Q9D3B1|Hacd2	No	Yes	0.281013	0.923463	Q9D3B1	Q9D3B1	5	5	16.5	28.402	254	0	26.447	Q9D3B1	Q9D3B1	Very-long-chain (3R)-3-hydroxyacyl-CoA dehydratase 2	Hacd2	Hacd2	Hacd2	0.0334305	0.179256	0.00312619	0.0626645	0.646859	0.000422884	0.97206	0.145688	Hacd2	Hacd2	Very-long-chain (3R)-3-hydroxyacyl-CoA dehydratase 2	Q9D3B1	Q9D3B1	Q9D3B1|Hacd2	No	Yes	9.74694e-06	0.0264817	Q9D3B1	Q9D3B1	5	5	16.5	28.402	254	0	26.447
Q8K2C9|Hacd3	No	Yes	0.554403	0.251253	Q8K2C9	Q8K2C9	12	12	28.2	43.131	362	0	109.07	Q8K2C9	Q8K2C9	Very-long-chain (3R)-3-hydroxyacyl-CoA dehydratase 3	Hacd3	Hacd3	Hacd3	0.0153758	0.0959041	-0.0330258	-0.0232452	0.819662	0.00994083	0.581893	0.575285	Hacd3	Hacd3	Very-long-chain (3R)-3-hydroxyacyl-CoA dehydratase 3	Q8K2C9	Q8K2C9	Q8K2C9|Hacd3	No	Yes	0.00114735	0.341205	Q8K2C9	Q8K2C9	12	12	28.2	43.131	362	0	109.07
Q3TGM7;Q69ZS7;Q69ZS7-2;J3KMK0;A0A1W2P833;L7N209;Q69ZS7-3;A0A1W2P6V8|Hbs1l	No	No	0.064019	0.153264	Q3TGM7;Q69ZS7;Q69ZS7-2;J3KMK0;A0A1W2P833;L7N209;Q69ZS7-3;A0A1W2P6V8	Q3TGM7;Q69ZS7;Q69ZS7-2	10;10;9;2;2;2;2;1	10	17.1	74.827	679	0	18.635	Q3TGM7;Q69ZS7;Q69ZS7-2;J3KMK0;A0A1W2P833;L7N209;Q69ZS7-3;A0A1W2P6V8	Q3TGM7	HBS1-like protein	Hbs1l	Hbs1l	Hbs1l	0.112351	-0.01099	-0.0902585	0.167303	0.376159	0.750682	0.477817	0.00751269	Hbs1l	Hbs1l	HBS1-like protein	Q3TGM7	Q3TGM7;Q69ZS7;Q69ZS7-2;J3KMK0;A0A1W2P833;L7N209;Q69ZS7-3;A0A1W2P6V8	Q3TGM7;Q69ZS7;Q69ZS7-2;J3KMK0;A0A1W2P833;L7N209;Q69ZS7-3;A0A1W2P6V8|Hbs1l	No	No	0.618582	2.36124e-05	Q3TGM7;Q69ZS7;Q69ZS7-2;J3KMK0;A0A1W2P833;L7N209;Q69ZS7-3;A0A1W2P6V8	Q3TGM7;Q69ZS7;Q69ZS7-2	10;10;9;2;2;2;2;1	10	17.1	74.827	679	0	18.635
Q61191;B1AUX2;F6SJS2;F6T088;Q9D968|Hcfc1;Hcfc2	No	No	0.403511	0.9166	Q61191;B1AUX2;F6SJS2;F6T088;Q9D968	Q61191;B1AUX2	24;23;9;1;1	24	15.8	210.43	2045	0	88.412	Q61191;B1AUX2;F6SJS2;F6T088;Q9D968	Q61191	Host cell factor 1;HCF N-terminal chain 1;HCF N-terminal chain 2;HCF N-terminal chain 3;HCF N-terminal chain 4;HCF N-terminal chain 5;HCF N-terminal chain 6;HCF C-terminal chain 1;HCF C-terminal chain 2;HCF C-terminal chain 3;HCF C-terminal chain 4;HCF C-terminal chain 5;HCF C-terminal chain 6	Hcfc1;Hcfc2	Hcfc1	Hcfc1	0.017861	-0.0498627	-0.00237718	0.0609621	0.739594	0.0395696	0.968337	0.0594408	Hcfc1	Hcfc1;Hcfc2	Host cell factor 1;HCF N-terminal chain 1;HCF N-terminal chain 2;HCF N-terminal chain 3;HCF N-terminal chain 4;HCF N-terminal chain 5;HCF N-terminal chain 6;HCF C-terminal chain 1;HCF C-terminal chain 2;HCF C-terminal chain 3;HCF C-terminal chain 4;HCF C-terminal chain 5;HCF C-terminal chain 6	Q61191	Q61191;B1AUX2;F6SJS2;F6T088;Q9D968	Q61191;B1AUX2;F6SJS2;F6T088;Q9D968|Hcfc1;Hcfc2	No	No	0.00857446	0.00414124	Q61191;B1AUX2;F6SJS2;F6T088;Q9D968	Q61191;B1AUX2	24;23;9;1;1	24	15.8	210.43	2045	0	88.412
P49710|Hcls1	No	Yes	0.263874	0.831128	P49710	P49710	4	4	11.9	54.24	486	0	5.0851	P49710	P49710	Hematopoietic lineage cell-specific protein	Hcls1	Hcls1	Hcls1	0.0858518	0.10033	-0.0171727	0.0587794	0.633679	0.0381455	0.938564	0.303998	Hcls1	Hcls1	Hematopoietic lineage cell-specific protein	P49710	P49710	P49710|Hcls1	No	Yes	0.00808602	0.105564	P49710	P49710	4	4	11.9	54.24	486	0	5.0851
O88703;E9Q7E7|Hcn2;Olfr427	No	No	0.677722	0.625421	O88703;E9Q7E7	O88703	25;1	21	30.1	94.721	863	0	323.31	O88703;E9Q7E7	O88703	Potassium/sodium hyperpolarization-activated cyclic nucleotide-gated channel 2	Hcn2;Olfr427	Hcn2	Hcn2	0.0123903	-0.184732	-0.0157471	-0.0247466	0.878944	0.0234113	0.839385	0.822209	Hcn2	Hcn2;Olfr427	Potassium/sodium hyperpolarization-activated cyclic nucleotide-gated channel 2	O88703	O88703;E9Q7E7	O88703;E9Q7E7|Hcn2;Olfr427	No	No	0.00393214	0.656391	O88703;E9Q7E7	O88703	25;1	21	30.1	94.721	863	0	323.31
Q91WA3;D3Z2G7;F6UL83;A0A0N4SVA2|Hdac11	No	No	0.41557	0.54292	Q91WA3;D3Z2G7;F6UL83;A0A0N4SVA2	Q91WA3;D3Z2G7	10;5;4;1	10	31.7	39.157	347	0	21.611	Q91WA3;D3Z2G7;F6UL83;A0A0N4SVA2	Q91WA3	Histone deacetylase 11	Hdac11	Hdac11	Hdac11	0.0196904	-0.192976	-0.0157776	0.0375807	0.747226	0.00184713	0.79467	0.531683	Hdac11	Hdac11	Histone deacetylase 11	Q91WA3	Q91WA3;D3Z2G7;F6UL83;A0A0N4SVA2	Q91WA3;D3Z2G7;F6UL83;A0A0N4SVA2|Hdac11	No	No	9.57916e-05	0.293513	Q91WA3;D3Z2G7;F6UL83;A0A0N4SVA2	Q91WA3;D3Z2G7	10;5;4;1	10	31.7	39.157	347	0	21.611
P70288;A0A0R4J008;Q8BQ10|Hdac2	No	No	0.0575194	0.630255	P70288;A0A0R4J008;Q8BQ10	P70288;A0A0R4J008;Q8BQ10	19;19;12	19	36.5	55.302	488	0	77.784	P70288;A0A0R4J008;Q8BQ10	P70288	Histone deacetylase 2	Hdac2	Hdac2	Hdac2	0.0955788	-0.135748	-0.0239965	0.0862622	0.363984	0.0291456	0.842013	0.23522	Hdac2	Hdac2	Histone deacetylase 2	P70288	P70288;A0A0R4J008;Q8BQ10	P70288;A0A0R4J008;Q8BQ10|Hdac2	No	No	0.00554098	0.0662064	P70288;A0A0R4J008;Q8BQ10	P70288;A0A0R4J008;Q8BQ10	19;19;12	19	36.5	55.302	488	0	77.784
Q3SXD3;E0CYK6|Hddc2	No	No	0.3038	0.711701	Q3SXD3;E0CYK6	Q3SXD3;E0CYK6	6;3	6	33.7	22.753	199	0	28.628	Q3SXD3;E0CYK6	Q3SXD3	HD domain-containing protein 2	Hddc2	Hddc2	Hddc2	0.056963	0.20216	0.0216074	-0.150545	0.668755	0.00475059	0.884166	0.0638594	Hddc2	Hddc2	HD domain-containing protein 2	Q3SXD3	Q3SXD3;E0CYK6	Q3SXD3;E0CYK6|Hddc2	No	No	0.000377019	0.00488396	Q3SXD3;E0CYK6	Q3SXD3;E0CYK6	6;3	6	33.7	22.753	199	0	28.628
P51859;E0CXA0;E0CYW7|Hdgf	No	No	0.811819	0.624104	P51859;E0CXA0;E0CYW7	P51859;E0CXA0	23;19;2	22	62.4	26.268	237	0	323.31	P51859;E0CXA0;E0CYW7	P51859	Hepatoma-derived growth factor	Hdgf	Hdgf	Hdgf	-0.00835694	-0.0912846	-0.0186645	-0.0327094	0.930688	0.0328718	0.838663	0.525613	Hdgf	Hdgf	Hepatoma-derived growth factor	P51859	P51859;E0CXA0;E0CYW7	P51859;E0CXA0;E0CYW7|Hdgf	No	No	0.0066225	0.286715	P51859;E0CXA0;E0CYW7	P51859;E0CXA0	23;19;2	22	62.4	26.268	237	0	323.31
Q9JMG7;Q9JMG7-2|Hdgfl3	No	No	0.855031	0.282589	Q9JMG7;Q9JMG7-2	Q9JMG7;Q9JMG7-2	11;11	10	56.9	22.43	202	0	323.31	Q9JMG7;Q9JMG7-2	Q9JMG7	Hepatoma-derived growth factor-related protein 3	Hdgfl3	Hdgfl3	Hdgfl3	-0.00907993	-0.122055	-0.0593261	-0.085258	0.948125	0.0369675	0.607025	0.219238	Hdgfl3	Hdgfl3	Hepatoma-derived growth factor-related protein 3	Q9JMG7	Q9JMG7;Q9JMG7-2	Q9JMG7;Q9JMG7-2|Hdgfl3	No	No	0.00772658	0.0579876	Q9JMG7;Q9JMG7-2	Q9JMG7;Q9JMG7-2	11;11	10	56.9	22.43	202	0	323.31
Q8K4P8;Q8K4P8-2;A0A1Y7VJ05;Q8K4P8-4;Q8K4P8-3;A0A1Y7VJB7;A0A1Y7VJ41|Hecw1	No	No	0.747392	0.641903	Q8K4P8;Q8K4P8-2;A0A1Y7VJ05;Q8K4P8-4;Q8K4P8-3;A0A1Y7VJB7;A0A1Y7VJ41	Q8K4P8;Q8K4P8-2;A0A1Y7VJ05	22;20;13;6;6;4;4	22	17.6	179.47	1604	0	278.68	Q8K4P8;Q8K4P8-2;A0A1Y7VJ05;Q8K4P8-4;Q8K4P8-3;A0A1Y7VJB7;A0A1Y7VJ41	Q8K4P8	E3 ubiquitin-protein ligase HECW1	Hecw1	Hecw1	Hecw1	0.0171516	-0.351499	0.0268239	0.125517	0.903307	0.000105538	0.849013	0.084458	Hecw1	Hecw1	E3 ubiquitin-protein ligase HECW1	Q8K4P8	Q8K4P8;Q8K4P8-2;A0A1Y7VJ05;Q8K4P8-4;Q8K4P8-3;A0A1Y7VJB7;A0A1Y7VJ41	Q8K4P8;Q8K4P8-2;A0A1Y7VJ05;Q8K4P8-4;Q8K4P8-3;A0A1Y7VJB7;A0A1Y7VJ41|Hecw1	No	No	1.58483e-06	0.00884686	Q8K4P8;Q8K4P8-2;A0A1Y7VJ05;Q8K4P8-4;Q8K4P8-3;A0A1Y7VJB7;A0A1Y7VJ41	Q8K4P8;Q8K4P8-2;A0A1Y7VJ05	22;20;13;6;6;4;4	22	17.6	179.47	1604	0	278.68
Q6I6G8;Q6I6G8-2|Hecw2	No	No	0.747162	0.540398	Q6I6G8;Q6I6G8-2	Q6I6G8	26;3	26	19.8	176.23	1578	0	220.84	Q6I6G8;Q6I6G8-2	Q6I6G8	E3 ubiquitin-protein ligase HECW2	Hecw2	Hecw2	Hecw2	-0.0151808	-0.0975443	-0.0313495	0.0376924	0.903307	0.0402068	0.793613	0.514532	Hecw2	Hecw2	E3 ubiquitin-protein ligase HECW2	Q6I6G8	Q6I6G8;Q6I6G8-2	Q6I6G8;Q6I6G8-2|Hecw2	No	No	0.00875184	0.274754	Q6I6G8;Q6I6G8-2	Q6I6G8	26;3	26	19.8	176.23	1578	0	220.84
P20060|Hexb	No	Yes	0.285405	0.819305	P20060	P20060	16	16	30.4	61.115	536	0	87.036	P20060	P20060	Beta-hexosaminidase subunit beta	Hexb	Hexb	Hexb	0.0270762	0.161496	-0.00608536	-0.0521269	0.651324	0.00312835	0.933324	0.334501	Hexb	Hexb	Beta-hexosaminidase subunit beta	P20060	P20060	P20060|Hexb	No	Yes	0.000204842	0.124787	P20060	P20060	16	16	30.4	61.115	536	0	87.036
Q3UMA3;Q99LI8;B1ATY9;F6VV02|Hgs	No	No	0.416982	0.199773	Q3UMA3;Q99LI8;B1ATY9;F6VV02	Q3UMA3;Q99LI8	26;26;12;10	26	31.2	86.142	776	0	141.68	Q3UMA3;Q99LI8;B1ATY9;F6VV02	Q3UMA3	Hepatocyte growth factor-regulated tyrosine kinase substrate	Hgs	Hgs	Hgs	-0.0223099	-0.0859074	-0.0390283	-0.0349343	0.747631	0.00352928	0.530649	0.233974	Hgs	Hgs	Hepatocyte growth factor-regulated tyrosine kinase substrate	Q3UMA3	Q3UMA3;Q99LI8;B1ATY9;F6VV02	Q3UMA3;Q99LI8;B1ATY9;F6VV02|Hgs	No	No	0.00024342	0.0655715	Q3UMA3;Q99LI8;B1ATY9;F6VV02	Q3UMA3;Q99LI8	26;26;12;10	26	31.2	86.142	776	0	141.68
Q8BLR9;Q8BLR9-2|Hif1an	No	No	0.909534	0.881118	Q8BLR9;Q8BLR9-2	Q8BLR9;Q8BLR9-2	4;2	4	11.2	40.241	349	0.00041725	2.6301	Q8BLR9;Q8BLR9-2	Q8BLR9	Hypoxia-inducible factor 1-alpha inhibitor	Hif1an	Hif1an	Hif1an	0.0053221	0.115222	0.00756782	-0.0127388	0.970625	0.000610917	0.953644	0.67815	Hif1an	Hif1an	Hypoxia-inducible factor 1-alpha inhibitor	Q8BLR9	Q8BLR9;Q8BLR9-2	Q8BLR9;Q8BLR9-2|Hif1an	No	No	1.61076e-05	0.456718	Q8BLR9;Q8BLR9-2	Q8BLR9;Q8BLR9-2	4;2	4	11.2	40.241	349	0.00041725	2.6301
C0HKE9;C0HKE8;C0HKE7;C0HKE6;C0HKE5;C0HKE4;C0HKE3;C0HKE2;C0HKE1;Q8CGP6;Q8CGP5;Q8BFU2|Hist1h2ap;Hist1h2ao;Hist1h2an;H2ac13;H2ac11;H2ac8;H2ac7;Hist1h2ac;H2ac4;Hist1h2ah;Hist1h2af;Hist3h2a	No	No	0.951488	0.699575	C0HKE9;C0HKE8;C0HKE7;C0HKE6;C0HKE5;C0HKE4;C0HKE3;C0HKE2;C0HKE1;Q8CGP6;Q8CGP5;Q8BFU2	C0HKE9;C0HKE8;C0HKE7;C0HKE6;C0HKE5;C0HKE4;C0HKE3;C0HKE2;C0HKE1;Q8CGP6;Q8CGP5;Q8BFU2	10;10;10;10;10;10;10;10;10;10;10;10	5	25.4	14.135	130	0	181.63	C0HKE9;C0HKE8;C0HKE7;C0HKE6;C0HKE5;C0HKE4;C0HKE3;C0HKE2;C0HKE1;Q8CGP6;Q8CGP5;Q8BFU2	C0HKE9	Histone H2A type 1-H;Histone H2A type 1-F;Histone H2A type 3	Hist1h2ap;Hist1h2ao;Hist1h2an;H2ac13;H2ac11;H2ac8;H2ac7;Hist1h2ac;H2ac4;Hist1h2ah;Hist1h2af;Hist3h2a	Hist1h2ap	Hist1h2ap	-0.00273974	-0.109264	0.0188383	0.073867	0.983472	0.00720389	0.877953	0.101974	Hist1h2ap	Hist1h2ap;Hist1h2ao;Hist1h2an;H2ac13;H2ac11;H2ac8;H2ac7;Hist1h2ac;H2ac4;Hist1h2ah;Hist1h2af;Hist3h2a	Histone H2A type 1-H;Histone H2A type 1-F;Histone H2A type 3	C0HKE9	C0HKE9;C0HKE8;C0HKE7;C0HKE6;C0HKE5;C0HKE4;C0HKE3;C0HKE2;C0HKE1;Q8CGP6;Q8CGP5;Q8BFU2	C0HKE9;C0HKE8;C0HKE7;C0HKE6;C0HKE5;C0HKE4;C0HKE3;C0HKE2;C0HKE1;Q8CGP6;Q8CGP5;Q8BFU2|Hist1h2ap;Hist1h2ao;Hist1h2an;H2ac13;H2ac11;H2ac8;H2ac7;Hist1h2ac;H2ac4;Hist1h2ah;Hist1h2af;Hist3h2a	No	No	0.000711961	0.0134968	C0HKE9;C0HKE8;C0HKE7;C0HKE6;C0HKE5;C0HKE4;C0HKE3;C0HKE2;C0HKE1;Q8CGP6;Q8CGP5;Q8BFU2	C0HKE9;C0HKE8;C0HKE7;C0HKE6;C0HKE5;C0HKE4;C0HKE3;C0HKE2;C0HKE1;Q8CGP6;Q8CGP5;Q8BFU2	10;10;10;10;10;10;10;10;10;10;10;10	5	25.4	14.135	130	0	181.63
Q3UHF7;A0A087WQF9|Hivep2	No	No	4.65942e-06	0.00663772	Q3UHF7;A0A087WQF9	Q3UHF7	29;7	29	13.2	266.7	2430	0	188.14	Q3UHF7;A0A087WQF9	Q3UHF7	Transcription factor HIVEP2	Hivep2	Hivep2	Hivep2	-0.457095	-0.5901	0.19404	0.510682	0.00225045	5.3863e-05	0.169701	0.0038873	Hivep2	Hivep2	Transcription factor HIVEP2	Q3UHF7	Q3UHF7;A0A087WQF9	Q3UHF7;A0A087WQF9|Hivep2	No	No	6.42695e-07	5.12028e-06	Q3UHF7;A0A087WQF9	Q3UHF7	29;7	29	13.2	266.7	2430	0	188.14
Q920N2;A0A2I3BPG4;Q3TG10|Hlcs	No	No	0.873314	0.202447	Q920N2;A0A2I3BPG4;Q3TG10	Q920N2;A0A2I3BPG4;Q3TG10	7;7;4	7	8.6	78.516	722	0	6.5995	Q920N2;A0A2I3BPG4;Q3TG10	Q920N2	Biotin--protein ligase;Biotin--[methylmalonyl-CoA-carboxytransferase] ligase;Biotin--[propionyl-CoA-carboxylase [ATP-hydrolyzing]] ligase;Biotin--[methylcrotonoyl-CoA-carboxylase] ligase;Biotin--[acetyl-CoA-carboxylase] ligase	Hlcs	Hlcs	Hlcs	0.00366945	-0.097662	-0.0329852	-0.0113581	0.954033	0.00536966	0.534891	0.784083	Hlcs	Hlcs	Biotin--protein ligase;Biotin--[methylmalonyl-CoA-carboxytransferase] ligase;Biotin--[propionyl-CoA-carboxylase [ATP-hydrolyzing]] ligase;Biotin--[methylcrotonoyl-CoA-carboxylase] ligase;Biotin--[acetyl-CoA-carboxylase] ligase	Q920N2	Q920N2;A0A2I3BPG4;Q3TG10	Q920N2;A0A2I3BPG4;Q3TG10|Hlcs	No	No	0.000464815	0.599529	Q920N2;A0A2I3BPG4;Q3TG10	Q920N2;A0A2I3BPG4;Q3TG10	7;7;4	7	8.6	78.516	722	0	6.5995
Q8R1M0|Hmces	No	Yes	0.452762	0.00920149	Q8R1M0	Q8R1M0	2	2	5.7	40.168	353	0	13.907	Q8R1M0	Q8R1M0	Embryonic stem cell-specific 5-hydroxymethylcytosine-binding protein	Hmces	Hmces	Hmces	-0.0459429	0.230851	-0.20274	-0.229784	0.768636	0.00779315	0.184423	0.0362652	Hmces	Hmces	Embryonic stem cell-specific 5-hydroxymethylcytosine-binding protein	Q8R1M0	Q8R1M0	Q8R1M0|Hmces	No	Yes	0.000801495	0.0014311	Q8R1M0	Q8R1M0	2	2	5.7	40.168	353	0	13.907
																			Hmcn2		0.28776		0.0626031		0.00414679		0.547941	Hmcn2	Hmcn2	Hemicentin-2	A2AJ76	A2AJ76;F6VSY0	A2AJ76;F6VSY0|Hmcn2	No	No	0.000303417	0.308482	A2AJ76;F6VSY0	A2AJ76;F6VSY0	2;1	2	0.7	547.19	5100	1	-2
Q3TE85;P17095;A0A338P6E8;A0A338P6F6;A0A338P6D0|Hmga1	No	No	0.833606	0.749764	Q3TE85;P17095;A0A338P6E8;A0A338P6F6;A0A338P6D0	Q3TE85;P17095;A0A338P6E8;A0A338P6F6	10;9;7;5;2	10	62.3	11.485	106	0	16.081	Q3TE85;P17095;A0A338P6E8;A0A338P6F6;A0A338P6D0	Q3TE85	High mobility group protein HMG-I/HMG-Y	Hmga1	Hmga1	Hmga1	-0.0123415	0.146037	-0.0202678	-0.116727	0.939701	0.0114335	0.901137	0.0857563	Hmga1	Hmga1	High mobility group protein HMG-I/HMG-Y	Q3TE85	Q3TE85;P17095;A0A338P6E8;A0A338P6F6;A0A338P6D0	Q3TE85;P17095;A0A338P6E8;A0A338P6F6;A0A338P6D0|Hmga1	No	No	0.00142944	0.00930544	Q3TE85;P17095;A0A338P6E8;A0A338P6F6;A0A338P6D0	Q3TE85;P17095;A0A338P6E8;A0A338P6F6	10;9;7;5;2	10	62.3	11.485	106	0	16.081
O54879;A2AP78|Hmgb3	No	No	0.586169	0.0464969	O54879;A2AP78	O54879;A2AP78	3;2	3	24.5	23.01	200	0	14.595	O54879;A2AP78	O54879	High mobility group protein B3	Hmgb3	Hmgb3	Hmgb3	0.0262168	-0.0336603	-0.113792	-0.191278	0.831919	0.534926	0.301323	0.0214406	Hmgb3	Hmgb3	High mobility group protein B3	O54879	O54879;A2AP78	O54879;A2AP78|Hmgb3	No	No	0.367324	0.000517201	O54879;A2AP78	O54879;A2AP78	3;2	3	24.5	23.01	200	0	14.595
Q8JZK9|Hmgcs1	No	Yes	0.0159019	0.00188142	Q8JZK9	Q8JZK9	12	12	32.1	57.568	520	0	245.66	Q8JZK9	Q8JZK9	Hydroxymethylglutaryl-CoA synthase, cytoplasmic	Hmgcs1	Hmgcs1	Hmgcs1	0.0936756	0.264656	-0.145211	-0.207833	0.231647	0.000873354	0.136701	0.0181393	Hmgcs1	Hmgcs1	Hydroxymethylglutaryl-CoA synthase, cytoplasmic	Q8JZK9	Q8JZK9	Q8JZK9|Hmgcs1	No	Yes	2.58684e-05	0.000358657	Q8JZK9	Q8JZK9	12	12	32.1	57.568	520	0	245.66
P18608;A0A3B2W3M7|Hmgn1	No	No	8.9127e-05	0.79481	P18608;A0A3B2W3M7	P18608;A0A3B2W3M7	5;4	4	41.7	10.152	96	0	20.641	P18608;A0A3B2W3M7	P18608	Non-histone chromosomal protein HMG-14	Hmgn1	Hmgn1	Hmgn1	-0.466438	0.0693636	0.0218483	-0.292869	0.0158251	0.216865	0.922196	0.00793082	Hmgn1	Hmgn1	Non-histone chromosomal protein HMG-14	P18608	P18608;A0A3B2W3M7	P18608;A0A3B2W3M7|Hmgn1	No	No	0.100234	2.93171e-05	P18608;A0A3B2W3M7	P18608;A0A3B2W3M7	5;4	4	41.7	10.152	96	0	20.641
Q9Z204-2;Q9Z204;Q9Z204-4;A0A2I3BRM6;A0A2I3BQH3;A0A2I3BQW7|Hnrnpc	No	No	0.179252	0.626175	Q9Z204-2;Q9Z204;Q9Z204-4;A0A2I3BRM6;A0A2I3BQH3;A0A2I3BQW7	Q9Z204-2;Q9Z204;Q9Z204-4	35;34;33;8;6;1	35	76.3	33.056	300	0	323.31	Q9Z204-2;Q9Z204;Q9Z204-4;A0A2I3BRM6;A0A2I3BQH3;A0A2I3BQW7	Q9Z204-2	Heterogeneous nuclear ribonucleoproteins C1/C2	Hnrnpc	Hnrnpc	Hnrnpc	-0.0384294	0.0753085	-0.0144706	-0.0330949	0.552788	0.0207123	0.839385	0.373796	Hnrnpc	Hnrnpc	Heterogeneous nuclear ribonucleoproteins C1/C2	Q9Z204-2	Q9Z204-2;Q9Z204;Q9Z204-4;A0A2I3BRM6;A0A2I3BQH3;A0A2I3BQW7	Q9Z204-2;Q9Z204;Q9Z204-4;A0A2I3BRM6;A0A2I3BQH3;A0A2I3BQW7|Hnrnpc	No	No	0.003297	0.152297	Q9Z204-2;Q9Z204;Q9Z204-4;A0A2I3BRM6;A0A2I3BQH3;A0A2I3BQW7	Q9Z204-2;Q9Z204;Q9Z204-4	35;34;33;8;6;1	35	76.3	33.056	300	0	323.31
G5E8G0;G3X9W0;Q60668-4;F6ZV59;Q60668-2;F6SHF3;E9Q5B6;F7A465;A0A0G2JFL4;E9Q4W5|Hnrnpd	No	No	0.491563	0.127226	G5E8G0;G3X9W0;Q60668-4;F6ZV59;Q60668-2;F6SHF3;E9Q5B6;F7A465;A0A0G2JFL4;E9Q4W5	G5E8G0;G3X9W0;Q60668-4;F6ZV59;Q60668-2;F6SHF3	15;14;14;13;13;9;6;4;1;1	1	2.4	30.608	287	1	-2	G5E8G0;G3X9W0;Q60668-4;F6ZV59;Q60668-2;F6SHF3;E9Q5B6;F7A465;A0A0G2JFL4;E9Q4W5	G5E8G0	Heterogeneous nuclear ribonucleoprotein D0	Hnrnpd	Hnrnpd	Hnrnpd	-0.0222438	-0.132478	-0.0558424	-0.0396969	0.790228	0.00999292	0.440317	0.483486	Hnrnpd	Hnrnpd	Heterogeneous nuclear ribonucleoprotein D0	G5E8G0	G5E8G0;G3X9W0;Q60668-4;F6ZV59;Q60668-2;F6SHF3;E9Q5B6;F7A465;A0A0G2JFL4;E9Q4W5	G5E8G0;G3X9W0;Q60668-4;F6ZV59;Q60668-2;F6SHF3;E9Q5B6;F7A465;A0A0G2JFL4;E9Q4W5|Hnrnpd	No	No	0.0011586	0.245334	G5E8G0;G3X9W0;Q60668-4;F6ZV59;Q60668-2;F6SHF3;E9Q5B6;F7A465;A0A0G2JFL4;E9Q4W5	G5E8G0;G3X9W0;Q60668-4;F6ZV59;Q60668-2;F6SHF3	15;14;14;13;13;9;6;4;1;1	1	2.4	30.608	287	1	-2
Q9Z2X1;Q9Z2X1-2;J3QM80;J3QMT0;J3QP45;J3QNH2;J3QMV8|Hnrnpf	No	No	0.0330321	0.0107825	Q9Z2X1;Q9Z2X1-2;J3QM80;J3QMT0;J3QP45;J3QNH2;J3QMV8	Q9Z2X1;Q9Z2X1-2;J3QM80;J3QMT0	12;11;8;6;2;1;1	10	29.2	45.729	415	0	323.31	Q9Z2X1;Q9Z2X1-2;J3QM80;J3QMT0;J3QP45;J3QNH2;J3QMV8	Q9Z2X1	Heterogeneous nuclear ribonucleoprotein F;Heterogeneous nuclear ribonucleoprotein F, N-terminally processed	Hnrnpf	Hnrnpf	Hnrnpf	-0.0926282	0.099554	0.126168	0.0341733	0.29684	0.00590665	0.196135	0.368619	Hnrnpf	Hnrnpf	Heterogeneous nuclear ribonucleoprotein F;Heterogeneous nuclear ribonucleoprotein F, N-terminally processed	Q9Z2X1	Q9Z2X1;Q9Z2X1-2;J3QM80;J3QMT0;J3QP45;J3QNH2;J3QMV8	Q9Z2X1;Q9Z2X1-2;J3QM80;J3QMT0;J3QP45;J3QNH2;J3QMV8|Hnrnpf	No	No	0.000545594	0.147654	Q9Z2X1;Q9Z2X1-2;J3QM80;J3QMT0;J3QP45;J3QNH2;J3QMV8	Q9Z2X1;Q9Z2X1-2;J3QM80;J3QMT0	12;11;8;6;2;1;1	10	29.2	45.729	415	0	323.31
Q8R081;G3UY38|Hnrnpl	No	No	0.0209691	0.0444169	Q8R081;G3UY38	Q8R081;G3UY38	22;14	1	6.5	63.963	586	0.0011669	1.6671	Q8R081;G3UY38	Q8R081	Heterogeneous nuclear ribonucleoprotein L	Hnrnpl	Hnrnpl	Hnrnpl	-0.402796	-0.240706	0.366015	-0.0340034	0.258127	0.0187426	0.295601	0.797749	Hnrnpl	Hnrnpl	Heterogeneous nuclear ribonucleoprotein L	Q8R081	Q8R081;G3UY38	Q8R081;G3UY38|Hnrnpl	No	No	0.00282432	0.621479	Q8R081;G3UY38	Q8R081;G3UY38	22;14	1	6.5	63.963	586	0.0011669	1.6671
Q8VHM5;F7B5B5;A2AW41;S4R1E9;A2AW40;V9GWW3|Hnrnpr	No	No	0.574052	0.0115977	Q8VHM5;F7B5B5;A2AW41;S4R1E9;A2AW40;V9GWW3	Q8VHM5;F7B5B5;A2AW41	21;17;11;3;3;3	18	36.9	70.887	632	0	127.05	Q8VHM5;F7B5B5;A2AW41;S4R1E9;A2AW40;V9GWW3	Q8VHM5	0	Hnrnpr	Hnrnpr	Hnrnpr	-0.0155314	-0.0711538	0.0882748	0.0746959	0.826495	0.0493648	0.196305	0.10218	Hnrnpr	Hnrnpr	0	Q8VHM5	Q8VHM5;F7B5B5;A2AW41;S4R1E9;A2AW40;V9GWW3	Q8VHM5;F7B5B5;A2AW41;S4R1E9;A2AW40;V9GWW3|Hnrnpr	No	No	0.0117055	0.0135854	Q8VHM5;F7B5B5;A2AW41;S4R1E9;A2AW40;V9GWW3	Q8VHM5;F7B5B5;A2AW41	21;17;11;3;3;3	18	36.9	70.887	632	0	127.05
Q9QWW1-2;Q9QWW1;E9Q4F9;A0A140LJ06;A0A140LHR9|Homer2	No	No	0.335135	0.526136	Q9QWW1-2;Q9QWW1;E9Q4F9;A0A140LJ06;A0A140LHR9	Q9QWW1-2;Q9QWW1;E9Q4F9	17;16;12;6;5	16	44.6	39.463	343	0	122.22	Q9QWW1-2;Q9QWW1;E9Q4F9;A0A140LJ06;A0A140LHR9	Q9QWW1-2	Homer protein homolog 2	Homer2	Homer2	Homer2	-0.0284262	-0.140097	0.0199285	0.112818	0.691742	0.014779	0.787923	0.0953185	Homer2	Homer2	Homer protein homolog 2	Q9QWW1-2	Q9QWW1-2;Q9QWW1;E9Q4F9;A0A140LJ06;A0A140LHR9	Q9QWW1-2;Q9QWW1;E9Q4F9;A0A140LJ06;A0A140LHR9|Homer2	No	No	0.00202317	0.0117736	Q9QWW1-2;Q9QWW1;E9Q4F9;A0A140LJ06;A0A140LHR9	Q9QWW1-2;Q9QWW1;E9Q4F9	17;16;12;6;5	16	44.6	39.463	343	0	122.22
Q99JP6-2;Q99JP6;Q501M9;J3QQ00|Homer3	No	No	0.101755	0.0107644	Q99JP6-2;Q99JP6;Q501M9;J3QQ00	Q99JP6-2;Q99JP6	20;19;8;4	19	63.2	40.064	359	0	323.31	Q99JP6-2;Q99JP6;Q501M9;J3QQ00	Q99JP6-2	Homer protein homolog 3	Homer3	Homer3	Homer3	0.105261	0.227945	0.196223	0.122139	0.439514	0.0402068	0.196135	0.358185	Homer3	Homer3	Homer protein homolog 3	Q99JP6-2	Q99JP6-2;Q99JP6;Q501M9;J3QQ00	Q99JP6-2;Q99JP6;Q501M9;J3QQ00|Homer3	No	No	0.00875978	0.139916	Q99JP6-2;Q99JP6;Q501M9;J3QQ00	Q99JP6-2;Q99JP6	20;19;8;4	19	63.2	40.064	359	0	323.31
																			Hp		1.62715		0.347795		0.00112736		0.443313	Hp	Hp	Haptoglobin;Haptoglobin alpha chain;Haptoglobin beta chain	Q61646	Q61646	Q61646|Hp	No	Yes	4.14885e-05	0.208536	Q61646	Q61646	7	7	20.7	38.752	347	0	36.966
O70503;O70503-2|Hsd17b12	No	No	0.191729	0.374519	O70503;O70503-2	O70503;O70503-2	7;4	7	18.6	34.741	312	0	126.57	O70503;O70503-2	O70503	Very-long-chain 3-oxoacyl-CoA reductase	Hsd17b12	Hsd17b12	Hsd17b12	0.0787034	0.0906817	0.0564998	-0.000543564	0.565299	0.0222041	0.676078	0.994143	Hsd17b12	Hsd17b12	Very-long-chain 3-oxoacyl-CoA reductase	O70503	O70503;O70503-2	O70503;O70503-2|Hsd17b12	No	No	0.00363304	0.983834	O70503;O70503-2	O70503;O70503-2	7;4	7	18.6	34.741	312	0	126.57
P50171;P50171-2;G3UX44;A0A494BA51;A0A494BAF4|Hsd17b8;H2-Ke6	No	No	0.0699539	0.0796523	P50171;P50171-2;G3UX44;A0A494BA51;A0A494BAF4	P50171;P50171-2;G3UX44;A0A494BA51;A0A494BAF4	6;6;5;3;3	6	33.6	26.588	259	0	314.33	P50171;P50171-2;G3UX44;A0A494BA51;A0A494BAF4	P50171	Estradiol 17-beta-dehydrogenase 8	Hsd17b8;H2-Ke6	Hsd17b8	Hsd17b8	0.0600645	-0.00187995	0.0624002	0.0874603	0.385154	0.954183	0.370557	0.0282121	Hsd17b8	Hsd17b8;H2-Ke6	Estradiol 17-beta-dehydrogenase 8	P50171	P50171;P50171-2;G3UX44;A0A494BA51;A0A494BAF4	P50171;P50171-2;G3UX44;A0A494BA51;A0A494BAF4|Hsd17b8;H2-Ke6	No	No	0.916882	0.000891636	P50171;P50171-2;G3UX44;A0A494BA51;A0A494BAF4	P50171;P50171-2;G3UX44;A0A494BA51;A0A494BAF4	6;6;5;3;3	6	33.6	26.588	259	0	314.33
P07901;B7ZC50;A2A6A2;B7ZC49|Hsp90aa1	No	No	0.0874081	0.306765	P07901;B7ZC50;A2A6A2;B7ZC49	P07901	59;10;4;4	42	39	84.787	733	0	323.31	P07901;B7ZC50;A2A6A2;B7ZC49	P07901	Heat shock protein HSP 90-alpha	Hsp90aa1	Hsp90aa1	Hsp90aa1	-0.0705765	0.115432	0.0434404	-0.0300734	0.414194	0.0105941	0.631028	0.554245	Hsp90aa1	Hsp90aa1	Heat shock protein HSP 90-alpha	P07901	P07901;B7ZC50;A2A6A2;B7ZC49	P07901;B7ZC50;A2A6A2;B7ZC49|Hsp90aa1	No	No	0.00127085	0.314624	P07901;B7ZC50;A2A6A2;B7ZC49	P07901	59;10;4;4	42	39	84.787	733	0	323.31
P11499;E9Q3D6;E9Q0C3;E9PX27;D3Z1R1|Hsp90ab1	No	No	0.793915	0.367636	P11499;E9Q3D6;E9Q0C3;E9PX27;D3Z1R1	P11499	64;27;8;4;3	64	58.4	83.28	724	0	323.31	P11499;E9Q3D6;E9Q0C3;E9PX27;D3Z1R1	P11499	Heat shock protein HSP 90-beta	Hsp90ab1	Hsp90ab1	Hsp90ab1	-0.0119451	0.108708	-0.0453317	0.0237223	0.922416	0.0217398	0.673085	0.68344	Hsp90ab1	Hsp90ab1	Heat shock protein HSP 90-beta	P11499	P11499;E9Q3D6;E9Q0C3;E9PX27;D3Z1R1	P11499;E9Q3D6;E9Q0C3;E9PX27;D3Z1R1|Hsp90ab1	No	No	0.00351891	0.464499	P11499;E9Q3D6;E9Q0C3;E9PX27;D3Z1R1	P11499	64;27;8;4;3	64	58.4	83.28	724	0	323.31
P08113;F7C312|Hsp90b1	No	No	0.83944	0.58096	P08113;F7C312	P08113;F7C312	44;24	43	43.5	92.475	802	0	323.31	P08113;F7C312	P08113	Endoplasmin	Hsp90b1	Hsp90b1	Hsp90b1	-0.00952519	0.167004	-0.028214	-0.0680376	0.942412	0.00357925	0.815797	0.234414	Hsp90b1	Hsp90b1	Endoplasmin	P08113	P08113;F7C312	P08113;F7C312|Hsp90b1	No	No	0.000248741	0.0657766	P08113;F7C312	P08113;F7C312	44;24	43	43.5	92.475	802	0	323.31
Q8BM72;D3Z0Y0;Q8BM72-2|Hspa13	No	No	0.217114	0.112817	Q8BM72;D3Z0Y0;Q8BM72-2	Q8BM72	13;3;1	13	25.7	51.709	471	0	65.677	Q8BM72;D3Z0Y0;Q8BM72-2	Q8BM72	Heat shock 70 kDa protein 13	Hspa13	Hspa13	Hspa13	-0.0457533	0.127128	0.0651252	0.021774	0.592676	0.0291516	0.420102	0.778775	Hspa13	Hspa13	Heat shock 70 kDa protein 13	Q8BM72	Q8BM72;D3Z0Y0;Q8BM72-2	Q8BM72;D3Z0Y0;Q8BM72-2|Hspa13	No	No	0.0055636	0.591934	Q8BM72;D3Z0Y0;Q8BM72-2	Q8BM72	13;3;1	13	25.7	51.709	471	0	65.677
Q99M31;Q99M31-2|Hspa14	No	No	0.73609	0.297932	Q99M31;Q99M31-2	Q99M31;Q99M31-2	3;3	3	7.3	54.65	509	0	27.282	Q99M31;Q99M31-2	Q99M31	Heat shock 70 kDa protein 14	Hspa14	Hspa14	Hspa14	0.0123373	0.206461	-0.0421683	-0.0149729	0.901967	0.0158489	0.622229	0.902212	Hspa14	Hspa14	Heat shock 70 kDa protein 14	Q99M31	Q99M31;Q99M31-2	Q99M31;Q99M31-2|Hspa14	No	No	0.00224159	0.791967	Q99M31;Q99M31-2	Q99M31;Q99M31-2	3;3	3	7.3	54.65	509	0	27.282
Q61696;P17879|Hspa1a;Hspa1b	No	No	0.235514	0.0219768	Q61696;P17879	Q61696;P17879	32;32	23	39.9	70.078	641	0	323.31	Q61696;P17879	Q61696	Heat shock 70 kDa protein 1A;Heat shock 70 kDa protein 1B	Hspa1a;Hspa1b	Hspa1a	Hspa1a	0.0666333	1.04096	0.15368	0.101231	0.609028	7.17198e-06	0.233821	0.46286	Hspa1a	Hspa1a;Hspa1b	Heat shock 70 kDa protein 1A;Heat shock 70 kDa protein 1B	Q61696	Q61696;P17879	Q61696;P17879|Hspa1a;Hspa1b	No	No	3.88216e-08	0.226379	Q61696;P17879	Q61696;P17879	32;32	23	39.9	70.078	641	0	323.31
P48722;P48722-2;E0CY23;A0A0N4SW76;A0A0N4SVU2|Hspa4l	No	No	0.58218	0.549601	P48722;P48722-2;E0CY23;A0A0N4SW76;A0A0N4SVU2	P48722;P48722-2;E0CY23	58;57;30;11;7	58	59.7	94.381	838	0	323.31	P48722;P48722-2;E0CY23;A0A0N4SW76;A0A0N4SVU2	P48722	Heat shock 70 kDa protein 4L	Hspa4l	Hspa4l	Hspa4l	-0.0150966	-0.0799358	0.0177579	0.0213448	0.830412	0.0195962	0.798724	0.59593	Hspa4l	Hspa4l	Heat shock 70 kDa protein 4L	P48722	P48722;P48722-2;E0CY23;A0A0N4SW76;A0A0N4SVU2	P48722;P48722-2;E0CY23;A0A0N4SW76;A0A0N4SVU2|Hspa4l	No	No	0.00302822	0.363	P48722;P48722-2;E0CY23;A0A0N4SW76;A0A0N4SVU2	P48722;P48722-2;E0CY23	58;57;30;11;7	58	59.7	94.381	838	0	323.31
P20029|Hspa5	No	Yes	0.344524	0.573269	P20029	P20029	43	40	56.5	72.421	655	0	323.31	P20029	P20029	78 kDa glucose-regulated protein	Hspa5	Hspa5	Hspa5	0.0429732	0.189421	-0.0272605	-0.0267757	0.703212	0.00173036	0.812063	0.65801	Hspa5	Hspa5	78 kDa glucose-regulated protein	P20029	P20029	P20029|Hspa5	No	Yes	8.5225e-05	0.433612	P20029	P20029	43	40	56.5	72.421	655	0	323.31
P14602-2;P14602;P14602-3;D3YZ06|Hspb1	No	No	0.486847	0.499003	P14602-2;P14602;P14602-3;D3YZ06	P14602-2;P14602;P14602-3;D3YZ06	12;12;11;9	12	56.9	21.96	197	0	193.54	P14602-2;P14602;P14602-3;D3YZ06	P14602-2	Heat shock protein beta-1	Hspb1	Hspb1	Hspb1	0.0490641	2.08043	-0.0514923	-0.103501	0.79006	8.04118e-08	0.772022	0.446897	Hspb1	Hspb1	Heat shock protein beta-1	P14602-2	P14602-2;P14602;P14602-3;D3YZ06	P14602-2;P14602;P14602-3;D3YZ06|Hspb1	No	No	3.21122e-11	0.211939	P14602-2;P14602;P14602-3;D3YZ06	P14602-2;P14602;P14602-3;D3YZ06	12;12;11;9	12	56.9	21.96	197	0	193.54
Q9D6H2|Hspb11	No	Yes	0.106406	0.117181	Q9D6H2	Q9D6H2	1	1	11.9	16.28	143	0	28.73	Q9D6H2	Q9D6H2	Intraflagellar transport protein 25 homolog	Hspb11	Hspb11	Hspb11	-0.0890713	-0.0688385	0.0929902	0.0629199	0.445875	0.043546	0.427011	0.134431	Hspb11	Hspb11	Intraflagellar transport protein 25 homolog	Q9D6H2	Q9D6H2	Q9D6H2|Hspb11	No	Yes	0.00981629	0.0228159	Q9D6H2	Q9D6H2	1	1	11.9	16.28	143	0	28.73
																			Hspb6		0.910125		0.113295		9.89864e-08		0.102299	Hspb6	Hspb6	Heat shock protein beta-6	Q5EBG6	Q5EBG6	Q5EBG6|Hspb6	No	Yes	1.03705e-10	0.0136292	Q5EBG6	Q5EBG6	3	3	21.6	17.521	162	0	3.6504
Q9JK92|Hspb8	No	Yes	0.272475	0.365999	Q9JK92	Q9JK92	3	3	18.9	21.533	196	0	4.7223	Q9JK92	Q9JK92	Heat shock protein beta-8	Hspb8	Hspb8	Hspb8	-0.0367224	0.535486	0.0323569	-0.0630849	0.638671	2.45563e-05	0.672761	0.454377	Hspb8	Hspb8	Heat shock protein beta-8	Q9JK92	Q9JK92	Q9JK92|Hspb8	No	Yes	2.18678e-07	0.219849	Q9JK92	Q9JK92	3	3	18.9	21.533	196	0	4.7223
A0A0U1RPF2;Q99P31;A0A0U1RPE7;A0A0U1RQ49|Hspbp1	No	No	0.705293	0.850866	A0A0U1RPF2;Q99P31;A0A0U1RPE7;A0A0U1RQ49	A0A0U1RPF2;Q99P31;A0A0U1RPE7;A0A0U1RQ49	7;7;4;4	7	34.9	29.582	275	0	20.147	A0A0U1RPF2;Q99P31;A0A0U1RPE7;A0A0U1RQ49	A0A0U1RPF2	Hsp70-binding protein 1	Hspbp1	Hspbp1	Hspbp1	-0.0141422	0.0336075	0.00757373	-0.109987	0.888784	0.331252	0.94421	0.0362788	Hspbp1	Hspbp1	Hsp70-binding protein 1	A0A0U1RPF2	A0A0U1RPF2;Q99P31;A0A0U1RPE7;A0A0U1RQ49	A0A0U1RPF2;Q99P31;A0A0U1RPE7;A0A0U1RQ49|Hspbp1	No	No	0.184858	0.00143797	A0A0U1RPF2;Q99P31;A0A0U1RPE7;A0A0U1RQ49	A0A0U1RPF2;Q99P31;A0A0U1RPE7;A0A0U1RQ49	7;7;4;4	7	34.9	29.582	275	0	20.147
Q9JI95;Q64433|Hspe1-rs1;Hspe1	No	No	0.983259	0.667409	Q9JI95;Q64433	Q9JI95;Q64433	8;8	8	64.7	10.978	102	0	71.886	Q9JI95;Q64433	Q9JI95	10 kDa heat shock protein, mitochondrial	Hspe1-rs1;Hspe1	Hspe1-rs1	Hspe1-rs1	0.000640169	0.0492864	-0.0142249	-0.0872079	0.995663	0.0968336	0.862919	0.0430196	Hspe1-rs1	Hspe1-rs1;Hspe1	10 kDa heat shock protein, mitochondrial	Q9JI95	Q9JI95;Q64433	Q9JI95;Q64433|Hspe1-rs1;Hspe1	No	No	0.0309252	0.00203567	Q9JI95;Q64433	Q9JI95;Q64433	8;8	8	64.7	10.978	102	0	71.886
Q61699;E9Q0U7;Q61699-2;D3Z027;D3Z3I9;A0A0J9YTZ7|Hsph1	No	No	0.488009	0.847047	Q61699;E9Q0U7;Q61699-2;D3Z027;D3Z3I9;A0A0J9YTZ7	Q61699;E9Q0U7;Q61699-2	46;45;42;5;5;3	43	46.4	96.406	858	0	323.31	Q61699;E9Q0U7;Q61699-2;D3Z027;D3Z3I9;A0A0J9YTZ7	Q61699	Heat shock protein 105 kDa	Hsph1	Hsph1	Hsph1	0.0178051	0.294511	0.00529025	-0.0130721	0.790228	3.65749e-06	0.943912	0.739856	Hsph1	Hsph1	Heat shock protein 105 kDa	Q61699	Q61699;E9Q0U7;Q61699-2;D3Z027;D3Z3I9;A0A0J9YTZ7	Q61699;E9Q0U7;Q61699-2;D3Z027;D3Z3I9;A0A0J9YTZ7|Hsph1	No	No	1.78819e-08	0.539276	Q61699;E9Q0U7;Q61699-2;D3Z027;D3Z3I9;A0A0J9YTZ7	Q61699;E9Q0U7;Q61699-2	46;45;42;5;5;3	43	46.4	96.406	858	0	323.31
Q9R118|Htra1	No	Yes	0.0737498	0.000309614	Q9R118	Q9R118	6	6	10.2	51.213	480	0	15.501	Q9R118	Q9R118	Serine protease HTRA1	Htra1	Htra1	Htra1	0.075092	0.571455	0.215378	0.107908	0.392475	1.56172e-05	0.0658814	0.196956	Htra1	Htra1	Serine protease HTRA1	Q9R118	Q9R118	Q9R118|Htra1	No	Yes	1.04221e-07	0.0466388	Q9R118	Q9R118	6	6	10.2	51.213	480	0	15.501
Q9JKR6;F6TRP3;A0A1L1SQ34;E0CYZ2;A2AKY4|Hyou1;Znf804a	No	No	0.242296	0.871049	Q9JKR6;F6TRP3;A0A1L1SQ34;E0CYZ2;A2AKY4	Q9JKR6	36;9;6;6;1	36	37.2	111.18	999	0	323.31	Q9JKR6;F6TRP3;A0A1L1SQ34;E0CYZ2;A2AKY4	Q9JKR6	Hypoxia up-regulated protein 1	Hyou1;Znf804a	Hyou1	Hyou1	0.0244285	0.131221	-0.00354166	-0.00524137	0.615815	0.00346907	0.950157	0.929643	Hyou1	Hyou1;Znf804a	Hypoxia up-regulated protein 1	Q9JKR6	Q9JKR6;F6TRP3;A0A1L1SQ34;E0CYZ2;A2AKY4	Q9JKR6;F6TRP3;A0A1L1SQ34;E0CYZ2;A2AKY4|Hyou1;Znf804a	No	No	0.000235252	0.84296	Q9JKR6;F6TRP3;A0A1L1SQ34;E0CYZ2;A2AKY4	Q9JKR6	36;9;6;6;1	36	37.2	111.18	999	0	323.31
																			Iap		0.477607		-0.0138068		0.00546995		0.957107	Iap	Iap	IgE-binding protein	P03975	P03975	P03975|Iap	No	Yes	0.000481987	0.89598	P03975	P03975	3	3	4.7	62.747	557	0	3.6134
Q8BU30;F6Q6R1;E9Q866|Iars	No	No	0.140218	0.626129	Q8BU30;F6Q6R1;E9Q866	Q8BU30	29;3;2	29	25.2	144.27	1262	0	82.405	Q8BU30;F6Q6R1;E9Q866	Q8BU30	Isoleucine--tRNA ligase, cytoplasmic	Iars	Iars	Iars	0.0438809	0.0893538	0.0149048	0.0146183	0.50387	0.00524553	0.839385	0.680599	Iars	Iars	Isoleucine--tRNA ligase, cytoplasmic	Q8BU30	Q8BU30;F6Q6R1;E9Q866	Q8BU30;F6Q6R1;E9Q866|Iars	No	No	0.000446974	0.460863	Q8BU30;F6Q6R1;E9Q866	Q8BU30	29;3;2	29	25.2	144.27	1262	0	82.405
Q9D6R2;A0A1L1STE6;Q9D6R2-2;A0A1L1SQF9|Idh3a	No	No	0.313083	0.28007	Q9D6R2;A0A1L1STE6;Q9D6R2-2;A0A1L1SQF9	Q9D6R2;A0A1L1STE6;Q9D6R2-2	19;18;14;1	19	43.2	39.638	366	0	137.41	Q9D6R2;A0A1L1STE6;Q9D6R2-2;A0A1L1SQF9	Q9D6R2	Isocitrate dehydrogenase [NAD] subunit alpha, mitochondrial	Idh3a	Idh3a	Idh3a	-0.0256761	0.074653	-0.0298082	-0.0840931	0.674592	0.023614	0.605464	0.0518541	Idh3a	Idh3a	Isocitrate dehydrogenase [NAD] subunit alpha, mitochondrial	Q9D6R2	Q9D6R2;A0A1L1STE6;Q9D6R2-2;A0A1L1SQF9	Q9D6R2;A0A1L1STE6;Q9D6R2-2;A0A1L1SQF9|Idh3a	No	No	0.0039872	0.00306036	Q9D6R2;A0A1L1STE6;Q9D6R2-2;A0A1L1SQF9	Q9D6R2;A0A1L1STE6;Q9D6R2-2	19;18;14;1	19	43.2	39.638	366	0	137.41
P58044;G3XA48;H3BLF8|Idi1	No	No	0.0325951	0.000868152	P58044;G3XA48;H3BLF8	P58044;G3XA48	5;4;1	5	29.1	26.289	227	0	112.61	P58044;G3XA48;H3BLF8	P58044	Isopentenyl-diphosphate Delta-isomerase 1	Idi1	Idi1	Idi1	0.0607683	0.116599	-0.122706	-0.177772	0.294459	0.00710549	0.114943	0.00793082	Idi1	Idi1	Isopentenyl-diphosphate Delta-isomerase 1	P58044	P58044;G3XA48;H3BLF8	P58044;G3XA48;H3BLF8|Idi1	No	No	0.000698514	4.44765e-05	P58044;G3XA48;H3BLF8	P58044;G3XA48	5;4;1	5	29.1	26.289	227	0	112.61
																			Igfbp7		0.848048		-0.0537187		1.64775e-07		0.415974	Igfbp7	Igfbp7	Insulin-like growth factor-binding protein 7	E9Q5D9	E9Q5D9;F8WH23;Q61581	E9Q5D9;F8WH23;Q61581|Igfbp7	No	No	2.01402e-10	0.186524	E9Q5D9;F8WH23;Q61581	E9Q5D9;F8WH23;Q61581	1;1;1	1	5.1	32.803	313	0	4.5086
Q8HW98;A0A0U1RP50|Iglon5	No	No	0.498753	0.0827829	Q8HW98;A0A0U1RP50	Q8HW98;A0A0U1RP50	4;2	4	14	36.766	336	0	16.836	Q8HW98;A0A0U1RP50	Q8HW98	IgLON family member 5	Iglon5	Iglon5	Iglon5	-0.0176328	-0.080698	0.0521324	0.0451717	0.79295	0.0120282	0.374033	0.204434	Iglon5	Iglon5	IgLON family member 5	Q8HW98	Q8HW98;A0A0U1RP50	Q8HW98;A0A0U1RP50|Iglon5	No	No	0.00153109	0.0506713	Q8HW98;A0A0U1RP50	Q8HW98;A0A0U1RP50	4;2	4	14	36.766	336	0	16.836
Q61730;Q61730-2;G3UY13|Il1rap	No	No	0.685734	0.256677	Q61730;Q61730-2;G3UY13	Q61730;Q61730-2;G3UY13	10;7;5	10	14.6	65.74	570	0	25.608	Q61730;Q61730-2;G3UY13	Q61730	Interleukin-1 receptor accessory protein	Il1rap	Il1rap	Il1rap	0.0125602	0.15907	0.0391175	0.144064	0.881366	0.0302225	0.585034	0.107813	Il1rap	Il1rap	Interleukin-1 receptor accessory protein	Q61730	Q61730;Q61730-2;G3UY13	Q61730;Q61730-2;G3UY13|Il1rap	No	No	0.00587879	0.0153991	Q61730;Q61730-2;G3UY13	Q61730;Q61730-2;G3UY13	10;7;5	10	14.6	65.74	570	0	25.608
O55222;D3YZA5;A0A1B0GRF6|Ilk	No	No	0.590198	0.371947	O55222;D3YZA5;A0A1B0GRF6	O55222;D3YZA5	12;9;1	12	23.7	51.373	452	0	24.311	O55222;D3YZA5;A0A1B0GRF6	O55222	Integrin-linked protein kinase	Ilk	Ilk	Ilk	0.0154363	0.0305584	-0.0279953	-0.0795275	0.835052	0.250823	0.674783	0.0432159	Ilk	Ilk	Integrin-linked protein kinase	O55222	O55222;D3YZA5;A0A1B0GRF6	O55222;D3YZA5;A0A1B0GRF6|Ilk	No	No	0.123901	0.00222607	O55222;D3YZA5;A0A1B0GRF6	O55222;D3YZA5	12;9;1	12	23.7	51.373	452	0	24.311
P24547;A0A0A6YY72;A0A0A6YXS4;E0CXK0|Impdh2;Impdh1	No	No	0.00160227	0.181705	P24547;A0A0A6YY72;A0A0A6YXS4;E0CXK0	P24547;A0A0A6YY72	17;13;6;3	17	34	55.814	514	0	131.04	P24547;A0A0A6YY72;A0A0A6YXS4;E0CXK0	P24547	Inosine-5-monophosphate dehydrogenase 2	Impdh2;Impdh1	Impdh2	Impdh2	0.0867142	0.224421	0.0317494	0.026618	0.0836783	7.40431e-05	0.508731	0.525717	Impdh2	Impdh2;Impdh1	Inosine-5-monophosphate dehydrogenase 2	P24547	P24547;A0A0A6YY72;A0A0A6YXS4;E0CXK0	P24547;A0A0A6YY72;A0A0A6YXS4;E0CXK0|Impdh2;Impdh1	No	No	9.95516e-07	0.286974	P24547;A0A0A6YY72;A0A0A6YXS4;E0CXK0	P24547;A0A0A6YY72	17;13;6;3	17	34	55.814	514	0	131.04
E9QLA5;Q0GNC1;Q0GNC1-3;A0A1Y7VM80|Inf2	No	No	0.280603	0.0367278	E9QLA5;Q0GNC1;Q0GNC1-3;A0A1Y7VM80	E9QLA5;Q0GNC1;Q0GNC1-3;A0A1Y7VM80	30;27;25;23	30	25.4	138.36	1271	0	323.31	E9QLA5;Q0GNC1;Q0GNC1-3;A0A1Y7VM80	E9QLA5	Inverted formin-2	Inf2	Inf2	Inf2	0.0396088	0.130367	0.0899921	0.0838829	0.646744	0.0193866	0.276643	0.190096	Inf2	Inf2	Inverted formin-2	E9QLA5	E9QLA5;Q0GNC1;Q0GNC1-3;A0A1Y7VM80	E9QLA5;Q0GNC1;Q0GNC1-3;A0A1Y7VM80|Inf2	No	No	0.00296537	0.0434163	E9QLA5;Q0GNC1;Q0GNC1-3;A0A1Y7VM80	E9QLA5;Q0GNC1;Q0GNC1-3;A0A1Y7VM80	30;27;25;23	30	25.4	138.36	1271	0	323.31
P49442;E0CYQ4;E0CX64;H3BK26|Inpp1	No	No	0.608714	0.982267	P49442;E0CYQ4;E0CX64;H3BK26	P49442	10;1;1;1	10	26.8	43.346	396	0	323.31	P49442;E0CYQ4;E0CX64;H3BK26	P49442	Inositol polyphosphate 1-phosphatase	Inpp1	Inpp1	Inpp1	0.00955285	-0.0574457	0.000445105	0.0216686	0.846572	0.0403963	0.994088	0.525558	Inpp1	Inpp1	Inositol polyphosphate 1-phosphatase	P49442	P49442;E0CYQ4;E0CX64;H3BK26	P49442;E0CYQ4;E0CX64;H3BK26|Inpp1	No	No	0.00882489	0.286385	P49442;E0CYQ4;E0CX64;H3BK26	P49442	10;1;1;1	10	26.8	43.346	396	0	323.31
P59644;A0A075B6D7;V9GXL7;V9GX61;D3Z3Q0;D3Z3P9;A0A1W2P6H1;E9QQ96;A2AAJ9-3|Inpp5j;Obscn	No	No	0.100041	0.0292415	P59644;A0A075B6D7;V9GXL7;V9GX61;D3Z3Q0;D3Z3P9;A0A1W2P6H1;E9QQ96;A2AAJ9-3	P59644;A0A075B6D7	28;22;9;1;1;1;1;1;1	28	33.9	107.54	1003	0	145.82	P59644;A0A075B6D7;V9GXL7;V9GX61;D3Z3Q0;D3Z3P9;A0A1W2P6H1;E9QQ96;A2AAJ9-3	P59644	Phosphatidylinositol 4,5-bisphosphate 5-phosphatase A	Inpp5j;Obscn	Inpp5j	Inpp5j	0.0408144	-0.0928853	0.0616792	0.115011	0.437946	0.0329964	0.252129	0.0501268	Inpp5j	Inpp5j;Obscn	Phosphatidylinositol 4,5-bisphosphate 5-phosphatase A	P59644	P59644;A0A075B6D7;V9GXL7;V9GX61;D3Z3Q0;D3Z3P9;A0A1W2P6H1;E9QQ96;A2AAJ9-3	P59644;A0A075B6D7;V9GXL7;V9GX61;D3Z3Q0;D3Z3P9;A0A1W2P6H1;E9QQ96;A2AAJ9-3|Inpp5j;Obscn	No	No	0.00666036	0.0028884	P59644;A0A075B6D7;V9GXL7;V9GX61;D3Z3Q0;D3Z3P9;A0A1W2P6H1;E9QQ96;A2AAJ9-3	P59644;A0A075B6D7	28;22;9;1;1;1;1;1;1	28	33.9	107.54	1003	0	145.82
Q6PD10;H3BIW9;A0A0A6YVR5;H3BLD6;F7CWH3|Ip6k1	No	No	0.19914	0.222835	Q6PD10;H3BIW9;A0A0A6YVR5;H3BLD6;F7CWH3	Q6PD10;H3BIW9	7;4;3;3;1	7	14.1	49.306	433	0	119.09	Q6PD10;H3BIW9;A0A0A6YVR5;H3BLD6;F7CWH3	Q6PD10	Inositol hexakisphosphate kinase 1	Ip6k1	Ip6k1	Ip6k1	0.0601421	-0.0953712	-0.0614183	0.0683241	0.572667	0.00434624	0.558828	0.0683545	Ip6k1	Ip6k1	Inositol hexakisphosphate kinase 1	Q6PD10	Q6PD10;H3BIW9;A0A0A6YVR5;H3BLD6;F7CWH3	Q6PD10;H3BIW9;A0A0A6YVR5;H3BLD6;F7CWH3|Ip6k1	No	No	0.000329364	0.00554496	Q6PD10;H3BIW9;A0A0A6YVR5;H3BLD6;F7CWH3	Q6PD10;H3BIW9	7;4;3;3;1	7	14.1	49.306	433	0	119.09
Q8BKC5;Q8BKC5-2|Ipo5	No	No	0.00558426	0.207343	Q8BKC5;Q8BKC5-2	Q8BKC5;Q8BKC5-2	18;16	18	19.7	123.59	1097	0	206.43	Q8BKC5;Q8BKC5-2	Q8BKC5	Importin-5	Ipo5	Ipo5	Ipo5	0.0572146	0.0788591	-0.0239008	-0.00526493	0.159957	0.0119956	0.541108	0.905222	Ipo5	Ipo5	Importin-5	Q8BKC5	Q8BKC5;Q8BKC5-2	Q8BKC5;Q8BKC5-2|Ipo5	No	No	0.00152017	0.797009	Q8BKC5;Q8BKC5-2	Q8BKC5;Q8BKC5-2	18;16	18	19.7	123.59	1097	0	206.43
Q9JKF1;A0A0U1RPI2;A0A0U1RNG5|Iqgap1	No	No	0.535904	0.867768	Q9JKF1;A0A0U1RPI2;A0A0U1RNG5	Q9JKF1	23;1;1	19	15.2	188.74	1657	0	162.7	Q9JKF1;A0A0U1RPI2;A0A0U1RNG5	Q9JKF1	Ras GTPase-activating-like protein IQGAP1	Iqgap1	Iqgap1	Iqgap1	0.0374235	0.155642	-0.0107762	0.0284825	0.811066	0.0073732	0.949699	0.664186	Iqgap1	Iqgap1	Ras GTPase-activating-like protein IQGAP1	Q9JKF1	Q9JKF1;A0A0U1RPI2;A0A0U1RNG5	Q9JKF1;A0A0U1RPI2;A0A0U1RNG5|Iqgap1	No	No	0.000733844	0.440819	Q9JKF1;A0A0U1RPI2;A0A0U1RNG5	Q9JKF1	23;1;1	19	15.2	188.74	1657	0	162.7
Q3UQ44|Iqgap2	No	Yes	0.604769	0.00223746	Q3UQ44	Q3UQ44	62	62	38.2	180.53	1575	0	323.31	Q3UQ44	Q3UQ44	Ras GTPase-activating-like protein IQGAP2	Iqgap2	Iqgap2	Iqgap2	0.0218199	0.0390403	0.177441	0.20034	0.84493	0.470685	0.141817	0.018614	Iqgap2	Iqgap2	Ras GTPase-activating-like protein IQGAP2	Q3UQ44	Q3UQ44	Q3UQ44|Iqgap2	No	Yes	0.302694	0.000386776	Q3UQ44	Q3UQ44	62	62	38.2	180.53	1575	0	323.31
E9QAD8;A4GZ26;D3Z5I6|Iqsec2	No	No	0.0638605	0.717965	E9QAD8;A4GZ26;D3Z5I6	E9QAD8;A4GZ26;D3Z5I6	82;82;70	82	47.8	162.83	1488	0	323.31	E9QAD8;A4GZ26;D3Z5I6	E9QAD8	0	Iqsec2	Iqsec2	Iqsec2	-0.0573405	-0.100446	0.0110935	0.0352669	0.376159	0.0267018	0.888213	0.511129	Iqsec2	Iqsec2	0	E9QAD8	E9QAD8;A4GZ26;D3Z5I6	E9QAD8;A4GZ26;D3Z5I6|Iqsec2	No	No	0.00484428	0.272	E9QAD8;A4GZ26;D3Z5I6	E9QAD8;A4GZ26;D3Z5I6	82;82;70	82	47.8	162.83	1488	0	323.31
Q60766-2;Q60766|Irgm1	No	No	0.149962	0.545854	Q60766-2;Q60766	Q60766-2;Q60766	4;4	4	10.7	44.887	393	0	12.622	Q60766-2;Q60766	Q60766-2	Immunity-related GTPase family M protein 1	Irgm1	Irgm1	Irgm1	0.0615071	0.290262	-0.0266911	-0.0581297	0.516498	1.32714e-06	0.796331	0.0760052	Irgm1	Irgm1	Immunity-related GTPase family M protein 1	Q60766-2	Q60766-2;Q60766	Q60766-2;Q60766|Irgm1	No	No	3.83339e-09	0.00714	Q60766-2;Q60766	Q60766-2;Q60766	4;4	4	10.7	44.887	393	0	12.622
Q8VIM9|Irgq	No	Yes	0.65413	0.330232	Q8VIM9	Q8VIM9	12	12	19.7	59.323	583	0	43.136	Q8VIM9	Q8VIM9	Immunity-related GTPase family Q protein	Irgq	Irgq	Irgq	-0.0140965	0.0196066	-0.0337148	-0.0968093	0.870744	0.446431	0.646572	0.0181393	Irgq	Irgq	Immunity-related GTPase family Q protein	Q8VIM9	Q8VIM9	Q8VIM9|Irgq	No	Yes	0.281331	0.000363029	Q8VIM9	Q8VIM9	12	12	19.7	59.323	583	0	43.136
P81122|Irs2	No	Yes	0.000424859	0.417994	P81122	P81122	31	31	37.8	136.76	1321	0	323.31	P81122	P81122	Insulin receptor substrate 2	Irs2	Irs2	Irs2	0.117547	0.375393	0.0211371	-0.00749774	0.0444089	2.78064e-06	0.708634	0.889673	Irs2	Irs2	Insulin receptor substrate 2	P81122	P81122	P81122|Irs2	No	Yes	1.06817e-08	0.769468	P81122	P81122	31	31	37.8	136.76	1321	0	323.31
Q9D924;I3ITR1;A0A286YCW6|Isca1;AK157302	No	No	0.680433	0.0168212	Q9D924;I3ITR1;A0A286YCW6	Q9D924;I3ITR1	5;5;1	5	38	14.188	129	0	195.44	Q9D924;I3ITR1;A0A286YCW6	Q9D924	Iron-sulfur cluster assembly 1 homolog, mitochondrial	Isca1;AK157302	Isca1	Isca1	0.00954302	-0.0657425	-0.0691147	-0.0118321	0.880517	0.034464	0.217566	0.776528	Isca1	Isca1;AK157302	Iron-sulfur cluster assembly 1 homolog, mitochondrial	Q9D924	Q9D924;I3ITR1;A0A286YCW6	Q9D924;I3ITR1;A0A286YCW6|Isca1;AK157302	No	No	0.00704686	0.588608	Q9D924;I3ITR1;A0A286YCW6	Q9D924;I3ITR1	5;5;1	5	38	14.188	129	0	195.44
Q9D7P6;D3Z7W0;D6RE47;D3Z0K9|Iscu	No	No	0.86771	0.00260933	Q9D7P6;D3Z7W0;D6RE47;D3Z0K9	Q9D7P6;D3Z7W0	10;8;4;3	10	39.3	18.098	168	0	22.179	Q9D7P6;D3Z7W0;D6RE47;D3Z0K9	Q9D7P6	Iron-sulfur cluster assembly enzyme ISCU, mitochondrial	Iscu	Iscu	Iscu	-0.00439393	-0.0613721	-0.109119	-0.122599	0.951908	0.101115	0.14287	0.029459	Iscu	Iscu	Iron-sulfur cluster assembly enzyme ISCU, mitochondrial	Q9D7P6	Q9D7P6;D3Z7W0;D6RE47;D3Z0K9	Q9D7P6;D3Z7W0;D6RE47;D3Z0K9|Iscu	No	No	0.0327162	0.000961907	Q9D7P6;D3Z7W0;D6RE47;D3Z0K9	Q9D7P6;D3Z7W0	10;8;4;3	10	39.3	18.098	168	0	22.179
Q5RKR3;E9Q9N7;A0A1L1SVD6;A0A1L1SSI6;A0A1L1SSZ4;A0A1L1SUR1;A0A1L1SS00;A0A1L1SQV1;A0A1L1SV86|Islr2	No	No	0.111482	0.0869465	Q5RKR3;E9Q9N7;A0A1L1SVD6;A0A1L1SSI6;A0A1L1SSZ4;A0A1L1SUR1;A0A1L1SS00;A0A1L1SQV1;A0A1L1SV86	Q5RKR3;E9Q9N7	13;12;2;2;2;1;1;1;1	13	22.7	79.757	745	0	33.794	Q5RKR3;E9Q9N7;A0A1L1SVD6;A0A1L1SSI6;A0A1L1SSZ4;A0A1L1SUR1;A0A1L1SS00;A0A1L1SQV1;A0A1L1SV86	Q5RKR3	Immunoglobulin superfamily containing leucine-rich repeat protein 2	Islr2	Islr2	Islr2	-0.0363737	0.199659	0.0426916	0.0116304	0.452345	0.000938615	0.381745	0.857836	Islr2	Islr2	Immunoglobulin superfamily containing leucine-rich repeat protein 2	Q5RKR3	Q5RKR3;E9Q9N7;A0A1L1SVD6;A0A1L1SSI6;A0A1L1SSZ4;A0A1L1SUR1;A0A1L1SS00;A0A1L1SQV1;A0A1L1SV86	Q5RKR3;E9Q9N7;A0A1L1SVD6;A0A1L1SSI6;A0A1L1SSZ4;A0A1L1SUR1;A0A1L1SS00;A0A1L1SQV1;A0A1L1SV86|Islr2	No	No	3.09037e-05	0.712899	Q5RKR3;E9Q9N7;A0A1L1SVD6;A0A1L1SSI6;A0A1L1SSZ4;A0A1L1SUR1;A0A1L1SS00;A0A1L1SQV1;A0A1L1SV86	Q5RKR3;E9Q9N7	13;12;2;2;2;1;1;1;1	13	22.7	79.757	745	0	33.794
A0A0R4J1B4;E9Q604;G5E8F1;E9Q5K8;Q3U1U4;P05555-2;P05555|Itgam;Gm49368	No	No	0.969921	0.984272	A0A0R4J1B4;E9Q604;G5E8F1;E9Q5K8;Q3U1U4;P05555-2;P05555	A0A0R4J1B4;E9Q604;G5E8F1;E9Q5K8;Q3U1U4;P05555-2;P05555	3;3;3;3;3;3;3	3	4.1	115.13	1036	0.00014063	2.7961	A0A0R4J1B4;E9Q604;G5E8F1;E9Q5K8;Q3U1U4;P05555-2;P05555	A0A0R4J1B4	Integrin alpha-M	Itgam;Gm49368	Itgam	Itgam	0.00195564	0.0916583	0.00110429	-0.13088	0.991046	0.0501696	0.994537	0.0434995	Itgam	Itgam;Gm49368	Integrin alpha-M	A0A0R4J1B4	A0A0R4J1B4;E9Q604;G5E8F1;E9Q5K8;Q3U1U4;P05555-2;P05555	A0A0R4J1B4;E9Q604;G5E8F1;E9Q5K8;Q3U1U4;P05555-2;P05555|Itgam;Gm49368	No	No	0.0119541	0.00227106	A0A0R4J1B4;E9Q604;G5E8F1;E9Q5K8;Q3U1U4;P05555-2;P05555	A0A0R4J1B4;E9Q604;G5E8F1;E9Q5K8;Q3U1U4;P05555-2;P05555	3;3;3;3;3;3;3	3	4.1	115.13	1036	0.00014063	2.7961
Q0VBD0|Itgb8	No	Yes	0.454346	0.213048	Q0VBD0	Q0VBD0	8	8	8.6	84.518	767	0	28.833	Q0VBD0	Q0VBD0	Integrin beta	Itgb8	Itgb8	Itgb8	0.0192863	-0.0807602	-0.0355498	0.0294798	0.769179	0.0261845	0.549259	0.490871	Itgb8	Itgb8	Integrin beta	Q0VBD0	Q0VBD0	Q0VBD0|Itgb8	No	Yes	0.00471644	0.252592	Q0VBD0	Q0VBD0	8	8	8.6	84.518	767	0	28.833
Q8BJD1|Itih5	No	Yes	0.273027	0.0669734	Q8BJD1	Q8BJD1	5	5	5	106.75	952	0	6.3148	Q8BJD1	Q8BJD1	Inter-alpha-trypsin inhibitor heavy chain H5	Itih5	Itih5	Itih5	0.0477308	-0.247117	-0.0910767	0.0213724	0.638671	0.00668473	0.347165	0.855916	Itih5	Itih5	Inter-alpha-trypsin inhibitor heavy chain H5	Q8BJD1	Q8BJD1	Q8BJD1|Itih5	No	Yes	0.000647813	0.707808	Q8BJD1	Q8BJD1	5	5	5	106.75	952	0	6.3148
O89051;A0A2I3BPW7;A0A2I3BQ30|Itm2b	No	No	0.000330825	0.266474	O89051;A0A2I3BPW7;A0A2I3BQ30	O89051;A0A2I3BPW7	4;3;1	4	14.3	30.26	266	0	49.199	O89051;A0A2I3BPW7;A0A2I3BQ30	O89051	Integral membrane protein 2B;BRI2, membrane form;BRI2 intracellular domain;BRI2C, soluble form;Bri23 peptide	Itm2b	Itm2b	Itm2b	-0.180673	0.0122247	0.0437899	0.0694332	0.0374733	0.77194	0.593345	0.162584	Itm2b	Itm2b	Integral membrane protein 2B;BRI2, membrane form;BRI2 intracellular domain;BRI2C, soluble form;Bri23 peptide	O89051	O89051;A0A2I3BPW7;A0A2I3BQ30	O89051;A0A2I3BPW7;A0A2I3BQ30|Itm2b	No	No	0.648473	0.0324711	O89051;A0A2I3BPW7;A0A2I3BQ30	O89051;A0A2I3BPW7	4;3;1	4	14.3	30.26	266	0	49.199
Q8BYN3|Itpk1	No	Yes	0.0555794	0.0951605	Q8BYN3	Q8BYN3	6	6	17.9	46.145	419	0	17.712	Q8BYN3	Q8BYN3	Inositol-tetrakisphosphate 1-kinase	Itpk1	Itpk1	Itpk1	0.0538046	0.123471	0.04951	-0.112944	0.360329	0.00602434	0.39422	0.0405854	Itpk1	Itpk1	Inositol-tetrakisphosphate 1-kinase	Q8BYN3	Q8BYN3	Q8BYN3|Itpk1	No	Yes	0.000561878	0.00183396	Q8BYN3	Q8BYN3	6	6	17.9	46.145	419	0	17.712
Q8R071|Itpka	No	Yes	0.161894	0.0682014	Q8R071	Q8R071	20	20	50.3	50.934	459	0	323.31	Q8R071	Q8R071	Inositol-trisphosphate 3-kinase A	Itpka	Itpka	Itpka	-0.0344688	-0.143043	0.0502943	0.132323	0.531087	0.00897938	0.348494	0.049361	Itpka	Itpka	Inositol-trisphosphate 3-kinase A	Q8R071	Q8R071	Q8R071|Itpka	No	Yes	0.000987779	0.00283565	Q8R071	Q8R071	20	20	50.3	50.934	459	0	323.31
																			Itpkb		0.161988		-0.17089		0.018435		0.0526657	Itpkb	Itpkb	0	B2RXC2	B2RXC2	B2RXC2|Itpkb	No	Yes	0.00274255	0.00319102	B2RXC2	B2RXC2	5	4	6.6	102.67	942	0	8.8275
P11881-4;P11881-3|Itpr1	No	No	0.00965687	0.912323	P11881-4;P11881-3	P11881-4;P11881-3	79;79	79	29.9	311.27	2733	0	323.31	P11881-4;P11881-3	P11881-4	Inositol 1,4,5-trisphosphate receptor type 1	Itpr1	Itpr1	Itpr1	-0.110815	-0.153251	0.00427502	0.0213937	0.182713	0.0104583	0.966633	0.772763	Itpr1	Itpr1	Inositol 1,4,5-trisphosphate receptor type 1	P11881-4	P11881-4;P11881-3	P11881-4;P11881-3|Itpr1	No	No	0.00124361	0.582102	P11881-4;P11881-3	P11881-4;P11881-3	79;79	79	29.9	311.27	2733	0	323.31
																			Ivns1abp		0.187398		0.0168785		0.0332845		0.897607	Ivns1abp	Ivns1abp	Influenza virus NS1A-binding protein homolog	Q920Q8-4	Q920Q8-4;Q920Q8-3;Q920Q8;Q920Q8-2	Q920Q8-4;Q920Q8-3;Q920Q8;Q920Q8-2|Ivns1abp	No	No	0.00673595	0.783857	Q920Q8-4;Q920Q8-3;Q920Q8;Q920Q8-2	Q920Q8-4;Q920Q8-3;Q920Q8	3;3;3;1	3	5.7	66.673	600	0.00013982	2.7183
D3Z4U5;Q8BVL9;G3UYZ9;A0A1D5RLA4;D3Z555;G3UXP1;G3UY22|Jakmip1	No	No	0.198398	0.396474	D3Z4U5;Q8BVL9;G3UYZ9;A0A1D5RLA4;D3Z555;G3UXP1;G3UY22	D3Z4U5;Q8BVL9;G3UYZ9	17;17;14;6;6;1;1	16	18.3	97.234	831	0	22.032	D3Z4U5;Q8BVL9;G3UYZ9;A0A1D5RLA4;D3Z555;G3UXP1;G3UY22	D3Z4U5	Janus kinase and microtubule-interacting protein 1	Jakmip1	Jakmip1	Jakmip1	-0.049528	-0.142308	0.0344441	-0.0553257	0.571871	0.00143598	0.696401	0.186893	Jakmip1	Jakmip1	Janus kinase and microtubule-interacting protein 1	D3Z4U5	D3Z4U5;Q8BVL9;G3UYZ9;A0A1D5RLA4;D3Z555;G3UXP1;G3UY22	D3Z4U5;Q8BVL9;G3UYZ9;A0A1D5RLA4;D3Z555;G3UXP1;G3UY22|Jakmip1	No	No	6.19324e-05	0.0414446	D3Z4U5;Q8BVL9;G3UYZ9;A0A1D5RLA4;D3Z555;G3UXP1;G3UY22	D3Z4U5;Q8BVL9;G3UYZ9	17;17;14;6;6;1;1	16	18.3	97.234	831	0	22.032
G3UVU9;F6VRF7;F6VMC4;Q9ERI5-2;Q9ERI5|Jmjd6	No	No	0.491011	0.0989888	G3UVU9;F6VRF7;F6VMC4;Q9ERI5-2;Q9ERI5	G3UVU9;F6VRF7;F6VMC4;Q9ERI5-2;Q9ERI5	1;1;1;1;1	1	8.1	32.003	270	0	23.809	G3UVU9;F6VRF7;F6VMC4;Q9ERI5-2;Q9ERI5	G3UVU9	Bifunctional arginine demethylase and lysyl-hydroxylase JMJD6	Jmjd6	Jmjd6	Jmjd6	0.0378175	0.23888	0.10362	0.0290043	0.790228	0.00219324	0.401208	0.721477	Jmjd6	Jmjd6	Bifunctional arginine demethylase and lysyl-hydroxylase JMJD6	G3UVU9	G3UVU9;F6VRF7;F6VMC4;Q9ERI5-2;Q9ERI5	G3UVU9;F6VRF7;F6VMC4;Q9ERI5-2;Q9ERI5|Jmjd6	No	No	0.000119868	0.516637	G3UVU9;F6VRF7;F6VMC4;Q9ERI5-2;Q9ERI5	G3UVU9;F6VRF7;F6VMC4;Q9ERI5-2;Q9ERI5	1;1;1;1;1	1	8.1	32.003	270	0	23.809
Q9ET80;A0A087WRN3|Jph1	No	No	0.156421	8.24307e-05	Q9ET80;A0A087WRN3	Q9ET80	33;3	33	38.6	71.904	660	0	62.103	Q9ET80;A0A087WRN3	Q9ET80	Junctophilin-1	Jph1	Jph1	Jph1	0.04248	0.0414165	0.186598	0.171602	0.525934	0.430281	0.0519412	0.0300475	Jph1	Jph1	Junctophilin-1	Q9ET80	Q9ET80;A0A087WRN3	Q9ET80;A0A087WRN3|Jph1	No	No	0.266193	0.00103883	Q9ET80;A0A087WRN3	Q9ET80	33;3	33	38.6	71.904	660	0	62.103
Q9ET77;Q9ET78|Jph3;Jph2	No	No	0.0757972	0.00599893	Q9ET77;Q9ET78	Q9ET77	31;1	30	38.8	81.228	744	0	221.51	Q9ET77;Q9ET78	Q9ET77	Junctophilin-3	Jph3;Jph2	Jph3	Jph3	-0.057386	-0.149406	0.108001	0.112465	0.394742	0.00311357	0.169079	0.0485935	Jph3	Jph3;Jph2	Junctophilin-3	Q9ET77	Q9ET77;Q9ET78	Q9ET77;Q9ET78|Jph3;Jph2	No	No	0.000202992	0.00278308	Q9ET77;Q9ET78	Q9ET77	31;1	30	38.8	81.228	744	0	221.51
Q80WT0;Q80WT0-2|Jph4	No	No	0.000908003	0.000114854	Q80WT0;Q80WT0-2	Q80WT0;Q80WT0-2	15;12	15	33.3	65.999	628	0	48.12	Q80WT0;Q80WT0-2	Q80WT0	Junctophilin-4	Jph4	Jph4	Jph4	-0.108908	-0.16771	0.153472	0.098742	0.0682006	0.00384834	0.0519412	0.105301	Jph4	Jph4	Junctophilin-4	Q80WT0	Q80WT0;Q80WT0-2	Q80WT0;Q80WT0-2|Jph4	No	No	0.000278193	0.0145256	Q80WT0;Q80WT0-2	Q80WT0;Q80WT0-2	15;12	15	33.3	65.999	628	0	48.12
P05627|Jun	No	Yes	4.10341e-12	0.580419	P05627	P05627	4	4	16.5	35.943	334	0	5.3567	P05627	P05627	Transcription factor AP-1	Jun	Jun	Jun	1.18047	0.753327	0.0211015	-0.155642	2.44481e-08	2.36792e-05	0.815797	0.189575	Jun	Jun	Transcription factor AP-1	P05627	P05627	P05627|Jun	No	Yes	2.06733e-07	0.0431796	P05627	P05627	4	4	16.5	35.943	334	0	5.3567
A2CG49;F6QYT9;A2CG49-2;D3Z560;D3Z4R2;D3Z532;A2CG49-6;A2CG49-3|Kalrn	No	No	0.318215	0.0226203	A2CG49;F6QYT9;A2CG49-2;D3Z560;D3Z4R2;D3Z532;A2CG49-6;A2CG49-3	A2CG49;F6QYT9;A2CG49-2	72;66;66;26;17;12;10;2	60	22.8	337	2964	0	323.31	A2CG49;F6QYT9;A2CG49-2;D3Z560;D3Z4R2;D3Z532;A2CG49-6;A2CG49-3	A2CG49	Kalirin	Kalrn	Kalrn	Kalrn	-0.0276121	-0.0527604	0.0760098	0.0871116	0.676462	0.056395	0.234242	0.0300475	Kalrn	Kalrn	Kalirin	A2CG49	A2CG49;F6QYT9;A2CG49-2;D3Z560;D3Z4R2;D3Z532;A2CG49-6;A2CG49-3	A2CG49;F6QYT9;A2CG49-2;D3Z560;D3Z4R2;D3Z532;A2CG49-6;A2CG49-3|Kalrn	No	No	0.0140305	0.00103503	A2CG49;F6QYT9;A2CG49-2;D3Z560;D3Z4R2;D3Z532;A2CG49-6;A2CG49-3	A2CG49;F6QYT9;A2CG49-2	72;66;66;26;17;12;10;2	60	22.8	337	2964	0	323.31
Q8BG40;A0A1D5RMH5|Katnb1	No	No	0.342403	0.77911	Q8BG40;A0A1D5RMH5	Q8BG40	15;2	15	23.4	72.638	658	0	63.639	Q8BG40;A0A1D5RMH5	Q8BG40	Katanin p80 WD40 repeat-containing subunit B1	Katnb1	Katnb1	Katnb1	-0.0186179	-0.0739899	0.00581958	0.0227311	0.700563	0.00480584	0.91434	0.396545	Katnb1	Katnb1	Katanin p80 WD40 repeat-containing subunit B1	Q8BG40	Q8BG40;A0A1D5RMH5	Q8BG40;A0A1D5RMH5|Katnb1	No	No	0.000386971	0.17248	Q8BG40;A0A1D5RMH5	Q8BG40	15;2	15	23.4	72.638	658	0	63.639
Q69ZS8-2;G3UY74;G3UZT9;F6RLJ7;Q69ZS8-3;Q69ZS8;G3UZH4;B7ZCA7|Kazn	No	No	0.851594	0.433084	Q69ZS8-2;G3UY74;G3UZT9;F6RLJ7;Q69ZS8-3;Q69ZS8;G3UZH4;B7ZCA7	Q69ZS8-2;G3UY74;G3UZT9;F6RLJ7;Q69ZS8-3;Q69ZS8;G3UZH4;B7ZCA7	7;6;6;6;6;6;5;5	7	16.2	46.306	414	0	24.002	Q69ZS8-2;G3UY74;G3UZT9;F6RLJ7;Q69ZS8-3;Q69ZS8;G3UZH4;B7ZCA7	Q69ZS8-2	Kazrin	Kazn	Kazn	Kazn	-0.00669218	-0.145714	-0.0307302	-0.0424464	0.947129	0.00738739	0.720556	0.466882	Kazn	Kazn	Kazrin	Q69ZS8-2	Q69ZS8-2;G3UY74;G3UZT9;F6RLJ7;Q69ZS8-3;Q69ZS8;G3UZH4;B7ZCA7	Q69ZS8-2;G3UY74;G3UZT9;F6RLJ7;Q69ZS8-3;Q69ZS8;G3UZH4;B7ZCA7|Kazn	No	No	0.000740416	0.230417	Q69ZS8-2;G3UY74;G3UZT9;F6RLJ7;Q69ZS8-3;Q69ZS8;G3UZH4;B7ZCA7	Q69ZS8-2;G3UY74;G3UZT9;F6RLJ7;Q69ZS8-3;Q69ZS8;G3UZH4;B7ZCA7	7;6;6;6;6;6;5;5	7	16.2	46.306	414	0	24.002
P63143;A0A5F8MPK0;A0A5F8MPA4|Kcnab1	No	No	0.0304178	0.819026	P63143;A0A5F8MPK0;A0A5F8MPA4	P63143;A0A5F8MPK0;A0A5F8MPA4	9;8;8	5	12.5	44.722	401	0	25.135	P63143;A0A5F8MPK0;A0A5F8MPA4	P63143	Voltage-gated potassium channel subunit beta-1	Kcnab1	Kcnab1	Kcnab1	-0.0782613	-0.0914239	0.0079284	-0.0200655	0.287666	0.0283887	0.933324	0.701458	Kcnab1	Kcnab1	Voltage-gated potassium channel subunit beta-1	P63143	P63143;A0A5F8MPK0;A0A5F8MPA4	P63143;A0A5F8MPK0;A0A5F8MPA4|Kcnab1	No	No	0.00527124	0.490298	P63143;A0A5F8MPK0;A0A5F8MPA4	P63143;A0A5F8MPK0;A0A5F8MPA4	9;8;8	5	12.5	44.722	401	0	25.135
Q3YAA9;A2AHT3;Q9QXT8;Q9QXT8-3|Kcnip3	No	No	0.689019	0.159542	Q3YAA9;A2AHT3;Q9QXT8;Q9QXT8-3	Q3YAA9;A2AHT3;Q9QXT8;Q9QXT8-3	4;4;4;4	4	14.8	26.393	230	0.0014203	1.6088	Q3YAA9;A2AHT3;Q9QXT8;Q9QXT8-3	Q3YAA9	Calsenilin	Kcnip3	Kcnip3	Kcnip3	0.0294295	0.215002	-0.116986	-0.17537	0.881709	0.00057244	0.484408	0.0136267	Kcnip3	Kcnip3	Calsenilin	Q3YAA9	Q3YAA9;A2AHT3;Q9QXT8;Q9QXT8-3	Q3YAA9;A2AHT3;Q9QXT8;Q9QXT8-3|Kcnip3	No	No	1.44934e-05	0.000158312	Q3YAA9;A2AHT3;Q9QXT8;Q9QXT8-3	Q3YAA9;A2AHT3;Q9QXT8;Q9QXT8-3	4;4;4;4	4	14.8	26.393	230	0.0014203	1.6088
Q9JM63|Kcnj10	No	Yes	0.0200562	0.0169718	Q9JM63	Q9JM63	8	8	17.7	42.432	379	0	125.97	Q9JM63	Q9JM63	ATP-sensitive inward rectifier potassium channel 10	Kcnj10	Kcnj10	Kcnj10	-0.196576	-0.362312	0.21972	-0.0265775	0.252336	0.00961854	0.217566	0.88853	Kcnj10	Kcnj10	ATP-sensitive inward rectifier potassium channel 10	Q9JM63	Q9JM63	Q9JM63|Kcnj10	No	Yes	0.00109168	0.767095	Q9JM63	Q9JM63	8	8	17.7	42.432	379	0	125.97
Q9Z307|Kcnj16	No	Yes	0.796551	0.621818	Q9Z307	Q9Z307	2	2	3.8	48.023	419	0.00054098	2.2649	Q9Z307	Q9Z307	Inward rectifier potassium channel 16	Kcnj16	Kcnj16	Kcnj16	-0.0288066	-0.421019	-0.0597948	0.147849	0.923695	0.000750161	0.83743	0.179048	Kcnj16	Kcnj16	Inward rectifier potassium channel 16	Q9Z307	Q9Z307	Q9Z307|Kcnj16	No	Yes	2.16352e-05	0.0381731	Q9Z307	Q9Z307	2	2	3.8	48.023	419	0.00054098	2.2649
P63250;B1AYE4|Kcnj3	No	No	0.00690693	0.199467	P63250;B1AYE4	P63250	9;2	9	24.6	56.573	501	0	44.106	P63250;B1AYE4	P63250	G protein-activated inward rectifier potassium channel 1	Kcnj3	Kcnj3	Kcnj3	-0.0758737	-0.026109	0.0334897	0.099409	0.167794	0.452089	0.530309	0.0451523	Kcnj3	Kcnj3	G protein-activated inward rectifier potassium channel 1	P63250	P63250;B1AYE4	P63250;B1AYE4|Kcnj3	No	No	0.286078	0.00249927	P63250;B1AYE4	P63250	9;2	9	24.6	56.573	501	0	44.106
Q8K3F6|Kcnq3	No	Yes	0.435041	0.678061	Q8K3F6	Q8K3F6	13	12	16.5	96.85	873	0	33.532	Q8K3F6	Q8K3F6	Potassium voltage-gated channel subfamily KQT member 3	Kcnq3	Kcnq3	Kcnq3	-0.0261857	-0.090327	0.0148774	0.0720165	0.758307	0.0242788	0.86687	0.13078	Kcnq3	Kcnq3	Potassium voltage-gated channel subfamily KQT member 3	Q8K3F6	Q8K3F6	Q8K3F6|Kcnq3	No	Yes	0.00418425	0.0217625	Q8K3F6	Q8K3F6	13	12	16.5	96.85	873	0	33.532
F8WGQ9;Q922M3|Kctd10	No	No	0.121809	0.211967	F8WGQ9;Q922M3	F8WGQ9;Q922M3	3;3	3	8.9	35.829	316	0	6.0204	F8WGQ9;Q922M3	F8WGQ9	BTB/POZ domain-containing adapter for CUL3-mediated RhoA degradation protein 3	Kctd10	Kctd10	Kctd10	0.0621391	0.131817	-0.052997	-0.0869473	0.473103	0.0486377	0.54742	0.278509	Kctd10	Kctd10	BTB/POZ domain-containing adapter for CUL3-mediated RhoA degradation protein 3	F8WGQ9	F8WGQ9;Q922M3	F8WGQ9;Q922M3|Kctd10	No	No	0.0114736	0.0895999	F8WGQ9;Q922M3	F8WGQ9;Q922M3	3;3	3	8.9	35.829	316	0	6.0204
A0A0R4J2B2;Q6WVG3|Kctd12	No	No	0.340442	0.0205031	A0A0R4J2B2;Q6WVG3	A0A0R4J2B2;Q6WVG3	16;14	16	46.5	35.888	327	0	274.66	A0A0R4J2B2;Q6WVG3	A0A0R4J2B2	BTB/POZ domain-containing protein KCTD12	Kctd12	Kctd12	Kctd12	0.040836	0.106922	0.12044	0.0876868	0.697892	0.0093287	0.227482	0.0712097	Kctd12	Kctd12	BTB/POZ domain-containing protein KCTD12	A0A0R4J2B2	A0A0R4J2B2;Q6WVG3	A0A0R4J2B2;Q6WVG3|Kctd12	No	No	0.0010425	0.00623122	A0A0R4J2B2;Q6WVG3	A0A0R4J2B2;Q6WVG3	16;14	16	46.5	35.888	327	0	274.66
Q6ZQ88|Kdm1a	No	Yes	0.743443	0.459903	Q6ZQ88	Q6ZQ88	12	12	18.8	92.849	853	0	51.863	Q6ZQ88	Q6ZQ88	Lysine-specific histone demethylase 1A	Kdm1a	Kdm1a	Kdm1a	0.00818363	-0.00937938	0.0201785	0.125846	0.903307	0.77471	0.74137	0.0136267	Kdm1a	Kdm1a	Lysine-specific histone demethylase 1A	Q6ZQ88	Q6ZQ88	Q6ZQ88|Kdm1a	No	Yes	0.652326	0.000160538	Q6ZQ88	Q6ZQ88	12	12	18.8	92.849	853	0	51.863
																			Khdrbs2		-0.0924078		-0.0132162		0.0131303		0.777721	Khdrbs2	Khdrbs2	KH domain-containing, RNA-binding, signal transduction-associated protein 2	Q9WU01	Q9WU01;Q9WU01-2;A0A087WSL3;A0A087WR32	Q9WU01;Q9WU01-2;A0A087WSL3;A0A087WR32|Khdrbs2	No	No	0.00172182	0.590561	Q9WU01;Q9WU01-2;A0A087WSL3;A0A087WR32	Q9WU01;Q9WU01-2	8;4;2;2	3	8	38.866	349	0	4.7613
A0A0J9YTU1;A0A0J9YUK6;A0A0J9YU79;E9Q1Q9;P97328|Khk	No	No	0.197654	0.947969	A0A0J9YTU1;A0A0J9YUK6;A0A0J9YU79;E9Q1Q9;P97328	A0A0J9YTU1;A0A0J9YUK6;A0A0J9YU79;E9Q1Q9;P97328	3;2;2;2;2	3	9.1	27.131	243	0.00014029	2.7531	A0A0J9YTU1;A0A0J9YUK6;A0A0J9YU79;E9Q1Q9;P97328	A0A0J9YTU1	Ketohexokinase	Khk	Khk	Khk	0.0352963	-0.107172	-0.00185234	-0.0225489	0.571661	0.0222764	0.982406	0.696633	Khk	Khk	Ketohexokinase	A0A0J9YTU1	A0A0J9YTU1;A0A0J9YUK6;A0A0J9YU79;E9Q1Q9;P97328	A0A0J9YTU1;A0A0J9YUK6;A0A0J9YU79;E9Q1Q9;P97328|Khk	No	No	0.00365265	0.482789	A0A0J9YTU1;A0A0J9YUK6;A0A0J9YU79;E9Q1Q9;P97328	A0A0J9YTU1;A0A0J9YUK6;A0A0J9YU79;E9Q1Q9;P97328	3;2;2;2;2	3	9.1	27.131	243	0.00014029	2.7531
Q80TK0;A0A1D5RL96;D3YUW2;F7CG54|Kiaa1107;Btbd8;Gm42669	No	No	0.444557	0.325498	Q80TK0;A0A1D5RL96;D3YUW2;F7CG54	Q80TK0;A0A1D5RL96;D3YUW2	35;34;18;12	35	29.9	134.06	1239	0	253.95	Q80TK0;A0A1D5RL96;D3YUW2;F7CG54	Q80TK0	Uncharacterized protein KIAA1107	Kiaa1107;Btbd8;Gm42669	Kiaa1107	Kiaa1107	-0.0245461	-0.174576	-0.0344267	0.027952	0.763966	0.00363065	0.643773	0.662056	Kiaa1107	Kiaa1107;Btbd8;Gm42669	Uncharacterized protein KIAA1107	Q80TK0	Q80TK0;A0A1D5RL96;D3YUW2;F7CG54	Q80TK0;A0A1D5RL96;D3YUW2;F7CG54|Kiaa1107;Btbd8;Gm42669	No	No	0.000254215	0.438192	Q80TK0;A0A1D5RL96;D3YUW2;F7CG54	Q80TK0;A0A1D5RL96;D3YUW2	35;34;18;12	35	29.9	134.06	1239	0	253.95
P33175|Kif5a	No	Yes	0.00180507	0.765574	P33175	P33175	35	18	18	117.02	1027	0	168.87	P33175	P33175	Kinesin heavy chain isoform 5A	Kif5a	Kif5a	Kif5a	-0.118426	-0.21289	0.00943841	0.00178714	0.0896216	7.97436e-05	0.909167	0.976282	Kif5a	Kif5a	Kinesin heavy chain isoform 5A	P33175	P33175	P33175|Kif5a	No	Yes	1.08608e-06	0.938748	P33175	P33175	35	18	18	117.02	1027	0	168.87
E9PWU7;O35231;A0A1D5RLM0;O35231-2;A0A1D5RLS5|Kifc3	No	No	0.871743	0.0514905	E9PWU7;O35231;A0A1D5RLM0;O35231-2;A0A1D5RLS5	E9PWU7;O35231;A0A1D5RLM0;O35231-2	3;3;2;2;1	2	3.5	87.481	778	0.0048683	1.2017	E9PWU7;O35231;A0A1D5RLM0;O35231-2;A0A1D5RLS5	E9PWU7	Kinesin-like protein;Kinesin-like protein KIFC3	Kifc3	Kifc3	Kifc3	0.00932211	-0.276213	-0.133754	0.0523722	0.953037	0.0448145	0.310662	0.780093	Kifc3	Kifc3	Kinesin-like protein;Kinesin-like protein KIFC3	E9PWU7	E9PWU7;O35231;A0A1D5RLM0;O35231-2;A0A1D5RLS5	E9PWU7;O35231;A0A1D5RLM0;O35231-2;A0A1D5RLS5|Kifc3	No	No	0.0102182	0.59389	E9PWU7;O35231;A0A1D5RLM0;O35231-2;A0A1D5RLS5	E9PWU7;O35231;A0A1D5RLM0;O35231-2	3;3;2;2;1	2	3.5	87.481	778	0.0048683	1.2017
Q8CD76;A0A5F8MPZ2;Q7TNF4;E9Q7C9;F6UYN4|Klc1	No	No	0.171998	0.414255	Q8CD76;A0A5F8MPZ2;Q7TNF4;E9Q7C9;F6UYN4	Q8CD76;A0A5F8MPZ2;Q7TNF4;E9Q7C9	36;36;35;33;12	31	49.2	69.494	616	0	323.31	Q8CD76;A0A5F8MPZ2;Q7TNF4;E9Q7C9;F6UYN4	Q8CD76	0	Klc1	Klc1	Klc1	-0.0330426	0.0627442	-0.0206952	-0.0740903	0.545358	0.0183784	0.705382	0.0365814	Klc1	Klc1	0	Q8CD76	Q8CD76;A0A5F8MPZ2;Q7TNF4;E9Q7C9;F6UYN4	Q8CD76;A0A5F8MPZ2;Q7TNF4;E9Q7C9;F6UYN4|Klc1	No	No	0.00272772	0.00150312	Q8CD76;A0A5F8MPZ2;Q7TNF4;E9Q7C9;F6UYN4	Q8CD76;A0A5F8MPZ2;Q7TNF4;E9Q7C9	36;36;35;33;12	31	49.2	69.494	616	0	323.31
																			Klhdc7a		0.216182		-0.182803		0.0291465		0.127706	Klhdc7a	Klhdc7a	Kelch domain-containing protein 7A	A2APT9	A2APT9	A2APT9|Klhdc7a	No	Yes	0.00555399	0.0205595	A2APT9	A2APT9	3	3	4.8	83.589	773	0	8.4495
Q8CE33-2;Q8CE33|Klhl11	No	No	0.308693	0.158608	Q8CE33-2;Q8CE33	Q8CE33-2;Q8CE33	1;1	1	1.6	66.059	569	0.001044	1.7628	Q8CE33-2;Q8CE33	Q8CE33-2	Kelch-like protein 11	Klhl11	Klhl11	Klhl11	-0.0473966	0.150768	0.0726357	-0.0480178	0.669771	0.0287035	0.483429	0.562012	Klhl11	Klhl11	Kelch-like protein 11	Q8CE33-2	Q8CE33-2;Q8CE33	Q8CE33-2;Q8CE33|Klhl11	No	No	0.00539788	0.324823	Q8CE33-2;Q8CE33	Q8CE33-2;Q8CE33	1;1	1	1.6	66.059	569	0.001044	1.7628
A0A1B0GR96;Q8BGY4-2;Q8BGY4|Klhl26	No	No	5.26454e-05	0.00012205	A0A1B0GR96;Q8BGY4-2;Q8BGY4	A0A1B0GR96;Q8BGY4-2;Q8BGY4	3;3;3	3	29.7	9.5456	91	0	137.72	A0A1B0GR96;Q8BGY4-2;Q8BGY4	A0A1B0GR96	Kelch-like protein 26	Klhl26	Klhl26	Klhl26	0.19413		-0.189734		0.0105082		0.0519412
A0A0A0MQ73;Q6PDK2|Kmt2d	No	No	0.531493	0.172713	A0A0A0MQ73;Q6PDK2	A0A0A0MQ73;Q6PDK2	10;10	10	3.2	600.3	5588	0	33.191	A0A0A0MQ73;Q6PDK2	A0A0A0MQ73	Histone-lysine N-methyltransferase;Histone-lysine N-methyltransferase 2D	Kmt2d	Kmt2d	Kmt2d	-0.0526395	-0.0546637	-0.128587	0.75977	0.80926	0.823246	0.501228	0.0233099	Kmt2d	Kmt2d	Histone-lysine N-methyltransferase;Histone-lysine N-methyltransferase 2D	A0A0A0MQ73	A0A0A0MQ73;Q6PDK2	A0A0A0MQ73;Q6PDK2|Kmt2d	No	No	0.71601	0.000648288	A0A0A0MQ73;Q6PDK2	A0A0A0MQ73;Q6PDK2	10;10	10	3.2	600.3	5588	0	33.191
Q0KK55;D3Z3X0;Q0KK55-2;Q0KK55-3|Kndc1	No	No	0.0944474	0.0748905	Q0KK55;D3Z3X0;Q0KK55-2;Q0KK55-3	Q0KK55	10;3;3;3	10	9.8	191.31	1742	0	46.736	Q0KK55;D3Z3X0;Q0KK55-2;Q0KK55-3	Q0KK55	Protein very KIND	Kndc1	Kndc1	Kndc1	-0.0467727	-0.0843225	0.054334	0.0470649	0.429633	0.0104114	0.361294	0.194787	Kndc1	Kndc1	Protein very KIND	Q0KK55	Q0KK55;D3Z3X0;Q0KK55-2;Q0KK55-3	Q0KK55;D3Z3X0;Q0KK55-2;Q0KK55-3|Kndc1	No	No	0.00123621	0.0455081	Q0KK55;D3Z3X0;Q0KK55-2;Q0KK55-3	Q0KK55	10;3;3;3	10	9.8	191.31	1742	0	46.736
Q60960;G3UXT6;G3UZK5;G3UWJ8;G3UXW7|Kpna1	No	No	0.528154	0.884643	Q60960;G3UXT6;G3UZK5;G3UWJ8;G3UXW7	Q60960	11;4;4;3;2	11	18.4	60.182	538	0	78.698	Q60960;G3UXT6;G3UZK5;G3UWJ8;G3UXW7	Q60960	Importin subunit alpha-5;Importin subunit alpha-5, N-terminally processed	Kpna1	Kpna1	Kpna1	0.00987525	0.0825443	0.00243027	-0.0244803	0.807685	0.00808826	0.955016	0.466995	Kpna1	Kpna1	Importin subunit alpha-5;Importin subunit alpha-5, N-terminally processed	Q60960	Q60960;G3UXT6;G3UZK5;G3UWJ8;G3UXW7	Q60960;G3UXT6;G3UZK5;G3UWJ8;G3UXW7|Kpna1	No	No	0.000850634	0.230913	Q60960;G3UXT6;G3UZK5;G3UWJ8;G3UXW7	Q60960	11;4;4;3;2	11	18.4	60.182	538	0	78.698
																			Kpna2		0.160663		0.0511796		0.00179333		0.291331	Kpna2	Kpna2	Importin subunit alpha-1	P52293	P52293;F2Z431;A2A602;A2A600;A2A601;A6PW68	P52293;F2Z431;A2A602;A2A600;A2A601;A6PW68|Kpna2	No	No	9.04965e-05	0.0973645	P52293;F2Z431;A2A602;A2A600;A2A601;A6PW68	P52293	3;1;1;1;1;1	3	7.6	57.927	529	0	9.3414
O35344|Kpna3	No	Yes	0.396738	0.744511	O35344	O35344	13	13	21.9	57.772	521	0	157.03	O35344	O35344	Importin subunit alpha-4	Kpna3	Kpna3	Kpna3	0.0190014	0.0965132	0.00777239	0.0429319	0.734802	0.0114504	0.900079	0.303998	Kpna3	Kpna3	Importin subunit alpha-4	O35344	O35344	O35344|Kpna3	No	Yes	0.00143444	0.105579	O35344	O35344	13	13	21.9	57.772	521	0	157.03
P70168|Kpnb1	No	Yes	0.56136	0.703044	P70168	P70168	27	27	32	97.183	876	0	127.36	P70168	P70168	Importin subunit beta-1	Kpnb1	Kpnb1	Kpnb1	0.0151508	0.120814	-0.0106894	-0.048536	0.821699	0.00127709	0.878879	0.165114	Kpnb1	Kpnb1	Importin subunit beta-1	P70168	P70168	P70168|Kpnb1	No	Yes	5.28498e-05	0.0335014	P70168	P70168	27	27	32	97.183	876	0	127.36
Q61097-2;Q61097;A0A2I3BR95;Q5SXE4;A0A140LHS5;Q5SXE2;A0A140LHP4;Q5SXE1|Ksr1	No	No	0.532674	0.0204813	Q61097-2;Q61097;A0A2I3BR95;Q5SXE4;A0A140LHS5;Q5SXE2;A0A140LHP4;Q5SXE1	Q61097-2;Q61097;A0A2I3BR95;Q5SXE4	39;38;33;26;18;5;3;2	39	44.6	95.86	863	0	272.88	Q61097-2;Q61097;A0A2I3BR95;Q5SXE4;A0A140LHS5;Q5SXE2;A0A140LHP4;Q5SXE1	Q61097-2	Kinase suppressor of Ras 1	Ksr1	Ksr1	Ksr1	0.0259095	0.0829815	0.118315	0.153626	0.809778	0.0703275	0.227482	0.0250307	Ksr1	Ksr1	Kinase suppressor of Ras 1	Q61097-2	Q61097-2;Q61097;A0A2I3BR95;Q5SXE4;A0A140LHS5;Q5SXE2;A0A140LHP4;Q5SXE1	Q61097-2;Q61097;A0A2I3BR95;Q5SXE4;A0A140LHS5;Q5SXE2;A0A140LHP4;Q5SXE1|Ksr1	No	No	0.019562	0.00073427	Q61097-2;Q61097;A0A2I3BR95;Q5SXE4;A0A140LHS5;Q5SXE2;A0A140LHP4;Q5SXE1	Q61097-2;Q61097;A0A2I3BR95;Q5SXE4	39;38;33;26;18;5;3;2	39	44.6	95.86	863	0	272.88
M0QW59;Q3UVC0|Ksr2	No	No	0.79506	0.205723	M0QW59;Q3UVC0	M0QW59;Q3UVC0	20;20	15	16.8	107.65	951	0	19.084	M0QW59;Q3UVC0	M0QW59	Kinase suppressor of Ras 2	Ksr2	Ksr2	Ksr2	0.00666859	-0.100375	0.0364731	0.136261	0.923206	0.00796904	0.539241	0.0131051	Ksr2	Ksr2	Kinase suppressor of Ras 2	M0QW59	M0QW59;Q3UVC0	M0QW59;Q3UVC0|Ksr2	No	No	0.000825151	0.000141842	M0QW59;Q3UVC0	M0QW59;Q3UVC0	20;20	15	16.8	107.65	951	0	19.084
P97927|Lama4	No	Yes	0.042014	0.346892	P97927	P97927	9	9	4.7	201.82	1816	0	31.684	P97927	P97927	Laminin subunit alpha-4	Lama4	Lama4	Lama4	0.0462139	-0.103199	-0.0212304	0.0326578	0.325937	0.00808826	0.65988	0.436006	Lama4	Lama4	Laminin subunit alpha-4	P97927	P97927	P97927|Lama4	No	Yes	0.000851619	0.203337	P97927	P97927	9	9	4.7	201.82	1816	0	31.684
P11438|Lamp1	No	Yes	0.207757	0.103273	P11438	P11438	3	3	9.1	43.865	406	0	146.11	P11438	P11438	Lysosome-associated membrane glycoprotein 1	Lamp1	Lamp1	Lamp1	0.0422557	0.0733863	-0.0606674	-0.0533949	0.582227	0.0267018	0.40635	0.173559	Lamp1	Lamp1	Lysosome-associated membrane glycoprotein 1	P11438	P11438	P11438|Lamp1	No	Yes	0.00484102	0.0362671	P11438	P11438	3	3	9.1	43.865	406	0	146.11
P17047-3;P17047;P17047-2|Lamp2	No	No	0.577885	0.591343	P17047-3;P17047;P17047-2	P17047-3;P17047;P17047-2	4;4;4	4	8	45.655	415	0	26.377	P17047-3;P17047;P17047-2	P17047-3	Lysosome-associated membrane glycoprotein 2	Lamp2	Lamp2	Lamp2	0.0211914	0.170643	-0.0220719	-0.0153264	0.828302	0.00147099	0.822455	0.786139	Lamp2	Lamp2	Lysosome-associated membrane glycoprotein 2	P17047-3	P17047-3;P17047;P17047-2	P17047-3;P17047;P17047-2|Lamp2	No	No	6.447e-05	0.603846	P17047-3;P17047;P17047-2	P17047-3;P17047;P17047-2	4;4;4	4	8	45.655	415	0	26.377
Q9D387|Lamp5	No	Yes	0.645771	0.29806	Q9D387	Q9D387	3	3	9.3	31.721	280	0	14.021	Q9D387	Q9D387	Lysosome-associated membrane glycoprotein 5	Lamp5	Lamp5	Lamp5	-0.0126461	-0.0634686	0.0316081	0.0239602	0.868002	0.021341	0.622229	0.449073	Lamp5	Lamp5	Lysosome-associated membrane glycoprotein 5	Q9D387	Q9D387	Q9D387|Lamp5	No	Yes	0.00342657	0.21548	Q9D387	Q9D387	3	3	9.3	31.721	280	0	14.021
O88653;A0A0G2JGQ3|Lamtor3	No	No	0.291614	0.663825	O88653;A0A0G2JGQ3	O88653;A0A0G2JGQ3	4;3	4	46.8	13.553	124	0	38.239	O88653;A0A0G2JGQ3	O88653	Ragulator complex protein LAMTOR3	Lamtor3	Lamtor3	Lamtor3	0.0347648	0.085431	-0.0151212	0.0164022	0.657678	0.0392804	0.861295	0.768122	Lamtor3	Lamtor3	Ragulator complex protein LAMTOR3	O88653	O88653;A0A0G2JGQ3	O88653;A0A0G2JGQ3|Lamtor3	No	No	0.00849121	0.576837	O88653;A0A0G2JGQ3	O88653;A0A0G2JGQ3	4;3	4	46.8	13.553	124	0	38.239
Q9Z1M7|Large1	No	Yes	0.00228767	0.049617	Q9Z1M7	Q9Z1M7	5	5	6	87.963	756	0	3.1318	Q9Z1M7	Q9Z1M7	Glycosyltransferase-like protein LARGE1;Xylosyltransferase LARGE;Beta-1,3-glucuronyltransferase LARGE	Large1	Large1	Large1	0.115349	0.0994437	-0.069059	0.0137643	0.0975446	0.0355703	0.308257	0.836898	Large1	Large1	Glycosyltransferase-like protein LARGE1;Xylosyltransferase LARGE;Beta-1,3-glucuronyltransferase LARGE	Q9Z1M7	Q9Z1M7	Q9Z1M7|Large1	No	Yes	0.00735381	0.67878	Q9Z1M7	Q9Z1M7	5	5	6	87.963	756	0	3.1318
																			Las1l		0.155905		-0.103398		0.0280459		0.212836	Las1l	Las1l	Ribosomal biogenesis protein LAS1L	A2BE28-2	A2BE28-2;A2BE28	A2BE28-2;A2BE28|Las1l	No	No	0.00517627	0.0545191	A2BE28-2;A2BE28	A2BE28-2;A2BE28	3;3	3	4	87.577	759	0	5.0068
Q61792;A2A6H0;A2A6G9;A2A6G7;A2A6G8;A2A6G6;A2A6G5;E9Q0N6;A2A6H1;A2A6G4;A2A6G2;A2A6G3;A2A6G0|Lasp1	No	No	0.231624	0.453628	Q61792;A2A6H0;A2A6G9;A2A6G7;A2A6G8;A2A6G6;A2A6G5;E9Q0N6;A2A6H1;A2A6G4;A2A6G2;A2A6G3;A2A6G0	Q61792;A2A6H0;A2A6G9;A2A6G7;A2A6G8	16;14;11;8;8;7;4;4;3;2;1;1;1	16	64.3	29.994	263	0	300.07	Q61792;A2A6H0;A2A6G9;A2A6G7;A2A6G8;A2A6G6;A2A6G5;E9Q0N6;A2A6H1;A2A6G4;A2A6G2;A2A6G3;A2A6G0	Q61792	LIM and SH3 domain protein 1	Lasp1	Lasp1	Lasp1	-0.0989878	-0.252608	-0.0655278	-0.194874	0.605537	0.0372031	0.737036	0.18296	Lasp1	Lasp1	LIM and SH3 domain protein 1	Q61792	Q61792;A2A6H0;A2A6G9;A2A6G7;A2A6G8;A2A6G6;A2A6G5;E9Q0N6;A2A6H1;A2A6G4;A2A6G2;A2A6G3;A2A6G0	Q61792;A2A6H0;A2A6G9;A2A6G7;A2A6G8;A2A6G6;A2A6G5;E9Q0N6;A2A6H1;A2A6G4;A2A6G2;A2A6G3;A2A6G0|Lasp1	No	No	0.00779531	0.0398377	Q61792;A2A6H0;A2A6G9;A2A6G7;A2A6G8;A2A6G6;A2A6G5;E9Q0N6;A2A6H1;A2A6G4;A2A6G2;A2A6G3;A2A6G0	Q61792;A2A6H0;A2A6G9;A2A6G7;A2A6G8	16;14;11;8;8;7;4;4;3;2;1;1;1	16	64.3	29.994	263	0	300.07
Q61233;D3YZ25;D3YVW8;D3Z7D9;D3Z311|Lcp1	No	No	0.202646	0.160881	Q61233;D3YZ25;D3YVW8;D3Z7D9;D3Z311	Q61233	14;3;3;3;3	11	19.6	70.148	627	0	33.251	Q61233;D3YZ25;D3YVW8;D3Z7D9;D3Z311	Q61233	Plastin-2	Lcp1	Lcp1	Lcp1	0.0310273	0.163268	-0.0372067	0.00313718	0.576307	0.00040316	0.485576	0.953059	Lcp1	Lcp1	Plastin-2	Q61233	Q61233;D3YZ25;D3YVW8;D3Z7D9;D3Z311	Q61233;D3YZ25;D3YVW8;D3Z7D9;D3Z311|Lcp1	No	No	9.19907e-06	0.888989	Q61233;D3YZ25;D3YVW8;D3Z7D9;D3Z311	Q61233	14;3;3;3;3	11	19.6	70.148	627	0	33.251
Q8C253;P16110|Lgals3	No	No	0.903433	0.876594	Q8C253;P16110	Q8C253;P16110	3;3	3	11.7	27.414	264	0	8.6271	Q8C253;P16110	Q8C253	Galectin;Galectin-3	Lgals3	Lgals3	Lgals3	-0.0174872	1.05644	-0.0241815	-0.000427912	0.967904	2.80179e-06	0.952271	0.998288	Lgals3	Lgals3	Galectin;Galectin-3	Q8C253	Q8C253;P16110	Q8C253;P16110|Lgals3	No	No	1.2684e-08	0.995329	Q8C253;P16110	Q8C253;P16110	3;3	3	11.7	27.414	264	0	8.6271
Q8K4Z0-2;Q8K4Z0|Lgi2	No	No	0.96029	0.266025	Q8K4Z0-2;Q8K4Z0	Q8K4Z0-2;Q8K4Z0	8;8	8	15.5	62.011	542	0	31.463	Q8K4Z0-2;Q8K4Z0	Q8K4Z0-2	Leucine-rich repeat LGI family member 2	Lgi2	Lgi2	Lgi2	0.00287198	-0.128199	-0.0714803	-0.0282527	0.98693	0.0438174	0.593345	0.735599	Lgi2	Lgi2	Leucine-rich repeat LGI family member 2	Q8K4Z0-2	Q8K4Z0-2;Q8K4Z0	Q8K4Z0-2;Q8K4Z0|Lgi2	No	No	0.00988511	0.533994	Q8K4Z0-2;Q8K4Z0	Q8K4Z0-2;Q8K4Z0	8;8	8	15.5	62.011	542	0	31.463
Q8K406|Lgi3	No	Yes	0.281408	0.848531	Q8K406	Q8K406	9	9	17.7	61.817	548	0	50.918	Q8K406	Q8K406	Leucine-rich repeat LGI family member 3	Lgi3	Lgi3	Lgi3	0.0321691	-0.258178	-0.00598963	0.0245403	0.647346	0.0301204	0.943912	0.88853	Lgi3	Lgi3	Leucine-rich repeat LGI family member 3	Q8K406	Q8K406	Q8K406|Lgi3	No	Yes	0.00585033	0.766884	Q8K406	Q8K406	9	9	17.7	61.817	548	0	50.918
Q3U4X8;P37913|Lig1	No	No	0.0813884	0.564055	Q3U4X8;P37913	Q3U4X8;P37913	2;2	1	1	104.09	932	0.0070076	1.0328	Q3U4X8;P37913	Q3U4X8	DNA ligase;DNA ligase 1	Lig1	Lig1	Lig1	0.182014	-0.270606	-0.0607334	-0.0212003	0.402533	0.0387663	0.805481	0.915589	Lig1	Lig1	DNA ligase;DNA ligase 1	Q3U4X8	Q3U4X8;P37913	Q3U4X8;P37913|Lig1	No	No	0.00831915	0.818067	Q3U4X8;P37913	Q3U4X8;P37913	2;2	1	1	104.09	932	0.0070076	1.0328
Q9ERG0;Q9ERG0-2;B2BBR6|Lima1;Xirp2	No	No	0.0653344	0.936449	Q9ERG0;Q9ERG0-2;B2BBR6	Q9ERG0;Q9ERG0-2	16;14;1	16	24	84.059	753	0	52.565	Q9ERG0;Q9ERG0-2;B2BBR6	Q9ERG0	LIM domain and actin-binding protein 1	Lima1;Xirp2	Lima1	Lima1	0.0707076	0.0893045	0.00303021	0.0322402	0.377192	0.00892655	0.977387	0.380272	Lima1	Lima1;Xirp2	LIM domain and actin-binding protein 1	Q9ERG0	Q9ERG0;Q9ERG0-2;B2BBR6	Q9ERG0;Q9ERG0-2;B2BBR6|Lima1;Xirp2	No	No	0.000980409	0.158671	Q9ERG0;Q9ERG0-2;B2BBR6	Q9ERG0;Q9ERG0-2	16;14;1	16	24	84.059	753	0	52.565
Q8BGB5|Limd2	No	Yes	0.211363	0.514617	Q8BGB5	Q8BGB5	6	6	39.1	14.237	128	0	12.812	Q8BGB5	Q8BGB5	LIM domain-containing protein 2	Limd2	Limd2	Limd2	0.0449139	-0.125359	0.0245785	0.0839699	0.586166	0.0304659	0.782565	0.218513	Limd2	Limd2	LIM domain-containing protein 2	Q8BGB5	Q8BGB5	Q8BGB5|Limd2	No	Yes	0.00593678	0.0572134	Q8BGB5	Q8BGB5	6	6	39.1	14.237	128	0	12.812
O88951;A0A1B0GQX6|Lin7b	No	No	0.251471	0.0679715	O88951;A0A1B0GQX6	O88951	12;1	11	50.7	22.914	207	0	23.842	O88951;A0A1B0GQX6	O88951	Protein lin-7 homolog B	Lin7b	Lin7b	Lin7b	-0.0403637	-0.146257	-0.0730913	-0.0819947	0.624804	0.00341597	0.347916	0.11188	Lin7b	Lin7b	Protein lin-7 homolog B	O88951	O88951;A0A1B0GQX6	O88951;A0A1B0GQX6|Lin7b	No	No	0.000230236	0.0164684	O88951;A0A1B0GQX6	O88951	12;1	11	50.7	22.914	207	0	23.842
Q9DBH5|Lman2	No	Yes	0.248319	0.634817	Q9DBH5	Q9DBH5	8	8	25.7	40.429	358	0	41.318	Q9DBH5	Q9DBH5	Vesicular integral-membrane protein VIP36	Lman2	Lman2	Lman2	0.0306795	0.0784755	0.0132587	0.0336202	0.622223	0.0118865	0.844816	0.326566	Lman2	Lman2	Vesicular integral-membrane protein VIP36	Q9DBH5	Q9DBH5	Q9DBH5|Lman2	No	Yes	0.00150268	0.119651	Q9DBH5	Q9DBH5	8	8	25.7	40.429	358	0	41.318
P14733|Lmnb1	No	Yes	0.505116	0.684706	P14733	P14733	47	41	61.7	66.785	588	0	323.31	P14733	P14733	Lamin-B1	Lmnb1	Lmnb1	Lmnb1	-0.0231435	-0.0791993	-0.0151243	0.00118057	0.795699	0.0297269	0.868717	0.986479	Lmnb1	Lmnb1	Lamin-B1	P14733	P14733	P14733|Lmnb1	No	Yes	0.00573025	0.962709	P14733	P14733	47	41	61.7	66.785	588	0	323.31
Q3TYD6|Lmtk2	No	Yes	0.21565	0.844397	Q3TYD6	Q3TYD6	13	13	10.3	160.51	1471	0	64.531	Q3TYD6	Q3TYD6	Serine/threonine-protein kinase LMTK2	Lmtk2	Lmtk2	Lmtk2	-0.0635876	-0.15271	-0.0104854	-0.00229297	0.59182	0.002849	0.943179	0.976159	Lmtk2	Lmtk2	Serine/threonine-protein kinase LMTK2	Q3TYD6	Q3TYD6	Q3TYD6|Lmtk2	No	Yes	0.000173698	0.938285	Q3TYD6	Q3TYD6	13	13	10.3	160.51	1471	0	64.531
A0A3B2WCD2|Lmtk3	No	Yes	0.668481	0.352284	A0A3B2WCD2	A0A3B2WCD2	28	28	24.8	153.27	1446	0	99.726	A0A3B2WCD2	A0A3B2WCD2	0	Lmtk3	Lmtk3	Lmtk3	0.0103782	-0.118787	-0.0247684	0.0814416	0.875535	0.00500008	0.664212	0.0833665	Lmtk3	Lmtk3	0	A0A3B2WCD2	A0A3B2WCD2	A0A3B2WCD2|Lmtk3	No	Yes	0.000416455	0.0085157	A0A3B2WCD2	A0A3B2WCD2	28	28	24.8	153.27	1446	0	99.726
A0A0R4J0W7;A0A1B0GSR5;Q5XJV6;A0A1B0GSP4;A0A1B0GRD8|Lmtk3	No	No	0.00449294	0.0357818	A0A0R4J0W7;A0A1B0GSR5;Q5XJV6;A0A1B0GSP4;A0A1B0GRD8	A0A0R4J0W7;A0A1B0GSR5;Q5XJV6	25;25;25;2;2	15	11.9	150.89	1424	0	62.036	A0A0R4J0W7;A0A1B0GSR5;Q5XJV6;A0A1B0GSP4;A0A1B0GRD8	A0A0R4J0W7	Serine/threonine-protein kinase LMTK3	Lmtk3	Lmtk3	Lmtk3	-0.0982131	-0.113864	0.070916	0.0238109	0.137984	0.0138532	0.275081	0.663749	Lmtk3	Lmtk3	Serine/threonine-protein kinase LMTK3	A0A0R4J0W7	A0A0R4J0W7;A0A1B0GSR5;Q5XJV6;A0A1B0GSP4;A0A1B0GRD8	A0A0R4J0W7;A0A1B0GSR5;Q5XJV6;A0A1B0GSP4;A0A1B0GRD8|Lmtk3	No	No	0.00186404	0.440413	A0A0R4J0W7;A0A1B0GSR5;Q5XJV6;A0A1B0GSP4;A0A1B0GRD8	A0A0R4J0W7;A0A1B0GSR5;Q5XJV6	25;25;25;2;2	15	11.9	150.89	1424	0	62.036
Q7TQ95;A2ASL8;A2ASM0;A2ASM1;A2ASM2|Lnpk	No	No	0.598956	0.399848	Q7TQ95;A2ASL8;A2ASM0;A2ASM1;A2ASM2	Q7TQ95;A2ASL8	18;11;8;5;1	18	54.6	47.499	425	0	298.63	Q7TQ95;A2ASL8;A2ASM0;A2ASM1;A2ASM2	Q7TQ95	Protein lunapark	Lnpk	Lnpk	Lnpk	-0.011779	-0.0885187	-0.0205889	0.0514222	0.841646	0.0085039	0.699538	0.162584	Lnpk	Lnpk	Protein lunapark	Q7TQ95	Q7TQ95;A2ASL8;A2ASM0;A2ASM1;A2ASM2	Q7TQ95;A2ASL8;A2ASM0;A2ASM1;A2ASM2|Lnpk	No	No	0.000917655	0.0325441	Q7TQ95;A2ASL8;A2ASM0;A2ASM1;A2ASM2	Q7TQ95;A2ASL8	18;11;8;5;1	18	54.6	47.499	425	0	298.63
A0A0A6YXX3;A0A0A6YXL6;E9Q3Y4;Q9ESE1-3;Q9ESE1-2;Q9ESE1;A0A1D5RM41;Q8BSM6|Lrba	No	No	0.346163	0.986277	A0A0A6YXX3;A0A0A6YXL6;E9Q3Y4;Q9ESE1-3;Q9ESE1-2;Q9ESE1;A0A1D5RM41;Q8BSM6	A0A0A6YXX3;A0A0A6YXL6;E9Q3Y4;Q9ESE1-3;Q9ESE1-2;Q9ESE1;A0A1D5RM41	23;23;23;21;21;21;16;6	18	11	286.19	2577	0	169.33	A0A0A6YXX3;A0A0A6YXL6;E9Q3Y4;Q9ESE1-3;Q9ESE1-2;Q9ESE1;A0A1D5RM41;Q8BSM6	A0A0A6YXX3	Lipopolysaccharide-responsive and beige-like anchor protein	Lrba	Lrba	Lrba	0.0382914	-0.0690973	0.000738574	0.0548291	0.703994	0.045765	0.995163	0.192157	Lrba	Lrba	Lipopolysaccharide-responsive and beige-like anchor protein	A0A0A6YXX3	A0A0A6YXX3;A0A0A6YXL6;E9Q3Y4;Q9ESE1-3;Q9ESE1-2;Q9ESE1;A0A1D5RM41;Q8BSM6	A0A0A6YXX3;A0A0A6YXL6;E9Q3Y4;Q9ESE1-3;Q9ESE1-2;Q9ESE1;A0A1D5RM41;Q8BSM6|Lrba	No	No	0.0105231	0.0442225	A0A0A6YXX3;A0A0A6YXL6;E9Q3Y4;Q9ESE1-3;Q9ESE1-2;Q9ESE1;A0A1D5RM41;Q8BSM6	A0A0A6YXX3;A0A0A6YXL6;E9Q3Y4;Q9ESE1-3;Q9ESE1-2;Q9ESE1;A0A1D5RM41	23;23;23;21;21;21;16;6	18	11	286.19	2577	0	169.33
Q80TG9|Lrfn2	No	Yes	0.0170828	0.110339	Q80TG9	Q80TG9	9	9	11.2	84.962	788	0	18.753	Q80TG9	Q80TG9	Leucine-rich repeat and fibronectin type-III domain-containing protein 2	Lrfn2	Lrfn2	Lrfn2	0.0964667	0.160336	-0.0641935	-0.101475	0.237248	0.00548387	0.415758	0.106112	Lrfn2	Lrfn2	Leucine-rich repeat and fibronectin type-III domain-containing protein 2	Q80TG9	Q80TG9	Q80TG9|Lrfn2	No	Yes	0.000491281	0.0146559	Q80TG9	Q80TG9	9	9	11.2	84.962	788	0	18.753
Q91ZX7;A0A0R4J0I9;Q3U5J2|Lrp1	No	No	0.616807	0.564266	Q91ZX7;A0A0R4J0I9;Q3U5J2	Q91ZX7;A0A0R4J0I9	71;71;11	71	17.6	504.74	4545	0	323.31	Q91ZX7;A0A0R4J0I9;Q3U5J2	Q91ZX7	Prolow-density lipoprotein receptor-related protein 1;Low-density lipoprotein receptor-related protein 1 85 kDa subunit;Low-density lipoprotein receptor-related protein 1 515 kDa subunit;Low-density lipoprotein receptor-related protein 1 intracellular domain	Lrp1	Lrp1	Lrp1	-0.0131063	-0.190898	0.0163438	0.0521798	0.85127	6.44766e-05	0.805481	0.138919	Lrp1	Lrp1	Prolow-density lipoprotein receptor-related protein 1;Low-density lipoprotein receptor-related protein 1 85 kDa subunit;Low-density lipoprotein receptor-related protein 1 515 kDa subunit;Low-density lipoprotein receptor-related protein 1 intracellular domain	Q91ZX7	Q91ZX7;A0A0R4J0I9;Q3U5J2	Q91ZX7;A0A0R4J0I9;Q3U5J2|Lrp1	No	No	8.44377e-07	0.0244267	Q91ZX7;A0A0R4J0I9;Q3U5J2	Q91ZX7;A0A0R4J0I9	71;71;11	71	17.6	504.74	4545	0	323.31
A2API5;Q9JI18;E9Q202;F6YDG9|Lrp1b	No	No	0.333674	0.161941	A2API5;Q9JI18;E9Q202;F6YDG9	A2API5;Q9JI18;E9Q202	10;10;8;2	10	2.2	513.57	4599	0	15.996	A2API5;Q9JI18;E9Q202;F6YDG9	A2API5	Low-density lipoprotein receptor-related protein 1B	Lrp1b	Lrp1b	Lrp1b	0.0275603	-0.188564	0.0441992	-0.0117241	0.691186	0.00551373	0.486559	0.895995	Lrp1b	Lrp1b	Low-density lipoprotein receptor-related protein 1B	A2API5	A2API5;Q9JI18;E9Q202;F6YDG9	A2API5;Q9JI18;E9Q202;F6YDG9|Lrp1b	No	No	0.000496784	0.779752	A2API5;Q9JI18;E9Q202;F6YDG9	A2API5;Q9JI18;E9Q202	10;10;8;2	10	2.2	513.57	4599	0	15.996
P55302;F6WMD1|Lrpap1	No	No	0.968995	0.896251	P55302;F6WMD1	P55302	16;7	16	45.6	42.215	360	0	98.671	P55302;F6WMD1	P55302	Alpha-2-macroglobulin receptor-associated protein	Lrpap1	Lrpap1	Lrpap1	0.0012397	0.344264	-0.00449393	-0.163263	0.990779	2.80179e-06	0.959544	0.00793082	Lrpap1	Lrpap1	Alpha-2-macroglobulin receptor-associated protein	P55302	P55302;F6WMD1	P55302;F6WMD1|Lrpap1	No	No	1.27198e-08	3.06562e-05	P55302;F6WMD1	P55302	16;7	16	45.6	42.215	360	0	98.671
																			Lrrc49		-0.201736		0.084733		0.000873439		0.122129	Lrrc49	Lrrc49	Leucine-rich repeat-containing protein 49	D3YWN5	D3YWN5;G5E8R5;E9Q8C9;E9QM16;Q91YK0;Q91YK0-2;D3Z2Y1;D6RIL3;D3YUD9;Q91YK0-3	D3YWN5;G5E8R5;E9Q8C9;E9QM16;Q91YK0;Q91YK0-2;D3Z2Y1;D6RIL3;D3YUD9;Q91YK0-3|Lrrc49	No	No	2.66289e-05	0.0190844	D3YWN5;G5E8R5;E9Q8C9;E9QM16;Q91YK0;Q91YK0-2;D3Z2Y1;D6RIL3;D3YUD9;Q91YK0-3	D3YWN5;G5E8R5;E9Q8C9;E9QM16;Q91YK0;Q91YK0-2;D3Z2Y1;D6RIL3;D3YUD9;Q91YK0-3	2;2;2;2;2;2;1;1;1;1	2	2.1	78.311	680	0.0071052	0.99308
Q922Q8|Lrrc59	No	Yes	0.188226	0.00159006	Q922Q8	Q922Q8	9	9	25.1	34.877	307	0	27.059	Q922Q8	Q922Q8	Leucine-rich repeat-containing protein 59	Lrrc59	Lrrc59	Lrrc59	0.0305588	0.0606516	-0.0990706	-0.0216512	0.561046	0.00929099	0.125679	0.390125	Lrrc59	Lrrc59	Leucine-rich repeat-containing protein 59	Q922Q8	Q922Q8	Q922Q8|Lrrc59	No	Yes	0.00103666	0.165941	Q922Q8	Q922Q8	9	9	25.1	34.877	307	0	27.059
A0A0G2JDT9;A0A0G2JFZ5;E9Q6L9;Q80TE7;B9EHV0;B9EJW5|Lrrc7;Zfp174	No	No	0.196634	0.223127	A0A0G2JDT9;A0A0G2JFZ5;E9Q6L9;Q80TE7;B9EHV0;B9EJW5	A0A0G2JDT9;A0A0G2JFZ5;E9Q6L9;Q80TE7;B9EHV0	71;71;71;71;67;1	71	50.9	167.5	1495	0	323.31	A0A0G2JDT9;A0A0G2JFZ5;E9Q6L9;Q80TE7;B9EHV0;B9EJW5	A0A0G2JDT9	Leucine-rich repeat-containing protein 7	Lrrc7;Zfp174	Lrrc7	Lrrc7	-0.0344328	-0.146143	0.0349273	0.0800153	0.570475	0.00176672	0.558828	0.0887655	Lrrc7	Lrrc7;Zfp174	Leucine-rich repeat-containing protein 7	A0A0G2JDT9	A0A0G2JDT9;A0A0G2JFZ5;E9Q6L9;Q80TE7;B9EHV0;B9EJW5	A0A0G2JDT9;A0A0G2JFZ5;E9Q6L9;Q80TE7;B9EHV0;B9EJW5|Lrrc7;Zfp174	No	No	8.85367e-05	0.0100943	A0A0G2JDT9;A0A0G2JFZ5;E9Q6L9;Q80TE7;B9EHV0;B9EJW5	A0A0G2JDT9;A0A0G2JFZ5;E9Q6L9;Q80TE7;B9EHV0	71;71;71;71;67;1	71	50.9	167.5	1495	0	323.31
Q8R502;D3Z557;D3YUV5|Lrrc8c	No	No	0.50785	0.0284243	Q8R502;D3Z557;D3YUV5	Q8R502	11;1;1	9	11.7	92.371	803	0	116.45	Q8R502;D3Z557;D3YUV5	Q8R502	Volume-regulated anion channel subunit LRRC8C	Lrrc8c	Lrrc8c	Lrrc8c	-0.0189948	0.110436	0.0760185	0.0630008	0.797445	0.0221548	0.251637	0.252501	Lrrc8c	Lrrc8c	Volume-regulated anion channel subunit LRRC8C	Q8R502	Q8R502;D3Z557;D3YUV5	Q8R502;D3Z557;D3YUV5|Lrrc8c	No	No	0.00361316	0.0752955	Q8R502;D3Z557;D3YUV5	Q8R502	11;1;1	9	11.7	92.371	803	0	116.45
Q61809|Lrrn1	No	Yes	0.333876	0.618124	Q61809	Q61809	5	5	4.6	80.547	716	0	2.9168	Q61809	Q61809	Leucine-rich repeat neuronal protein 1	Lrrn1	Lrrn1	Lrrn1	-0.031152	-0.259249	0.0170623	0.0665967	0.691186	5.3863e-05	0.836084	0.152925	Lrrn1	Lrrn1	Leucine-rich repeat neuronal protein 1	Q61809	Q61809	Q61809|Lrrn1	No	Yes	6.58357e-07	0.0287121	Q61809	Q61809	5	5	4.6	80.547	716	0	2.9168
Q9CYI4-2;Q9CYI4;A0A0R4J047;D3Z765;F6QU81|Luc7l	No	No	0.0751178	0.739721	Q9CYI4-2;Q9CYI4;A0A0R4J047;D3Z765;F6QU81	Q9CYI4-2;Q9CYI4;A0A0R4J047;D3Z765	12;12;8;7;4	8	23.9	37.976	318	0	10.886	Q9CYI4-2;Q9CYI4;A0A0R4J047;D3Z765;F6QU81	Q9CYI4-2	Putative RNA-binding protein Luc7-like 1	Luc7l	Luc7l	Luc7l	0.0597068	0.147294	0.0111353	-0.0138999	0.394057	0.00202238	0.897608	0.788011	Luc7l	Luc7l	Putative RNA-binding protein Luc7-like 1	Q9CYI4-2	Q9CYI4-2;Q9CYI4;A0A0R4J047;D3Z765;F6QU81	Q9CYI4-2;Q9CYI4;A0A0R4J047;D3Z765;F6QU81|Luc7l	No	No	0.000108411	0.608437	Q9CYI4-2;Q9CYI4;A0A0R4J047;D3Z765;F6QU81	Q9CYI4-2;Q9CYI4;A0A0R4J047;D3Z765	12;12;8;7;4	8	23.9	37.976	318	0	10.886
P70202|Lxn	No	Yes	0.0139088	0.409525	P70202	P70202	6	6	34.2	25.492	222	0	143.04	P70202	P70202	Latexin	Lxn	Lxn	Lxn	-0.088438	-0.114169	-0.0278284	0.0484331	0.213578	0.0213104	0.703738	0.39204	Lxn	Lxn	Latexin	P70202	P70202	P70202|Lxn	No	Yes	0.00341219	0.167714	P70202	P70202	6	6	34.2	25.492	222	0	143.04
J3QP56;P97823-2;P97823;D3YUG4;D3Z111;D3Z269|Lypla1	No	No	0.480968	0.00905428	J3QP56;P97823-2;P97823;D3YUG4;D3Z111;D3Z269	J3QP56;P97823-2;P97823;D3YUG4;D3Z111;D3Z269	5;5;5;4;4;3	5	20.5	23.726	224	0	76.706	J3QP56;P97823-2;P97823;D3YUG4;D3Z111;D3Z269	J3QP56	Acyl-protein thioesterase 1	Lypla1	Lypla1	Lypla1	0.0179661	-0.0544612	-0.0848537	-0.141111	0.788337	0.160472	0.184423	0.0212986	Lypla1	Lypla1	Acyl-protein thioesterase 1	J3QP56	J3QP56;P97823-2;P97823;D3YUG4;D3Z111;D3Z269	J3QP56;P97823-2;P97823;D3YUG4;D3Z111;D3Z269|Lypla1	No	No	0.0634379	0.000496609	J3QP56;P97823-2;P97823;D3YUG4;D3Z111;D3Z269	J3QP56;P97823-2;P97823;D3YUG4;D3Z111;D3Z269	5;5;5;4;4;3	5	20.5	23.726	224	0	76.706
Q9WTL7|Lypla2	No	Yes	0.0367769	0.965266	Q9WTL7	Q9WTL7	7	7	31.6	24.794	231	0	30.261	Q9WTL7	Q9WTL7	Acyl-protein thioesterase 2	Lypla2	Lypla2	Lypla2	0.0598858	0.126007	0.00120581	-0.226844	0.306604	0.0186658	0.987382	0.00901496	Lypla2	Lypla2	Acyl-protein thioesterase 2	Q9WTL7	Q9WTL7	Q9WTL7|Lypla2	No	Yes	0.00280297	5.98164e-05	Q9WTL7	Q9WTL7	7	7	31.6	24.794	231	0	30.261
Q9D0E3|Lysmd1	No	Yes	0.67251	0.69645	Q9D0E3	Q9D0E3	13	13	56.2	24.813	226	0	271.5	Q9D0E3	Q9D0E3	LysM and putative peptidoglycan-binding domain-containing protein 1	Lysmd1	Lysmd1	Lysmd1	-0.0148397	0.0220781	0.0147832	-0.477366	0.876691	0.884934	0.875529	0.0212986	Lysmd1	Lysmd1	LysM and putative peptidoglycan-binding domain-containing protein 1	Q9D0E3	Q9D0E3	Q9D0E3|Lysmd1	No	Yes	0.808138	0.000496353	Q9D0E3	Q9D0E3	13	13	56.2	24.813	226	0	271.5
A2AHG0;A2AHG0-2;A2AHG0-3|Lzts3	No	No	0.183	0.329592	A2AHG0;A2AHG0-2;A2AHG0-3	A2AHG0;A2AHG0-2;A2AHG0-3	17;15;10	17	24.4	74.985	700	0	50.456	A2AHG0;A2AHG0-2;A2AHG0-3	A2AHG0	Leucine zipper putative tumor suppressor 3	Lzts3	Lzts3	Lzts3	-0.0571659	-0.216012	-0.0442739	0.00184732	0.556357	0.000730641	0.646359	0.982124	Lzts3	Lzts3	Leucine zipper putative tumor suppressor 3	A2AHG0	A2AHG0;A2AHG0-2;A2AHG0-3	A2AHG0;A2AHG0-2;A2AHG0-3|Lzts3	No	No	2.08157e-05	0.954778	A2AHG0;A2AHG0-2;A2AHG0-3	A2AHG0;A2AHG0-2;A2AHG0-3	17;15;10	17	24.4	74.985	700	0	50.456
Q4VC33;Q4VC33-2;A0A0J9YVB7;A0A0J9YUL5;A0A0J9YVB4|Maea	No	No	0.3456	0.228922	Q4VC33;Q4VC33-2;A0A0J9YVB7;A0A0J9YUL5;A0A0J9YVB4	Q4VC33;Q4VC33-2	4;4;1;1;1	4	10.9	45.336	396	0	65.925	Q4VC33;Q4VC33-2;A0A0J9YVB7;A0A0J9YUL5;A0A0J9YVB4	Q4VC33	Macrophage erythroblast attacher	Maea	Maea	Maea	0.0217408	0.0119422	-0.030382	-0.0960738	0.703928	0.727562	0.562054	0.0405854	Maea	Maea	Macrophage erythroblast attacher	Q4VC33	Q4VC33;Q4VC33-2;A0A0J9YVB7;A0A0J9YUL5;A0A0J9YVB4	Q4VC33;Q4VC33-2;A0A0J9YVB7;A0A0J9YUL5;A0A0J9YVB4|Maea	No	No	0.588071	0.00180667	Q4VC33;Q4VC33-2;A0A0J9YVB7;A0A0J9YUL5;A0A0J9YVB4	Q4VC33;Q4VC33-2	4;4;1;1;1	4	10.9	45.336	396	0	65.925
Q6RHR9;E9PZ12;Q6RHR9-3;A0A0N4SUZ0;Q4VBG2;A0A0R4J0S6;Q6RHR9-2;A0A0N4SUP9;A0A0N4SVU9|Magi1	No	No	0.744385	0.575919	Q6RHR9;E9PZ12;Q6RHR9-3;A0A0N4SUZ0;Q4VBG2;A0A0R4J0S6;Q6RHR9-2;A0A0N4SUP9;A0A0N4SVU9	Q6RHR9;E9PZ12;Q6RHR9-3;A0A0N4SUZ0;Q4VBG2;A0A0R4J0S6;Q6RHR9-2	36;35;32;31;26;26;26;11;1	34	33.4	161.97	1471	0	119.71	Q6RHR9;E9PZ12;Q6RHR9-3;A0A0N4SUZ0;Q4VBG2;A0A0R4J0S6;Q6RHR9-2;A0A0N4SUP9;A0A0N4SVU9	Q6RHR9	Membrane-associated guanylate kinase, WW and PDZ domain-containing protein 1	Magi1	Magi1	Magi1	-0.00990435	-0.141119	-0.0184475	-0.00996369	0.903307	0.00156557	0.814082	0.841545	Magi1	Magi1	Membrane-associated guanylate kinase, WW and PDZ domain-containing protein 1	Q6RHR9	Q6RHR9;E9PZ12;Q6RHR9-3;A0A0N4SUZ0;Q4VBG2;A0A0R4J0S6;Q6RHR9-2;A0A0N4SUP9;A0A0N4SVU9	Q6RHR9;E9PZ12;Q6RHR9-3;A0A0N4SUZ0;Q4VBG2;A0A0R4J0S6;Q6RHR9-2;A0A0N4SUP9;A0A0N4SVU9|Magi1	No	No	7.21113e-05	0.68652	Q6RHR9;E9PZ12;Q6RHR9-3;A0A0N4SUZ0;Q4VBG2;A0A0R4J0S6;Q6RHR9-2;A0A0N4SUP9;A0A0N4SVU9	Q6RHR9;E9PZ12;Q6RHR9-3;A0A0N4SUZ0;Q4VBG2;A0A0R4J0S6;Q6RHR9-2	36;35;32;31;26;26;26;11;1	34	33.4	161.97	1471	0	119.71
A0A0G2JE00;A0A0G2JEG6;Q9WVQ1;Q9WVQ1-2;Q9WVQ1-4;Q9WVQ1-3;A0A140LHL1;A0A140LHB5;A0A0G2JGI5|Magi2	No	No	0.675447	0.409392	A0A0G2JE00;A0A0G2JEG6;Q9WVQ1;Q9WVQ1-2;Q9WVQ1-4;Q9WVQ1-3;A0A140LHL1;A0A140LHB5;A0A0G2JGI5	A0A0G2JE00;A0A0G2JEG6;Q9WVQ1;Q9WVQ1-2;Q9WVQ1-4;Q9WVQ1-3;A0A140LHL1	42;41;41;40;39;30;29;11;7	42	46.2	154.97	1414	0	318.35	A0A0G2JE00;A0A0G2JEG6;Q9WVQ1;Q9WVQ1-2;Q9WVQ1-4;Q9WVQ1-3;A0A140LHL1;A0A140LHB5;A0A0G2JGI5	A0A0G2JE00	Membrane-associated guanylate kinase, WW and PDZ domain-containing protein 2	Magi2	Magi2	Magi2	-0.0111141	-0.0886148	0.0239546	0.0582709	0.877996	0.00548387	0.703738	0.0960204	Magi2	Magi2	Membrane-associated guanylate kinase, WW and PDZ domain-containing protein 2	A0A0G2JE00	A0A0G2JE00;A0A0G2JEG6;Q9WVQ1;Q9WVQ1-2;Q9WVQ1-4;Q9WVQ1-3;A0A140LHL1;A0A140LHB5;A0A0G2JGI5	A0A0G2JE00;A0A0G2JEG6;Q9WVQ1;Q9WVQ1-2;Q9WVQ1-4;Q9WVQ1-3;A0A140LHL1;A0A140LHB5;A0A0G2JGI5|Magi2	No	No	0.000491837	0.0120309	A0A0G2JE00;A0A0G2JEG6;Q9WVQ1;Q9WVQ1-2;Q9WVQ1-4;Q9WVQ1-3;A0A140LHL1;A0A140LHB5;A0A0G2JGI5	A0A0G2JE00;A0A0G2JEG6;Q9WVQ1;Q9WVQ1-2;Q9WVQ1-4;Q9WVQ1-3;A0A140LHL1	42;41;41;40;39;30;29;11;7	42	46.2	154.97	1414	0	318.35
E9PZ88;F8WIE1;Q91W89;E9PYM7;F6TFL1;F6U7S0;E0CYW2|Man2c1	No	No	0.954285	0.611937	E9PZ88;F8WIE1;Q91W89;E9PYM7;F6TFL1;F6U7S0;E0CYW2	E9PZ88;F8WIE1;Q91W89;E9PYM7	11;11;11;9;2;1;1	11	10.7	104.68	940	0	20.817	E9PZ88;F8WIE1;Q91W89;E9PYM7;F6TFL1;F6U7S0;E0CYW2	E9PZ88	Alpha-mannosidase;Alpha-mannosidase 2C1	Man2c1	Man2c1	Man2c1	0.00131706	-0.0965141	0.0126691	0.0519462	0.984354	0.00548387	0.833544	0.159358	Man2c1	Man2c1	Alpha-mannosidase;Alpha-mannosidase 2C1	E9PZ88	E9PZ88;F8WIE1;Q91W89;E9PYM7;F6TFL1;F6U7S0;E0CYW2	E9PZ88;F8WIE1;Q91W89;E9PYM7;F6TFL1;F6U7S0;E0CYW2|Man2c1	No	No	0.000486949	0.0312206	E9PZ88;F8WIE1;Q91W89;E9PYM7;F6TFL1;F6U7S0;E0CYW2	E9PZ88;F8WIE1;Q91W89;E9PYM7	11;11;11;9;2;1;1	11	10.7	104.68	940	0	20.817
Q80ZP8;Q3TMX5;Q9CXI5;F6USD5;F6T4L3;F7C1S6|Manf	No	No	0.586749	0.546962	Q80ZP8;Q3TMX5;Q9CXI5;F6USD5;F6T4L3;F7C1S6	Q80ZP8;Q3TMX5;Q9CXI5;F6USD5;F6T4L3	5;5;4;3;3;2	5	30.3	19.012	165	0	34.223	Q80ZP8;Q3TMX5;Q9CXI5;F6USD5;F6T4L3;F7C1S6	Q80ZP8	Mesencephalic astrocyte-derived neurotrophic factor	Manf	Manf	Manf	-0.0177731	0.263755	-0.0213084	-0.214189	0.832147	0.000873354	0.796944	0.0169653	Manf	Manf	Mesencephalic astrocyte-derived neurotrophic factor	Q80ZP8	Q80ZP8;Q3TMX5;Q9CXI5;F6USD5;F6T4L3;F7C1S6	Q80ZP8;Q3TMX5;Q9CXI5;F6USD5;F6T4L3;F7C1S6|Manf	No	No	2.60771e-05	0.000278459	Q80ZP8;Q3TMX5;Q9CXI5;F6USD5;F6T4L3;F7C1S6	Q80ZP8;Q3TMX5;Q9CXI5;F6USD5;F6T4L3	5;5;4;3;3;2	5	30.3	19.012	165	0	34.223
E9Q2V5;Q3UTZ3;A0A0G2JDC3;E9Q6X8|Map11;MAP11	No	No	0.0892804	0.551284	E9Q2V5;Q3UTZ3;A0A0G2JDC3;E9Q6X8	E9Q2V5;Q3UTZ3;A0A0G2JDC3	16;15;11;1	16	23.8	62.749	580	0	25.056	E9Q2V5;Q3UTZ3;A0A0G2JDC3;E9Q6X8	E9Q2V5	Uncharacterized protein C7orf43 homolog	Map11;MAP11	Map11	Map11	0.049105	-0.039713	0.0174355	0.0622324	0.417529	0.0759811	0.798858	0.0482464	Map11	Map11;MAP11	Uncharacterized protein C7orf43 homolog	E9Q2V5	E9Q2V5;Q3UTZ3;A0A0G2JDC3;E9Q6X8	E9Q2V5;Q3UTZ3;A0A0G2JDC3;E9Q6X8|Map11;MAP11	No	No	0.0218581	0.0027295	E9Q2V5;Q3UTZ3;A0A0G2JDC3;E9Q6X8	E9Q2V5;Q3UTZ3;A0A0G2JDC3	16;15;11;1	16	23.8	62.749	580	0	25.056
[truncated: 5,521 more rows]

## Sheet: B) Raw MaxQuant output
Protein IDs	Majority protein IDs	Peptide counts (all)	Peptide counts (razor+unique)	Peptide counts (unique)	Protein names	Gene names	Fasta headers	Number of proteins	Peptides	Razor + unique peptides	Unique peptides	Peptides 24 h	Peptides 4 h	Razor + unique peptides 24 h	Razor + unique peptides 4 h	Unique peptides 24 h	Unique peptides 4 h	Sequence coverage [%]	Unique + razor sequence coverage [%]	Unique sequence coverage [%]	Mol. weight [kDa]	Sequence length	Sequence lengths	Fraction average	Fraction 1	Fraction 2	Fraction 3	Fraction 4	Fraction 5	Fraction 6	Fraction 7	Fraction 8	Fraction 9	Fraction 10	Fraction 11	Fraction 12	Fraction 13	Fraction 14	Fraction 15	Fraction 16	Fraction 17	Fraction 18	Fraction 19	Fraction 20	Fraction 21	Fraction 22	Fraction 23	Fraction 24	Fraction 25
[truncated: 9,983 more rows]
[truncated: 155 more columns]
