# Supplementary material for: Multiomics of early epileptogenesis in mice reveals phosphorylation and dephosphorylation-directed growth and synaptic weakening
Source: iScience. 2024 Mar 19;27(4):109534. doi: 10.1016/j.isci.2024.109534 (PMC11005001; doi:10.1016/j.isci.2024.109534)
Supplement: Table S3. Gene ontology enrichment results for phosphopeptide data, related to Figures 1, 3, 4, and 5 — A.) The gProfiler combined output for all comparisons. B.) Detailed gProfiler output for P/M(4 h) increased phosphorylation. C.) P/M(4 h) decreased phosphorylation. D.) P/M(24 h) increased phosphorylation. E.) P/M(24 h) decreased phosphorylation. F.) D/U(24 h) increased phosphorylation. G.) D/U(24 h) decreased phosphorylation. H.) D/U(24 h) increased phosphorylation. I.) D/U(24 h) decreased phosphorylation. J.) Persistently increased phosphorylation, for both P/M(4 h) and P/M(24 h). K.) Persistently decreased phosphorylation, for both P/M(4 h) and P/M(24 h). [file mmc4.xlsx]

## Sheet: A) gProfiler output all
source	term_name	term_id	term_size	effective_domain_size	p_adj_color	adjusted_p_value__P/M(4 h) up	query_size__P/M(4 h) up	intersection_size__P/M(4 h) up	p_adj_color	adjusted_p_value__P/M(4 h) down	query_size__P/M(4 h) down	intersection_size__P/M(4 h) down	p_adj_color	adjusted_p_value__P/M(24 h) up	query_size__P/M(24 h) up	intersection_size__P/M(24 h) up	p_adj_color	adjusted_p_value__P/M(24 h) down	query_size__P/M(24 h) down	intersection_size__P/M(24 h) down	p_adj_color	adjusted_p_value__D/U(4 h) up	query_size__D/U(4 h) up	intersection_size__D/U(4 h) up	p_adj_color	adjusted_p_value__D/U(4 h) down	query_size__D/U(4 h) down	intersection_size__D/U(4 h) down	p_adj_color	adjusted_p_value__D/U(24 h) up	query_size__D/U(24 h) up	intersection_size__D/U(24 h) up	p_adj_color	adjusted_p_value__D/U(24 h) down	query_size__D/U(24 h) down	intersection_size__D/U(24 h) down
GO:MF	structural constituent of synapse	GO:0098918	30	8184	0.0018455	0.0018455	1389	19	8.00805e-05	8.00805e-05	1009	18	1	1	484	7	1	1	773	7	0.286023	0.286023	192	7	1	1	68	3	1	1	17	3	1	1	206	2
GO:MF	structural constituent of postsynaptic specialization	GO:0098879	12	8184	0.428646	0.428646	1297	9	0.00199545	0.00199545	1007	10	1	1	353	1	1	1	235	1	1	1	192	2	1	1	68	2	1	1	15	1	1	1	56	1
GO:MF	structural constituent of postsynapse	GO:0099186	21	8184	0.00261708	0.00261708	1297	15	0.899072	0.899072	1007	11	1	1	484	5	1	1	235	3	1	1	192	3	1	1	68	2	1	1	15	2	1	1	56	1
GO:MF	structural constituent of postsynaptic density	GO:0098919	10	8184	0.0264338	0.0264338	1297	9	0.00278829	0.00278829	1007	9	1	1	-1	-1	1	1	235	1	1	1	192	2	1	1	68	2	1	1	15	1	1	1	56	1
GO:MF	G protein-coupled neurotransmitter receptor activity	GO:0099528	9	8184	1	1	-1	-1	1	1	920	5	1	1	889	2	0.00561995	0.00561995	705	8	1	1	-1	-1	1	1	83	1	1	1	-1	-1	1	1	98	1
GO:MF	Rho GTPase binding	GO:0017048	102	8184	0.0261933	0.0261933	1434	46	1	1	906	23	1	1	971	28	1	1	38	2	1	1	180	6	1	1	22	1	1	1	106	1	1	1	18	1
GO:MF	GTPase activator activity	GO:0005096	176	8184	0.390513	0.390513	1510	70	0.039982	0.039982	1420	70	1	1	1108	51	1	1	896	41	1	1	180	7	1	1	2	1	1	1	184	9	1	1	162	10
GO:MF	guanyl-nucleotide exchange factor activity	GO:0005085	161	8184	1	1	1056	49	1	1	1645	61	0.0442592	0.0442592	765	44	1	1	921	43	1	1	150	8	1	1	22	2	1	1	83	5	1	1	183	7
GO:BP	dendrite morphogenesis	GO:0048813	139	8184	6.98013e-05	6.98013e-05	1465	64	9.92804e-06	9.92804e-06	1227	59	1	1	204	7	1	1	917	29	1	1	115	11	1	1	151	6	1	1	167	9	1	1	174	8
GO:BP	maintenance of synapse structure	GO:0099558	28	8184	1	1	1389	15	8.00805e-05	8.00805e-05	1009	18	1	1	383	4	1	1	235	2	1	1	192	5	1	1	68	3	1	1	17	3	1	1	206	2
GO:BP	synapse organization	GO:0050808	361	8184	1	1	1458	118	9.10672e-05	9.10672e-05	1227	118	1	1	383	33	1	1	518	45	0.0634324	0.0634324	192	29	1	1	206	19	1	1	19	5	1	1	208	21
GO:BP	dendrite development	GO:0016358	221	8184	0.045387	0.045387	1465	84	0.000144263	0.000144263	1227	81	1	1	804	37	1	1	276	20	0.212504	0.212504	121	16	1	1	157	9	1	1	71	8	1	1	23	4
GO:BP	postsynapse organization	GO:0099173	167	8184	0.0465608	0.0465608	1458	64	0.00104676	0.00104676	1227	61	1	1	373	17	1	1	395	20	1	1	155	12	1	1	203	8	1	1	15	3	1	1	174	7
GO:BP	dendritic spine morphogenesis	GO:0060997	61	8184	0.00305212	0.00305212	1434	32	0.0012625	0.0012625	1227	30	1	1	944	13	1	1	101	3	1	1	115	4	1	1	151	4	1	1	15	1	1	1	174	2
GO:BP	maintenance of postsynaptic specialization structure	GO:0098880	18	8184	0.820515	0.820515	1297	11	0.0035572	0.0035572	1222	13	1	1	135	2	1	1	235	2	1	1	192	2	1	1	203	3	1	1	15	2	1	1	56	1
GO:BP	neuron projection organization	GO:0106027	82	8184	0.00495114	0.00495114	1354	38	0.00414948	0.00414948	1227	36	1	1	227	5	1	1	310	10	1	1	155	6	1	1	151	5	1	1	117	4	1	1	174	3
GO:BP	cell junction maintenance	GO:0034331	39	8184	1	1	777	13	0.00427732	0.00427732	1009	21	1	1	135	3	1	1	257	5	1	1	192	5	1	1	68	3	1	1	17	3	1	1	206	3
GO:BP	regulation of dendritic spine morphogenesis	GO:0061001	47	8184	0.00589716	0.00589716	1434	27	0.00501165	0.00501165	1227	25	1	1	1043	14	1	1	101	3	1	1	115	4	1	1	151	3	1	1	116	1	1	1	174	2
GO:BP	cellular component maintenance	GO:0043954	60	8184	1	1	1389	26	0.00520565	0.00520565	1009	27	1	1	150	4	1	1	310	9	1	1	192	6	1	1	68	3	1	1	17	3	1	1	206	3
GO:BP	dendritic spine organization	GO:0097061	77	8184	0.027087	0.027087	1354	35	0.00800745	0.00800745	1227	34	1	1	180	4	1	1	310	9	1	1	155	5	1	1	151	4	1	1	15	1	1	1	174	2
GO:BP	dendritic spine development	GO:0060996	102	8184	0.084553	0.084553	1381	42	0.00937469	0.00937469	1227	41	1	1	860	20	1	1	270	8	1	1	115	6	1	1	151	5	1	1	15	1	1	1	36	1
GO:BP	mRNA-containing ribonucleoprotein complex export from nucleus	GO:0071427	40	8184	0.0172399	0.0172399	240	11	1	1	1634	11	1	1	272	6	1	1	241	1	1	1	159	1	1	1	-1	-1	1	1	31	1	1	1	-1	-1
GO:BP	mRNA export from nucleus	GO:0006406	40	8184	0.0172399	0.0172399	240	11	1	1	1634	11	1	1	272	6	1	1	241	1	1	1	159	1	1	1	-1	-1	1	1	31	1	1	1	-1	-1
GO:BP	cell junction organization	GO:0034330	510	8184	1	1	1434	161	0.019919	0.019919	1186	148	1	1	155	22	1	1	773	92	0.0908358	0.0908358	192	37	1	1	206	25	1	1	19	6	1	1	189	25
GO:BP	mRNA transport	GO:0051028	86	8184	0.0201573	0.0201573	250	16	1	1	1697	25	1	1	13	3	1	1	364	2	1	1	159	4	1	1	-1	-1	1	1	31	1	1	1	199	1
GO:BP	RNA export from nucleus	GO:0006405	64	8184	0.0226962	0.0226962	281	15	1	1	44	1	1	1	2	1	1	1	104	1	1	1	159	2	1	1	208	1	1	1	31	1	1	1	186	1
GO:BP	mRNA processing	GO:0006397	348	8184	0.0257011	0.0257011	468	54	1	1	4	2	0.405664	0.405664	198	28	1	1	260	18	1	1	13	3	1	1	31	4	1	1	14	5	1	1	5	2
GO:BP	regulation of dendrite morphogenesis	GO:0048814	90	8184	0.0409482	0.0409482	1465	42	0.0257387	0.0257387	1227	38	1	1	860	15	1	1	10	2	1	1	115	7	1	1	151	3	1	1	8	1	1	1	174	5
GO:BP	nucleic acid transport	GO:0050657	122	8184	0.0351849	0.0351849	250	19	1	1	59	2	1	1	13	3	1	1	104	1	1	1	25	1	1	1	208	1	1	1	31	1	1	1	199	2
GO:BP	RNA transport	GO:0050658	122	8184	0.0351849	0.0351849	250	19	1	1	59	2	1	1	13	3	1	1	104	1	1	1	25	1	1	1	208	1	1	1	31	1	1	1	199	2
GO:BP	negative regulation of protein depolymerization	GO:1901880	60	8184	1	1	1350	27	0.127017	0.127017	1575	32	1	1	1065	18	1	1	857	16	0.0374261	0.0374261	57	7	1	1	198	5	0.50495	0.50495	195	10	1	1	185	6
GO:BP	RNA splicing	GO:0008380	286	8184	0.870341	0.870341	435	41	1	1	4	2	0.0428446	0.0428446	62	14	1	1	260	17	1	1	17	3	1	1	31	4	1	1	31	6	1	1	1	1
GO:BP	establishment of RNA localization	GO:0051236	122	8184	0.046354	0.046354	250	19	1	1	59	2	1	1	13	3	1	1	104	1	1	1	25	1	1	1	208	1	1	1	31	1	1	1	199	2
GO:BP	ribonucleoprotein complex export from nucleus	GO:0071426	50	8184	0.0475054	0.0475054	281	13	1	1	354	2	1	1	2	1	1	1	241	1	1	1	159	1	1	1	208	1	1	1	31	1	1	1	186	1
GO:BP	maintenance of postsynaptic density structure	GO:0099562	12	8184	0.428646	0.428646	1297	9	0.048624	0.048624	1007	9	1	1	-1	-1	1	1	235	1	1	1	192	2	1	1	68	2	1	1	15	1	1	1	56	1
GO:CC	asymmetric synapse	GO:0032279	358	8184	1.07221e-11	1.07221e-11	1459	138	1.05774e-18	1.05774e-18	1346	146	1	1	703	57	7.48956e-05	7.48956e-05	518	58	2.15063e-13	2.15063e-13	64	26	0.29605	0.29605	155	22	0.00174222	0.00174222	71	17	1	1	186	23
GO:CC	neuron to neuron synapse	GO:0098984	380	8184	2.47451e-10	2.47451e-10	1459	141	6.1615e-18	6.1615e-18	1034	128	1	1	703	58	0.000314558	0.000314558	518	59	1.02621e-12	1.02621e-12	64	26	0.802691	0.802691	155	22	0.000688867	0.000688867	71	18	0.5667	0.5667	186	25
GO:CC	postsynaptic density	GO:0014069	353	8184	8.4381e-12	8.4381e-12	1459	137	7.90259e-18	7.90259e-18	1346	143	1	1	703	56	0.000126404	0.000126404	518	57	1.57192e-13	1.57192e-13	64	26	0.241731	0.241731	155	22	0.00144763	0.00144763	71	17	1	1	186	23
GO:CC	postsynaptic specialization	GO:0099572	375	8184	4.53854e-09	4.53854e-09	1469	140	7.06263e-16	7.06263e-16	1302	145	1	1	703	56	8.59528e-05	8.59528e-05	518	61	1.53492e-12	1.53492e-12	64	26	0.316502	0.316502	155	23	0.00553645	0.00553645	71	17	1	1	186	23
GO:CC	postsynapse	GO:0098794	609	8184	2.57699e-07	2.57699e-07	1469	205	8.97963e-15	8.97963e-15	1064	182	1	1	248	36	0.00125441	0.00125441	518	85	6.5803e-09	6.5803e-09	59	27	0.00423957	0.00423957	155	36	0.143243	0.143243	71	20	1	1	208	36
GO:CC	glutamatergic synapse	GO:0098978	412	8184	6.70048e-05	6.70048e-05	1459	136	4.95537e-13	4.95537e-13	1229	142	1	1	1057	80	1	1	903	81	2.6971e-06	2.6971e-06	192	37	1	1	155	20	1	1	64	10	1	1	179	19
GO:CC	synapse	GO:0045202	1144	8184	1	1	1469	317	3.78639e-05	3.78639e-05	1066	265	1	1	804	148	0.226332	0.226332	677	166	3.54511e-06	3.54511e-06	192	72	0.175864	0.175864	158	52	0.172139	0.172139	77	31	1	1	208	50
GO:CC	dendritic spine	GO:0043197	175	8184	0.020595	0.020595	1531	68	4.60743e-06	4.60743e-06	1343	71	1	1	913	36	0.887339	0.887339	253	19	0.130044	0.130044	125	14	1	1	151	7	1	1	19	4	1	1	176	9
GO:CC	neuron spine	GO:0044309	180	8184	0.0253155	0.0253155	1531	69	1.5917e-05	1.5917e-05	1343	71	1	1	913	37	0.511295	0.511295	375	25	0.17276	0.17276	125	14	1	1	151	7	1	1	19	4	1	1	176	9
GO:CC	main axon	GO:0044304	61	8184	0.769803	0.769803	1458	29	0.00221757	0.00221757	653	22	1	1	1092	15	1	1	530	13	7.61776e-05	7.61776e-05	192	14	0.536919	0.536919	155	9	1	1	71	5	1	1	131	7
GO:CC	postsynaptic density, intracellular component	GO:0099092	28	8184	1	1	973	11	8.51728e-05	8.51728e-05	1007	17	1	1	952	7	1	1	98	3	1	1	51	2	1	1	203	3	0.810355	0.810355	46	4	1	1	179	2
GO:CC	dendrite	GO:0030425	564	8184	0.449583	0.449583	1357	167	0.000233492	0.000233492	1014	145	1	1	207	25	0.000440657	0.000440657	258	53	0.976012	0.976012	192	36	1	1	133	23	1	1	71	15	1	1	179	24
GO:CC	cell junction	GO:0030054	1470	8184	1	1	1472	408	1	1	851	251	1	1	295	83	1	1	69	30	0.000241022	0.000241022	192	85	1	1	138	49	1	1	85	37	1	1	208	58
GO:CC	dendritic tree	GO:0097447	565	8184	0.52995	0.52995	1357	167	0.000281681	0.000281681	1014	145	1	1	207	25	0.000483668	0.000483668	258	53	1	1	192	36	1	1	133	23	1	1	71	15	1	1	179	24
GO:CC	postsynaptic specialization, intracellular component	GO:0099091	32	8184	1	1	1384	14	0.000575476	0.000575476	1007	18	1	1	952	8	1	1	98	3	1	1	51	2	1	1	203	3	1	1	46	4	1	1	179	2
GO:CC	synaptic membrane	GO:0097060	356	8184	1	1	1533	98	0.00110405	0.00110405	1014	96	1	1	33	2	0.00414172	0.00414172	675	70	1	1	192	24	1	1	145	17	1	1	21	4	1	1	208	20
GO:CC	axon initial segment	GO:0043194	17	8184	0.00229429	0.00229429	1458	14	0.407754	0.407754	539	8	1	1	641	5	1	1	177	1	1	1	187	4	1	1	133	4	1	1	71	3	1	1	9	1
GO:CC	axon	GO:0030424	581	8184	1	1	1423	170	0.00937038	0.00937038	967	135	1	1	593	72	0.29056	0.29056	664	95	0.00367391	0.00367391	192	42	1	1	160	28	1	1	76	19	1	1	208	29
GO:CC	Schaffer collateral - CA1 synapse	GO:0098685	91	8184	1	1	731	18	0.0110732	0.0110732	977	32	1	1	229	6	1	1	121	7	1	1	91	7	1	1	121	6	1	1	49	5	1	1	142	4
GO:CC	integral component of presynaptic membrane	GO:0099056	83	8184	1	1	1518	23	1	1	584	18	1	1	207	4	0.0142413	0.0142413	721	27	1	1	43	2	1	1	36	2	1	1	147	5	1	1	151	5
GO:CC	postsynaptic membrane	GO:0045211	241	8184	1	1	751	34	0.188353	0.188353	1007	67	1	1	207	8	0.0267773	0.0267773	721	55	1	1	192	20	1	1	145	12	1	1	15	2	1	1	56	5
GO:CC	dendritic shaft	GO:0043198	60	8184	1	1	1357	25	0.0303435	0.0303435	1028	24	1	1	227	7	0.0677825	0.0677825	497	16	1	1	42	3	1	1	133	4	1	1	123	4	1	1	179	4
GO:CC	presynaptic membrane	GO:0042734	154	8184	1	1	1533	40	1	1	1014	43	1	1	1028	26	0.0326896	0.0326896	871	43	1	1	58	3	1	1	13	2	1	1	83	6	1	1	202	7
GO:CC	intrinsic component of presynaptic membrane	GO:0098889	93	8184	1	1	1518	25	1	1	920	26	1	1	1028	17	0.0415049	0.0415049	721	28	1	1	43	2	1	1	36	2	1	1	147	5	1	1	151	5
GO:CC	intrinsic component of postsynaptic density membrane	GO:0099146	65	8184	1	1	805	9	1	1	1267	25	1	1	668	4	0.0443032	0.0443032	721	21	1	1	192	7	1	1	88	3	1	1	8	1	1	1	175	3
REAC	Glutamate binding, activation of AMPA receptors and synaptic plasticity	REAC:R-MMU-399721	25	8184	1	1	759	6	1	1	1301	13	1	1	204	5	0.0378319	0.0378319	773	12	1	1	148	4	1	1	88	1	1	1	204	2	1	1	107	1
REAC	Trafficking of AMPA receptors	REAC:R-MMU-399719	25	8184	1	1	759	6	1	1	1301	13	1	1	204	5	0.0378319	0.0378319	773	12	1	1	148	4	1	1	88	1	1	1	204	2	1	1	107	1
WP	Splicing factor NOVA regulated synaptic proteins	WP:WP1983	39	8184	0.0198848	0.0198848	1275	16	0.000224541	0.000224541	1653	22	0.266815	0.266815	408	7	0.488364	0.488364	455	7	0.0629875	0.0629875	160	5	0.00366371	0.00366371	87	5	1	1	188	1	0.197607	0.197607	129	4
WP	TYROBP Causal Network	WP:WP3625	25	8184	1	1	861	4	1	1	344	2	0.00492417	0.00492417	149	7	1	1	188	1	1	1	-1	-1	1	1	143	1	1	1	153	1	1	1	19	1
WP	mRNA processing	WP:WP310	316	8184	0.00731066	0.00731066	235	27	1	1	447	32	1	1	96	9	1	1	171	8	1	1	13	2	1	1	5	1	1	1	14	2	1	1	29	3
WP	Hypothetical Network for Drug Addiction	WP:WP1246	28	8184	0.11754	0.11754	786	9	0.0255181	0.0255181	1653	15	1	1	273	3	0.139157	0.139157	500	7	0.0129064	0.0129064	155	5	1	1	-1	-1	1	1	123	1	1	1	137	1
WP	Spinal Cord Injury	WP:WP2432	45	8184	1	1	436	10	1	1	565	8	0.628677	0.628677	13	2	1	1	2	1	0.0189379	0.0189379	187	9	1	1	58	1	1	1	20	2	1	1	149	1
WP	Translation Factors	WP:WP307	45	8184	0.253902	0.253902	1103	14	0.0390462	0.0390462	116	5	0.289046	0.289046	114	4	1	1	10	1	1	1	28	1	1	1	159	2	1	1	-1	-1	1	1	111	3
WP	PDGFRÎ± and STMN1 cooperate to exacerbate the cytotoxic effects of vinblastine	WP:WP4398	2	8184	1	1	1294	1	1	1	-1	-1	1	1	-1	-1	0.0403843	0.0403843	208	2	1	1	-1	-1	1	1	-1	-1	1	1	-1	-1	1	1	-1	-1
WP	Serotonin and anxiety	WP:WP2141	13	8184	1	1	20	1	0.439465	0.439465	831	6	1	1	8	1	1	1	359	2	0.0476073	0.0476073	91	3	1	1	-1	-1	1	1	-1	-1	1	1	-1	-1
MIRNA	mmu-miR-7b-5p	MIRNA:mmu-miR-7b-5p	321	8184	1	1	58	8	1	1	625	47	1	1	1	1	1	1	536	37	0.00425803	0.00425803	90	16	1	1	97	12	1	1	142	11	0.866412	0.866412	170	18
MIRNA	mmu-miR-223-3p	MIRNA:mmu-miR-223-3p	219	8184	0.015915	0.015915	1410	78	1	1	774	41	0.081115	0.081115	403	29	0.731778	0.731778	794	44	1	1	191	14	0.168541	0.168541	57	8	1	1	127	10	1	1	208	10
MIRNA	mmu-miR-541-5p	MIRNA:mmu-miR-541-5p	217	8184	0.0251312	0.0251312	1026	60	1	1	2	1	1	1	18	3	1	1	881	37	1	1	164	9	1	1	94	8	1	1	155	11	1	1	1	1
MIRNA	mmu-miR-362-5p	MIRNA:mmu-miR-362-5p	199	8184	0.031058	0.031058	1058	57	1	1	1324	54	1	1	254	14	1	1	912	35	1	1	74	4	1	1	189	13	1	1	199	9	1	1	9	1
MIRNA	mmu-miR-26a-5p	MIRNA:mmu-miR-26a-5p	312	8184	1	1	766	44	1	1	268	16	1	1	1100	65	1	1	632	37	1	1	192	14	1	1	188	18	1	1	71	7	0.0402992	0.0402992	93	14
CORUM	Periaxin complex	CORUM:6882	7	8184	0.0852099	0.0852099	866	5	0.00535362	0.00535362	267	4	0.157678	0.157678	319	3	0.321734	0.321734	378	3	1	1	191	1	0.281666	0.281666	3	1	1	1	127	1	1	1	37	1
CORUM	Gata1-Fog1-MeCP1 complex	CORUM:2750	11	8184	0.55089	0.55089	1070	5	0.00682267	0.00682267	440	5	1	1	325	2	1	1	667	3	1	1	195	1	1	1	-1	-1	1	1	-1	-1	1	1	127	1
CORUM	Cd2ap-Synpo complex	CORUM:690	2	8184	0.0311402	0.0311402	227	2	1	1	1186	1	0.0100472	0.0100472	157	2	1	1	-1	-1	1	1	-1	-1	1	1	-1	-1	1	1	-1	-1	1	1	190	1
CORUM	Src-dynamin-synapsin complex	CORUM:146	3	8184	0.18951	0.18951	1368	3	1	1	397	1	0.0241606	0.0241606	785	3	1	1	231	1	1	1	38	1	0.758919	0.758919	27	1	1	1	49	1	1	1	-1	-1
CORUM	Ncam-Fgfr4 signaling complex	CORUM:6480	6	8184	0.027242	0.027242	1368	5	0.313886	0.313886	16	1	0.854879	0.854879	1049	3	1	1	60	1	1	1	59	1	1	1	-1	-1	1	1	65	1	1	1	149	1
CORUM	PMCA1-alpha-1-syntrophin-NOS-1 complex	CORUM:6240	3	8184	0.0735211	0.0735211	998	3	0.0325288	0.0325288	873	3	0.0300361	0.0300361	844	3	0.31161	0.31161	455	2	1	1	51	1	1	1	-1	-1	1	1	-1	-1	1	1	-1	-1
CORUM	Bin1-Dnm1-Ehbp1 complex	CORUM:7280	3	8184	0.150175	0.150175	1266	3	1	1	1258	1	0.0308993	0.0308993	852	3	1	1	231	1	1	1	-1	-1	1	1	39	1	1	1	-1	-1	0.890688	0.890688	32	1
CORUM	Dnajc5-Sgta complex	CORUM:6397	3	8184	1	1	402	1	1	1	1222	1	0.033588	0.033588	876	3	1	1	-1	-1	1	1	-1	-1	1	1	194	1	1	1	-1	-1	1	1	-1	-1
HP	EEG with multifocal slow activity	HP:0010844	35	8184	1	1	881	10	0.0181256	0.0181256	1631	20	1	1	914	9	0.607267	0.607267	609	10	1	1	190	5	1	1	203	3	1	1	11	2	1	1	202	1
HP	EEG with abnormally slow frequencies	HP:0011203	44	8184	0.0967175	0.0967175	881	16	0.0252802	0.0252802	1631	24	1	1	176	4	1	1	642	11	0.243052	0.243052	190	7	1	1	203	3	1	1	11	2	1	1	35	1

## Sheet: B) PM(4 h) up
source	term_name	term_id	adjusted_p_value	negative_log10_of_adjusted_p_value	term_size	query_size	intersection_size	effective_domain_size	intersections
GO:MF	structural constituent of synapse	GO:0098918	0.0018455	2.73389	30	1389	19	8184	DLGAP1,NEFH,ACTB,INA,SHANK2,SHANK3,SHANK1,BSN,PCLO,DLG2,MAGI2,MPP2,CAMK2B,SPTBN2,HOMER1,DNM3,DLG3,DLG4,ERC2
GO:MF	structural constituent of postsynapse	GO:0099186	0.00261708	2.58218	21	1297	15	8184	DLGAP1,NEFH,ACTB,INA,SHANK2,SHANK3,SHANK1,DLG2,MAGI2,MPP2,CAMK2B,HOMER1,DNM3,DLG3,DLG4
GO:MF	Rho GTPase binding	GO:0017048	0.0261933	1.58181	102	1434	46	8184	DOCK2,ARHGEF2,KALRN,CDC42BPB,ROCK2,ITPKA,PREX2,TIAM2,AKAP13,KIF3B,PLEKHG5,MYO9B,SRGAP1,BCR,MTSS1L,PAK1,STRN3,ARHGEF10,PKN2,ARHGEF11,DOCK4,TIAM1,RALBP1,ARHGEF12,CDKL5,CDC42EP4,SH3BP1,ABI2,WASF1,VAV3,EXOC1,ARHGEF17,ARHGEF3,FARP1,ANLN,FMNL1,INF2,PPP6R1,NCF2,PAK2,TRIO,EPS8,PAK3,SRGAP2,DOCK7,ARHGAP44
GO:MF	structural constituent of postsynaptic density	GO:0098919	0.0264338	1.57784	10	1297	9	8184	DLGAP1,SHANK2,SHANK3,SHANK1,DLG2,MAGI2,MPP2,DLG3,DLG4
GO:BP	dendrite morphogenesis	GO:0048813	6.98013e-05	4.15614	139	1465	64	8184	DBN1,MAP2,CAMK2A,KALRN,AKAP5,CTTN,KIF1A,ITPKA,PREX2,SHANK2,PPP1R9A,PPP3CA,SHANK3,CAPRIN1,SHANK1,SEMA4D,PDLIM5,UBE3A,RERE,SRCIN1,AFDN,KIDINS220,SIPA1L1,TANC2,MEF2A,MINK1,TAOK2,TIAM1,PTEN,CAMK2B,ABI1,CFL1,CDKL5,MAP6,NEDD4L,ABI2,DCLK1,PHACTR1,DNM1L,BAIAP2,FARP1,STK11,LZTS3,PTN,RAPGEF2,DNM3,NRP1,ARHGAP33,CTNND2,DLG4,ZNF365,NEDD4,HECW1,TRAK1,GSK3B,OPA1,PAK3,TNIK,NUMBL,NUMB,VAMP7,ARHGAP44,CACNA1A,SYNE1
GO:BP	dendritic spine morphogenesis	GO:0060997	0.00305212	2.5154	61	1434	32	8184	DBN1,KALRN,CTTN,KIF1A,ITPKA,SHANK2,PPP1R9A,SHANK3,CAPRIN1,SHANK1,PDLIM5,UBE3A,SRCIN1,AFDN,SIPA1L1,TANC2,TIAM1,PTEN,CAMK2B,CFL1,ABI2,DNM1L,BAIAP2,LZTS3,DNM3,ARHGAP33,CTNND2,DLG4,ZNF365,OPA1,PAK3,ARHGAP44
GO:BP	neuron projection organization	GO:0106027	0.00495114	2.30529	82	1354	38	8184	MAP1A,DBN1,KALRN,CTTN,KIF1A,ITPKA,SHANK2,PPP1R9A,SHANK3,CAPRIN1,SHANK1,ZMYND8,PDLIM5,UBE3A,SRCIN1,AFDN,SIPA1L1,TANC2,GRIN2A,TIAM1,PTEN,CAMK2B,CFL1,ABI2,DNM1L,BAIAP2,DCTN1,HOMER1,LZTS3,DNM3,ARHGAP33,CTNND2,DLG4,ZNF365,MTMR2,GSK3B,OPA1,PAK3
GO:BP	regulation of dendritic spine morphogenesis	GO:0061001	0.00589716	2.22936	47	1434	27	8184	DBN1,KALRN,CTTN,KIF1A,ITPKA,PPP1R9A,SHANK3,CAPRIN1,PDLIM5,UBE3A,SRCIN1,AFDN,SIPA1L1,TANC2,TIAM1,PTEN,CAMK2B,CFL1,ABI2,DNM1L,BAIAP2,LZTS3,DNM3,ARHGAP33,OPA1,PAK3,ARHGAP44
GO:BP	mRNA export from nucleus	GO:0006406	0.0172399	1.76346	40	240	11	8184	NCBP1,NUP93,ZC3H11A,RBM15B,THOC5,PABPN1,SARNP,YTHDC1,HNRNPA2B1,DDX19B,IWS1
GO:BP	mRNA-containing ribonucleoprotein complex export from nucleus	GO:0071427	0.0172399	1.76346	40	240	11	8184	NCBP1,NUP93,ZC3H11A,RBM15B,THOC5,PABPN1,SARNP,YTHDC1,HNRNPA2B1,DDX19B,IWS1
GO:BP	mRNA transport	GO:0051028	0.0201573	1.69557	86	250	16	8184	NCBP1,NUP93,ZFP36,ZC3H11A,RBM15B,THOC5,AHCTF1,PABPN1,SARNP,SRSF7,YTHDC1,HNRNPA2B1,DDX19B,IWS1,ZFP36L1,NUP188
GO:BP	RNA export from nucleus	GO:0006405	0.0226962	1.64405	64	281	15	8184	SSB,RBM26,NCBP1,NUP93,ZC3H11A,RBM15B,THOC5,PABPN1,SARNP,YTHDC1,HNRNPA2B1,DDX19B,IWS1,NUP188,RPS15
GO:BP	mRNA processing	GO:0006397	0.0257011	1.59005	348	468	54	8184	CCAR2,SF3B2,DAZAP1,DDX17,RBM26,SFPQ,SRRM2,NCBP1,CELF5,PRPF38B,CPSF7,RBM15,CELF4,NOVA2,TRA2A,RBM15B,HNRNPC,RSRC1,PABPN1,ACIN1,SRSF7,YTHDC1,ZC3H14,SRSF12,RBBP6,HNRNPA2B1,NCL,COIL,SRRM1,HNRNPA0,IWS1,DBR1,ZFP36L1,DDX46,NONO,SRRT,RBM42,CWC25,MFAP1B,PLCB1,PUF60,SCAF1,HNRNPA1,CDK11B,HNRNPK,HNRNPA3,NPM1,PSIP1,USP4,CPSF6,SRRM4,SRPK2,PRKACA,RBMXL1
GO:BP	dendritic spine organization	GO:0097061	0.027087	1.56724	77	1354	35	8184	DBN1,KALRN,CTTN,KIF1A,ITPKA,SHANK2,PPP1R9A,SHANK3,CAPRIN1,SHANK1,ZMYND8,PDLIM5,UBE3A,SRCIN1,AFDN,SIPA1L1,TANC2,GRIN2A,TIAM1,PTEN,CAMK2B,CFL1,ABI2,DNM1L,BAIAP2,HOMER1,LZTS3,DNM3,ARHGAP33,CTNND2,DLG4,ZNF365,MTMR2,OPA1,PAK3
GO:BP	RNA transport	GO:0050658	0.0351849	1.45364	122	250	19	8184	SSB,RBM26,SFPQ,NCBP1,NUP93,ZFP36,ZC3H11A,RBM15B,THOC5,AHCTF1,PABPN1,SARNP,SRSF7,YTHDC1,HNRNPA2B1,DDX19B,IWS1,ZFP36L1,NUP188
GO:BP	nucleic acid transport	GO:0050657	0.0351849	1.45364	122	250	19	8184	SSB,RBM26,SFPQ,NCBP1,NUP93,ZFP36,ZC3H11A,RBM15B,THOC5,AHCTF1,PABPN1,SARNP,SRSF7,YTHDC1,HNRNPA2B1,DDX19B,IWS1,ZFP36L1,NUP188
GO:BP	regulation of dendrite morphogenesis	GO:0048814	0.0409482	1.38776	90	1465	42	8184	DBN1,KALRN,AKAP5,CTTN,KIF1A,ITPKA,PPP1R9A,PPP3CA,SHANK3,CAPRIN1,SEMA4D,PDLIM5,UBE3A,SRCIN1,AFDN,SIPA1L1,TANC2,TIAM1,PTEN,CAMK2B,CFL1,CDKL5,NEDD4L,ABI2,DNM1L,BAIAP2,STK11,LZTS3,RAPGEF2,DNM3,ARHGAP33,NEDD4,HECW1,GSK3B,OPA1,PAK3,TNIK,NUMBL,NUMB,VAMP7,ARHGAP44,SYNE1
GO:BP	dendrite development	GO:0016358	0.045387	1.34307	221	1465	84	8184	MAP1A,MECP2,DBN1,SYNGAP1,MAP2,CAMK2A,KALRN,AKAP5,MAP1B,CTTN,KIF1A,ITPKA,PREX2,SHANK2,PPP1R9A,PPP3CA,SHANK3,CAPRIN1,SHANK1,SEMA4D,ZMYND8,PDLIM5,HNRNPK,UBE3A,RERE,SRCIN1,AFDN,KIDINS220,SIPA1L1,CAMK1D,TANC2,MEF2A,MINK1,TAOK2,NCK2,DAB2IP,CAMSAP2,TIAM1,PTEN,CAMK2B,ABI1,CFL1,CDKL5,MAP6,NEDD4L,ARID1B,ABI2,DCLK1,PHACTR1,DNM1L,BAIAP2,FARP1,STK11,STRN,LZTS3,PTN,ASAP1,RAPGEF2,MAP1S,DNM3,NRP1,ARHGAP33,PAK2,P…
GO:BP	establishment of RNA localization	GO:0051236	0.046354	1.33391	122	250	19	8184	SSB,RBM26,SFPQ,NCBP1,NUP93,ZFP36,ZC3H11A,RBM15B,THOC5,AHCTF1,PABPN1,SARNP,SRSF7,YTHDC1,HNRNPA2B1,DDX19B,IWS1,ZFP36L1,NUP188
GO:BP	postsynapse organization	GO:0099173	0.0465608	1.33198	167	1458	64	8184	CNKSR2,DBN1,DLGAP1,SYNGAP1,NEFH,KALRN,ACTB,CTTN,KIF1A,ARHGAP39,ITPKA,INA,SHANK2,PPP1R9A,SHANK3,SORBS2,CAPRIN1,SHANK1,ZMYND8,PDLIM5,HNRNPK,UBE3A,SRCIN1,AFDN,SIPA1L1,TANC2,DLG2,GRIN2A,SLC7A11,MAGI2,GAP43,FRMPD4,MPP2,TIAM1,PTEN,CAMK2B,CFL1,DGKB,CDKL5,SPTBN2,ABI2,DNM1L,BAIAP2,NDRG1,CADM1,NDRG2,FARP1,HOMER1,LZTS3,PTN,DNM3,DLG3,NRP1,ARHGAP33,CTNND2,DLG4,ZNF365,MTMR2,OPA1,PAK3,ARHGAP22,NUMB,ARHGAP44,NRC…
GO:BP	ribonucleoprotein complex export from nucleus	GO:0071426	0.0475054	1.32326	50	281	13	8184	SSB,NCBP1,NUP93,ZC3H11A,RBM15B,THOC5,PABPN1,SARNP,YTHDC1,HNRNPA2B1,DDX19B,IWS1,RPS15
GO:CC	postsynaptic density	GO:0014069	8.4381e-12	11.0738	353	1459	137	8184	MAP1A,CNKSR2,DBN1,ARHGEF2,DLGAP1,SYNGAP1,NPTN,MAP2,CAMK2A,NEFH,AKAP9,DLGAP3,KALRN,NOS1,AKAP5,MAP1B,CALD1,ACTB,CTTN,SYNPO,HSPB1,DLGAP2,SHANK2,PPP1R9A,SHANK3,SORBS2,CAMK2G,RPL30,SYN1,SHANK1,HOMER3,PSD3,BSN,ANK2,PDLIM5,MAP4,HNRNPK,MAPK1,HNRNPA3,HNRNPH2,RPS3,SCRIB,RPL6,EIF3A,MPDZ,DNM1,SRCIN1,CACNG2,ADD1,SIPA1L1,RTN4,EXOC4,MAPT,TANC2,CACNA1C,PCLO,BCR,DLG2,CPEB4,MINK1,SLC16A7,GRIN2A,RGS7BP,PLPPR4,NCK2,…
GO:CC	asymmetric synapse	GO:0032279	1.07221e-11	10.9697	358	1459	138	8184	MAP1A,CNKSR2,DBN1,ARHGEF2,DLGAP1,SYNGAP1,NPTN,MAP2,CAMK2A,NEFH,AKAP9,DLGAP3,KALRN,NOS1,AKAP5,MAP1B,CALD1,ACTB,CTTN,SYNPO,HSPB1,DLGAP2,SHANK2,PPP1R9A,SHANK3,SORBS2,CAMK2G,RPL30,SYN1,SHANK1,HOMER3,PSD3,BSN,ANK2,PDLIM5,MAP4,HNRNPK,MAPK1,HNRNPA3,HNRNPH2,RPS3,SCRIB,RPL6,EIF3A,MPDZ,DNM1,SRCIN1,CACNG2,ADD1,SIPA1L1,RTN4,EXOC4,MAPT,TANC2,CACNA1C,PCLO,BCR,DLG2,CPEB4,MINK1,SLC16A7,GRIN2A,RGS7BP,PLPPR4,NCK2,…
GO:CC	neuron to neuron synapse	GO:0098984	2.47451e-10	9.60651	380	1459	141	8184	MAP1A,CNKSR2,DBN1,ARHGEF2,DLGAP1,SYNGAP1,NPTN,MAP2,CAMK2A,NEFH,AKAP9,DLGAP3,KALRN,NOS1,AKAP5,MAP1B,CALD1,ACTB,CTTN,SYNPO,HSPB1,DLGAP2,SHANK2,PPP1R9A,SHANK3,SORBS2,CAMK2G,RPL30,SYN1,SHANK1,HOMER3,PSD3,BSN,ANK2,PDLIM5,MAP4,HNRNPK,MAPK1,HNRNPA3,HNRNPH2,RPS3,SCRIB,RPL6,EIF3A,MPDZ,DNM1,SRCIN1,CACNG2,ADD1,SIPA1L1,RTN4,EXOC4,MAPT,TANC2,CACNA1C,PCLO,BCR,DLG2,CPEB4,MINK1,SLC16A7,GRIN2A,RGS7BP,PLPPR4,NCK2,…
GO:CC	postsynaptic specialization	GO:0099572	4.53854e-09	8.34308	375	1469	140	8184	MAP1A,CNKSR2,DBN1,ARHGEF2,DLGAP1,SYNGAP1,NPTN,MAP2,CAMK2A,NEFH,AKAP9,DLGAP3,KALRN,NOS1,AKAP5,MAP1B,CALD1,ACTB,CTTN,SYNPO,HSPB1,DLGAP2,GABRB3,SHANK2,PPP1R9A,SHANK3,SORBS2,CAMK2G,RPL30,SYN1,SHANK1,HOMER3,PSD3,BSN,ANK2,PDLIM5,MAP4,HNRNPK,MAPK1,HNRNPA3,HNRNPH2,RPS3,SCRIB,RPL6,EIF3A,MPDZ,DNM1,SRCIN1,CACNG2,ADD1,SIPA1L1,RTN4,EXOC4,DLGAP4,MAPT,TANC2,CACNA1C,PCLO,BCR,DLG2,CPEB4,MINK1,SLC16A7,GRIN2A,RGS7B…
GO:CC	postsynapse	GO:0098794	2.57699e-07	6.58889	609	1469	205	8184	MAP1A,MECP2,CNKSR2,DBN1,ARHGEF2,DLGAP1,SYNGAP1,NPTN,SLC6A11,MAP2,CAMK2A,CAMK4,NEFH,GABRB1,AKAP9,DLGAP3,KALRN,NOS1,AKAP5,MAP1B,EIF4B,HNRNPA2B1,GABBR2,CALD1,ACTB,CTTN,SYNPO,KIF1A,ARHGAP39,HSPB1,ITPKA,INA,ATXN1,DLGAP2,GABRB3,MYO18A,SHANK2,PPP1R9A,PPP3CA,SHANK3,SORBS2,CAMK2G,RPL30,SYN1,PLCB1,CAPRIN1,SHANK1,HOMER3,PSD3,BSN,ZMYND8,ANK2,PDLIM5,MAP4,HNRNPK,MAPK1,ASIC1,HNRNPA3,HNRNPH2,CPT1C,RPS3,SCRIB,RPL…
GO:CC	glutamatergic synapse	GO:0098978	6.70048e-05	4.17389	412	1459	136	8184	MECP2,CNKSR2,DBN1,ARHGEF2,DLGAP1,SYNGAP1,CAMK2A,CAMK4,PPP3CB,AKAP9,DLGAP3,KALRN,NOS1,AKAP5,HNRNPA2B1,GABBR2,ACTB,CTTN,SYNPO,ARHGAP39,INA,SHANK2,PPP1R9A,PPP3CA,SHANK3,PLCB1,CAPRIN1,SHANK1,ATP2B3,HOMER3,BSN,PPFIA3,HNRNPK,BCAN,CPT1C,SCRIB,CADPS,DNM1,CORO1A,CACNG2,SIPA1L1,RTN4,DLGAP4,EIF4E,BEGAIN,TANC2,CACNA1C,PCLO,ATP2B1,PLCG1,BCR,DLG2,SLC2A3,SLC1A2,SLC16A7,GRIN2A,PPM1H,RGS7BP,PLPPR4,AMPH,MAPK14,SCN…
GO:CC	axon initial segment	GO:0043194	0.00229429	2.63935	17	1458	14	8184	MAP1A,MAP2,BCAN,SPTBN4,NFASC,SCN2A,NAV1,ANK3,TRIM46,ANK1,BIN1,SCN1A,KCNQ3,NRCAM
GO:CC	dendritic spine	GO:0043197	0.020595	1.68624	175	1531	68	8184	DBN1,CAMK2A,DLGAP3,NOS1,AKAP5,MAP1B,CALD1,CTTN,SYNPO,ITPKA,DLGAP2,SHANK2,PPP1R9A,PPP3CA,SHANK3,SHANK1,ZMYND8,HNRNPK,ASIC1,PRKACA,DNM1,ADD1,SIPA1L1,TANC2,BCR,CPEB4,SLC1A2,GRIN2A,RGS7BP,PDE4B,FRMPD4,ABR,MPP2,TIAM1,PTEN,CFL1,ABI2,GRK2,BAIAP2,PTK2B,PRRT2,FARP1,HOMER1,DNAJB1,STRN,LZTS3,ARRB2,PALM,ASAP1,APBA1,FXR1,DNM3,ARHGAP32,ARHGAP33,STRN4,DLG4,NEDD4,FBXO2,MTMR2,GSK3B,GRM5,SRGAP2,GRM3,ARHGAP44,SYNE1…
GO:CC	neuron spine	GO:0044309	0.0253155	1.59661	180	1531	69	8184	DBN1,CAMK2A,DLGAP3,NOS1,AKAP5,MAP1B,CALD1,CTTN,SYNPO,ITPKA,DLGAP2,SHANK2,PPP1R9A,PPP3CA,SHANK3,SHANK1,ZMYND8,HNRNPK,ASIC1,PRKACA,DNM1,ADD1,SIPA1L1,TANC2,BCR,CPEB4,SLC1A2,GRIN2A,RGS7BP,PDE4B,FRMPD4,ABR,MPP2,TIAM1,PTEN,CFL1,EEA1,ABI2,GRK2,BAIAP2,PTK2B,PRRT2,FARP1,HOMER1,DNAJB1,STRN,LZTS3,ARRB2,PALM,ASAP1,APBA1,FXR1,DNM3,ARHGAP32,ARHGAP33,STRN4,DLG4,NEDD4,FBXO2,MTMR2,GSK3B,GRM5,SRGAP2,GRM3,ARHGAP44,…
WP	mRNA processing	WP:WP310	0.00731066	2.13604	316	235	27	8184	SSB,SF3B2,DAZAP1,MATR3,RBM26,SFPQ,HNRNPAB,CELF5,CPSF7,RPS6,CELF4,SRSF11,RBM15B,HNRNPC,EIF4G3,RSRC2,PABPN1,ACIN1,SRSF7,BCLAF1,SPEN,SRSF12,HNRNPA2B1,NCL,DDX19B,SRRM1,HNRNPA0
WP	Splicing factor NOVA regulated synaptic proteins	WP:WP1983	0.0198848	1.70148	39	1275	16	8184	CADM3,EPB41L2,GABBR2,EPB41L1,CAMK2G,MAP4,KCNQ2,ATP2B1,KCNJ6,GRIN2B,TERF2IP,ANK3,CADM1,CLASP1,NEO1,EPB41L3
MIRNA	mmu-miR-223-3p	MIRNA:mmu-miR-223-3p	0.015915	1.79819	219	1410	78	8184	ARGLU1,MECP2,DDX17,DBN1,TP53BP1,MLC1,NEFH,KTN1,AKAP9,RSRC2,CADM3,MAP1B,RTN3,PDS5B,TMX4,CBX5,CASKIN1,SYN1,PSD3,ZMYND8,ANK2,VEZT,KIDINS220,RGS2,KCNJ10,CAMK1D,SREK1,ATP2B1,KSR2,MGA,GRIN2B,SPAG9,JPH3,CAMSAP2,SYN3,GOLGB1,PEA15,SYT4,VIM,ANK3,SCN8A,ROBO2,PACS2,STK39,PPP4R2,ACAP2,UTRN,MACF1,GPR158,PRRT3,DNAJC6,MYO1C,USP32,CDC42BPA,TRIP12,KIAA1109,HPCAL4,TPPP,MICAL3,USP36,TOM1L2,DOCK1,EPS15,RRAGC,DNM3,GPR…
MIRNA	mmu-miR-541-5p	MIRNA:mmu-miR-541-5p	0.0251312	1.59979	217	1026	60	8184	ARGLU1,SRRM2,CELF5,CAMK2A,TLE4,OSBP2,PRRC2C,NSD3,KLHDC7A,PTPN11,ZDHHC5,INA,GABRB3,CBX5,PSD3,ANK2,MAP4,H2AFX,TJP1,TRIM25,CDS2,VEZT,TBC1D5,SRCIN1,MID1IP1,KCNQ2,PRRC2B,WNK1,ABL2,KMT2C,MINK1,CLNS1A,KSR2,SRSF4,TRAF3,AMPH,SLC2A13,SPAG9,SCN2A,IP6K1,CACNA1E,CFL1,ARHGEF12,HDGFL3,FOXK1,BCL7A,TTYH3,ROBO1,HCN1,DENND5B,ALDOA,ASTN1,SPATA2L,MACF1,MYO1C,ALG2,TMCC1,REEP2,STOM,PDE10A
MIRNA	mmu-miR-362-5p	MIRNA:mmu-miR-362-5p	0.031058	1.50783	199	1058	57	8184	MAP1A,MECP2,PNN,PHF24,DBN1,CELF5,NSD1,MAP2,RSRC2,CADM3,SPEN,HNRNPA2B1,ARHGEF26,HUWE1,AMFR,TMX4,PRKAG2,CBX5,CIT,SPIN1,PRKACA,WWC1,PTPRJ,MYO6,FAM120A,CDH5,RAPGEF1,PIANP,WNK1,ATXN1L,DCUN1D4,CPEB4,MCF2L,KIF21A,PPM1E,SPAG9,SLC6A1,GPM6B,GPN1,MARCH6,CACNA1E,FAM171A1,RSF1,ANK3,NR3C1,PACS2,HCN1,TNS1,ABI2,CHMP7,EXOC1,RAB8B,KBTBD11,MYO9A,SUCO,MFF,PRPF4B
CORUM	Ncam-Fgfr4 signaling complex	CORUM:6480	0.027242	1.56476	6	1368	5	8184	CTTN,FRS2,PLCG1,GAP43,SRC
CORUM	Cd2ap-Synpo complex	CORUM:690	0.0311402	1.50668	2	227	2	8184	CD2AP,SYNPO

## Sheet: C) PM(4 h) down
source	term_name	term_id	adjusted_p_value	negative_log10_of_adjusted_p_value	term_size	query_size	intersection_size	effective_domain_size	intersections
GO:MF	structural constituent of synapse	GO:0098918	8.00805e-05	4.09647	30	1009	18	8184	MPP2,GPHN,DLG4,SPTBN2,DLGAP1,DLG2,ERC2,PCLO,BSN,PPFIA2,CAMK2B,SHANK2,RIMS2,DLG1,DLG3,MAGI2,SHANK3,ERC1
GO:MF	structural constituent of postsynaptic specialization	GO:0098879	0.00199545	2.69996	12	1007	10	8184	MPP2,GPHN,DLG4,DLGAP1,DLG2,SHANK2,DLG1,DLG3,MAGI2,SHANK3
GO:MF	structural constituent of postsynaptic density	GO:0098919	0.00278829	2.55466	10	1007	9	8184	MPP2,DLG4,DLGAP1,DLG2,SHANK2,DLG1,DLG3,MAGI2,SHANK3
GO:MF	GTPase activator activity	GO:0005096	0.039982	1.39814	176	1420	70	8184	SYNGAP1,RGS14,RALBP1,AGAP2,STXBP5,TBC1D30,ACAP2,ARHGDIA,DOCK4,ARFGAP3,ACAP3,RABGAP1L,ARHGAP21,MYO9A,RASAL2,ARHGAP20,PLCB1,ARFGAP1,SIPA1L3,TSC2,SRGAP3,EVI5L,TBC1D22B,RALGAPB,SIPA1L1,SRGAP2,BCR,OPHN1,TBC1D9,STXBP5L,TBC1D13,USP6NL,ARHGAP39,RALGAPA1,SRGAP1,TBC1D10A,ADGRB3,DOCK1,ABR,ARFGAP2,SGSM1,ARHGAP23,AGFG1,ARHGAP12,RGS12,RIC8A,ARHGAP25,GAPVD1,ARHGAP1,SIPA1L2,ARHGAP33,ARHGAP32,RIN1,ARHGEF12,RANBP3…
GO:BP	dendrite morphogenesis	GO:0048813	9.92804e-06	5.00314	139	1227	59	8184	CTTN,EEF2K,MAP2,PPP1R9A,AKAP5,DLG4,ITPKA,KIF1A,YWHAH,MINK1,PTPRZ1,ELAVL4,EPHA4,EPHB1,MAPK8IP2,DCLK1,PPP3CA,AFDN,DBN1,PPFIA2,MFN1,SIPA1L1,NGEF,FARP1,CAMK2B,MEF2A,CAMK2A,SHANK2,CDKL5,KALRN,HECW1,ADGRB3,CTNNA2,LZTS1,SRCIN1,NEDD4L,CASK,NSMF,TNIK,TAOK2,TRAK2,TANC2,SDC2,ABI1,SHANK3,CACNA1A,ARHGAP33,TIAM1,KIDINS220,UBE3A,CTNND2,ABI2,PAK3,CELSR2,ZNF365,RERE,KNDC1,CFL1,ARHGAP44
GO:BP	maintenance of synapse structure	GO:0099558	8.00805e-05	4.09647	28	1009	18	8184	MPP2,SYNGAP1,GPHN,DLG4,DLGAP1,DLG2,ERC2,PCLO,BSN,OPHN1,SHANK2,RIMS2,ADGRB3,DLG1,DLG3,MAGI2,SHANK3,ERC1
GO:BP	synapse organization	GO:0050808	9.10672e-05	4.04064	361	1227	118	8184	PALM,CTTN,CAMKV,SPARCL1,GRIN2A,EEF2K,MPP2,SYNGAP1,DLGAP3,PPP1R9A,ELFN1,CHD4,SYNDIG1,ANK3,SYBU,GPHN,EIF4G1,DLG4,SPTBN2,ITPKA,ITSN1,KIF1A,CNKSR2,DLGAP1,ADD2,CACNB1,GABRB2,DLG2,BCAN,ERC2,NRCAM,NOS1AP,PCLO,NDRG1,DRP2,DAG1,GPM6A,SYN1,PCDHGC5,DLG5,EPHA4,EPHB1,IQSEC3,ATP2B2,BSN,MAP1B,AFDN,DBN1,ARHGEF7,PPFIA2,PCDHGC3,GRM5,MFN1,CDH8,SIPA1L1,PSEN1,MAPT,ADGRL1,MECP2,APP,NGEF,ZMYND8,OPHN1,ABL1,GRIPAP1,ADGRL3…
GO:BP	dendrite development	GO:0016358	0.000144263	3.84084	221	1227	81	8184	CTTN,EEF2K,SYNGAP1,MAP2,PPP1R9A,AKAP5,DLG4,ITPKA,ITSN1,KIF1A,SLC12A5,CAMSAP2,GSK3A,MAP1A,PREX1,YWHAH,MINK1,PTPRZ1,GRIP1,DLG5,SPIRE1,ELAVL4,EPHA4,EPHB1,MAPK8IP2,DCLK1,MAP1B,PPP3CA,AFDN,DBN1,PPFIA2,MFN1,SIPA1L1,SRGAP2,PSEN1,MECP2,APP,NGEF,ZMYND8,BCL11A,FARP1,NTRK2,CAMK2B,MEF2A,CAMK2A,SHANK2,CRKL,CDKL5,KALRN,HECW1,ADGRB3,CTNNA2,LZTS1,SRCIN1,NEDD4L,CASK,NSMF,TNIK,HDAC2,TAOK2,TRAK2,TANC2,SDC2,ABI1,MAR…
GO:BP	postsynapse organization	GO:0099173	0.00104676	2.98015	167	1227	61	8184	CTTN,GRIN2A,EEF2K,MPP2,SYNGAP1,PPP1R9A,GPHN,DLG4,SPTBN2,ITPKA,KIF1A,CNKSR2,DLGAP1,DLG2,NRCAM,NOS1AP,NDRG1,EPHA4,EPHB1,AFDN,DBN1,ARHGEF7,PPFIA2,MFN1,SIPA1L1,APP,NGEF,ZMYND8,OPHN1,FARP1,CAMK2B,ARHGAP39,SHANK2,MYH10,CRKL,CDKL5,KALRN,DLG1,SORBS2,SRCIN1,SHISA6,CASK,TANC2,LRRTM2,TANC1,DLG3,MAGI2,SHANK3,TMEM108,ARHGAP33,TIAM1,NDRG2,LRFN4,UBE3A,CTNND2,ABI2,PAK3,ZNF365,CFL1,HSPA8,ARHGAP44
GO:BP	dendritic spine morphogenesis	GO:0060997	0.0012625	2.89877	61	1227	30	8184	CTTN,EEF2K,PPP1R9A,DLG4,ITPKA,KIF1A,EPHA4,EPHB1,AFDN,DBN1,PPFIA2,MFN1,SIPA1L1,NGEF,CAMK2B,SHANK2,KALRN,SRCIN1,CASK,TANC2,SHANK3,ARHGAP33,TIAM1,UBE3A,CTNND2,ABI2,PAK3,ZNF365,CFL1,ARHGAP44
GO:BP	maintenance of postsynaptic specialization structure	GO:0098880	0.0035572	2.44889	18	1222	13	8184	MPP2,SYNGAP1,GPHN,DLG4,DLGAP1,DLG2,OPHN1,SHANK2,DLG1,DLG3,MAGI2,SHANK3,HSPA8
GO:BP	neuron projection organization	GO:0106027	0.00414948	2.38201	82	1227	36	8184	CTTN,GRIN2A,EEF2K,PPP1R9A,DLG4,ITPKA,KIF1A,MAP1A,EPHA4,EPHB1,AFDN,DBN1,PPFIA2,MFN1,SIPA1L1,PSEN1,APP,NGEF,ZMYND8,CAMK2B,SHANK2,KALRN,SRCIN1,CASK,TANC2,TANC1,SHANK3,ARHGAP33,TIAM1,UBE3A,CTNND2,ABI2,PAK3,ZNF365,CFL1,ARHGAP44
GO:BP	cell junction maintenance	GO:0034331	0.00427732	2.36883	39	1009	21	8184	MPP2,SYNGAP1,GPHN,DLG4,DLGAP1,DLG2,ERC2,PCLO,BSN,AFDN,SHROOM2,OPHN1,TJP1,SHANK2,RIMS2,ADGRB3,DLG1,DLG3,MAGI2,SHANK3,ERC1
GO:BP	regulation of dendritic spine morphogenesis	GO:0061001	0.00501165	2.30002	47	1227	25	8184	CTTN,EEF2K,PPP1R9A,ITPKA,KIF1A,EPHA4,AFDN,DBN1,PPFIA2,MFN1,SIPA1L1,NGEF,CAMK2B,KALRN,SRCIN1,CASK,TANC2,SHANK3,ARHGAP33,TIAM1,UBE3A,ABI2,PAK3,CFL1,ARHGAP44
GO:BP	cellular component maintenance	GO:0043954	0.00520565	2.28352	60	1009	27	8184	CTTN,MPP2,SYNGAP1,GPHN,DLG4,ITPKA,DLGAP1,DLG2,LNPK,ERC2,PCLO,BSN,AFDN,SHROOM2,APP,ZMYND8,OPHN1,TJP1,SHANK2,RIMS2,ADGRB3,DLG1,TANC1,DLG3,MAGI2,SHANK3,ERC1
GO:BP	dendritic spine organization	GO:0097061	0.00800745	2.09651	77	1227	34	8184	CTTN,GRIN2A,EEF2K,PPP1R9A,DLG4,ITPKA,KIF1A,EPHA4,EPHB1,AFDN,DBN1,PPFIA2,MFN1,SIPA1L1,APP,NGEF,ZMYND8,CAMK2B,SHANK2,KALRN,SRCIN1,CASK,TANC2,TANC1,SHANK3,ARHGAP33,TIAM1,UBE3A,CTNND2,ABI2,PAK3,ZNF365,CFL1,ARHGAP44
GO:BP	dendritic spine development	GO:0060996	0.00937469	2.02804	102	1227	41	8184	CTTN,EEF2K,PPP1R9A,DLG4,ITPKA,ITSN1,KIF1A,SLC12A5,DLG5,SPIRE1,EPHA4,EPHB1,AFDN,DBN1,PPFIA2,MFN1,SIPA1L1,SRGAP2,PSEN1,MECP2,NGEF,ZMYND8,CAMK2B,CAMK2A,SHANK2,CDKL5,KALRN,SRCIN1,CASK,HDAC2,TANC2,SHANK3,ARHGAP33,TIAM1,UBE3A,CTNND2,ABI2,PAK3,ZNF365,CFL1,ARHGAP44
GO:BP	cell junction organization	GO:0034330	0.019919	1.70073	510	1186	148	8184	PALM,CTTN,CAMKV,SPARCL1,GRIN2A,EEF2K,MPP2,SYNGAP1,EPB41L3,DLGAP3,PPP1R9A,ELFN1,CHD4,SYNDIG1,BCAS3,ANK3,SYBU,GPHN,EIF4G1,DLG4,SPTBN2,ANK2,ITPKA,ITSN1,KIF1A,CNKSR2,DLGAP1,ADD2,CACNB1,GABRB2,DLG2,BCAN,GJA1,ERC2,NRCAM,NOS1AP,MYO9A,PTK2B,PCLO,NDRG1,DRP2,ADD1,DAG1,GPM6A,PTPN23,MICALL2,SYN1,PCDHGC5,DLG5,PKP4,EPHA4,EPHB1,IQSEC3,ATP2B2,SLK,BSN,LIMCH1,MAP1B,IQSEC1,AFDN,DBN1,ARHGEF7,PARD3,PPFIA2,PCDHGC3,GRM…
GO:BP	regulation of dendrite morphogenesis	GO:0048814	0.0257387	1.58941	90	1227	38	8184	CTTN,EEF2K,PPP1R9A,AKAP5,ITPKA,KIF1A,YWHAH,PTPRZ1,EPHA4,PPP3CA,AFDN,DBN1,PPFIA2,MFN1,SIPA1L1,NGEF,CAMK2B,CDKL5,KALRN,HECW1,ADGRB3,LZTS1,SRCIN1,NEDD4L,CASK,NSMF,TNIK,TANC2,SDC2,SHANK3,ARHGAP33,TIAM1,UBE3A,ABI2,PAK3,KNDC1,CFL1,ARHGAP44
GO:BP	maintenance of postsynaptic density structure	GO:0099562	0.048624	1.31315	12	1007	9	8184	MPP2,DLG4,DLGAP1,DLG2,SHANK2,DLG1,DLG3,MAGI2,SHANK3
GO:CC	asymmetric synapse	GO:0032279	1.05774e-18	17.9756	358	1346	146	8184	PALM,SYN2,CTTN,GRIN2A,EEF2K,MPP2,SYNGAP1,MAP2,PLPPR4,EIF3A,EPB41L3,RGS14,DLGAP3,PPP1R9A,SPTBN1,AKAP5,GRIA1,SYNDIG1,PRR12,GPHN,DLG4,ANK2,DLGAP2,ADD3,CNKSR2,MAP4,DLGAP1,ADD2,PRRT2,HOMER2,DLG2,PRR7,PSD3,CACNG3,SYN3,NOS1,SLC16A7,ERC2,NRCAM,MAP1A,PLEKHA5,STX1A,PTK2B,CHRM3,PCLO,MINK1,NCOA2,GRASP,DRP2,ADD1,PTPRZ1,GRIP1,SYN1,CACNA1C,DLG5,ARFGAP1,PRKCG,PKP4,EPHA4,IQSEC3,MAPK8IP2,ATP2B2,BSN,DNAJC6,TSC2,DCL…
GO:CC	neuron to neuron synapse	GO:0098984	6.1615e-18	17.2103	380	1034	128	8184	PALM,SYN2,CTTN,GRIN2A,EEF2K,MPP2,SYNGAP1,MAP2,PLPPR4,EIF3A,EPB41L3,RGS14,DLGAP3,PPP1R9A,SPTBN1,AKAP5,GRIA1,SYNDIG1,PRR12,GPHN,DLG4,ANK2,DLGAP2,ADD3,CNKSR2,MAP4,DLGAP1,ADD2,STXBP5,PRRT2,HOMER2,DLG2,PRR7,PSD3,CACNG3,SYN3,NOS1,SLC16A7,ERC2,NRCAM,MAP1A,PLEKHA5,STX1A,PTK2B,CHRM3,PCLO,MINK1,NCOA2,GRASP,DRP2,ADD1,PTPRZ1,GRIP1,SYN1,CACNA1C,DLG5,ARFGAP1,PRKCG,PKP4,EPHA4,IQSEC3,MAPK8IP2,SYT7,ATP2B2,BSN,DNA…
GO:CC	postsynaptic density	GO:0014069	7.90259e-18	17.1022	353	1346	143	8184	PALM,SYN2,CTTN,GRIN2A,EEF2K,MPP2,SYNGAP1,MAP2,PLPPR4,EIF3A,EPB41L3,RGS14,DLGAP3,PPP1R9A,SPTBN1,AKAP5,GRIA1,SYNDIG1,PRR12,GPHN,DLG4,ANK2,DLGAP2,ADD3,CNKSR2,MAP4,DLGAP1,ADD2,PRRT2,HOMER2,DLG2,PRR7,PSD3,CACNG3,SYN3,NOS1,SLC16A7,ERC2,NRCAM,MAP1A,PLEKHA5,STX1A,PTK2B,CHRM3,PCLO,MINK1,NCOA2,GRASP,DRP2,ADD1,PTPRZ1,GRIP1,SYN1,CACNA1C,DLG5,ARFGAP1,PRKCG,PKP4,EPHA4,IQSEC3,MAPK8IP2,ATP2B2,BSN,DNAJC6,TSC2,DCL…
GO:CC	postsynaptic specialization	GO:0099572	7.06263e-16	15.151	375	1302	145	8184	PALM,SYN2,CTTN,GRIN2A,EEF2K,MPP2,SYNGAP1,MAP2,PLPPR4,EIF3A,EPB41L3,RGS14,DLGAP3,PPP1R9A,SPTBN1,AKAP5,GRIA1,SYNDIG1,PRR12,GPHN,DLG4,ANK2,DLGAP2,ADD3,CNKSR2,MAP4,DLGAP1,ADD2,PRRT2,GABRB2,HOMER2,DLG2,PRR7,PSD3,CACNG3,GABRA4,SYN3,NOS1,SLC16A7,ERC2,NRCAM,MAP1A,PLEKHA5,STX1A,PTK2B,CHRM3,PCLO,MINK1,DLGAP4,NCOA2,GRASP,DRP2,ADD1,PTPRZ1,GRIP1,SYN1,CACNA1C,DLG5,ARFGAP1,PRKCG,PKP4,EPHA4,IQSEC3,MAPK8IP2,ATP2B…
GO:CC	postsynapse	GO:0098794	8.97963e-15	14.0467	609	1064	182	8184	PALM,SYN2,CTTN,CAMKV,GRIN2A,EEF2K,MPP2,SYNGAP1,MAP2,PLPPR4,EIF3A,EPB41L3,RGS14,DLGAP3,PPP1R9A,SPTBN1,AKAP5,GRIA1,SYNDIG1,PRR12,NBEA,ANK3,DAGLA,GPHN,EIF4G1,DLG4,SPTBN2,ANK2,DLGAP2,ITPKA,ITSN1,KIF1A,ADD3,CNKSR2,MAP4,DLGAP1,ADD2,ATXN1,AP3D1,PRRT2,GABRB2,KCTD16,HOMER2,GRIN2B,APBA1,DLG2,PRR7,PSD3,CACNG3,DDN,GABRA4,SYN3,NOS1,SLC16A7,ERC2,NRCAM,MAP1A,NOS1AP,PLEKHA5,STX1A,GABBR2,PTK2B,FUS,CHRM3,PCLO,MINK…
GO:CC	glutamatergic synapse	GO:0098978	4.95537e-13	12.3049	412	1229	142	8184	SYN2,CTTN,CAMKV,SPARCL1,GRIN2A,MPP2,SYNGAP1,PLPPR4,RGS14,DLGAP3,PPP1R9A,SPTBN1,AKAP5,GRIA1,DLG4,SPTBN2,ITSN1,CNKSR2,DLGAP1,ADD2,AP3D1,PRRT2,HOMER2,APBA1,DLG2,PRR7,CACNG3,BCAN,SYN3,NOS1,SLC16A7,CNR1,ERC2,NRCAM,NOS1AP,PLEKHA5,STX1A,GABBR2,PTK2B,CHRM3,PCLO,NDRG1,CACNA1B,DLGAP4,GRASP,DRP2,PTPRZ1,GRIP1,DAG1,SCN2A,GPM6A,HPCA,PLCB1,BEGAIN,CACNA1C,ELAVL4,EPHA4,EPHB1,SYT7,ATP2B2,BSN,IQSEC1,PPP3CA,DBN1,PPF…
GO:CC	dendritic spine	GO:0043197	4.60743e-06	5.33654	175	1343	71	8184	PALM,CTTN,GRIN2A,EEF2K,MPP2,RGS14,DLGAP3,PPP1R9A,AKAP5,GRIA1,SYNDIG1,DLG4,DLGAP2,ITPKA,ITSN1,PRRT2,APBA1,NOS1,PTK2B,FUS,NCOA2,ADD1,PTPRZ1,GPM6A,HPCA,PPP1R2,EPHA4,MAP1B,PPP3CA,DBN1,PPFIA2,GRM5,SIPA1L1,SRGAP2,GABBR1,KCND2,APP,BCR,ZMYND8,OPHN1,FARP1,NTRK2,GRM1,CAMK2A,SHANK2,MYH10,CPEB4,ABR,LZTS1,NSMF,ARFGEF2,RGS7BP,KCNA4,DGKI,TANC2,APBB1,SHANK3,CTTNBP2,ARHGAP33,ARHGAP32,TIAM1,ABI2,SYNPO,CFL1,HSPA8,A…
GO:CC	neuron spine	GO:0044309	1.5917e-05	4.79814	180	1343	71	8184	PALM,CTTN,GRIN2A,EEF2K,MPP2,RGS14,DLGAP3,PPP1R9A,AKAP5,GRIA1,SYNDIG1,DLG4,DLGAP2,ITPKA,ITSN1,PRRT2,APBA1,NOS1,PTK2B,FUS,NCOA2,ADD1,PTPRZ1,GPM6A,HPCA,PPP1R2,EPHA4,MAP1B,PPP3CA,DBN1,PPFIA2,GRM5,SIPA1L1,SRGAP2,GABBR1,KCND2,APP,BCR,ZMYND8,OPHN1,FARP1,NTRK2,GRM1,CAMK2A,SHANK2,MYH10,CPEB4,ABR,LZTS1,NSMF,ARFGEF2,RGS7BP,KCNA4,DGKI,TANC2,APBB1,SHANK3,CTTNBP2,ARHGAP33,ARHGAP32,TIAM1,ABI2,SYNPO,CFL1,HSPA8,A…
GO:CC	synapse	GO:0045202	3.78639e-05	4.42177	1144	1066	265	8184	PALM,SYN2,CTTN,CAMKV,SPARCL1,GRIN2A,EEF2K,MPP2,SYNGAP1,MAP2,PLPPR4,EIF3A,EPB41L3,EEF2,RGS14,DLGAP3,PPP1R9A,ELFN1,SPTBN1,AKAP5,GRIA1,SYNDIG1,PRR12,NBEA,ANK3,DAGLA,GPHN,EIF4G1,DLG4,SPTBN2,ANK2,DLGAP2,ITPKA,ITSN1,KIF1A,ADD3,CNKSR2,MAP4,DLGAP1,ADD2,STXBP5,ATXN1,CACNB1,ARHGDIA,STX1B,AP3D1,PRRT2,GABRB2,SLC12A5,KCTD16,HOMER2,GRIN2B,APBA1,DLG2,PRR7,PSD3,CACNG3,DDN,BCAN,GABRA4,SYN3,NOS1,SLC16A7,CNR1,RPS2,…
GO:CC	postsynaptic density, intracellular component	GO:0099092	8.51728e-05	4.0697	28	1007	17	8184	SYNGAP1,AKAP5,DLGAP1,PRR7,NOS1,IQSEC1,BCR,ARHGEF2,CDKL5,CTNNA2,DLG1,ABR,TNIK,TANC2,TANC1,DLG3,SHANK3
GO:CC	dendrite	GO:0030425	0.000233492	3.63173	564	1014	145	8184	PALM,CTTN,ADCY9,GRIN2A,EEF2K,MPP2,SYNGAP1,MAP2,RGS14,DLGAP3,PPP1R9A,ELFN1,AKAP5,GRIA1,SYNDIG1,ANK3,GPHN,DLG4,DLGAP2,ITPKA,ITSN1,KIF1A,PEX5L,MARK3,PRRT2,SLC12A5,HOMER2,APBA1,DLG2,PRR7,CACNG3,DDN,BCAN,NOS1,KCNIP4,MAP1A,PTK2B,FUS,PREX1,GNAZ,CHRM3,PCLO,WFS1,CACNA1B,MINK1,DLGAP4,NCOA2,DRP2,ADD1,PTPRZ1,GRIP1,KCND1,GPM6A,HPCA,SYN1,BEGAIN,SLC4A10,MARK4,EIF4B,CACNA1C,PPP1R2,PRKCG,ELAVL4,EPHA4,EPHB1,KCNB1,…
GO:CC	dendritic tree	GO:0097447	0.000281681	3.55024	565	1014	145	8184	PALM,CTTN,ADCY9,GRIN2A,EEF2K,MPP2,SYNGAP1,MAP2,RGS14,DLGAP3,PPP1R9A,ELFN1,AKAP5,GRIA1,SYNDIG1,ANK3,GPHN,DLG4,DLGAP2,ITPKA,ITSN1,KIF1A,PEX5L,MARK3,PRRT2,SLC12A5,HOMER2,APBA1,DLG2,PRR7,CACNG3,DDN,BCAN,NOS1,KCNIP4,MAP1A,PTK2B,FUS,PREX1,GNAZ,CHRM3,PCLO,WFS1,CACNA1B,MINK1,DLGAP4,NCOA2,DRP2,ADD1,PTPRZ1,GRIP1,KCND1,GPM6A,HPCA,SYN1,BEGAIN,SLC4A10,MARK4,EIF4B,CACNA1C,PPP1R2,PRKCG,ELAVL4,EPHA4,EPHB1,KCNB1,…
GO:CC	postsynaptic specialization, intracellular component	GO:0099091	0.000575476	3.23997	32	1007	18	8184	SYNGAP1,AKAP5,GPHN,DLGAP1,PRR7,NOS1,IQSEC1,BCR,ARHGEF2,CDKL5,CTNNA2,DLG1,ABR,TNIK,TANC2,TANC1,DLG3,SHANK3
GO:CC	synaptic membrane	GO:0097060	0.00110405	2.95701	356	1014	96	8184	PALM,CTTN,GRIN2A,MPP2,PLPPR4,AKAP5,GRIA1,SYNDIG1,NBEA,ANK3,DAGLA,GPHN,DLG4,ANK2,CNKSR2,DLGAP1,STXBP5,STX1B,PRRT2,GABRB2,KCTD16,GRIN2B,APBA1,DLG2,PRR7,CACNG3,DDN,GABRA4,SLC16A7,CNR1,ERC2,NRCAM,STX1A,GABBR2,CHRM3,PTPRZ1,GRIP1,DAG1,SCN2A,GPM6A,CACNA1C,PRKCG,KCTD8,EPHA4,KCNB1,IQSEC3,SYT7,ATP2B2,MARCKSL1,BSN,DBN1,GRM5,PTPRA,ANK1,ATP2B1,CDH8,SRGAP2,PSEN1,GABBR1,ADGRL1,KCND2,KCNH1,FARP1,CHRM1,PTPN5,GRM1…
GO:CC	main axon	GO:0044304	0.00221757	2.65412	61	653	22	8184	MAP2,EPB41L3,SPTBN1,ANK3,DAGLA,DLG4,SPTAN1,DLG2,BCAN,NRCAM,MAP1A,DAG1,SCN2A,MAP1B,PARD3,SPTBN4,ANK1,KCNJ11,GABBR1,MAPT,APP,KCNH1
GO:CC	axon	GO:0030424	0.00937038	2.02824	581	967	135	8184	PALM,GPRIN1,CTTN,ADCY9,GRIN2A,MAP2,EPB41L3,PPP1R9A,SPTBN1,GRIA1,ANK3,SYBU,EXOC7,DAGLA,MAP9,DLG4,ITSN1,KIF1A,MAP4,SPTAN1,STX1B,AP3D1,PRRT2,ATL1,DLG2,BCAN,NOS1,GSK3A,CNR1,ERC2,ACAP3,TPRGL,NRCAM,MAP1A,MYCBP2,STX1A,MYO9A,PTK2B,PREX1,CHRM3,PCLO,SCN3A,CACNA1B,MINK1,PTPRZ1,DAG1,SCN2A,GPM6A,HPCA,SYN1,STMN2,SLC4A10,PPP1R2,PRKCG,HEPACAM,ELAVL4,EPHA4,EPHB1,KCNB1,LMTK2,SYT7,FZD3,BSN,MAP1B,AFDN,DBN1,PTPRN2,AR…
GO:CC	Schaffer collateral - CA1 synapse	GO:0098685	0.0110732	1.95573	91	977	32	8184	SYN2,MPP2,STXBP5,APBA1,CACNG3,SLC16A7,CACNA1B,GRASP,SYN1,IQSEC2,EPHA4,BSN,IQSEC1,PPP3CA,GRM5,PTPRA,GABBR1,BCR,CHRM1,PLCG1,GRM1,PDE4A,CAMK2A,CDH11,ABR,PRKAR1B,CASK,DGKI,LRRTM2,ITPR1,APBB1,SLC30A1
GO:CC	dendritic shaft	GO:0043198	0.0303435	1.51793	60	1028	24	8184	MPP2,SYNGAP1,MAP2,AKAP5,GRIA1,SYNDIG1,MAP1A,PREX1,CACNA1B,CACNA1C,EPHA4,DBN1,GRM5,PSEN1,GABBR1,APP,ZMYND8,ARHGEF2,HTR2A,LZTS1,RGS7BP,KCNA4,DLG3,NSF
WP	Splicing factor NOVA regulated synaptic proteins	WP:WP1983	0.000224541	3.6487	39	1653	22	8184	EPB41L1,EPB41L3,ANK3,GPHN,MAP4,GRIN2B,GABBR2,ATP2B1,SNW1,CASK,PLCB4,APLP2,DAB1,EPB41,CAMK2G,RAP1GAP,CLASP1,NEO1,GABRG2,CHL1,KCNQ2,TERF2IP
WP	Hypothetical Network for Drug Addiction	WP:WP1246	0.0255181	1.59315	28	1653	15	8184	GRIN2A,GRIA1,KRIT1,GRIN2B,GRM5,CAMK2B,GRM1,GRIN2C,GRIA2,GRIN2D,PRKCE,GRIA3,ZHX2,CAMK4,TERF2IP
WP	Translation Factors	WP:WP307	0.0390462	1.40842	45	116	5	8184	EEF2K,EIF3A,EEF2,EIF3C,EIF4G1
CORUM	Periaxin complex	CORUM:6882	0.00535362	2.27135	7	267	4	8184	AHNAK,SPTBN2,ANK2,NRCAM
CORUM	Gata1-Fog1-MeCP1 complex	CORUM:2750	0.00682267	2.16605	11	440	5	8184	CHD4,MTA1,ZFPM1,MTA2,GATAD2B
CORUM	PMCA1-alpha-1-syntrophin-NOS-1 complex	CORUM:6240	0.0325288	1.48773	3	873	3	8184	NOS1,ATP2B1,SNTA1
HP	EEG with multifocal slow activity	HP:0010844	0.0181256	1.74171	35	1631	20	8184	GRIN2A,SYNGAP1,CNKSR2,GABRB2,SCN3A,CACNA1B,KCNB1,PPP3CA,SZT2,SCN8A,NTRK2,GRIN2D,CACNA1A,STXBP1,FGF12,SYNJ1,KCNA2,GABRG2,AP3B2,CLTC
HP	EEG with abnormally slow frequencies	HP:0011203	0.0252802	1.59722	44	1631	24	8184	GRIN2A,SYNGAP1,CNKSR2,GABRB2,SCN3A,CACNA1B,KCNB1,PPP3CA,PSEN1,MAPT,SZT2,SCN8A,NTRK2,CDKL5,GRIN2D,CACNA1A,STXBP1,FGF12,SYNJ1,KCNA2,GABRG2,AP3B2,CHD2,CLTC

## Sheet: D) PM(24 h) up
source	term_name	term_id	adjusted_p_value	negative_log10_of_adjusted_p_value	term_size	query_size	intersection_size	effective_domain_size	intersections
GO:MF	guanyl-nucleotide exchange factor activity	GO:0005085	0.0442592	1.354	161	765	44	8184	DENND1A,FGD4,DENND2A,FARP2,DOCK2,EEF1B2,ARHGEF26,AKAP13,PSD3,PLCE1,FGD6,ARHGEF40,DOCK7,SBF2,GAPVD1,KALRN,ITSN2,DOCK1,ARHGEF2,ARFGEF3,SOS1,PLEKHG2,ALS2,RAB3IL1,EPS8,ARHGEF28,CCDC88A,RGL3,RAPGEF5,SEC61B,FARP1,EIF2B4,DOCK10,ARHGEF17,DOCK4,ABR,RAB3GAP1,PLEKHG3,RAPGEF2,ARHGEF12,ITSN1,DENND5B,RALGPS2,GBF1
GO:BP	RNA splicing	GO:0008380	0.0428446	1.3681	286	62	14	8184	SRRM2,YTHDC1,PRPF38A,SRSF7,DDX46,THRAP3,SRSF11,TRA2B,TRA2A,AKT2,SRSF2,PRPF40A,SRSF4,SCAF1
WP	TYROBP Causal Network	WP:WP3625	0.00492417	2.30767	25	149	7	8184	SPP1,ZFP36L2,BIN2,PPP1R18,SAMSN1,FKBP15,APBB1IP
CORUM	Cd2ap-Synpo complex	CORUM:690	0.0100472	1.99796	2	157	2	8184	SYNPO,CD2AP
CORUM	Src-dynamin-synapsin complex	CORUM:146	0.0241606	1.61689	3	785	3	8184	SYN1,DNM1,SRC
CORUM	PMCA1-alpha-1-syntrophin-NOS-1 complex	CORUM:6240	0.0300361	1.52236	3	844	3	8184	NOS1,SNTA1,ATP2B1
CORUM	Bin1-Dnm1-Ehbp1 complex	CORUM:7280	0.0308993	1.51005	3	852	3	8184	BIN1,DNM1,EHBP1
CORUM	Dnajc5-Sgta complex	CORUM:6397	0.033588	1.47382	3	876	3	8184	HSPA8,SGTA,DNAJC5

## Sheet: E) PM(24 h) down
source	term_name	term_id	adjusted_p_value	negative_log10_of_adjusted_p_value	term_size	query_size	intersection_size	effective_domain_size	intersections
GO:MF	G protein-coupled neurotransmitter receptor activity	GO:0099528	0.00561995	2.25027	9	705	8	8184	CHRM1,CHRM3,GABBR1,GRM1,CHRM5,CHRM4,ADRB1,HRH3
GO:CC	asymmetric synapse	GO:0032279	7.48956e-05	4.12554	358	518	58	8184	PTPRZ1,EEF2K,BCL11A,PRR7,CHRM1,CACNG2,GRIN2A,CHRM3,CTTN,MAP1B,CTNNA2,CACNG3,SYNGAP1,EPHA4,NEFH,CAP2,GNG3,GRIN2D,DLGAP3,CACNG4,MAP1A,MAP4,LRP4,DRP2,GRIA3,HOMER1,DNM1,SAMD14,MPP2,NSMF,GRM1,BNIP3,GRIA1,SRCIN1,ADGRL1,CAMK2G,MTMR2,ERBB4,GRIP2,ANK2,NOS1,EPB41,ABR,KCNAB2,NF1,PRKCG,KCNA4,PRR12,PSD3,ARHGEF2,ADRA2A,SPTBN1,CAMK2A,SYNDIG1,ADCY1,PALM,MAPK8IP2,IGSF9B
GO:CC	postsynaptic specialization	GO:0099572	8.59528e-05	4.06574	375	518	61	8184	PTPRZ1,EEF2K,BCL11A,PRR7,CHRM1,GABRA4,CACNG2,GRIN2A,CHRM3,CTTN,MAP1B,CTNNA2,CACNG3,SYNGAP1,EPHA4,NEFH,CAP2,GNG3,GRIN2D,DLGAP3,CACNG4,MAP1A,GABRA3,MAP4,LRP4,DRP2,GRIA3,HOMER1,DNM1,SAMD14,MPP2,NSMF,GRM1,BNIP3,GRIA1,SRCIN1,ADGRL1,CAMK2G,MTMR2,ERBB4,GRIP2,ANK2,NOS1,EPB41,ABR,KCNAB2,NF1,PRKCG,PRR12,CHRNA4,PSD3,ARHGEF2,ADRA2A,SPTBN1,CAMK2A,SYNDIG1,ADCY1,PALM,MAPK8IP2,CYTH2,IGSF9B
GO:CC	postsynaptic density	GO:0014069	0.000126404	3.89824	353	518	57	8184	PTPRZ1,EEF2K,BCL11A,PRR7,CHRM1,CACNG2,GRIN2A,CHRM3,CTTN,MAP1B,CTNNA2,CACNG3,SYNGAP1,EPHA4,NEFH,CAP2,GNG3,GRIN2D,DLGAP3,CACNG4,MAP1A,MAP4,LRP4,DRP2,GRIA3,HOMER1,DNM1,SAMD14,MPP2,NSMF,GRM1,BNIP3,GRIA1,SRCIN1,ADGRL1,CAMK2G,MTMR2,ERBB4,GRIP2,ANK2,NOS1,EPB41,ABR,KCNAB2,NF1,PRKCG,PRR12,PSD3,ARHGEF2,ADRA2A,SPTBN1,CAMK2A,SYNDIG1,ADCY1,PALM,MAPK8IP2,IGSF9B
GO:CC	neuron to neuron synapse	GO:0098984	0.000314558	3.5023	380	518	59	8184	PTPRZ1,EEF2K,BCL11A,PRR7,CHRM1,CACNG2,GRIN2A,CHRM3,CTTN,MAP1B,CTNNA2,CACNG3,SYNGAP1,EPHA4,NEFH,CAP2,GNG3,GRIN2D,DLGAP3,CACNG4,MAP1A,MAP4,LRP4,DRP2,GRIA3,HOMER1,DNM1,SAMD14,MPP2,NSMF,GRM1,BNIP3,GRIA1,SRCIN1,ADGRL1,CAMK2G,MTMR2,ERBB4,GRIP2,STXBP5,ANK2,NOS1,EPB41,ABR,KCNAB2,NF1,PRKCG,KCNA4,PRR12,PSD3,ARHGEF2,ADRA2A,SPTBN1,CAMK2A,SYNDIG1,ADCY1,PALM,MAPK8IP2,IGSF9B
GO:CC	dendrite	GO:0030425	0.000440657	3.3559	564	258	53	8184	PTPRZ1,MARK3,EEF2K,PRR7,CHRM1,NSG1,SLC4A10,GRIN2A,CHRM3,KCNB2,BEGAIN,KCNC1,NTSR2,CTTN,HRH1,WFS1,MAP1B,SLC32A1,MAP1S,CACNG3,SYNGAP1,EPHA4,MYH10,GABBR1,CRHR1,AMIGO1,KCNB1,COBL,GNG3,DLGAP3,OPRM1,LPAR1,MAP1A,CRMP1,WHRN,HCN3,LRP4,DRP2,KCNA2,GRIA3,HOMER1,ARHGAP33,DNM1,SAMD14,MAST1,MPP2,THY1,NSMF,APOE,GRM1,BNIP3,GRIA1,PTPN5
GO:CC	dendritic tree	GO:0097447	0.000483668	3.31545	565	258	53	8184	PTPRZ1,MARK3,EEF2K,PRR7,CHRM1,NSG1,SLC4A10,GRIN2A,CHRM3,KCNB2,BEGAIN,KCNC1,NTSR2,CTTN,HRH1,WFS1,MAP1B,SLC32A1,MAP1S,CACNG3,SYNGAP1,EPHA4,MYH10,GABBR1,CRHR1,AMIGO1,KCNB1,COBL,GNG3,DLGAP3,OPRM1,LPAR1,MAP1A,CRMP1,WHRN,HCN3,LRP4,DRP2,KCNA2,GRIA3,HOMER1,ARHGAP33,DNM1,SAMD14,MAST1,MPP2,THY1,NSMF,APOE,GRM1,BNIP3,GRIA1,PTPN5
GO:CC	postsynapse	GO:0098794	0.00125441	2.90156	609	518	85	8184	PTPRZ1,EEF2K,BCL11A,PRR7,CHRM1,NSG1,GABRA4,CACNG2,SLC4A10,GRIN2A,CHRM3,BEGAIN,KCNC1,CTTN,MAP1B,CTNNA2,CACNG3,SYNGAP1,EPHA4,MEF2C,MYH10,GABBR1,NEFH,KCNB1,CAP2,GNG3,GRIN2D,APC2,DLGAP3,CACNG4,OPRM1,LPAR1,MAP1A,GABRA3,MAP4,LRP4,DRP2,GRIA3,SLC6A11,HOMER1,ARHGAP33,DNM1,SAMD14,MPP2,NSMF,KCTD16,GRM1,BNIP3,GRIA1,SRCIN1,KCTD8,ADGRL1,NBEA,CAMK2G,FARP1,MTMR2,ERBB4,GRIP2,ANK2,NOS1,ARHGAP39,EPB41,SLC1A2,ABR,KC…
GO:CC	synaptic membrane	GO:0097060	0.00414172	2.38282	356	675	70	8184	PTPRZ1,PRR7,CHRM1,NSG1,GABRA4,CACNG2,GRIN2A,CHRM3,KCNC1,CTTN,CTNNA2,CACNG3,EPHA4,GABBR1,KCNB1,GRIN2D,CACNG4,OPRM1,GABRA3,LRP4,KCNA2,GRIA3,SLC6A11,DNM1,MPP2,KCTD16,GRM1,GRIA1,PTPN5,KCTD8,ADGRL1,NBEA,FARP1,MTMR2,ERBB4,GRIP2,STXBP5,ANK2,SLC1A2,GRIA2,UNC13C,CHRM5,PRKCG,CACNA1A,KCNA4,RIMS2,CHRNA4,ATP2B1,ATP2B3,ADRA2A,CAMK2A,SYNDIG1,ADCY1,PALM,CYTH2,IGSF9B,SCN2A,GLRB,GRIN3A,PLPPR4,CLTC,SLC16A7,PSEN2,CH…
GO:CC	integral component of presynaptic membrane	GO:0099056	0.0142413	1.84645	83	721	27	8184	CHRM1,GRIN2A,CHRM3,KCNC1,EPHA4,GABBR1,OPRM1,KCNA2,GRIA3,SLC6A11,GRIA1,ADGRL1,ERBB4,SLC1A2,CACNA1A,KCNA4,CHRNA4,ATP2B1,ATP2B3,ADRA2A,SCN2A,PSEN2,CHRM4,SLC6A1,CACNA1D,GABBR2,EFNB2
GO:CC	postsynaptic membrane	GO:0045211	0.0267773	1.57223	241	721	55	8184	PTPRZ1,PRR7,CHRM1,NSG1,GABRA4,CACNG2,GRIN2A,CHRM3,KCNC1,CTTN,CTNNA2,CACNG3,EPHA4,GABBR1,KCNB1,GRIN2D,CACNG4,OPRM1,GABRA3,GRIA3,SLC6A11,DNM1,MPP2,KCTD16,GRM1,GRIA1,KCTD8,NBEA,FARP1,ERBB4,GRIP2,ANK2,GRIA2,CHRM5,KCNA4,CHRNA4,ADRA2A,CAMK2A,SYNDIG1,ADCY1,CYTH2,IGSF9B,GLRB,GRIN3A,PLPPR4,SLC16A7,CHRM4,SLC6A1,GRIP1,RGS7BP,RGS7,IQSEC3,GABBR2,DBN1,EFNB2
GO:CC	presynaptic membrane	GO:0042734	0.0326896	1.48559	154	871	43	8184	CHRM1,GRIN2A,CHRM3,KCNC1,CTNNA2,EPHA4,GABBR1,OPRM1,KCNA2,GRIA3,SLC6A11,DNM1,KCTD16,GRM1,GRIA1,KCTD8,ADGRL1,ERBB4,STXBP5,SLC1A2,UNC13C,CACNA1A,KCNA4,RIMS2,CHRNA4,ATP2B1,ATP2B3,ADRA2A,SCN2A,CLTC,PSEN2,CHRM4,SLC6A1,RGS7BP,CACNA1D,GABBR2,EFNB2,DENND1A,SCRIB,CYTH1,GRIK3,KCNC4,KCNC2
GO:CC	intrinsic component of presynaptic membrane	GO:0098889	0.0415049	1.3819	93	721	28	8184	CHRM1,GRIN2A,CHRM3,KCNC1,EPHA4,GABBR1,OPRM1,KCNA2,GRIA3,SLC6A11,GRIA1,ADGRL1,ERBB4,SLC1A2,CACNA1A,KCNA4,CHRNA4,ATP2B1,ATP2B3,ADRA2A,SCN2A,PSEN2,CHRM4,SLC6A1,RGS7BP,CACNA1D,GABBR2,EFNB2
GO:CC	intrinsic component of postsynaptic density membrane	GO:0099146	0.0443032	1.35357	65	721	21	8184	PTPRZ1,CHRM1,CACNG2,GRIN2A,CHRM3,CACNG3,GRIN2D,CACNG4,GRIA3,MPP2,GRM1,GRIA1,ERBB4,ADRA2A,ADCY1,GRIN3A,PLPPR4,SLC16A7,CHRM4,RGS7BP,EFNB2
REAC	Glutamate binding, activation of AMPA receptors and synaptic plasticity	REAC:R-MMU-399721	0.0378319	1.42214	25	773	12	8184	CACNG2,CACNG3,CACNG4,GRIA3,GRIA1,CAMK2G,GRIP2,PRKCB,PRKCG,CAMK2A,GRIP1,CAMK2B
REAC	Trafficking of AMPA receptors	REAC:R-MMU-399719	0.0378319	1.42214	25	773	12	8184	CACNG2,CACNG3,CACNG4,GRIA3,GRIA1,CAMK2G,GRIP2,PRKCB,PRKCG,CAMK2A,GRIP1,CAMK2B
WP	PDGFRÎ± and STMN1 cooperate to exacerbate the cytotoxic effects of vinblastine	WP:WP4398	0.0403843	1.39379	2	208	2	8184	STMN1,PDGFRA

## Sheet: F) DU(4 h) up
source	term_name	term_id	adjusted_p_value	negative_log10_of_adjusted_p_value	term_size	query_size	intersection_size	effective_domain_size	intersections
GO:BP	negative regulation of protein depolymerization	GO:1901880	0.0374261	1.42683	60	57	7	8184	ADD3,MAP2,SPTAN1,MAP1A,ADD2,CARMIL2,MAP1B
GO:CC	postsynaptic density	GO:0014069	1.57192e-13	12.8036	353	64	26	8184	ADD3,GRIN2C,PCLO,DCLK1,ABI1,PLPPR4,MAP2,RGS14,EPB41L3,MAPT,SYN2,GRASP,PKP4,SHISA6,SYN1,GRIA1,MAP1A,ADD2,NEFH,CDKL5,NOS1,GRIP1,ERC1,MAP1B,CTTN,KCND2
GO:CC	asymmetric synapse	GO:0032279	2.15063e-13	12.6674	358	64	26	8184	ADD3,GRIN2C,PCLO,DCLK1,ABI1,PLPPR4,MAP2,RGS14,EPB41L3,MAPT,SYN2,GRASP,PKP4,SHISA6,SYN1,GRIA1,MAP1A,ADD2,NEFH,CDKL5,NOS1,GRIP1,ERC1,MAP1B,CTTN,KCND2
GO:CC	neuron to neuron synapse	GO:0098984	1.02621e-12	11.9888	380	64	26	8184	ADD3,GRIN2C,PCLO,DCLK1,ABI1,PLPPR4,MAP2,RGS14,EPB41L3,MAPT,SYN2,GRASP,PKP4,SHISA6,SYN1,GRIA1,MAP1A,ADD2,NEFH,CDKL5,NOS1,GRIP1,ERC1,MAP1B,CTTN,KCND2
GO:CC	postsynaptic specialization	GO:0099572	1.53492e-12	11.8139	375	64	26	8184	ADD3,GRIN2C,PCLO,DCLK1,ABI1,PLPPR4,MAP2,RGS14,EPB41L3,MAPT,SYN2,GRASP,PKP4,SHISA6,SYN1,GRIA1,MAP1A,ADD2,NEFH,CDKL5,NOS1,GRIP1,ERC1,MAP1B,CTTN,KCND2
GO:CC	postsynapse	GO:0098794	6.5803e-09	8.18175	609	59	27	8184	ADD3,GRIN2C,PCLO,DCLK1,HPCA,ABI1,PLPPR4,MAP2,RGS14,EPB41L3,MAPT,SYN2,GRASP,PKP4,SHISA6,SYN1,GRIA1,MAP1A,ADD2,NEFH,CDKL5,NOS1,GRIP1,ERC1,MAP1B,PCDH8,CTTN
GO:CC	glutamatergic synapse	GO:0098978	2.6971e-06	5.5691	412	192	37	8184	NDRG1,GRIN2C,PCLO,HPCA,ABI1,PLPPR4,RGS14,SYN2,GRASP,SHISA6,GRIA1,CNR1,ADD2,CDKL5,NOS1,GRIP1,ERC1,PCDH8,CTTN,KCND2,CNKSR2,PPP3CA,PPFIA2,SPTBN1,PTPRZ1,TIAM1,PRKCE,BSN,DLG1,GRIN2A,AMPH,ITSN1,RTN4,YWHAE,BCAN,CACNA1A,DLG2
GO:CC	synapse	GO:0045202	3.54511e-06	5.45037	1144	192	72	8184	NDRG1,ADD3,GRIN2C,PCLO,DCLK1,HPCA,ABI1,PLPPR4,MAP2,RGS14,EPB41L3,MAPT,EEF2,SYN2,GRASP,PKP4,SHISA6,SYN1,GRIA1,MAP1A,CNR1,CACNB2,ADD2,NEFH,CDKL5,NOS1,GRIP1,ERC1,MAP1B,PCDH8,CTTN,KCND2,RIMS1,AKAP12,CNKSR2,CACNB1,FUS,PPP3CA,PPFIA2,SPTBN1,PTPRZ1,SRGAP2,TIAM1,GRIN2B,YWHAG,MAP1S,PRKCE,SSH1,SYNDIG1,TSC2,TPRGL,BSN,DROSHA,PRKCG,MAP4,SEMA4B,AP3B1,DLG1,SEPTIN8,GRIN2A,ANK3,SGIP1,AMPH,DMXL2,ITSN1,ARHGDIA,RTN4,…
GO:CC	main axon	GO:0044304	7.61776e-05	4.11817	61	192	14	8184	MAP2,EPB41L3,MAPT,SPTAN1,MAP1A,MAP1B,MBP,SPTBN1,TIAM1,DLG1,ANK3,MAPK8IP3,BCAN,DLG2
GO:CC	cell junction	GO:0030054	0.000241022	3.61794	1470	192	85	8184	NDRG1,ADD3,GRIN2C,PCLO,DCLK1,HPCA,ABI1,PLPPR4,MAP2,RGS14,EPB41L3,MAPT,SPTAN1,EEF2,SYN2,GRASP,PEAK1,PKP4,SHISA6,SYN1,HEPACAM,GRIA1,MAP1A,CNR1,CACNB2,ADD2,NEFH,ARVCF,CDKL5,NOS1,GRIP1,ERC1,CCDC88C,MAP1B,PCDH8,CTTN,KCND2,RIMS1,AKAP12,CNKSR2,CACNB1,FUS,PPP3CA,PPFIA2,SPTBN1,SH3PXD2A,PTPRZ1,SRGAP2,TIAM1,GRIN2B,YWHAG,MAP1S,PRKCE,SSH1,SYNDIG1,TSC2,TPRGL,BSN,FRMD4A,DROSHA,PRKCG,MAP4,SEMA4B,AP3B1,DLG1,SEPTI…
GO:CC	axon	GO:0030424	0.00367391	2.43487	581	192	42	8184	PCLO,HPCA,ABI1,MAP2,MYCBP2,EPB41L3,MAPT,SPTAN1,SYN1,HEPACAM,GRIA1,MAP1A,CNR1,NEFH,CDKL5,NOS1,MAP1B,CTTN,GPRIN1,MBP,BRSK2,TAOK2,PPFIA2,SPTBN1,PTPRZ1,TIAM1,SSH1,TPRGL,BSN,PRKCG,MAP4,AP3B1,DLG1,SEPTIN8,GRIN2A,ANK3,AMPH,ITSN1,YWHAE,MAPK8IP3,BCAN,DLG2
WP	Hypothetical Network for Drug Addiction	WP:WP1246	0.0129064	1.8892	28	155	5	8184	GRIN2C,GRIA1,GRIN2B,PRKCE,GRIN2A
WP	Spinal Cord Injury	WP:WP2432	0.0189379	1.72267	45	187	9	8184	NOS1,FOS,MBP,PPP3CA,PTPRZ1,ZFP36,GJA1,RTN4,BCAN
WP	Serotonin and anxiety	WP:WP2141	0.0476073	1.32233	13	91	3	8184	EEF2,FOS,PPP3CA
MIRNA	mmu-miR-7b-5p	MIRNA:mmu-miR-7b-5p	0.00425803	2.37079	321	90	16	8184	SRRM2,DCLK1,GRAMD1B,MAPT,HEPACAM,GRIA1,MAP1A,CNR1,ERC1,BCL11B,CDS2,FOS,MBP,MAP7D1,CNKSR2,FUS

## Sheet: G) DU(4 h) down
source	term_name	term_id	adjusted_p_value	negative_log10_of_adjusted_p_value	term_size	query_size	intersection_size	effective_domain_size	intersections
GO:CC	postsynapse	GO:0098794	0.00423957	2.37268	609	155	36	8184	ANK2,APBA1,STX1A,ARHGEF2,SHANK1,SYN1,MECP2,GABBR2,ANK3,PCLO,DCLK1,RTN4,EPB41L3,SIPA1L1,DLG2,BNIP3,GABBR1,MAP1A,CACNG2,ATXN1,PIP5K1C,SLC4A10,PKP4,ADGRB1,GABRA3,EIF4B,GRIPAP1,SRCIN1,ATP1A2,MAP2,DAGLA,SNAP25,ADGRL2,SOS1,TANC2,SPTBN1
WP	Splicing factor NOVA regulated synaptic proteins	WP:WP1983	0.00366371	2.43608	39	87	5	8184	GABBR2,ANK3,EPB41L3,KCNMA1,EPB41L1

## Sheet: H) DU(24 h) up
source	term_name	term_id	adjusted_p_value	negative_log10_of_adjusted_p_value	term_size	query_size	intersection_size	effective_domain_size	intersections
GO:CC	neuron to neuron synapse	GO:0098984	0.000688867	3.16186	380	71	18	8184	NEFH,PTPRZ1,PDE4B,SYNGAP1,SHANK2,MAP1B,SYT7,ADD3,CTNNA2,SYN2,ABR,IQSEC1,SYN1,MAP2,MINK1,GAP43,KCNAB2,MAP1A
GO:CC	postsynaptic density	GO:0014069	0.00144763	2.83934	353	71	17	8184	NEFH,PTPRZ1,PDE4B,SYNGAP1,SHANK2,MAP1B,ADD3,CTNNA2,SYN2,ABR,IQSEC1,SYN1,MAP2,MINK1,GAP43,KCNAB2,MAP1A
GO:CC	asymmetric synapse	GO:0032279	0.00174222	2.7589	358	71	17	8184	NEFH,PTPRZ1,PDE4B,SYNGAP1,SHANK2,MAP1B,ADD3,CTNNA2,SYN2,ABR,IQSEC1,SYN1,MAP2,MINK1,GAP43,KCNAB2,MAP1A
GO:CC	postsynaptic specialization	GO:0099572	0.00553645	2.25677	375	71	17	8184	NEFH,PTPRZ1,PDE4B,SYNGAP1,SHANK2,MAP1B,ADD3,CTNNA2,SYN2,ABR,IQSEC1,SYN1,MAP2,MINK1,GAP43,KCNAB2,MAP1A

## Sheet: I) DU(24 h) down
source	term_name	term_id	adjusted_p_value	negative_log10_of_adjusted_p_value	term_size	query_size	intersection_size	effective_domain_size	intersections
MIRNA	mmu-miR-26a-5p	MIRNA:mmu-miR-26a-5p	0.0402992	1.3947	312	93	14	8184	FOXK2,MAP2,ANK2,ACBD5,OSBPL8,STRBP,CDS2,DLG2,PURG,SLC23A2,PTPRD,L1CAM,GNAO1,PPIG

## Sheet: J) PM(4-24 h) UpUp
source	term_name	term_id	adjusted_p_value	negative_log10_of_adjusted_p_value	term_size	query_size	intersection_size	effective_domain_size	intersections
GO:MF	guanyl-nucleotide exchange factor activity	GO:0005085	1.55371e-10	9.80863	221	416	24	25412	ARHGEF2,DOCK2,DENND1A,FGD4,DENND2A,EEF1B2,KALRN,GBF1,FGD6,AKAP13,SBF1,RGL3,DOCK7,ARHGEF40,ITSN2,ABR,ARFGEF3,ARHGEF28,DENND5B,RAB3IL1,SOS1,CCDC88A,ARHGEF17,FARP1
GO:MF	calmodulin binding	GO:0005516	1.72005e-06	5.76446	184	436	18	25412	PPP3CB,CAMK2A,NOS1,CALD1,UBR4,MARCKS,CAMK2B,CAMK2G,RYR2,ATP2B1,NOS3,KCNQ2,AKAP12,CAMSAP2,STRN3,UNC13A,SNTA1,STRN4
GO:BP	postsynapse organization	GO:0099173	1.13376e-06	5.94548	209	416	19	27543	NEFH,SYNGAP1,KALRN,CTTN,ACTB,AFDN,SORBS2,MARCKS,CAMK2B,SLC7A11,ARHGAP39,DBN1,PTN,FRMPD4,CFL1,SRCIN1,NDRG2,ARHGAP33,FARP1
GO:BP	regulation of mRNA processing	GO:0050684	1.4588e-06	5.836	151	397	16	27543	SRSF7,SRSF2,CPSF7,CELF4,ZFP36L1,SRSF12,AHCYL1,SRRM4,LEO1,CPSF6,ACIN1,THRAP3,TRA2B,IWS1,SRSF4,SRSF6
GO:BP	cytoskeleton-dependent intracellular transport	GO:0030705	5.18182e-06	5.28552	183	409	17	27543	MECP2,AP3B2,NEFH,MAP1A,DYNC1I2,KIF1B,DYNC1H1,MAP1B,DYNLL1,SYT4,SFPQ,KIF3A,BSN,KIF3B,DST,PCM1,CCDC88A
GO:BP	transport along microtubule	GO:0010970	8.20765e-06	5.08578	155	318	14	27543	MECP2,AP3B2,NEFH,MAP1A,DYNC1I2,KIF1B,DYNC1H1,MAP1B,DYNLL1,SFPQ,KIF3A,BSN,KIF3B,DST
GO:CC	neuron projection cytoplasm	GO:0120111	5.99731e-08	7.22204	102	318	13	27317	AP3B2,HNRNPAB,MAP1A,CAMK2A,KIF1B,DYNC1H1,DYNLL1,SFPQ,MAPK1,KIF3A,BSN,KIF3B,DST
GO:CC	neuron spine	GO:0044309	1.60638e-07	6.79415	222	436	20	27317	DLGAP3,CAMK2A,SYNPO,NOS1,CTTN,MARCKS,MAP1B,ATP2B1,KIF3B,DBN1,FRMPD4,ABR,PRRT2,CPEB4,EEA1,CFL1,ARHGAP33,FARP1,SRGAP2,STRN4
GO:CC	focal adhesion	GO:0005925	5.30806e-07	6.27506	188	441	18	27317	PXN,PALLD,CTTN,ACTB,SORBS2,ARHGAP31,MAPK3,SH3KBP1,TNS3,MAPK1,PEAK1,TNS1,KEAP1,DST,PRAG1,CFL1,SSH2,PTPRC
GO:CC	dendritic spine	GO:0043197	7.0031e-07	6.15471	217	436	19	27317	DLGAP3,CAMK2A,SYNPO,NOS1,CTTN,MARCKS,MAP1B,ATP2B1,KIF3B,DBN1,FRMPD4,ABR,PRRT2,CPEB4,CFL1,ARHGAP33,FARP1,SRGAP2,STRN4
GO:CC	cell-substrate junction	GO:0030055	1.21617e-06	5.91501	198	441	18	27317	PXN,PALLD,CTTN,ACTB,SORBS2,ARHGAP31,MAPK3,SH3KBP1,TNS3,MAPK1,PEAK1,TNS1,KEAP1,DST,PRAG1,CFL1,SSH2,PTPRC
GO:CC	COP9 signalosome	GO:0008180	6.3624e-06	5.19638	34	251	7	27317	BASP1,COPS5,EPB41L2,COPS3,DYNLL1,DOCK7,PLCG1

[truncated: 1 more sheets: K) PM(4-24 h) DownDown]
