# Supplementary material for: Multiomics of early epileptogenesis in mice reveals phosphorylation and dephosphorylation-directed growth and synaptic weakening
Source: iScience. 2024 Mar 19;27(4):109534. doi: 10.1016/j.isci.2024.109534 (PMC11005001; doi:10.1016/j.isci.2024.109534)
Supplement: Table S4. Inferred protein kinase activity predictions by KinSwing, related to Figures 3, 4, and 5 — A.) Predictions at 4 and 24 h for the P/M(4 h) and P/M(24 h) comparisons. B.) Predictions at 4 and 24 h for the D/U(4 h) and D/U(24 h) comparisons. [file mmc5.xlsx]

## Sheet: A) KinSwing Predictions Pilo
kinase P/M(4 h)	pos P/M(4 h)	neg P/M(4 h)	all P/M(4 h)	pk P/M(4 h)	nk P/M(4 h)	swing_raw P/M(4 h)	n P/M(4 h)	swing P/M(4 h)	p_greater P/M(4 h)	p_less P/M(4 h)	-log10(P) P/M(4 h)	TyrPK?	S/TPK?	kinase P/M(24 h)	pos P/M(24 h)	neg P/M(24 h)	all P/M(24 h)	pk P/M(24 h)	nk P/M(24 h)	swing_raw P/M(24 h)	n P/M(24 h)	swing P/M(24 h)	p_greater P/M(24 h)	p_less P/M(24 h)	-log10(P) P/M(24 h)
ADRBK1	173	215	388	0.445876	0.554124	-11.4551	19	-0.322457	0.73027	0.266733	0.573923		Yes	ADRBK1	110	179	289	0.380623	0.619377	-24.3938	19	-1.4104	0.951049	0.045954	1.33768
AKT1	233	239	472	0.493644	0.506356	-2.86222	441	0.328688	0.236763	0.762238	0.625686		Yes	AKT1	188	143	331	0.567976	0.432024	29.0249	441	2.89078	0.016983	0.982018	1.76999
AKT2	218	217	435	0.501149	0.498851	0.329785	51	0.57057	0.184815	0.81019	0.733262		Yes	AKT2	158	163	321	0.492212	0.507788	-2.12291	51	0.382818	0.297702	0.697303	0.526218
ATM	222	215	437	0.508009	0.491991	3.2747	270	0.793729	0.127872	0.872128	0.893224		Yes	ATM	146	164	310	0.470968	0.529032	-11.2117	270	-0.348994	0.541459	0.458541	0.338621
ATR	225	205	430	0.523256	0.476744	7.93626	108	1.14697	0.0869131	0.906094	1.06091		Yes	ATR	154	168	322	0.478261	0.521739	-7.06418	108	-0.0150437	0.464535	0.528472	0.276978
AURKA	221	241	462	0.478355	0.521645	-7.54552	113	-0.0262002	0.37962	0.618382	0.208743		Yes	AURKA	181	163	344	0.526163	0.473837	8.68453	113	1.25301	0.108891	0.889111	0.963008
AURKB	221	222	443	0.498871	0.501129	-0.443658	215	0.511961	0.177822	0.819181	0.750014		Yes	AURKB	186	192	378	0.492063	0.507937	-3.0387	215	0.30908	0.335664	0.661339	0.474095
BRAF	214	248	462	0.463203	0.536797	-7.85208	18	-0.0494308	0.565435	0.428571	0.367977	Yes	Yes	BRAF	153	177	330	0.463636	0.536364	-7.33385	18	-0.0367575	0.572428	0.421578	0.375122
BRSK1	208	243	451	0.461197	0.538803	-7.0921	12	0.00815856	0.576424	0.41958	0.239258		Yes	BRSK1	156	163	319	0.489028	0.510972	-1.88823	12	0.401714	0.356643	0.639361	0.447766
BUB1	198	217	415	0.477108	0.522892	-5.46666	27	0.131331	0.37962	0.613387	0.42065		Yes	BUB1	133	168	301	0.44186	0.55814	-13.1949	27	-0.508678	0.804196	0.188811	0.723972
CAMK1	173	220	393	0.440204	0.559796	-16.4111	45	-0.698013	0.793207	0.206793	0.684464		Yes	CAMK1	168	151	319	0.526646	0.473354	7.03042	45	1.11983	0.0859141	0.914086	1.06594
CAMK2A	200	259	459	0.43573	0.56427	-28.4215	393	-1.60813	0.859141	0.138861	0.857419		Yes	CAMK2A	171	176	347	0.492795	0.507205	-3.024	393	0.310264	0.331668	0.666334	0.479296
CAMK2B	249	302	551	0.451906	0.548094	-14.8506	58	-0.579763	0.711289	0.285714	0.544068		Yes	CAMK2B	169	209	378	0.44709	0.55291	-15.3722	58	-0.683994	0.756244	0.240759	0.618417
CAMK2D	200	273	473	0.422833	0.577167	-18.2885	24	-0.840276	0.92008	0.0759241	1.11962		Yes	CAMK2D	161	157	318	0.506289	0.493711	1.3834	24	0.66514	0.191808	0.804196	0.717133
CAMK4	208	248	456	0.45614	0.54386	-9.99539	22	-0.211845	0.637363	0.35964	0.444132		Yes	CAMK4	176	156	332	0.53012	0.46988	6.49964	22	1.07709	0.0659341	0.931069	1.18089
CAMKK1	224	228	452	0.495575	0.504425	-0.857508	14	0.4806	0.191808	0.804196	0.717133		Yes	CAMKK1	154	184	338	0.455621	0.544379	-8.21299	14	-0.107544	0.699301	0.296703	0.527678
CAMKK2	316	241	557	0.567325	0.432675	13.9301	15	1.60117	0.038961	0.957043	1.40937	Yes	Yes	CAMKK2	176	217	393	0.447837	0.552163	-10.1727	15	-0.265336	0.752248	0.243756	0.613044
CDC7	181	201	382	0.473822	0.526178	-6.85494	39	0.02613	0.390609	0.604396	0.408257		Yes	CDC7	136	146	282	0.48227	0.51773	-4.40368	39	0.199174	0.432567	0.562438	0.363946
CDK1	208	234	442	0.470588	0.529412	-14.035	675	-0.517957	0.446553	0.551449	0.258495		Yes	CDK1	126	212	338	0.372781	0.627219	-59.2689	675	-4.21847	0.976024	0.021978	1.65801
CDK2	207	229	436	0.474771	0.525229	-11.2029	436	-0.303345	0.368631	0.629371	0.201094		Yes	CDK2	120	182	302	0.397351	0.602649	-43.4068	436	-2.94129	0.953047	0.044955	1.34722
CDK3	247	262	509	0.485265	0.514735	-2.83003	13	0.331128	0.317682	0.676324	0.498007		Yes	CDK3	169	145	314	0.538217	0.461783	6.78241	13	1.09986	0.033966	0.96004	1.46896
CDK4	183	211	394	0.464467	0.535533	-11.031	75	-0.290322	0.495504	0.4995	0.301464		Yes	CDK4	97	169	266	0.364662	0.635338	-40.1884	75	-2.68215	0.977023	0.017982	1.74516
CDK5	195	216	411	0.474453	0.525547	-10.6739	322	-0.263261	0.391608	0.598402	0.223007		Yes	CDK5	115	198	313	0.367412	0.632588	-54.1365	322	-3.80522	0.979021	0.010989	1.95904
CDK6	238	259	497	0.478873	0.521127	-5.89209	42	0.0990926	0.362637	0.636364	0.440527		Yes	CDK6	132	224	356	0.370787	0.629213	-34.8702	42	-2.25394	0.985015	0.013986	1.85431
CDK7	251	225	476	0.527311	0.472689	7.95993	51	1.14876	0.0709291	0.927073	1.14918		Yes	CDK7	149	174	323	0.4613	0.5387	-10.5805	51	-0.298172	0.657343	0.340659	0.46768
CDK8	194	200	394	0.492386	0.507614	-1.44254	14	0.436268	0.236763	0.757243	0.625686		Yes	CDK8	134	147	281	0.476868	0.523132	-4.13716	14	0.220634	0.477522	0.516484	0.321006
CDK9	175	236	411	0.425791	0.574209	-20.6919	46	-1.0224	0.906094	0.0899101	1.04619		Yes	CDK9	104	189	293	0.354949	0.645051	-39.0089	46	-2.58717	0.993007	0.002997	2.52331
CHEK1	237	247	484	0.489669	0.510331	-4.05713	198	0.238141	0.266733	0.727273	0.573923		Yes	CHEK1	196	156	352	0.556818	0.443182	21.2535	198	2.26504	0.022977	0.971029	1.63871
CHEK2	196	220	416	0.471154	0.528846	-8.91669	71	-0.130104	0.443556	0.557443	0.2538		Yes	CHEK2	132	152	284	0.464789	0.535211	-10.2009	71	-0.267604	0.6004	0.400599	0.39729
CHUK	214	252	466	0.459227	0.540773	-11.857	51	-0.352915	0.607393	0.38961	0.409369		Yes	CHUK	145	185	330	0.439394	0.560606	-16.6799	51	-0.789287	0.829171	0.167832	0.775125
CLK1	279	312	591	0.472081	0.527919	-5.32337	12	0.142189	0.416583	0.582418	0.380298	Yes	Yes	CLK1	220	202	422	0.521327	0.478673	3.85021	12	0.863762	0.126873	0.872128	0.89663
CLK2	210	284	494	0.425101	0.574899	-13.9707	12	-0.513085	0.934066	0.0629371	1.20109	Yes	Yes	CLK2	169	164	333	0.507508	0.492492	1.30155	12	0.658549	0.181818	0.815185	0.740363
CSNK1A1	198	269	467	0.423983	0.576017	-28.9462	167	-1.64789	0.923077	0.0719281	1.1431		Yes	CSNK1A1	151	208	359	0.420613	0.579387	-28.9565	167	-1.77777	0.909091	0.0859141	1.06594
CSNK1D	244	325	569	0.428822	0.571178	-27.1002	143	-1.508	0.927073	0.0719281	1.1431		Yes	CSNK1D	183	260	443	0.413093	0.586907	-31.8915	143	-2.01409	0.943057	0.0559441	1.25225
CSNK1E	248	243	491	0.505092	0.494908	1.46705	48	0.65675	0.121878	0.874126	0.914074		Yes	CSNK1E	148	191	339	0.436578	0.563422	-17.2737	48	-0.837092	0.826174	0.16983	0.769985
CSNK2A1	217	353	570	0.380702	0.619298	-62.5377	850	-4.19337	0.991009	0.000999001	3.00043		Yes	CSNK2A1	202	212	414	0.487923	0.512077	-5.89732	850	0.0789097	0.362637	0.629371	0.440527
CSNK2A2	150	237	387	0.387597	0.612403	-25.2976	22	-1.37141	0.978022	0.016983	1.76999		Yes	CSNK2A2	140	150	290	0.482759	0.517241	-3.63084	22	0.261402	0.414585	0.58042	0.382386
DAPK1	192	235	427	0.449649	0.550351	-12.2474	28	-0.382494	0.703297	0.294705	0.530612		Yes	DAPK1	167	166	333	0.501502	0.498498	0.349044	28	0.581855	0.240759	0.757243	0.618417
DAPK3	189	181	370	0.510811	0.489189	2.50218	26	0.735189	0.123876	0.874126	0.907012		Yes	DAPK3	138	136	274	0.50365	0.49635	0.801696	26	0.618302	0.232767	0.765235	0.633078
DYRK1A	174	197	371	0.469003	0.530997	-9.33834	69	-0.162056	0.420579	0.576424	0.239258	Yes	Yes	DYRK1A	106	153	259	0.409266	0.590734	-25.9285	69	-1.53396	0.924076	0.0729271	1.13711
DYRK1B	147	172	319	0.460815	0.539185	-7.36317	15	-0.0123825	0.557443	0.442557	0.35403	Yes	Yes	DYRK1B	117	122	239	0.48954	0.51046	-1.86357	15	0.403699	0.343656	0.656344	0.463876
DYRK2	171	179	350	0.488571	0.511429	-2.62035	26	0.347017	0.28971	0.705295	0.538036	Yes	Yes	DYRK2	114	115	229	0.497817	0.502183	-0.464282	26	0.516368	0.285714	0.709291	0.544068
EEF2K	200	226	426	0.469484	0.530516	-5.69915	13	0.113713	0.466533	0.533467	0.331117		Yes	EEF2K	135	165	300	0.45	0.55	-8.81555	13	-0.156061	0.732268	0.267732	0.572299
EIF2AK2	178	205	383	0.464752	0.535248	-8.3134	27	-0.0843887	0.457542	0.537463	0.269652	Yes	Yes	EIF2AK2	119	162	281	0.423488	0.576512	-17.2131	27	-0.832215	0.864136	0.130869	0.883163
GRK1	209	213	422	0.495261	0.504739	-1.01324	19	0.468799	0.205794	0.792208	0.686567		Yes	GRK1	136	166	302	0.450331	0.549669	-10.0641	19	-0.25659	0.715285	0.282717	0.548648
GRK2	224	285	509	0.440079	0.559921	-19.3384	73	-0.919835	0.829171	0.164835	0.78295		Yes	GRK2	210	209	419	0.501193	0.498807	0.371303	73	0.583647	0.265734	0.728272	0.575552
GRK3	193	190	383	0.503916	0.496084	0.864895	22	0.61112	0.144855	0.852148	0.839066		Yes	GRK3	132	161	293	0.450512	0.549488	-10.4707	22	-0.289329	0.749251	0.247752	0.605982
GRK4	198	253	451	0.439024	0.560976	-11.8714	14	-0.354003	0.815185	0.177822	0.750014		Yes	GRK4	173	156	329	0.525836	0.474164	4.75089	14	0.936284	0.124875	0.868132	0.903524
GRK5	140	197	337	0.41543	0.58457	-18.4513	22	-0.852612	0.943057	0.0549451	1.26007		Yes	GRK5	105	140	245	0.428571	0.571429	-14.6894	22	-0.629011	0.85015	0.147852	0.830172
GRK6	211	264	475	0.444211	0.555789	-11.4987	16	-0.325761	0.778222	0.215784	0.66598		Yes	GRK6	167	174	341	0.489736	0.510264	-1.99367	16	0.393224	0.354645	0.639361	0.450206
GSK3A	230	213	443	0.519187	0.480813	6.56544	107	1.04309	0.110889	0.887113	0.955111		Yes	GSK3A	153	213	366	0.418033	0.581967	-27.4022	107	-1.65263	0.912088	0.0859141	1.06594
GSK3B	230	219	449	0.512249	0.487751	5.45163	431	0.958691	0.11988	0.875125	0.921253		Yes	GSK3B	138	191	329	0.419453	0.580547	-34.3144	431	-2.20918	0.926074	0.0689311	1.16158
HIPK2	226	272	498	0.453815	0.546185	-13.6518	52	-0.488918	0.648352	0.347652	0.458855	Yes	Yes	HIPK2	159	198	357	0.445378	0.554622	-15.2979	52	-0.678004	0.776224	0.21978	0.658011
IKBKB	195	259	454	0.429515	0.570485	-23.1653	85	-1.20983	0.862138	0.133866	0.873329		Yes	IKBKB	165	211	376	0.43883	0.56117	-19.4523	85	-1.01251	0.83017	0.165834	0.780326
IKBKE	203	230	433	0.468822	0.531178	-8.71524	46	-0.114839	0.508492	0.48951	0.310238		Yes	IKBKE	167	149	316	0.528481	0.471519	7.54667	46	1.16139	0.0699301	0.928072	1.15534
ILK	163	189	352	0.463068	0.536932	-6.47519	12	0.0549062	0.526474	0.46953	0.278623		Yes	ILK	132	117	249	0.53012	0.46988	4.96616	12	0.953616	0.0819181	0.914086	1.08662
IRAK1	163	191	354	0.460452	0.539548	-8.6359	22	-0.108827	0.569431	0.423576	0.373068		Yes	IRAK1	135	142	277	0.487365	0.512635	-2.63886	22	0.341275	0.34965	0.643357	0.456366
IRAK4	215	229	444	0.484234	0.515766	-4.03747	33	0.239631	0.306693	0.691309	0.513296		Yes	IRAK4	150	164	314	0.477707	0.522293	-5.38637	33	0.12005	0.492507	0.505495	0.307587
LATS1	202	232	434	0.465438	0.534562	-7.56463	20	-0.0276487	0.511489	0.482517	0.316487		Yes	LATS1	169	153	322	0.524845	0.475155	5.1665	20	0.969748	0.111888	0.882118	0.951216
LATS2	200	225	425	0.470588	0.529412	-6.06444	17	0.0860318	0.428571	0.567433	0.367977		Yes	LATS2	169	155	324	0.521605	0.478395	4.25275	17	0.896174	0.147852	0.848152	0.830172
LRRK2	203	244	447	0.454139	0.545861	-14.7296	79	-0.570592	0.669331	0.322677	0.491232		Yes	LRRK2	152	166	318	0.477987	0.522013	-6.66099	79	0.0174198	0.476523	0.515485	0.321916
MAP2K1	202	188	390	0.517949	0.482051	4.83976	43	0.912325	0.117882	0.875125	0.928552	Yes	Yes	MAP2K1	126	137	263	0.479087	0.520913	-5.26737	43	0.129632	0.443556	0.549451	0.353051
MAP2K3	207	283	490	0.422449	0.577551	-13.9483	11	-0.511385	0.938062	0.0619381	1.20804	Yes	Yes	MAP2K3	147	209	356	0.412921	0.587079	-14.886	11	-0.644842	0.936064	0.0639361	1.19425
MAP2K4	209	246	455	0.459341	0.540659	-9.25937	22	-0.156072	0.59041	0.408591	0.388711	Yes	Yes	MAP2K4	151	181	332	0.454819	0.545181	-9.76428	22	-0.232451	0.708292	0.290709	0.536541
MAP2K6	198	224	422	0.469194	0.530806	-6.20936	16	0.0750501	0.473526	0.526474	0.324656	Yes	Yes	MAP2K6	125	151	276	0.452899	0.547101	-8.8422	16	-0.158207	0.755245	0.244755	0.611268
MAP2K7	179	206	385	0.464935	0.535065	-6.02218	11	0.0892341	0.491508	0.506494	0.308469	Yes	Yes	MAP2K7	126	175	301	0.418605	0.581395	-13.4993	11	-0.533187	0.896104	0.101898	0.991834
MAP3K1	215	165	380	0.565789	0.434211	12.11	13	1.46324	0.032967	0.964036	1.48192		Yes	MAP3K1	108	124	232	0.465517	0.534483	-5.7955	13	0.0871079	0.559441	0.437562	0.252246
MAP3K11	139	147	286	0.486014	0.513986	-2.27892	11	0.372889	0.283716	0.711289	0.547116	Yes	Yes	MAP3K11	84	117	201	0.41791	0.58209	-12.6531	11	-0.465053	0.886114	0.108891	0.963008
MAP3K14	205	237	442	0.463801	0.536199	-7.18471	15	0.00114078	0.527473	0.468531	0.2778		Yes	MAP3K14	131	148	279	0.469534	0.530466	-5.58721	15	0.103879	0.543457	0.452547	0.264835
MAP3K3	268	239	507	0.5286	0.4714	4.93194	10	0.91931	0.0559441	0.94006	1.25225		Yes	MAP3K3	179	182	361	0.495845	0.504155	-0.676746	10	0.49926	0.304695	0.691309	0.516134
MAP3K5	204	216	420	0.485714	0.514286	-3.56006	31	0.275807	0.293706	0.701299	0.532087		Yes	MAP3K5	155	169	324	0.478395	0.521605	-5.15454	31	0.138717	0.480519	0.514486	0.318289
MAP3K7	173	213	386	0.448187	0.551813	-13.9913	43	-0.514644	0.72028	0.272727	0.564271		Yes	MAP3K7	121	155	276	0.438406	0.561594	-15.7191	43	-0.711925	0.83017	0.162837	0.788246
MAP3K8	127	193	320	0.396875	0.603125	-22.0694	21	-1.12679	0.978022	0.015984	1.79631		Yes	MAP3K8	98	106	204	0.480392	0.519608	-3.81517	21	0.246561	0.441558	0.552448	0.355012
MAPK1	252	146	398	0.633166	0.366834	65.3264	779	5.49586	0.000999001	0.992008	3.00043		Yes	MAPK1	121	139	260	0.465385	0.534615	-15.4177	779	-0.687657	0.582418	0.410589	0.386592
MAPK10	296	221	517	0.572534	0.427466	19.3317	34	2.01049	0.033966	0.962038	1.46896		Yes	MAPK10	166	194	360	0.461111	0.538889	-9.71498	34	-0.228481	0.651349	0.344655	0.462615
MAPK11	301	226	527	0.571157	0.428843	18.691	32	1.96193	0.034965	0.956044	1.45637		Yes	MAPK11	162	177	339	0.477876	0.522124	-5.36902	32	0.121447	0.519481	0.471528	0.284431
MAPK12	195	169	364	0.535714	0.464286	7.83273	22	1.13913	0.0619381	0.935065	1.20804		Yes	MAPK12	101	167	268	0.376866	0.623134	-26.0961	22	-1.54746	0.974026	0.022977	1.63871
MAPK13	265	248	513	0.516569	0.483431	3.99901	25	0.848615	0.0999001	0.893107	1.00043		Yes	MAPK13	165	184	349	0.472779	0.527221	-6.16805	25	0.0571108	0.528472	0.464535	0.276978
MAPK14	220	150	370	0.594595	0.405405	38.8802	304	3.49183	0.00599401	0.992008	2.22228		Yes	MAPK14	106	140	246	0.430894	0.569106	-26.293	304	-1.56331	0.834166	0.163836	0.78559
MAPK15	283	310	593	0.477234	0.522766	-4.34157	12	0.216587	0.363636	0.634366	0.439333		Yes	MAPK15	206	209	415	0.496386	0.503614	-0.650336	12	0.501387	0.285714	0.712288	0.544068
MAPK3	257	159	416	0.617788	0.382212	54.4459	524	4.67135	0.003996	0.997003	2.39837		Yes	MAPK3	141	153	294	0.479592	0.520408	-8.72828	524	-0.149034	0.43956	0.561439	0.250698
MAPK7	174	162	336	0.517857	0.482143	4.47298	36	0.884532	0.0969031	0.9001	1.01366		Yes	MAPK7	104	125	229	0.454148	0.545852	-10.7539	36	-0.312134	0.691309	0.297702	0.526218
MAPK8	246	175	421	0.584323	0.415677	33.9167	242	3.1157	0.01998	0.973027	1.6994		Yes	MAPK8	138	148	286	0.482517	0.517483	-6.52171	242	0.0286344	0.423576	0.569431	0.373068
MAPK9	285	200	485	0.587629	0.412371	29.4467	88	2.77698	0.011988	0.982018	1.92125		Yes	MAPK9	155	179	334	0.464072	0.535928	-11.2473	88	-0.351862	0.611389	0.382617	0.417235
MAPKAPK2	171	207	378	0.452381	0.547619	-15.9732	109	-0.664833	0.655345	0.340659	0.46768		Yes	MAPKAPK2	138	153	291	0.474227	0.525773	-8.24655	109	-0.110246	0.497502	0.498501	0.302334
MAPKAPK5	260	269	529	0.491493	0.508507	-1.6436	13	0.421032	0.258741	0.738262	0.587134		Yes	MAPKAPK5	176	155	331	0.531722	0.468278	5.67798	13	1.01093	0.0579421	0.939061	1.23701
MARK1	219	269	488	0.44877	0.55123	-11.0483	18	-0.291635	0.727273	0.267732	0.572299		Yes	MARK1	177	202	379	0.467018	0.532982	-6.80841	18	0.00555041	0.573427	0.421578	0.241522
MARK2	144	196	340	0.423529	0.576471	-19.3374	36	-0.919762	0.892108	0.108891	0.963008		Yes	MARK2	139	136	275	0.505455	0.494545	1.31873	36	0.659932	0.212787	0.788212	0.672054
MARK3	197	248	445	0.442697	0.557303	-10.1088	11	-0.220439	0.776224	0.215784	0.66598		Yes	MARK3	163	188	351	0.464387	0.535613	-6.02155	11	0.0689063	0.588412	0.403596	0.230319
MELK	206	240	446	0.461883	0.538117	-9.78426	33	-0.195847	0.57043	0.423576	0.373068	Yes	Yes	MELK	150	148	298	0.503356	0.496644	0.8029	33	0.618399	0.247752	0.746254	0.605982
MKNK1	200	236	436	0.458716	0.541284	-8.37491	16	-0.0890495	0.633367	0.35964	0.444132		Yes	MKNK1	130	186	316	0.411392	0.588608	-17.1653	16	-0.828366	0.911089	0.0819181	1.08662
MOS	188	217	405	0.464198	0.535802	-5.95509	10	0.0943179	0.513487	0.481518	0.289471		Yes	MOS	162	193	355	0.456338	0.543662	-7.10894	10	-0.0186482	0.691309	0.303696	0.51756
MTOR	185	158	343	0.539359	0.460641	14.7205	205	1.66107	0.0589411	0.936064	1.22958		Yes	MTOR	108	158	266	0.406015	0.593985	-33.9547	205	-2.18022	0.925075	0.0699301	1.15534
MYLK	249	280	529	0.470699	0.529301	-7.3625	28	-0.0123315	0.438561	0.555445	0.255359		Yes	MYLK	178	209	387	0.459948	0.540052	-9.57192	28	-0.216962	0.641359	0.352647	0.452659
NEK1	230	288	518	0.444015	0.555985	-10.1201	11	-0.221297	0.781219	0.212787	0.672054	Yes	Yes	NEK1	182	191	373	0.487936	0.512064	-2.05797	11	0.388047	0.363636	0.63037	0.439333
NEK2	187	198	385	0.485714	0.514286	-3.47528	30	0.282232	0.294705	0.702298	0.530612		Yes	NEK2	158	154	312	0.50641	0.49359	1.50402	30	0.674852	0.190809	0.806194	0.719401
NEK6	223	185	408	0.546569	0.453431	10.102	20	1.31108	0.0599401	0.937063	1.22228		Yes	NEK6	137	152	289	0.474048	0.525952	-5.29602	20	0.127325	0.518482	0.478521	0.285267
NLK	160	153	313	0.511182	0.488818	1.97988	13	0.695611	0.120879	0.88012	0.917649		Yes	NLK	105	119	224	0.46875	0.53125	-5.21685	13	0.1337	0.541459	0.45954	0.266435
OXSR1	158	208	366	0.431694	0.568306	-13.5113	16	-0.478274	0.843157	0.156843	0.804534		Yes	OXSR1	110	147	257	0.428016	0.571984	-13.3954	16	-0.524823	0.874126	0.125874	0.900064
PAK1	210	214	424	0.495283	0.504717	-1.61734	112	0.423022	0.227772	0.769231	0.642499		Yes	PAK1	159	156	315	0.504762	0.495238	1.55254	112	0.678759	0.197802	0.799201	0.703769
PAK2	203	209	412	0.492718	0.507282	-2.0602	50	0.389463	0.232767	0.767233	0.633078		Yes	PAK2	131	156	287	0.456446	0.543554	-11.6116	50	-0.381194	0.678322	0.321678	0.492578
PAK3	244	249	493	0.494929	0.505071	-1.13142	20	0.459844	0.220779	0.772228	0.656042		Yes	PAK3	184	185	369	0.498645	0.501355	-0.288189	20	0.530546	0.252747	0.74026	0.597314
PAK4	223	253	476	0.468487	0.531513	-6.47876	16	0.0546359	0.496503	0.5005	0.304078		Yes	PAK4	178	175	353	0.504249	0.495751	0.830181	16	0.620595	0.245754	0.751249	0.609499
PDPK1	224	264	488	0.459016	0.540984	-12.6046	62	-0.409568	0.646354	0.350649	0.455127		Yes	PDPK1	126	183	309	0.407767	0.592233	-26.5171	62	-1.58136	0.943057	0.0539461	1.26804
PHKG1	201	233	434	0.463134	0.536866	-6.69452	12	0.0382863	0.514486	0.481518	0.288627		Yes	PHKG1	166	163	329	0.504559	0.495441	0.78874	12	0.617259	0.210789	0.785215	0.676152
PIM1	191	203	394	0.484772	0.515228	-4.2777	50	0.221427	0.292707	0.702298	0.533566		Yes	PIM1	171	126	297	0.575758	0.424242	20.4251	50	2.19834	0.00899101	0.986014	2.04619
PIM2	228	208	436	0.522936	0.477064	4.16339	12	0.861072	0.0769231	0.918082	1.11394		Yes	PIM2	175	153	328	0.533537	0.466463	5.80724	12	1.02134	0.0509491	0.944056	1.29286
PIM3	277	275	552	0.501812	0.498188	0.35237	13	0.572282	0.182817	0.81019	0.737983		Yes	PIM3	207	188	395	0.524051	0.475949	4.43348	13	0.910726	0.106893	0.886114	0.97105
PINK1	261	343	604	0.432119	0.567881	-13.4748	13	-0.475505	0.872128	0.121878	0.914074		Yes	PINK1	197	237	434	0.453917	0.546083	-8.64656	13	-0.142454	0.723277	0.270729	0.567465
PKN1	222	247	469	0.473348	0.526652	-6.7032	30	0.0376285	0.405594	0.587413	0.391908		Yes	PKN1	170	166	336	0.505952	0.494048	1.4146	30	0.667652	0.201798	0.791209	0.695083
PLK1	231	324	555	0.416216	0.583784	-35.6475	258	-2.1557	0.951049	0.042957	1.36697		Yes	PLK1	193	198	391	0.493606	0.506394	-2.54551	258	0.348791	0.335664	0.658342	0.474095
PLK2	235	298	533	0.440901	0.559099	-12.4149	16	-0.395193	0.815185	0.180819	0.742756		Yes	PLK2	192	224	416	0.461538	0.538462	-7.73965	16	-0.0694314	0.665335	0.330669	0.480606
PLK3	197	206	403	0.488834	0.511166	-2.88368	36	0.327062	0.290709	0.705295	0.536541		Yes	PLK3	152	143	295	0.515254	0.484746	3.73508	36	0.854492	0.157842	0.838162	0.801777
PLK4	178	219	397	0.448363	0.551637	-12.1353	26	-0.374	0.722278	0.273726	0.562684		Yes	PLK4	126	172	298	0.422819	0.577181	-17.3459	26	-0.842913	0.881119	0.114885	0.939736
PRKAA1	194	240	434	0.447005	0.552995	-20.9111	219	-1.03901	0.736264	0.258741	0.587134		Yes	PRKAA1	164	168	332	0.493976	0.506024	-2.26372	219	0.37148	0.308691	0.686314	0.510476
PRKAA2	161	191	352	0.457386	0.542614	-11.6466	48	-0.336971	0.617383	0.380619	0.419509		Yes	PRKAA2	131	155	286	0.458042	0.541958	-11.0605	48	-0.336823	0.64036	0.357642	0.446551
PRKACA	212	216	428	0.495327	0.504673	-2.47302	1439	0.358181	0.243756	0.752248	0.613044		Yes	PRKACA	155	166	321	0.482866	0.517134	-8.64036	1439	-0.141955	0.407592	0.588412	0.230319
PRKCA	169	207	376	0.449468	0.550532	-24.8654	978	-1.33866	0.686314	0.308691	0.510476		Yes	PRKCA	141	114	255	0.552941	0.447059	24.353	978	2.51461	0.033966	0.961039	1.46896
PRKCB	180	212	392	0.459184	0.540816	-15.4099	191	-0.62214	0.598402	0.400599	0.39729		Yes	PRKCB	143	140	283	0.5053	0.4947	1.88778	191	0.705751	0.203796	0.795205	0.690804
PRKCD	146	177	323	0.452012	0.547988	-17.4563	186	-0.777212	0.643357	0.352647	0.452659	Yes	Yes	PRKCD	92	112	204	0.45098	0.54902	-16.4156	186	-0.768004	0.712288	0.283716	0.547116
PRKCE	155	190	345	0.449275	0.550725	-17.4168	131	-0.77422	0.693307	0.301698	0.520427		Yes	PRKCE	121	130	251	0.482072	0.517928	-5.80322	131	0.0864865	0.418581	0.576424	0.37822
PRKCG	175	223	398	0.439698	0.560302	-17.3805	54	-0.771472	0.79021	0.207792	0.682371		Yes	PRKCG	119	148	267	0.445693	0.554307	-14.5954	54	-0.621447	0.751249	0.246753	0.607737
PRKCH	186	236	422	0.440758	0.559242	-13.5506	23	-0.481251	0.786214	0.210789	0.676152		Yes	PRKCH	154	194	348	0.442529	0.557471	-12.7228	23	-0.470667	0.808192	0.188811	0.723972
PRKCI	171	274	445	0.38427	0.61573	-32.6692	44	-1.93001	0.983017	0.012987	1.88649		Yes	PRKCI	181	158	339	0.533923	0.466077	8.9969	44	1.27816	0.047952	0.948052	1.31919
PRKCQ	219	273	492	0.445122	0.554878	-16.6569	58	-0.716637	0.771229	0.225774	0.646326		Yes	PRKCQ	160	176	336	0.47619	0.52381	-6.75995	58	0.00945177	0.519481	0.477522	0.284431
PRKCZ	202	233	435	0.464368	0.535632	-12.3357	114	-0.389188	0.547453	0.446553	0.350127		Yes	PRKCZ	148	167	315	0.469841	0.530159	-9.88135	114	-0.241877	0.571429	0.422577	0.374094
PRKD1	171	203	374	0.457219	0.542781	-14.0532	100	-0.519335	0.642358	0.354645	0.450206		Yes	PRKD1	133	159	292	0.455479	0.544521	-14.0166	100	-0.574837	0.682318	0.314685	0.502124
PRKD2	150	197	347	0.432277	0.567723	-13.5639	17	-0.482257	0.866134	0.130869	0.883163		Yes	PRKD2	131	138	269	0.486989	0.513011	-2.47773	17	0.354248	0.388611	0.608392	0.410484
PRKDC	238	240	478	0.497908	0.502092	-0.753417	129	0.488488	0.190809	0.802198	0.719401		Yes	PRKDC	150	195	345	0.434783	0.565217	-22.373	129	-1.24768	0.835165	0.157842	0.801777
PRKG1	202	210	412	0.490291	0.509709	-3.48989	144	0.281125	0.28971	0.706294	0.538036		Yes	PRKG1	149	145	294	0.506803	0.493197	2.3081	144	0.739595	0.192807	0.803197	0.714877
PRKG2	204	219	423	0.48227	0.51773	-4.38213	30	0.213513	0.300699	0.693307	0.521868		Yes	PRKG2	152	153	305	0.498361	0.501639	-0.383095	30	0.522905	0.24975	0.744256	0.602494
RAF1	183	225	408	0.448529	0.551471	-11.3545	21	-0.314838	0.698302	0.2997	0.523313		Yes	RAF1	145	167	312	0.464744	0.535256	-7.41654	21	-0.0434153	0.614386	0.383616	0.416103
RIPK3	184	207	391	0.470588	0.529412	-5.41459	13	0.135276	0.421578	0.578422	0.375122		Yes	RIPK3	146	119	265	0.550943	0.449057	8.78766	13	1.26132	0.035964	0.964036	1.44413
ROCK1	230	253	483	0.47619	0.52381	-8.14513	100	-0.0716378	0.384615	0.613387	0.212266		Yes	ROCK1	189	175	364	0.519231	0.480769	6.276	100	1.05908	0.137862	0.86014	0.860555
ROCK2	141	165	306	0.460784	0.539216	-10.1609	43	-0.224385	0.571429	0.425574	0.371024		Yes	ROCK2	108	137	245	0.440816	0.559184	-14.778	43	-0.636144	0.771229	0.225774	0.646326
RPS6KA1	257	213	470	0.546809	0.453191	16.5217	117	1.79756	0.035964	0.961039	1.44413		Yes	RPS6KA1	200	150	350	0.571429	0.428571	24.0983	117	2.4941	0.00899101	0.988012	2.04619
RPS6KA3	254	299	553	0.459313	0.540687	-13.436	77	-0.472568	0.624376	0.372627	0.428725		Yes	RPS6KA3	212	215	427	0.496487	0.503513	-1.11011	77	0.464367	0.281718	0.715285	0.550185
RPS6KA5	225	221	446	0.504484	0.495516	1.20378	39	0.6368	0.147852	0.851149	0.830172		Yes	RPS6KA5	182	132	314	0.579618	0.420382	20.3157	39	2.18953	0.000999001	0.998002	3.00043
RPS6KB1	249	244	493	0.505071	0.494929	1.66889	83	0.672044	0.134865	0.862138	0.8701		Yes	RPS6KB1	197	180	377	0.522546	0.477454	7.10368	83	1.12573	0.104895	0.892108	0.979245
RPS6KB2	194	220	414	0.468599	0.531401	-5.24003	10	0.148504	0.497502	0.4995	0.303205		Yes	RPS6KB2	168	163	331	0.507553	0.492447	1.21208	10	0.651345	0.166833	0.83017	0.777718
SGK1	188	210	398	0.472362	0.527638	-8.61523	76	-0.107261	0.382617	0.613387	0.212266		Yes	SGK1	159	143	302	0.52649	0.47351	7.87596	76	1.18791	0.104895	0.891109	0.979245
SIK1	162	187	349	0.464183	0.535817	-6.26982	12	0.0704689	0.532468	0.462537	0.273707		Yes	SIK1	127	148	275	0.461818	0.538182	-6.41333	12	0.0373615	0.652348	0.342657	0.185521
SIK2	195	228	423	0.460993	0.539007	-8.35949	19	-0.0878812	0.57043	0.424575	0.372045		Yes	SIK2	144	176	320	0.45	0.55	-10.2343	19	-0.270299	0.733267	0.261738	0.582133
SRPK1	202	266	468	0.431624	0.568376	-14.9619	19	-0.588195	0.874126	0.121878	0.914074		Yes	SRPK1	169	196	365	0.463014	0.536986	-7.73153	19	-0.068778	0.632368	0.363636	0.439333
STK11	239	244	483	0.494824	0.505176	-1.4874	48	0.432869	0.205794	0.791209	0.686567		Yes	STK11	176	169	345	0.510145	0.489855	2.75686	48	0.775728	0.152847	0.844156	0.815743
STK26	160	232	392	0.408163	0.591837	-15.3405	10	-0.616882	0.961039	0.034965	1.45637		Yes	STK26	136	144	280	0.485714	0.514286	-2.22688	10	0.374446	0.394605	0.601399	0.403837
STK3	142	179	321	0.442368	0.557632	-13.513	29	-0.478398	0.76024	0.236763	0.625686		Yes	STK3	120	116	236	0.508475	0.491525	1.87293	29	0.704556	0.181818	0.815185	0.740363
STK38	203	257	460	0.441304	0.558696	-12.0401	16	-0.366787	0.807193	0.190809	0.719401		Yes	STK38	189	194	383	0.493473	0.506527	-1.29303	16	0.449638	0.306693	0.691309	0.513296
STK39	177	179	356	0.497191	0.502809	-0.621508	23	0.498484	0.181818	0.813187	0.740363		Yes	STK39	124	125	249	0.497992	0.502008	-0.417255	23	0.520154	0.281718	0.713287	0.550185
STK4	157	202	359	0.437326	0.562674	-15.7004	34	-0.644158	0.837163	0.158841	0.799037		Yes	STK4	124	127	251	0.494024	0.505976	-1.39867	34	0.441132	0.307692	0.688312	0.511883
TBK1	197	200	397	0.496222	0.503778	-1.17964	77	0.45619	0.184815	0.815185	0.733262		Yes	TBK1	123	154	277	0.444043	0.555957	-16.4883	77	-0.773856	0.794206	0.205794	0.686567
TGFBR1	165	223	388	0.425258	0.574742	-12.4151	10	-0.395208	0.905095	0.0899101	1.04619		Yes	TGFBR1	121	201	322	0.375776	0.624224	-20.2631	10	-1.0778	0.956044	0.038961	1.40937
TGFBR2	185	222	407	0.454545	0.545455	-9.12086	16	-0.145576	0.691309	0.306693	0.513296		Yes	TGFBR2	132	172	304	0.434211	0.565789	-12.5986	16	-0.460662	0.822178	0.175824	0.754921
TRPM7	261	272	533	0.489681	0.510319	-3.17348	59	0.305102	0.283716	0.71029	0.547116		Yes	TRPM7	219	197	416	0.526442	0.473558	7.81723	59	1.18318	0.0829171	0.911089	1.08136
TTBK1	188	234	422	0.445498	0.554502	-10.1907	13	-0.226645	0.75025	0.248751	0.604235	Yes	Yes	TTBK1	119	227	346	0.343931	0.656069	-29.081	13	-1.7878	0.998002	0.000999001	3.00043
TTK	202	252	454	0.444934	0.555066	-16.7026	61	-0.720099	0.744256	0.248751	0.604235	Yes	Yes	TTK	161	174	335	0.480597	0.519403	-5.573	61	0.105023	0.42957	0.563437	0.366966
ULK1	170	229	399	0.426065	0.573935	-20.1515	43	-0.981447	0.89011	0.104895	0.979245		Yes	ULK1	133	148	281	0.47331	0.52669	-6.80504	43	0.00582182	0.557443	0.437562	0.2538
VRK1	251	269	520	0.482692	0.517308	-3.60602	16	0.272325	0.314685	0.679321	0.502124		Yes	VRK1	167	170	337	0.495549	0.504451	-0.862722	16	0.484286	0.286713	0.707293	0.542552
VRK2	229	223	452	0.506637	0.493363	1.1223	10	0.630626	0.158841	0.839161	0.799037		Yes	VRK2	194	153	347	0.559078	0.440922	9.60202	10	1.32689	0.017982	0.98002	1.74516
WNK1	218	252	470	0.46383	0.53617	-7.42416	16	-0.0170043	0.569431	0.428571	0.367977		Yes	WNK1	161	168	329	0.489362	0.510638	-2.05371	16	0.38839	0.376623	0.621379	0.424093

## Sheet: B) KingSwing Predictionds Dpam
kinase D/U(4 h)	pos D/U(4 h)	neg D/U(4 h)	all D/U(4 h)	pk D/U(4 h)	nk D/U(4 h)	swing_raw D/U(4 h)	n D/U(4 h)	swing D/U(4 h)	p_greater D/U(4 h)	p_less D/U(4 h)	-log10(P) D/U(4 h)	TyrPK?	S/TPK?	kinase D/U(24 h)	pos D/U(24 h)	neg D/U(24 h)	all D/U(24 h)	pk D/U(24 h)	nk D/U(24 h)	swing_raw D/U(24 h)	n D/U(24 h)	swing D/U(24 h)	p_greater D/U(24 h)	p_less D/U(24 h)	-log10(P) D/U(24 h)
ADRBK1	21	17	38	0.552632	0.447368	6.79607	19	-0.070266	0.47952	0.517483	0.319193		Yes	ADRBK1	20	10	30	0.666667	0.333333	20.8441	19	0.115638	0.277722	0.719281	0.556389
AKT1	23	25	48	0.479167	0.520833	-5.90186	441	-0.902405	0.765235	0.228771	0.640599		Yes	AKT1	28	23	51	0.54902	0.45098	14.1415	441	-0.116681	0.598402	0.400599	0.39729
AKT2	22	20	42	0.52381	0.47619	4.20589	51	-0.240009	0.596404	0.398601	0.399461		Yes	AKT2	27	15	42	0.642857	0.357143	25.9381	51	0.2922	0.294705	0.7003	0.530612
ATM	28	14	42	0.666667	0.333333	43.5528	270	2.33853	0.0909091	0.907093	1.04139		Yes	ATM	18	12	30	0.6	0.4	23.1833	270	0.196715	0.442557	0.556444	0.35403
ATR	24	15	39	0.615385	0.384615	24.2087	108	1.07085	0.232767	0.76024	0.633078		Yes	ATR	22	10	32	0.6875	0.3125	38.4185	108	0.724781	0.202797	0.785215	0.692938
AURKA	24	23	47	0.510638	0.489362	2.32605	113	-0.363201	0.633367	0.357642	0.446551		Yes	AURKA	36	20	56	0.642857	0.357143	33.5868	113	0.557308	0.244755	0.753247	0.611268
AURKB	27	27	54	0.5	0.5	0	215	-0.515636	0.632368	0.292707	0.533566		Yes	AURKB	71	20	91	0.78022	0.21978	92.1653	215	2.58768	0.0589411	0.938062	1.22958
BRAF	23	14	37	0.621622	0.378378	15.5582	18	0.503946	0.191808	0.794206	0.717133	Yes	Yes	BRAF	29	24	53	0.54717	0.45283	6.52105	18	-0.380809	0.59041	0.403596	0.394053
BRSK1	17	18	35	0.485714	0.514286	-1.51634	12	-0.615006	0.757243	0.238761	0.622036		Yes	BRSK1	18	17	35	0.514286	0.485714	1.51634	12	-0.554276	0.727273	0.268731	0.570682
BUB1	13	17	30	0.433333	0.566667	-9.02991	27	-1.1074	0.889111	0.103896	0.983401		Yes	BUB1	26	26	52	0.5	0.5	0	27	-0.606834	0.711289	0.257742	0.588814
CAMK1	25	20	45	0.555556	0.444444	9.7095	45	0.120661	0.450549	0.549451	0.346258		Yes	CAMK1	22	19	41	0.536585	0.463415	6.22306	45	-0.391138	0.634366	0.360639	0.442927
CAMK2A	24	22	46	0.521739	0.478261	5.9758	393	-0.124021	0.566434	0.431568	0.36495		Yes	CAMK2A	26	21	47	0.553191	0.446809	14.7503	393	-0.0955774	0.56044	0.437562	0.35896
CAMK2B	22	30	52	0.423077	0.576923	-14.942	58	-1.49484	0.916084	0.0809191	1.09195		Yes	CAMK2B	24	14	38	0.631579	0.368421	23.9054	58	0.221745	0.325674	0.671329	0.487216
CAMK2D	19	21	40	0.475	0.525	-3.52324	24	-0.746525	0.796204	0.195804	0.708178		Yes	CAMK2D	18	19	37	0.486486	0.513514	-1.8631	24	-0.67141	0.762238	0.225774	0.646326
CAMK4	16	20	36	0.444444	0.555556	-7.42203	22	-1.00203	0.872128	0.124875	0.903524		Yes	CAMK4	25	23	48	0.520833	0.479167	2.99602	22	-0.502989	0.724276	0.272727	0.564271
CAMKK1	17	25	42	0.404762	0.595238	-11.423	14	-1.26422	0.948052	0.047952	1.31919		Yes	CAMKK1	21	18	39	0.538462	0.461538	4.47529	14	-0.451717	0.652348	0.338661	0.470234
CAMKK2	21	26	47	0.446809	0.553191	-6.68661	15	-0.953832	0.884116	0.107892	0.96701	Yes	Yes	CAMKK2	20	20	40	0.5	0.5	0	15	-0.606834	0.723277	0.240759	0.618417
CDC7	19	24	43	0.44186	0.55814	-9.66616	39	-1.14909	0.905095	0.0899101	1.04619		Yes	CDC7	17	23	40	0.425	0.575	-12.2668	39	-1.03201	0.935065	0.0599401	1.22228
CDK1	35	24	59	0.59322	0.40678	30.0952	675	1.4566	0.278721	0.719281	0.55483		Yes	CDK1	114	14	128	0.890625	0.109375	199.054	675	6.29251	0.000999001	0.997003	3.00043
CDK2	25	24	49	0.510204	0.489796	2.89938	436	-0.325629	0.658342	0.33966	0.468955		Yes	CDK2	52	18	70	0.742857	0.257143	82.254	436	2.24415	0.106893	0.891109	0.97105
CDK3	26	17	43	0.604651	0.395349	12.3083	13	0.29097	0.241758	0.748252	0.616619		Yes	CDK3	26	16	42	0.619048	0.380952	13.9765	13	-0.122397	0.350649	0.643357	0.455127
CDK4	23	11	34	0.676471	0.323529	33.7211	75	1.69422	0.0799201	0.915085	1.09734		Yes	CDK4	31	13	44	0.704545	0.295455	42.635	75	0.870926	0.12987	0.861139	0.886491
CDK5	25	21	46	0.543478	0.456522	11.5749	322	0.242907	0.466533	0.523477	0.331117		Yes	CDK5	72	15	87	0.827586	0.172414	121.47	322	3.6034	0.024975	0.965035	1.60249
CDK6	26	22	48	0.541667	0.458333	7.25817	42	-0.0399826	0.529471	0.46953	0.328336		Yes	CDK6	46	18	64	0.71875	0.28125	43.7954	42	0.911148	0.117882	0.881119	0.928552
CDK7	18	26	44	0.409091	0.590909	-16.4291	51	-1.59229	0.95005	0.040959	1.38765		Yes	CDK7	23	17	40	0.575	0.425	13.1651	51	-0.150523	0.523477	0.465534	0.332048
CDK8	12	15	27	0.444444	0.555556	-5.82804	14	-0.897567	0.863137	0.130869	0.883163		Yes	CDK8	11	21	32	0.34375	0.65625	-17.7591	14	-1.22238	0.993007	0.000999001	3.00043
CDK9	23	18	41	0.560976	0.439024	10.4651	46	0.170178	0.385614	0.604396	0.413847		Yes	CDK9	26	11	37	0.702703	0.297297	35.7097	46	0.63089	0.130869	0.856144	0.883163
CHEK1	27	24	51	0.529412	0.470588	7.35384	198	-0.0337135	0.551449	0.442557	0.35403		Yes	CHEK1	31	23	54	0.574074	0.425926	18.9075	198	0.048513	0.482517	0.511489	0.316487
CHEK2	22	19	41	0.536585	0.463415	6.96855	71	-0.0589626	0.53047	0.456543	0.340518		Yes	CHEK2	44	18	62	0.709677	0.290323	47.2176	71	1.02976	0.0959041	0.905095	1.01816
CHUK	32	18	50	0.64	0.36	26.5743	51	1.22587	0.0979021	0.899101	1.00921		Yes	CHUK	22	16	38	0.578947	0.421053	13.6766	51	-0.132793	0.472527	0.517483	0.325573
CLK1	20	26	46	0.434783	0.565217	-7.4952	12	-1.00682	0.93007	0.0639361	1.19425	Yes	Yes	CLK1	34	30	64	0.53125	0.46875	3.88407	12	-0.472209	0.681319	0.317682	0.498007
CLK2	30	25	55	0.545455	0.454545	5.45164	12	-0.158371	0.482517	0.514486	0.316487	Yes	Yes	CLK2	51	25	76	0.671053	0.328947	23.0385	12	0.191697	0.163836	0.833167	0.78559
CSNK1A1	32	8	40	0.8	0.2	78.5911	167	4.63471	0.000999001	0.994006	3.00043		Yes	CSNK1A1	69	13	82	0.841463	0.158537	113.041	167	3.31125	0.013986	0.981019	1.85431
CSNK1D	28	21	49	0.571429	0.428571	16.6848	143	0.577774	0.35964	0.633367	0.444132		Yes	CSNK1D	51	29	80	0.6375	0.3625	36.8652	143	0.67094	0.240759	0.758242	0.618417
CSNK1E	28	14	42	0.666667	0.333333	30.1159	48	1.45796	0.0679321	0.922078	1.16793		Yes	CSNK1E	23	12	35	0.657143	0.342857	26.8879	48	0.325121	0.253746	0.735265	0.5956
CSNK2A1	24	19	43	0.55814	0.44186	17.797	850	0.650665	0.410589	0.579421	0.386592		Yes	CSNK2A1	22	18	40	0.55	0.45	14.9934	850	-0.0871526	0.619381	0.372627	0.428725
CSNK2A2	18	18	36	0.5	0.5	0	22	-0.515636	0.67033	0.274725	0.561101		Yes	CSNK2A2	12	17	29	0.413793	0.586207	-10.8861	22	-0.984153	0.94006	0.0549451	1.26007
DAPK1	21	19	40	0.525	0.475	3.69413	28	-0.273547	0.592408	0.405594	0.391908		Yes	DAPK1	23	13	36	0.638889	0.361111	20.4576	28	0.102242	0.336663	0.661339	0.472804
DAPK3	27	21	48	0.5625	0.4375	9.51811	26	0.108119	0.367632	0.63037	0.434586		Yes	DAPK3	59	19	78	0.75641	0.24359	48.2963	26	1.06715	0.0779221	0.92008	1.10834
DYRK1A	29	21	50	0.58	0.42	16.054	69	0.536441	0.327672	0.669331	0.48456	Yes	Yes	DYRK1A	32	16	48	0.666667	0.333333	34.1159	69	0.575647	0.200799	0.796204	0.697238
DYRK1B	10	13	23	0.434783	0.565217	-6.68946	15	-0.954019	0.874126	0.125874	0.900064	Yes	Yes	DYRK1B	21	10	31	0.677419	0.322581	20.7179	15	0.111265	0.206793	0.793207	0.684464
DYRK2	17	11	28	0.607143	0.392857	14.1914	26	0.414377	0.2997	0.695305	0.523313	Yes	Yes	DYRK2	23	18	41	0.560976	0.439024	8.90559	26	-0.29816	0.539461	0.450549	0.346258
EEF2K	21	16	37	0.567568	0.432432	7.56281	13	-0.0200188	0.414585	0.585415	0.382386		Yes	EEF2K	11	18	29	0.37931	0.62069	-12.7723	13	-1.04953	0.974026	0.025974	1.58546
EIF2AK2	16	14	30	0.533333	0.466667	4.49474	27	-0.22108	0.558442	0.432567	0.363946	Yes	Yes	EIF2AK2	27	19	46	0.586957	0.413043	13.3148	27	-0.145335	0.422577	0.572428	0.374094
GRK1	14	22	36	0.388889	0.611111	-14.3206	19	-1.45411	0.976024	0.021978	1.65801		Yes	GRK1	36	23	59	0.610169	0.389831	16.152	19	-0.0469939	0.337662	0.66034	0.471517
GRK2	27	22	49	0.55102	0.44898	10.2683	73	0.157281	0.46953	0.521479	0.328336		Yes	GRK2	24	33	57	0.421053	0.578947	-16.5876	73	-1.18177	0.947053	0.046953	1.32834
GRK3	30	20	50	0.6	0.4	14.7226	22	0.449185	0.248751	0.748252	0.604235		Yes	GRK3	27	24	51	0.529412	0.470588	4.29839	22	-0.457848	0.665335	0.331668	0.479296
GRK4	24	17	41	0.585366	0.414634	10.148	14	0.149401	0.282717	0.703297	0.548648		Yes	GRK4	23	8	31	0.741935	0.258065	28.738	14	0.389247	0.110889	0.882118	0.955111
GRK5	15	16	31	0.483871	0.516129	-2.05706	22	-0.650442	0.729271	0.266733	0.573923		Yes	GRK5	14	11	25	0.56	0.44	7.20513	22	-0.357099	0.591409	0.3996	0.398374
GRK6	26	19	45	0.577778	0.422222	9.94052	16	0.135801	0.297702	0.68032	0.526218		Yes	GRK6	22	25	47	0.468085	0.531915	-4.09761	16	-0.74886	0.848152	0.145854	0.836081
GSK3A	43	21	64	0.671875	0.328125	41.8219	107	2.2251	0.034965	0.963037	1.45637		Yes	GSK3A	115	21	136	0.845588	0.154412	117.212	107	3.45583	0.003996	0.994006	2.39837
GSK3B	26	24	50	0.52	0.48	5.7037	431	-0.141852	0.578422	0.411588	0.385537		Yes	GSK3B	25	14	39	0.641026	0.358974	38.6927	431	0.734284	0.295704	0.699301	0.529142
HIPK2	24	24	48	0.5	0.5	0	52	-0.515636	0.642358	0.286713	0.542552	Yes	Yes	HIPK2	19	11	30	0.633333	0.366667	22.0554	52	0.157621	0.324675	0.667333	0.488551
IKBKB	14	12	26	0.538462	0.461538	6.70001	85	-0.0765612	0.551449	0.444555	0.352074		Yes	IKBKB	24	21	45	0.533333	0.466667	6.781	85	-0.371799	0.643357	0.352647	0.452659
IKBKE	25	16	41	0.609756	0.390244	19.0535	46	0.733005	0.221778	0.77023	0.654081		Yes	IKBKE	18	21	39	0.461538	0.538462	-6.49258	46	-0.831871	0.88012	0.117882	0.928552
ILK	22	13	35	0.628571	0.371429	13.9566	12	0.398986	0.163836	0.832168	0.78559		Yes	ILK	32	19	51	0.627451	0.372549	15.2937	12	-0.0767423	0.316683	0.679321	0.499375
IRAK1	21	10	31	0.677419	0.322581	23.648	22	1.0341	0.0909091	0.902098	1.04139		Yes	IRAK1	20	11	31	0.645161	0.354839	19.055	22	0.0536281	0.305694	0.682318	0.514713
IRAK4	21	15	36	0.583333	0.416667	12.6595	33	0.313986	0.312687	0.685315	0.50489		Yes	IRAK4	21	18	39	0.538462	0.461538	5.92935	33	-0.401318	0.637363	0.355644	0.448984
LATS1	22	24	46	0.478261	0.521739	-2.99673	20	-0.712021	0.765235	0.227772	0.642499		Yes	LATS1	20	23	43	0.465116	0.534884	-4.7287	20	-0.770734	0.852148	0.135864	0.866895
LATS2	24	18	42	0.571429	0.428571	9.1478	17	0.083851	0.364635	0.63037	0.438141		Yes	LATS2	15	18	33	0.454545	0.545455	-5.42345	17	-0.794814	0.863137	0.123876	0.907012
LRRK2	14	14	28	0.5	0.5	0	79	-0.515636	0.661339	0.264735	0.577188		Yes	LRRK2	17	27	44	0.386364	0.613636	-22.9695	79	-1.40297	0.974026	0.017982	1.74516
MAP2K1	19	14	33	0.575758	0.424242	12.0594	43	0.274661	0.358641	0.634366	0.44534	Yes	Yes	MAP2K1	19	11	30	0.633333	0.366667	20.9946	43	0.120853	0.334665	0.653347	0.475389
MAP2K3	20	16	36	0.555556	0.444444	5.75768	11	-0.138315	0.430569	0.566434	0.365957	Yes	Yes	MAP2K3	19	12	31	0.612903	0.387097	11.3624	11	-0.213006	0.374625	0.62038	0.426403
MAP2K4	24	18	42	0.571429	0.428571	9.98027	22	0.138406	0.358641	0.633367	0.44534	Yes	Yes	MAP2K4	26	11	37	0.702703	0.297297	28.8301	22	0.392439	0.137862	0.858142	0.860555
MAP2K6	20	13	33	0.606061	0.393939	12.5401	16	0.306162	0.265734	0.734266	0.575552	Yes	Yes	MAP2K6	14	12	26	0.538462	0.461538	4.18137	16	-0.461904	0.642358	0.357642	0.446551
MAP2K7	18	14	32	0.5625	0.4375	6.27143	11	-0.104647	0.456543	0.535465	0.340518	Yes	Yes	MAP2K7	18	8	26	0.692308	0.307692	19.024	11	0.0525511	0.193806	0.804196	0.712632
MAP3K1	19	15	34	0.558824	0.441176	6.42031	13	-0.0948907	0.454545	0.542458	0.342423		Yes	MAP3K1	23	15	38	0.605263	0.394737	11.9755	13	-0.191753	0.426573	0.57043	0.370006
MAP3K11	17	15	32	0.53125	0.46875	3.12339	11	-0.310949	0.554446	0.440559	0.355995	Yes	Yes	MAP3K11	36	16	52	0.692308	0.307692	23.0713	11	0.192833	0.137862	0.857143	0.860555
MAP3K14	16	13	29	0.551724	0.448276	5.68553	15	-0.143043	0.504496	0.491508	0.308469		Yes	MAP3K14	12	21	33	0.363636	0.636364	-15.9113	15	-1.15833	0.979021	0.014985	1.82434
MAP3K3	21	21	42	0.5	0.5	0	10	-0.515636	0.632368	0.298701	0.524763		Yes	MAP3K3	25	19	44	0.568182	0.431818	7.1805	10	-0.357952	0.491508	0.504496	0.308469
MAP3K5	14	20	34	0.411765	0.588235	-12.9695	31	-1.36557	0.913087	0.0819181	1.08662		Yes	MAP3K5	17	12	29	0.586207	0.413793	12.0939	31	-0.187651	0.44955	0.539461	0.347222
MAP3K7	18	16	34	0.529412	0.470588	4.69094	43	-0.208222	0.543457	0.44955	0.347222		Yes	MAP3K7	15	20	35	0.428571	0.571429	-11.5517	43	-1.00722	0.91009	0.0809191	1.09195
MAP3K8	17	16	33	0.515152	0.484848	1.93788	21	-0.38864	0.638362	0.355644	0.448984		Yes	MAP3K8	15	16	31	0.483871	0.516129	-2.0261	21	-0.67706	0.79021	0.203796	0.690804
MAPK1	24	23	47	0.510638	0.489362	3.27599	779	-0.300948	0.622378	0.366633	0.435768		Yes	MAPK1	31	13	44	0.704545	0.295455	65.7476	779	1.67202	0.103896	0.885115	0.983401
MAPK10	28	23	51	0.54902	0.45098	8.18977	34	0.0210681	0.464535	0.531469	0.332981		Yes	MAPK10	28	20	48	0.583333	0.416667	13.7926	34	-0.128773	0.447552	0.548452	0.349156
MAPK11	20	19	39	0.512821	0.487179	1.95561	32	-0.387477	0.618382	0.372627	0.428725		Yes	MAPK11	18	14	32	0.5625	0.4375	9.06425	32	-0.29266	0.571429	0.417582	0.379258
MAPK12	14	17	31	0.451613	0.548387	-6.1884	22	-0.921182	0.832168	0.164835	0.78295		Yes	MAPK12	18	11	29	0.62069	0.37931	15.392	22	-0.0733354	0.388611	0.603397	0.410484
MAPK13	27	20	47	0.574468	0.425532	11.1681	25	0.216246	0.341658	0.651349	0.466408		Yes	MAPK13	32	15	47	0.680851	0.319149	28.1964	25	0.370475	0.175824	0.817183	0.754921
MAPK14	12	16	28	0.428571	0.571429	-16.4565	304	-1.59409	0.902098	0.0959041	1.01816		Yes	MAPK14	16	11	27	0.592593	0.407407	21.2	304	0.127973	0.452547	0.545455	0.344336
MAPK15	36	20	56	0.642857	0.357143	17.6546	12	0.641329	0.0749251	0.923077	1.12537		Yes	MAPK15	10	14	24	0.416667	0.583333	-7.97892	12	-0.883389	0.923077	0.0749251	1.12537
MAPK3	25	19	44	0.568182	0.431818	19.5262	524	0.76398	0.407592	0.593407	0.389774		Yes	MAPK3	37	11	48	0.770833	0.229167	88.2909	524	2.45339	0.0849151	0.916084	1.07102
MAPK7	16	8	24	0.666667	0.333333	23.7039	36	1.03776	0.136863	0.86014	0.863714		Yes	MAPK7	14	6	20	0.7	0.3	27.3132	36	0.339861	0.233766	0.763237	0.631218
MAPK8	23	19	42	0.547619	0.452381	11.7699	242	0.255685	0.484515	0.508492	0.314692		Yes	MAPK8	32	11	43	0.744186	0.255814	66.198	242	1.68764	0.105894	0.887113	0.975128
MAPK9	22	21	43	0.511628	0.488372	2.35239	88	-0.361475	0.639361	0.352647	0.452659		Yes	MAPK9	65	14	79	0.822785	0.177215	90.1928	88	2.51931	0.035964	0.958042	1.44413
MAPKAPK2	23	18	41	0.560976	0.439024	12.8232	109	0.324712	0.398601	0.592408	0.399461		Yes	MAPKAPK2	57	14	71	0.802817	0.197183	84.3081	109	2.31535	0.0509491	0.945055	1.29286
MAPKAPK5	13	16	29	0.448276	0.551724	-5.3851	13	-0.868539	0.858142	0.138861	0.857419		Yes	MAPKAPK5	20	16	36	0.555556	0.444444	6.15881	13	-0.393365	0.606394	0.390609	0.408257
MARK1	32	26	58	0.551724	0.448276	7.31746	18	-0.0360973	0.447552	0.543457	0.349156		Yes	MARK1	91	24	115	0.791304	0.208696	54.8876	18	1.29561	0.037962	0.957043	1.42065
MARK2	12	14	26	0.461538	0.538462	-5.40434	36	-0.869801	0.811189	0.18981	0.72168		Yes	MARK2	20	29	49	0.408163	0.591837	-15.5603	36	-1.14617	0.963037	0.037962	1.42065
MARK3	14	21	35	0.4	0.6	-10.3798	11	-1.19586	0.95005	0.041958	1.37718		Yes	MARK3	17	22	39	0.435897	0.564103	-6.80126	11	-0.84257	0.907093	0.0849151	1.07102
MELK	22	21	43	0.511628	0.488372	1.83706	33	-0.395246	0.635365	0.350649	0.455127	Yes	Yes	MELK	19	15	34	0.558824	0.441176	8.75209	33	-0.30348	0.554446	0.43956	0.356981
MKNK1	21	22	43	0.488372	0.511628	-1.45672	16	-0.611099	0.718282	0.274725	0.561101		Yes	MKNK1	23	17	40	0.575	0.425	9.28355	16	-0.285059	0.504496	0.482517	0.316487
MOS	22	24	46	0.478261	0.521739	-2.30335	10	-0.666582	0.78022	0.207792	0.682371		Yes	MOS	20	11	31	0.645161	0.354839	14.1945	10	-0.114841	0.308691	0.681319	0.510476
MTOR	18	18	36	0.5	0.5	0	205	-0.515636	0.652348	0.287712	0.541042		Yes	MTOR	22	14	36	0.611111	0.388889	25.889	205	0.290497	0.380619	0.607393	0.419509
MYLK	23	22	45	0.511111	0.488889	1.69312	28	-0.404679	0.619381	0.374625	0.426403		Yes	MYLK	24	29	53	0.45283	0.54717	-7.51788	28	-0.867409	0.878122	0.115884	0.935976
NEK1	29	19	48	0.604167	0.395833	11.7867	11	0.256788	0.241758	0.752248	0.616619	Yes	Yes	NEK1	27	29	56	0.482143	0.517857	-2.07116	11	-0.678622	0.783217	0.207792	0.682371
NEK2	26	11	37	0.702703	0.297297	31.7229	30	1.56328	0.030969	0.966034	1.50907		Yes	NEK2	21	14	35	0.6	0.4	14.7228	30	-0.09653	0.411588	0.585415	0.385537
NEK6	15	15	30	0.5	0.5	0	20	-0.515636	0.667333	0.26973	0.56907		Yes	NEK6	18	11	29	0.62069	0.37931	14.9174	20	-0.0897854	0.403596	0.589411	0.394053
NLK	12	12	24	0.5	0.5	0	13	-0.515636	0.648352	0.302697	0.518991		Yes	NLK	18	12	30	0.6	0.4	10.6215	13	-0.238683	0.450549	0.545455	0.346258
OXSR1	17	8	25	0.68	0.32	20.2001	16	0.808145	0.106893	0.893107	0.97105		Yes	OXSR1	25	11	36	0.694444	0.305556	24.4935	16	0.24213	0.177822	0.822178	0.750014
PAK1	20	26	46	0.434783	0.565217	-14.2324	112	-1.44833	0.901099	0.0919081	1.03665		Yes	PAK1	19	23	42	0.452381	0.547619	-10.1178	112	-0.957525	0.894106	0.102897	0.987597
PAK2	21	24	45	0.466667	0.533333	-5.97108	50	-0.906941	0.807193	0.182817	0.737983		Yes	PAK2	24	25	49	0.489796	0.510204	-1.86626	50	-0.671519	0.759241	0.240759	0.618417
PAK3	32	26	58	0.551724	0.448276	7.5842	20	-0.018617	0.436563	0.55045	0.359953		Yes	PAK3	31	24	55	0.563636	0.436364	9.22591	20	-0.287057	0.519481	0.473526	0.324656
PAK4	17	17	34	0.5	0.5	0	16	-0.515636	0.661339	0.267732	0.572299		Yes	PAK4	56	28	84	0.666667	0.333333	25.5693	16	0.279416	0.14985	0.847153	0.824343
PDPK1	11	19	30	0.366667	0.633333	-23.0372	62	-2.02534	0.982018	0.014985	1.82434		Yes	PDPK1	17	12	29	0.586207	0.413793	14.535	62	-0.10304	0.482517	0.513487	0.316487
PHKG1	17	28	45	0.377778	0.622222	-14.1733	12	-1.44446	0.987013	0.00899101	2.04619		Yes	PHKG1	22	20	42	0.52381	0.47619	2.65812	12	-0.514701	0.683317	0.312687	0.50489
PIM1	24	19	43	0.55814	0.44186	10.3217	50	0.160782	0.411588	0.577423	0.385537		Yes	PIM1	29	15	44	0.659091	0.340909	29.3052	50	0.408907	0.231768	0.763237	0.634946
PIM2	21	26	47	0.446809	0.553191	-6.13564	12	-0.917725	0.889111	0.101898	0.991834		Yes	PIM2	22	24	46	0.478261	0.521739	-2.48573	12	-0.692991	0.823177	0.168831	0.772547
PIM3	17	32	49	0.346939	0.653061	-18.9597	13	-1.75813	0.992008	0.000999001	3.00043		Yes	PIM3	25	29	54	0.462963	0.537037	-4.55992	13	-0.764884	0.857143	0.135864	0.866895
PINK1	34	22	56	0.607143	0.392857	13.4962	13	0.36882	0.200799	0.793207	0.697238		Yes	PINK1	14	16	30	0.466667	0.533333	-3.49798	13	-0.728076	0.809191	0.184815	0.733262
PKN1	26	24	50	0.52	0.48	3.198	30	-0.30606	0.573427	0.410589	0.386592		Yes	PKN1	28	19	47	0.595745	0.404255	15.2476	30	-0.0783401	0.394605	0.598402	0.403837
PLK1	32	28	60	0.533333	0.466667	9.11624	258	0.0817831	0.496503	0.497502	0.304078		Yes	PLK1	22	19	41	0.536585	0.463415	9.07788	258	-0.292188	0.643357	0.341658	0.466408
PLK2	35	20	55	0.636364	0.363636	18.6704	16	0.707902	0.121878	0.874126	0.914074		Yes	PLK2	35	23	58	0.603448	0.396552	14.1932	16	-0.114887	0.357642	0.638362	0.446551
PLK3	18	18	36	0.5	0.5	0	36	-0.515636	0.675325	0.251748	0.599034		Yes	PLK3	22	15	37	0.594595	0.405405	14.8813	36	-0.0910369	0.443556	0.548452	0.353051
PLK4	19	12	31	0.612903	0.387097	15.4384	26	0.496096	0.254745	0.732268	0.593894		Yes	PLK4	23	21	44	0.522727	0.477273	3.36796	26	-0.490098	0.694306	0.294705	0.530612
PRKAA1	20	21	41	0.487805	0.512195	-2.93198	219	-0.707779	0.736264	0.258741	0.587134		Yes	PRKAA1	20	20	40	0.5	0.5	0	219	-0.606834	0.719281	0.243756	0.613044
PRKAA2	17	9	26	0.653846	0.346154	24.087	48	1.06287	0.146853	0.851149	0.833117		Yes	PRKAA2	19	10	29	0.655172	0.344828	25.1239	48	0.263978	0.283716	0.714286	0.547116
PRKACA	19	28	47	0.404255	0.595745	-32.5992	1439	-2.65197	0.963037	0.032967	1.48192		Yes	PRKACA	27	22	49	0.55102	0.44898	17.4033	1439	-0.00362395	0.579421	0.414585	0.382386
PRKCA	27	23	50	0.54	0.46	12.9691	978	0.334275	0.521479	0.473526	0.324656		Yes	PRKCA	36	21	57	0.631579	0.368421	45.0562	978	0.954848	0.273726	0.721279	0.562684
PRKCB	29	22	51	0.568627	0.431373	17.1306	191	0.606992	0.348651	0.65035	0.457609		Yes	PRKCB	47	24	71	0.661972	0.338028	45.1839	191	0.959272	0.1998	0.799201	0.699404
PRKCE	19	21	40	0.475	0.525	-5.40471	131	-0.869825	0.813187	0.175824	0.754921		Yes	PRKCE	34	18	52	0.653846	0.346154	36.7874	131	0.668244	0.236763	0.755245	0.625686
PRKCG	26	27	53	0.490566	0.509434	-1.79479	54	-0.633254	0.731269	0.266733	0.573923		Yes	PRKCG	65	17	82	0.792683	0.207317	70.7924	54	1.84688	0.0629371	0.935065	1.20109
PRKCH	18	15	33	0.545455	0.454545	6.00208	23	-0.122298	0.523477	0.473526	0.324656		Yes	PRKCH	22	13	35	0.628571	0.371429	17.6106	23	0.00356278	0.316683	0.68032	0.499375
PRKCI	32	19	51	0.627451	0.372549	23.2903	44	1.01066	0.167832	0.828172	0.775125		Yes	PRKCI	27	21	48	0.5625	0.4375	11.055	44	-0.223659	0.535465	0.45954	0.337676
PRKCQ	20	33	53	0.377358	0.622642	-24.2417	58	-2.10427	0.99001	0.00699301	2.15534		Yes	PRKCQ	28	14	42	0.666667	0.333333	31.5881	58	0.488032	0.204795	0.792208	0.68868
PRKCZ	26	17	43	0.604651	0.395349	22.7274	114	0.973768	0.247752	0.738262	0.605982		Yes	PRKCZ	96	18	114	0.842105	0.157895	112.754	114	3.30131	0.010989	0.983017	1.95904
PRKD1	19	17	36	0.527778	0.472222	5.51168	100	-0.154436	0.57043	0.426573	0.370006		Yes	PRKD1	22	16	38	0.578947	0.421053	16.0188	100	-0.0516118	0.45954	0.531469	0.337676
PRKD2	21	24	45	0.466667	0.533333	-4.32445	17	-0.799031	0.832168	0.157842	0.801777		Yes	PRKD2	46	15	61	0.754098	0.245902	39.1908	17	0.751548	0.0849151	0.912088	1.07102
PRKDC	34	16	50	0.68	0.32	43.0313	129	2.30435	0.0639361	0.929071	1.19425		Yes	PRKDC	14	11	25	0.56	0.44	11.3281	129	-0.214194	0.591409	0.397602	0.400551
PRKG1	16	24	40	0.4	0.6	-22.3209	144	-1.9784	0.958042	0.02997	1.52331		Yes	PRKG1	20	18	38	0.526316	0.473684	5.71946	144	-0.408593	0.675325	0.320679	0.493929
PRKG2	17	22	39	0.435897	0.564103	-9.64697	30	-1.14783	0.914086	0.0799201	1.09734		Yes	PRKG2	14	21	35	0.4	0.6	-14.7228	30	-1.11714	0.95005	0.043956	1.35698
RAF1	16	22	38	0.421053	0.578947	-10.5902	21	-1.20964	0.913087	0.0849151	1.07102		Yes	RAF1	18	19	37	0.486486	0.513514	-1.78482	21	-0.668697	0.781219	0.211788	0.674098
RIPK3	15	14	29	0.517241	0.482759	1.78932	13	-0.398375	0.606394	0.393606	0.404938		Yes	RIPK3	25	18	43	0.581395	0.418605	9.51633	13	-0.276991	0.450549	0.546454	0.346258
ROCK1	23	28	51	0.45098	0.54902	-10.6952	100	-1.21653	0.856144	0.141858	0.848146		Yes	ROCK1	30	28	58	0.517241	0.482759	3.87389	100	-0.472562	0.718282	0.27972	0.553276
ROCK2	13	14	27	0.481481	0.518519	-2.75855	43	-0.696413	0.757243	0.233766	0.631218		Yes	ROCK2	23	19	42	0.547619	0.452381	8.0651	43	-0.327291	0.63037	0.366633	0.435768
RPS6KA1	19	27	46	0.413043	0.586957	-19.2386	117	-1.7764	0.949051	0.047952	1.31919		Yes	RPS6KA1	23	22	45	0.511111	0.488889	2.4197	117	-0.522965	0.726274	0.270729	0.567465
RPS6KA3	24	28	52	0.461538	0.538462	-7.94462	77	-1.03627	0.837163	0.15984	0.796314		Yes	RPS6KA3	20	23	43	0.465116	0.534884	-6.85661	77	-0.844489	0.85015	0.140859	0.851215
RPS6KA5	18	26	44	0.409091	0.590909	-15.3082	39	-1.51883	0.949051	0.043956	1.35698		Yes	RPS6KA5	30	27	57	0.526316	0.473684	4.68613	39	-0.444409	0.682318	0.316683	0.499375
RPS6KB1	26	24	50	0.52	0.48	4.15485	83	-0.243354	0.582418	0.405594	0.391908		Yes	RPS6KB1	24	24	48	0.5	0.5	0	83	-0.606834	0.714286	0.248751	0.604235
RPS6KB2	22	19	41	0.536585	0.463415	3.76422	10	-0.268953	0.52048	0.466533	0.331117		Yes	RPS6KB2	23	12	35	0.657143	0.342857	15.9929	10	-0.0525082	0.27972	0.712288	0.553276
SGK1	17	17	34	0.5	0.5	0	76	-0.515636	0.634366	0.288711	0.539536		Yes	SGK1	20	22	42	0.47619	0.52381	-4.6326	76	-0.767403	0.802198	0.193806	0.712632
SIK1	14	15	29	0.482759	0.517241	-1.73348	12	-0.629237	0.746254	0.248751	0.604235		Yes	SIK1	16	20	36	0.444444	0.555556	-5.96661	12	-0.813641	0.904096	0.0909091	1.04139
SIK2	16	24	40	0.4	0.6	-13.2243	19	-1.38227	0.968032	0.024975	1.60249		Yes	SIK2	23	10	33	0.69697	0.30303	25.7489	19	0.285641	0.168831	0.826174	0.772547
SRPK1	35	27	62	0.564516	0.435484	9.46958	19	0.104939	0.410589	0.585415	0.386592		Yes	SRPK1	27	21	48	0.5625	0.4375	8.6018	19	-0.308689	0.544456	0.448551	0.348188
STK11	22	27	49	0.44898	0.55102	-9.26489	48	-1.1228	0.875125	0.121878	0.914074		Yes	STK11	23	18	41	0.560976	0.439024	10.5814	48	-0.240074	0.565435	0.427572	0.36899
STK26	20	11	31	0.645161	0.354839	14.1945	10	0.41458	0.153846	0.842158	0.812913		Yes	STK26	22	14	36	0.611111	0.388889	11.1988	10	-0.218674	0.410589	0.575425	0.386592
STK3	15	12	27	0.555556	0.444444	7.43627	29	-0.0283116	0.502498	0.494505	0.305829		Yes	STK3	19	21	40	0.475	0.525	-3.73303	29	-0.736223	0.841159	0.153846	0.812913
STK38	27	22	49	0.55102	0.44898	6.6356	16	-0.0807822	0.476523	0.516484	0.321916		Yes	STK38	22	23	45	0.488889	0.511111	-1.40878	16	-0.655663	0.792208	0.205794	0.686567
STK39	18	12	30	0.6	0.4	12.9842	23	0.335263	0.287712	0.707293	0.541042		Yes	STK39	14	19	33	0.424242	0.575758	-10.0533	23	-0.955287	0.933067	0.0619381	1.20804
STK4	27	17	44	0.613636	0.386364	18.5375	34	0.69919	0.222777	0.773227	0.652129		Yes	STK4	15	20	35	0.428571	0.571429	-10.8304	34	-0.982224	0.918082	0.0729271	1.13711
TBK1	26	19	45	0.577778	0.422222	15.5738	77	0.504968	0.352647	0.638362	0.452659		Yes	TBK1	46	17	63	0.730159	0.269841	53.7939	77	1.2577	0.0849151	0.915085	1.07102
TGFBR1	18	11	29	0.62069	0.37931	11.4658	10	0.235761	0.215784	0.779221	0.66598		Yes	TGFBR1	28	6	34	0.823529	0.176471	37.5588	10	0.694983	0.0699301	0.925075	1.15534
TGFBR2	26	16	42	0.619048	0.380952	15.108	16	0.474442	0.176823	0.821179	0.752461		Yes	TGFBR2	17	8	25	0.68	0.32	20.2001	16	0.0933159	0.232767	0.765235	0.633078
TRPM7	41	25	66	0.621212	0.378788	25.3769	59	1.1474	0.153846	0.84016	0.812913		Yes	TRPM7	104	29	133	0.781955	0.218045	76.4689	59	2.04363	0.046953	0.947053	1.32834
TTBK1	26	19	45	0.577778	0.422222	9.19608	13	0.0870148	0.316683	0.668332	0.499375	Yes	Yes	TTBK1	84	19	103	0.815534	0.184466	53.0586	13	1.23222	0.034965	0.964036	1.45637
TTK	42	14	56	0.75	0.25	54.5891	61	3.06178	0.002997	0.99001	2.52331	Yes	Yes	TTK	26	13	39	0.666667	0.333333	31.3463	61	0.479653	0.231768	0.761239	0.634946
UL97	28	21	49	0.571429	0.428571	8.35409	12	0.0318367	0.335664	0.655345	0.474095		Yes	UL97	22	15	37	0.594595	0.405405	10.3191	12	-0.249167	0.427572	0.564436	0.36899
ULK1	24	13	37	0.648649	0.351351	25.0036	43	1.12293	0.127872	0.867133	0.893224		Yes	ULK1	17	18	35	0.485714	0.514286	-2.29516	43	-0.686385	0.782218	0.212787	0.672054
VRK1	27	16	43	0.627907	0.372093	16.3849	16	0.558122	0.13986	0.854146	0.854306		Yes	VRK1	29	29	58	0.5	0.5	0	16	-0.606834	0.7003	0.264735	0.577188
VRK2	23	25	48	0.479167	0.520833	-2.2318	10	-0.661893	0.77023	0.224775	0.648252		Yes	VRK2	15	15	30	0.5	0.5	0	10	-0.606834	0.722278	0.24975	0.602494
WNK1	14	18	32	0.4375	0.5625	-7.2514	16	-0.990845	0.903097	0.0949051	1.02271		Yes	WNK1	50	25	75	0.666667	0.333333	24.9153	16	0.256748	0.163836	0.834166	0.78559
