# Supplementary material for: Multiomics of early epileptogenesis in mice reveals phosphorylation and dephosphorylation-directed growth and synaptic weakening
Source: iScience. 2024 Mar 19;27(4):109534. doi: 10.1016/j.isci.2024.109534 (PMC11005001; doi:10.1016/j.isci.2024.109534)
Supplement: Table S5. Gene ontology enrichment results for protein data, related to Figure 6 — A.) The gProfiler combined output for all comparisons. B.) P/M(4 h) decreased protein abundance. C.) P/M(24 h) increased protein abundance. D.) P/M(24 h) decreased protein abundance. E.) D/U(24 h) decreased protein abundance. [file mmc6.xlsx]

## Sheet: A) gProfiler_output_all
source	term_name	term_id	Max intersection	term_size	effective_domain_size	p_adj_color	adjusted_p_value__P/M(4 h) up	query_size__P/M(4 h) up	intersection_size__P/M(4 h) up	p_adj_color	adjusted_p_value__P/M(4 h) down	query_size__P/M(4 h) down	intersection_size__P/M(4 h) down	p_adj_color	adjusted_p_value__P/M(24 h) up	query_size__P/M(24 h) up	intersection_size__P/M(24 h) up	p_adj_color	adjusted_p_value__P/M(24 h) down	query_size__P/M(24 h) down	intersection_size__P/M(24 h) down	p_adj_color	adjusted_p_value__D/U(24 h) up	query_size__D/U(24 h) up	intersection_size__D/U(24 h) up	p_adj_color	adjusted_p_value__D/U(24 h) down	query_size__D/U(24 h) down	intersection_size__D/U(24 h) down
GO:MF	structural constituent of ribosome	GO:0003735	65	143	8183	1	1	-1	-1	1	1	-1	-1	6.70171e-23	6.70171e-23	660	65	1	1	147	1	1	1	102	2	1	1	69	5
GO:MF	rRNA binding	GO:0019843	26	46	8183	1	1	-1	-1	1	1	-1	-1	2.55241e-08	2.55241e-08	615	26	1	1	13	1	1	1	86	1	1	1	-1	-1
GO:MF	structural molecule activity	GO:0005198	70	348	8183	1	1	4	1	1	1	1	1	1.85261e-06	1.85261e-06	414	70	1	1	62	8	1	1	87	12	1	1	69	5
GO:MF	unfolded protein binding	GO:0051082	26	76	8183	1	1	12	2	1	1	13	1	3.63932e-06	3.63932e-06	507	26	1	1	202	2	1	1	-1	-1	1	1	92	5
GO:MF	structural constituent of postsynaptic specialization	GO:0098879	9	12	8183	1	1	-1	-1	1	1	-1	-1	1	1	-1	-1	7.59014e-05	7.59014e-05	483	9	1	1	11	1	1	1	-1	-1
GO:MF	structural constituent of postsynaptic density	GO:0098919	8	10	8183	1	1	-1	-1	1	1	-1	-1	1	1	-1	-1	0.000282222	0.000282222	483	8	1	1	11	1	1	1	-1	-1
GO:MF	protein folding chaperone	GO:0044183	11	21	8183	1	1	-1	-1	1	1	-1	-1	0.00764524	0.00764524	507	11	1	1	79	1	1	1	-1	-1	1	1	22	1
GO:MF	5S rRNA binding	GO:0008097	6	11	8183	1	1	-1	-1	1	1	-1	-1	0.0131286	0.0131286	217	6	1	1	228	2	1	1	86	1	1	1	-1	-1
GO:MF	structural constituent of postsynapse	GO:0099186	10	21	8183	1	1	-1	-1	1	1	-1	-1	1	1	-1	-1	0.0161908	0.0161908	521	10	1	1	11	1	1	1	-1	-1
GO:MF	translation factor activity, RNA binding	GO:0008135	22	66	8183	1	1	-1	-1	1	1	-1	-1	0.0379272	0.0379272	586	22	1	1	154	1	1	1	8	1	1	1	53	1
GO:BP	translation	GO:0006412	115	444	8183	1	1	-1	-1	1	1	29	1	4.90529e-13	4.90529e-13	660	115	1	1	13	1	1	1	13	2	1	1	69	5
GO:BP	peptide biosynthetic process	GO:0043043	117	450	8183	1	1	-1	-1	1	1	29	1	7.25621e-13	7.25621e-13	660	117	1	1	13	1	1	1	13	2	1	1	69	5
GO:BP	cytoplasmic translation	GO:0002181	37	80	8183	1	1	-1	-1	1	1	29	1	1.16658e-12	1.16658e-12	615	37	1	1	209	1	1	1	164	1	1	1	126	2
GO:BP	amide biosynthetic process	GO:0043604	123	506	8183	1	1	-1	-1	1	1	29	1	7.26896e-10	7.26896e-10	660	123	1	1	13	1	1	1	24	5	1	1	4	1
GO:BP	peptide metabolic process	GO:0006518	122	534	8183	1	1	-1	-1	1	1	29	3	2.50107e-08	2.50107e-08	660	122	1	1	13	1	1	1	13	2	1	1	69	5
GO:BP	protein folding	GO:0006457	36	117	8183	1	1	17	3	1	1	-1	-1	1.1324e-07	1.1324e-07	507	36	1	1	202	3	1	1	-1	-1	1	1	37	4
GO:BP	cytoplasmic translational initiation	GO:0002183	15	29	8183	1	1	-1	-1	1	1	-1	-1	7.87543e-05	7.87543e-05	582	15	1	1	485	1	1	1	-1	-1	1	1	-1	-1
GO:BP	chaperone-mediated protein folding	GO:0061077	17	42	8183	1	1	12	2	1	1	-1	-1	0.000323511	0.000323511	507	17	1	1	189	1	1	1	-1	-1	1	1	157	2
GO:BP	ribonucleoprotein complex biogenesis	GO:0022613	62	252	8183	1	1	-1	-1	1	1	31	1	0.000492206	0.000492206	592	62	1	1	361	2	1	1	12	2	1	1	-1	-1
GO:BP	cellular amide metabolic process	GO:0043603	124	646	8183	1	1	16	1	1	1	29	3	0.000505846	0.000505846	604	124	1	1	13	1	1	1	24	5	1	1	4	1
GO:BP	mitochondrial respiratory chain complex assembly	GO:0033108	12	56	8183	1	1	-1	-1	1	1	-1	-1	1	1	443	6	1	1	618	1	1	1	-1	-1	0.000632079	0.000632079	141	12
GO:BP	maintenance of synapse structure	GO:0099558	11	28	8183	1	1	-1	-1	1	1	-1	-1	1	1	364	1	0.000773288	0.000773288	329	11	1	1	153	3	1	1	-1	-1
GO:BP	formation of cytoplasmic translation initiation complex	GO:0001732	10	15	8183	1	1	-1	-1	1	1	-1	-1	0.000832013	0.000832013	582	10	1	1	-1	-1	1	1	-1	-1	1	1	-1	-1
GO:BP	maintenance of postsynaptic density structure	GO:0099562	8	12	8183	1	1	-1	-1	1	1	-1	-1	1	1	-1	-1	0.00279248	0.00279248	483	8	1	1	11	1	1	1	-1	-1
GO:BP	cell junction maintenance	GO:0034331	15	39	8183	1	1	-1	-1	1	1	-1	-1	1	1	364	1	0.00361897	0.00361897	483	15	1	1	153	4	1	1	-1	-1
GO:BP	ribonucleoprotein complex assembly	GO:0022618	34	140	8183	1	1	-1	-1	1	1	-1	-1	0.00407832	0.00407832	582	34	1	1	648	5	1	1	12	2	1	1	-1	-1
GO:BP	postsynaptic specialization organization	GO:0099084	13	46	8183	1	1	-1	-1	1	1	-1	-1	1	1	501	3	0.00705598	0.00705598	358	13	1	1	162	4	1	1	-1	-1
GO:BP	dendrite morphogenesis	GO:0048813	22	139	8183	1	1	5	1	1	1	29	3	1	1	11	1	0.00894857	0.00894857	291	22	1	1	163	7	1	1	156	2
GO:BP	ribonucleoprotein complex subunit organization	GO:0071826	34	145	8183	1	1	-1	-1	1	1	-1	-1	0.00941802	0.00941802	582	34	1	1	648	5	1	1	12	2	1	1	-1	-1
GO:BP	maintenance of postsynaptic specialization structure	GO:0098880	8	18	8183	1	1	-1	-1	1	1	-1	-1	1	1	-1	-1	0.00964921	0.00964921	329	8	1	1	11	1	1	1	-1	-1
GO:BP	translational initiation	GO:0006413	26	75	8183	1	1	-1	-1	1	1	-1	-1	0.0103731	0.0103731	586	26	1	1	154	2	1	1	13	1	1	1	-1	-1
GO:BP	postsynaptic density organization	GO:0097106	12	41	8183	1	1	-1	-1	1	1	-1	-1	1	1	501	3	0.0159175	0.0159175	358	12	1	1	153	3	1	1	-1	-1
GO:BP	synapse organization	GO:0050808	45	361	8183	1	1	5	2	1	1	29	3	1	1	35	5	0.0191416	0.0191416	358	45	1	1	162	17	1	1	4	1
GO:BP	ribosomal large subunit biogenesis	GO:0042273	20	49	8183	1	1	-1	-1	1	1	31	1	0.0199984	0.0199984	645	20	1	1	-1	-1	1	1	-1	-1	1	1	-1	-1
GO:BP	postsynapse organization	GO:0099173	26	167	8183	1	1	5	1	1	1	44	3	1	1	90	4	0.0324396	0.0324396	358	26	1	1	162	11	1	1	63	2
GO:BP	retrograde vesicle-mediated transport, Golgi to endoplasmic reticulum	GO:0006890	15	37	8183	1	1	-1	-1	1	1	-1	-1	0.0379833	0.0379833	654	15	1	1	61	1	1	1	-1	-1	1	1	-1	-1
GO:BP	chemical synaptic transmission	GO:0007268	52	483	8183	1	1	6	3	1	1	28	5	1	1	43	11	0.0405437	0.0405437	307	52	1	1	11	2	1	1	8	2
GO:BP	anterograde trans-synaptic signaling	GO:0098916	52	483	8183	1	1	6	3	1	1	28	5	1	1	43	11	0.0405437	0.0405437	307	52	1	1	11	2	1	1	8	2
GO:BP	regulation of synaptic plasticity	GO:0048167	23	167	8183	1	1	5	1	1	1	44	4	1	1	11	3	0.0424905	0.0424905	287	23	1	1	5	1	1	1	8	2
GO:CC	cytosolic ribosome	GO:0022626	62	90	8183	1	1	-1	-1	1	1	-1	-1	1.05519e-33	1.05519e-33	660	62	1	1	-1	-1	1	1	-1	-1	1	1	126	2
GO:CC	ribosomal subunit	GO:0044391	68	168	8183	1	1	-1	-1	1	1	-1	-1	4.40707e-21	4.40707e-21	660	68	1	1	147	1	1	1	102	2	1	1	69	5
GO:CC	ribosome	GO:0005840	74	191	8183	1	1	-1	-1	1	1	-1	-1	2.19492e-20	2.19492e-20	660	74	1	1	147	1	1	1	102	3	1	1	69	6
GO:CC	cytosolic small ribosomal subunit	GO:0022627	25	41	8183	1	1	-1	-1	1	1	-1	-1	2.56648e-16	2.56648e-16	414	25	1	1	-1	-1	1	1	-1	-1	1	1	59	1
GO:CC	cytosolic large ribosomal subunit	GO:0022625	34	47	8183	1	1	-1	-1	1	1	-1	-1	4.62252e-16	4.62252e-16	660	34	1	1	-1	-1	1	1	-1	-1	1	1	126	1
GO:CC	ribonucleoprotein complex	GO:1990904	122	518	8183	1	1	-1	-1	1	1	-1	-1	8.51434e-12	8.51434e-12	660	122	1	1	13	1	1	1	12	2	1	1	69	6
GO:CC	small ribosomal subunit	GO:0015935	26	71	8183	1	1	-1	-1	1	1	-1	-1	2.87831e-10	2.87831e-10	414	26	1	1	-1	-1	1	1	102	1	1	1	59	3
GO:CC	large ribosomal subunit	GO:0015934	38	99	8183	1	1	-1	-1	1	1	-1	-1	3.16006e-08	3.16006e-08	660	38	1	1	147	1	1	1	86	1	1	1	69	2
GO:CC	polysome	GO:0005844	23	66	8183	1	1	-1	-1	1	1	-1	-1	1.50328e-07	1.50328e-07	467	23	1	1	218	1	1	1	164	2	1	1	59	2
GO:CC	proteasome accessory complex	GO:0022624	16	26	8183	1	1	-1	-1	1	1	-1	-1	3.48721e-06	3.48721e-06	632	16	1	1	-1	-1	1	1	-1	-1	1	1	98	2
GO:CC	polysomal ribosome	GO:0042788	14	31	8183	1	1	-1	-1	1	1	-1	-1	1.17969e-05	1.17969e-05	436	14	1	1	218	1	1	1	164	1	1	1	59	1
GO:CC	proteasome regulatory particle	GO:0005838	14	21	8183	1	1	-1	-1	1	1	-1	-1	2.34302e-05	2.34302e-05	632	14	1	1	-1	-1	1	1	-1	-1	1	1	98	2
GO:CC	inner mitochondrial membrane protein complex	GO:0098800	16	104	8183	1	1	-1	-1	1	1	-1	-1	1	1	195	5	1	1	35	1	1	1	31	1	4.12429e-05	4.12429e-05	141	16
GO:CC	mitochondrial protein complex	GO:0098798	16	215	8183	1	1	-1	-1	1	1	-1	-1	1	1	195	5	1	1	35	1	1	1	31	1	5.84241e-05	5.84241e-05	73	16
GO:CC	proteasome complex	GO:0000502	22	59	8183	1	1	-1	-1	1	1	-1	-1	0.000296078	0.000296078	632	22	1	1	189	1	1	1	98	1	1	1	98	4
GO:CC	endopeptidase complex	GO:1905369	22	60	8183	1	1	-1	-1	1	1	-1	-1	0.000398418	0.000398418	632	22	1	1	189	1	1	1	98	1	1	1	98	4
GO:CC	prefoldin complex	GO:0016272	4	6	8183	1	1	-1	-1	1	1	-1	-1	1	1	482	3	1	1	-1	-1	1	1	-1	-1	0.00061312	0.00061312	37	4
GO:CC	postsynaptic specialization	GO:0099572	45	375	8183	1	1	6	2	1	1	44	4	1	1	69	9	0.00148024	0.00148024	354	45	1	1	11	2	1	1	63	2
GO:CC	glutamatergic synapse	GO:0098978	45	412	8183	1	1	6	3	1	1	44	3	1	1	43	6	0.00248914	0.00248914	330	45	1	1	167	14	1	1	44	1
GO:CC	endoplasmic reticulum chaperone complex	GO:0034663	6	8	8183	1	1	-1	-1	1	1	-1	-1	0.00367228	0.00367228	223	6	1	1	-1	-1	1	1	-1	-1	1	1	-1	-1
GO:CC	proteasome regulatory particle, base subcomplex	GO:0008540	9	13	8183	1	1	-1	-1	1	1	-1	-1	0.00485356	0.00485356	611	9	1	1	-1	-1	1	1	-1	-1	1	1	60	1
GO:CC	mitochondrial respirasome	GO:0005746	11	66	8183	1	1	-1	-1	1	1	-1	-1	1	1	183	2	1	1	618	2	1	1	-1	-1	0.00581445	0.00581445	141	11
GO:CC	NADH dehydrogenase complex	GO:0030964	7	42	8183	1	1	-1	-1	1	1	-1	-1	1	1	155	1	1	1	618	1	1	1	-1	-1	0.00586076	0.00586076	67	7
GO:CC	respiratory chain complex I	GO:0045271	7	42	8183	1	1	-1	-1	1	1	-1	-1	1	1	155	1	1	1	618	1	1	1	-1	-1	0.00586076	0.00586076	67	7
GO:CC	mitochondrial respiratory chain complex I	GO:0005747	7	42	8183	1	1	-1	-1	1	1	-1	-1	1	1	155	1	1	1	618	1	1	1	-1	-1	0.00586076	0.00586076	67	7
GO:CC	postsynapse	GO:0098794	63	609	8183	1	1	6	3	1	1	33	4	1	1	52	11	0.00733456	0.00733456	358	63	1	1	88	11	1	1	4	1
GO:CC	eukaryotic translation initiation factor 3 complex	GO:0005852	9	14	8183	1	1	-1	-1	1	1	-1	-1	0.00744431	0.00744431	582	9	1	1	-1	-1	1	1	-1	-1	1	1	-1	-1
GO:CC	respiratory chain complex	GO:0098803	11	65	8183	1	1	-1	-1	1	1	-1	-1	1	1	183	2	1	1	618	1	1	1	-1	-1	0.00751709	0.00751709	141	11
GO:CC	translation preinitiation complex	GO:0070993	10	16	8183	1	1	-1	-1	1	1	-1	-1	0.0095413	0.0095413	638	10	1	1	-1	-1	1	1	-1	-1	1	1	-1	-1
GO:CC	eukaryotic 48S preinitiation complex	GO:0033290	9	14	8183	1	1	-1	-1	1	1	-1	-1	0.016449	0.016449	638	9	1	1	-1	-1	1	1	-1	-1	1	1	-1	-1
GO:CC	asymmetric synapse	GO:0032279	63	358	8183	1	1	5	1	1	1	44	4	1	1	69	8	0.0254877	0.0254877	684	63	1	1	11	2	1	1	63	2
GO:CC	respirasome	GO:0070469	11	72	8183	1	1	-1	-1	1	1	-1	-1	1	1	183	2	1	1	618	2	1	1	-1	-1	0.0273551	0.0273551	141	11
GO:CC	eukaryotic 43S preinitiation complex	GO:0016282	9	15	8183	1	1	-1	-1	1	1	-1	-1	0.0336633	0.0336633	586	9	1	1	-1	-1	1	1	-1	-1	1	1	-1	-1
GO:CC	synaptic membrane	GO:0097060	45	356	8183	1	1	11	4	1	1	44	3	1	1	34	7	0.0381186	0.0381186	383	45	1	1	162	15	1	1	108	1
GO:CC	postsynaptic density	GO:0014069	51	353	8183	1	1	5	1	1	1	44	4	1	1	69	8	0.0410792	0.0410792	521	51	1	1	11	2	1	1	63	2
KEGG	Ribosome	KEGG:03010	62	115	8183	1	1	-1	-1	1	1	-1	-1	4.57423e-29	4.57423e-29	660	62	1	1	147	1	1	1	86	1	1	1	69	3
KEGG	Proteasome	KEGG:03050	20	37	8183	1	1	-1	-1	1	1	-1	-1	2.85061e-06	2.85061e-06	632	20	1	1	-1	-1	1	1	-1	-1	1	1	98	2
KEGG	Oxidative phosphorylation	KEGG:00190	15	94	8183	1	1	-1	-1	1	1	-1	-1	1	1	614	7	1	1	587	1	1	1	-1	-1	0.00018635	0.00018635	141	15
KEGG	Protein processing in endoplasmic reticulum	KEGG:04141	33	117	8183	1	1	-1	-1	1	1	-1	-1	0.0151399	0.0151399	638	33	1	1	234	2	1	1	133	2	1	1	94	6
REAC	Cap-dependent Translation Initiation	REAC:R-MMU-72737	70	101	8183	1	1	-1	-1	1	1	-1	-1	7.3334e-43	7.3334e-43	660	70	1	1	-1	-1	1	1	-1	-1	1	1	126	2
REAC	Eukaryotic Translation Initiation	REAC:R-MMU-72613	70	101	8183	1	1	-1	-1	1	1	-1	-1	7.3334e-43	7.3334e-43	660	70	1	1	-1	-1	1	1	-1	-1	1	1	126	2
REAC	GTP hydrolysis and joining of the 60S ribosomal subunit	REAC:R-MMU-72706	67	95	8183	1	1	-1	-1	1	1	-1	-1	1.37603e-41	1.37603e-41	660	67	1	1	-1	-1	1	1	-1	-1	1	1	126	2
REAC	L13a-mediated translational silencing of Ceruloplasmin expression	REAC:R-MMU-156827	66	94	8183	1	1	-1	-1	1	1	-1	-1	1.15081e-40	1.15081e-40	660	66	1	1	-1	-1	1	1	-1	-1	1	1	126	2
REAC	Formation of a pool of free 40S subunits	REAC:R-MMU-72689	61	84	8183	1	1	-1	-1	1	1	-1	-1	5.9636e-38	5.9636e-38	660	61	1	1	-1	-1	1	1	-1	-1	1	1	126	2
REAC	Nonsense Mediated Decay (NMD) independent of the Exon Junction Complex (EJC)	REAC:R-MMU-975956	57	78	8183	1	1	-1	-1	1	1	-1	-1	2.0579e-35	2.0579e-35	660	57	1	1	-1	-1	1	1	129	1	1	1	126	2
REAC	SRP-dependent cotranslational protein targeting to membrane	REAC:R-MMU-1799339	54	77	8183	1	1	-1	-1	1	1	-1	-1	2.80468e-32	2.80468e-32	660	54	1	1	-1	-1	1	1	-1	-1	1	1	126	2
REAC	Nonsense Mediated Decay (NMD) enhanced by the Exon Junction Complex (EJC)	REAC:R-MMU-975957	59	95	8183	1	1	-1	-1	1	1	-1	-1	7.94307e-31	7.94307e-31	660	59	1	1	-1	-1	1	1	129	1	1	1	126	2
REAC	Nonsense-Mediated Decay (NMD)	REAC:R-MMU-927802	59	95	8183	1	1	-1	-1	1	1	-1	-1	7.94307e-31	7.94307e-31	660	59	1	1	-1	-1	1	1	129	1	1	1	126	2
REAC	Translation	REAC:R-MMU-72766	79	194	8183	1	1	-1	-1	1	1	-1	-1	4.44379e-28	4.44379e-28	660	79	1	1	147	1	1	1	102	3	1	1	69	5
REAC	Formation of the ternary complex, and subsequently, the 43S complex	REAC:R-MMU-72695	34	46	8183	1	1	-1	-1	1	1	-1	-1	1.91593e-21	1.91593e-21	638	34	1	1	-1	-1	1	1	-1	-1	1	1	59	1
REAC	Translation initiation complex formation	REAC:R-MMU-72649	35	53	8183	1	1	-1	-1	1	1	-1	-1	2.33172e-21	2.33172e-21	582	35	1	1	-1	-1	1	1	-1	-1	1	1	59	1
REAC	Ribosomal scanning and start codon recognition	REAC:R-MMU-72702	35	53	8183	1	1	-1	-1	1	1	-1	-1	2.33172e-21	2.33172e-21	582	35	1	1	-1	-1	1	1	-1	-1	1	1	59	1
REAC	Activation of the mRNA upon binding of the cap-binding complex and eIFs, and subsequent binding to 43S	REAC:R-MMU-72662	35	53	8183	1	1	-1	-1	1	1	-1	-1	5.35747e-21	5.35747e-21	582	35	1	1	-1	-1	1	1	-1	-1	1	1	59	1
REAC	rRNA processing	REAC:R-MMU-72312	59	107	8183	1	1	-1	-1	1	1	-1	-1	4.23261e-19	4.23261e-19	660	59	1	1	-1	-1	1	1	52	1	1	1	59	1
REAC	Major pathway of rRNA processing in the nucleolus and cytosol	REAC:R-MMU-6791226	59	107	8183	1	1	-1	-1	1	1	-1	-1	4.23261e-19	4.23261e-19	660	59	1	1	-1	-1	1	1	52	1	1	1	59	1
REAC	rRNA processing in the nucleus and cytosol	REAC:R-MMU-8868773	59	107	8183	1	1	-1	-1	1	1	-1	-1	4.23261e-19	4.23261e-19	660	59	1	1	-1	-1	1	1	52	1	1	1	59	1
REAC	Metabolism of RNA	REAC:R-MMU-8953854	106	414	8183	1	1	4	1	1	1	39	1	4.9533e-14	4.9533e-14	660	106	1	1	300	4	1	1	13	4	1	1	60	3
REAC	AUF1 (hnRNP D0) binds and destabilizes mRNA	REAC:R-MMU-450408	25	48	8183	1	1	-1	-1	1	1	-1	-1	7.57155e-09	7.57155e-09	632	25	1	1	297	1	1	1	-1	-1	1	1	98	2
REAC	Regulation of RUNX2 expression and activity	REAC:R-MMU-8939902	23	45	8183	1	1	-1	-1	1	1	-1	-1	6.08455e-08	6.08455e-08	632	23	1	1	-1	-1	1	1	-1	-1	1	1	98	3
REAC	GLI3 is processed to GLI3R by the proteasome	REAC:R-MMU-5610785	24	48	8183	1	1	-1	-1	1	1	-1	-1	1.08643e-07	1.08643e-07	632	24	1	1	-1	-1	1	1	-1	-1	1	1	98	3
REAC	FBXL7 down-regulates AURKA during mitotic entry and in early mitosis	REAC:R-MMU-8854050	23	46	8183	1	1	-1	-1	1	1	-1	-1	3.85263e-07	3.85263e-07	632	23	1	1	-1	-1	1	1	-1	-1	1	1	98	3
REAC	Ubiquitin-dependent degradation of Cyclin D	REAC:R-MMU-75815	22	42	8183	1	1	-1	-1	1	1	-1	-1	5.61568e-07	5.61568e-07	632	22	1	1	-1	-1	1	1	-1	-1	1	1	98	2
REAC	Degradation of GLI1 by the proteasome	REAC:R-MMU-5610780	23	47	8183	1	1	-1	-1	1	1	-1	-1	5.92822e-07	5.92822e-07	632	23	1	1	-1	-1	1	1	-1	-1	1	1	98	3
REAC	Autodegradation of Cdh1 by Cdh1:APC/C	REAC:R-MMU-174084	24	50	8183	1	1	-1	-1	1	1	-1	-1	8.68824e-07	8.68824e-07	632	24	1	1	234	1	1	1	-1	-1	1	1	98	2
REAC	p53-Independent G1/S DNA damage checkpoint	REAC:R-MMU-69613	22	41	8183	1	1	-1	-1	1	1	-1	-1	8.79986e-07	8.79986e-07	632	22	1	1	-1	-1	1	1	-1	-1	1	1	98	2
REAC	p53-Independent DNA Damage Response	REAC:R-MMU-69610	22	41	8183	1	1	-1	-1	1	1	-1	-1	8.79986e-07	8.79986e-07	632	22	1	1	-1	-1	1	1	-1	-1	1	1	98	2
REAC	Ubiquitin Mediated Degradation of Phosphorylated Cdc25A	REAC:R-MMU-69601	22	41	8183	1	1	-1	-1	1	1	-1	-1	8.79986e-07	8.79986e-07	632	22	1	1	-1	-1	1	1	-1	-1	1	1	98	2
REAC	Autodegradation of the E3 ubiquitin ligase COP1	REAC:R-MMU-349425	22	41	8183	1	1	-1	-1	1	1	-1	-1	8.79986e-07	8.79986e-07	632	22	1	1	-1	-1	1	1	-1	-1	1	1	98	2
REAC	Degradation of DVL	REAC:R-MMU-4641258	23	46	8183	1	1	-1	-1	1	1	-1	-1	9.02158e-07	9.02158e-07	632	23	1	1	14	1	1	1	-1	-1	1	1	98	3
REAC	Cross-presentation of soluble exogenous antigens (endosomes)	REAC:R-MMU-1236978	21	41	8183	1	1	-1	-1	1	1	-1	-1	1.26853e-06	1.26853e-06	632	21	1	1	-1	-1	1	1	-1	-1	1	1	98	2
REAC	Regulation of RUNX3 expression and activity	REAC:R-MMU-8941858	22	46	8183	1	1	-1	-1	1	1	-1	-1	2.08304e-06	2.08304e-06	632	22	1	1	-1	-1	1	1	-1	-1	1	1	98	2
REAC	Degradation of AXIN	REAC:R-MMU-4641257	22	43	8183	1	1	-1	-1	1	1	-1	-1	2.08304e-06	2.08304e-06	632	22	1	1	-1	-1	1	1	-1	-1	1	1	98	2
REAC	Regulation of ornithine decarboxylase (ODC)	REAC:R-MMU-350562	21	41	8183	1	1	-1	-1	1	1	-1	-1	3.11969e-06	3.11969e-06	632	21	1	1	-1	-1	1	1	-1	-1	1	1	98	2
REAC	APC/C:Cdc20 mediated degradation of Securin	REAC:R-MMU-174154	24	50	8183	1	1	-1	-1	1	1	-1	-1	3.87437e-06	3.87437e-06	632	24	1	1	234	1	1	1	-1	-1	1	1	98	2
REAC	Regulation of mRNA stability by proteins that bind AU-rich elements	REAC:R-MMU-450531	27	68	8183	1	1	-1	-1	1	1	-1	-1	4.12501e-06	4.12501e-06	632	27	1	1	297	1	1	1	-1	-1	1	1	98	3
REAC	Stabilization of p53	REAC:R-MMU-69541	22	43	8183	1	1	-1	-1	1	1	-1	-1	4.71308e-06	4.71308e-06	632	22	1	1	-1	-1	1	1	-1	-1	1	1	98	2
REAC	Transcriptional regulation by RUNX2	REAC:R-MMU-8878166	23	51	8183	1	1	-1	-1	1	1	-1	-1	6.33654e-06	6.33654e-06	632	23	1	1	-1	-1	1	1	-1	-1	1	1	98	3
REAC	Dectin-1 mediated noncanonical NF-kB signaling	REAC:R-MMU-5607761	22	47	8183	1	1	-1	-1	1	1	-1	-1	6.97903e-06	6.97903e-06	632	22	1	1	-1	-1	1	1	-1	-1	1	1	98	2
REAC	NIK-->noncanonical NF-kB signaling	REAC:R-MMU-5676590	22	47	8183	1	1	-1	-1	1	1	-1	-1	6.97903e-06	6.97903e-06	632	22	1	1	-1	-1	1	1	-1	-1	1	1	98	2
REAC	Hedgehog ligand biogenesis	REAC:R-MMU-5358346	23	49	8183	1	1	-1	-1	1	1	-1	-1	9.10618e-06	9.10618e-06	632	23	1	1	336	1	1	1	-1	-1	1	1	98	2
REAC	Metabolism of polyamines	REAC:R-MMU-351202	22	45	8183	1	1	-1	-1	1	1	-1	-1	1.02331e-05	1.02331e-05	632	22	1	1	-1	-1	1	1	-1	-1	1	1	98	2
REAC	CDT1 association with the CDC6:ORC:origin complex	REAC:R-MMU-68827	22	42	8183	1	1	-1	-1	1	1	-1	-1	1.02331e-05	1.02331e-05	632	22	1	1	-1	-1	1	1	-1	-1	1	1	98	2
REAC	Cellular response to hypoxia	REAC:R-MMU-1234174	24	53	8183	1	1	-1	-1	1	1	-1	-1	1.0933e-05	1.0933e-05	632	24	1	1	234	1	1	1	-1	-1	1	1	98	4
REAC	Oxygen-dependent proline hydroxylation of Hypoxia-inducible Factor Alpha	REAC:R-MMU-1234176	23	51	8183	1	1	-1	-1	1	1	-1	-1	1.83518e-05	1.83518e-05	632	23	1	1	234	1	1	1	-1	-1	1	1	98	4
REAC	CDK-mediated phosphorylation and removal of Cdc6	REAC:R-MMU-69017	24	50	8183	1	1	-1	-1	1	1	-1	-1	2.10652e-05	2.10652e-05	632	24	1	1	234	1	1	1	-1	-1	1	1	98	2
REAC	APC/C:Cdh1 mediated degradation of Cdc20 and other APC/C:Cdh1 targeted proteins in late mitosis/early G1	REAC:R-MMU-174178	24	51	8183	1	1	-1	-1	1	1	-1	-1	2.10652e-05	2.10652e-05	632	24	1	1	234	1	1	1	-1	-1	1	1	98	2
REAC	Cdc20:Phospho-APC/C mediated degradation of Cyclin A	REAC:R-MMU-174184	24	51	8183	1	1	-1	-1	1	1	-1	-1	2.10652e-05	2.10652e-05	632	24	1	1	234	1	1	1	-1	-1	1	1	98	2
REAC	MAPK6/MAPK4 signaling	REAC:R-MMU-5687128	24	55	8183	1	1	-1	-1	1	1	-1	-1	2.89491e-05	2.89491e-05	632	24	1	1	443	1	1	1	120	1	1	1	98	2
REAC	SCF(Skp2)-mediated degradation of p27/p21	REAC:R-MMU-187577	22	45	8183	1	1	-1	-1	1	1	-1	-1	3.05281e-05	3.05281e-05	632	22	1	1	-1	-1	1	1	-1	-1	1	1	98	2
REAC	Degradation of beta-catenin by the destruction complex	REAC:R-MMU-195253	25	63	8183	1	1	-1	-1	1	1	-1	-1	3.08247e-05	3.08247e-05	632	25	1	1	92	1	1	1	-1	-1	1	1	98	3
REAC	Regulation of RAS by GAPs	REAC:R-MMU-5658442	23	56	8183	1	1	-1	-1	1	1	-1	-1	3.5869e-05	3.5869e-05	632	23	1	1	37	1	1	1	-1	-1	1	1	98	3
REAC	APC:Cdc20 mediated degradation of cell cycle proteins prior to satisfation of the cell cycle checkpoint	REAC:R-MMU-179419	24	51	8183	1	1	-1	-1	1	1	-1	-1	3.95307e-05	3.95307e-05	632	24	1	1	234	1	1	1	-1	-1	1	1	98	2
REAC	Activation of NF-kappaB in B cells	REAC:R-MMU-1169091	22	48	8183	1	1	-1	-1	1	1	-1	-1	4.31999e-05	4.31999e-05	632	22	1	1	-1	-1	1	1	-1	-1	1	1	98	2
REAC	Asymmetric localization of PCP proteins	REAC:R-MMU-4608870	22	45	8183	1	1	-1	-1	1	1	-1	-1	4.31999e-05	4.31999e-05	632	22	1	1	-1	-1	1	1	-1	-1	1	1	98	2
REAC	APC/C:Cdc20 mediated degradation of mitotic proteins	REAC:R-MMU-176409	24	51	8183	1	1	-1	-1	1	1	-1	-1	7.2374e-05	7.2374e-05	632	24	1	1	234	1	1	1	-1	-1	1	1	98	2
REAC	The role of GTSE1 in G2/M progression after G2 checkpoint	REAC:R-MMU-8852276	24	56	8183	1	1	-1	-1	1	1	-1	-1	7.2374e-05	7.2374e-05	632	24	1	1	393	1	1	1	-1	-1	1	1	98	2
REAC	Hedgehog 'on' state	REAC:R-MMU-5632684	25	55	8183	1	1	-1	-1	1	1	-1	-1	7.34797e-05	7.34797e-05	632	25	1	1	-1	-1	1	1	-1	-1	1	1	98	3
REAC	Orc1 removal from chromatin	REAC:R-MMU-68949	23	48	8183	1	1	-1	-1	1	1	-1	-1	9.29753e-05	9.29753e-05	632	23	1	1	-1	-1	1	1	-1	-1	1	1	98	3
REAC	Activation of APC/C and APC/C:Cdc20 mediated degradation of mitotic proteins	REAC:R-MMU-176814	24	51	8183	1	1	-1	-1	1	1	-1	-1	9.70727e-05	9.70727e-05	632	24	1	1	234	1	1	1	-1	-1	1	1	98	2
REAC	p53-Dependent G1/S DNA damage checkpoint	REAC:R-MMU-69580	22	45	8183	1	1	-1	-1	1	1	-1	-1	0.000116803	0.000116803	632	22	1	1	-1	-1	1	1	-1	-1	1	1	98	2
REAC	p53-Dependent G1 DNA Damage Response	REAC:R-MMU-69563	22	45	8183	1	1	-1	-1	1	1	-1	-1	0.000116803	0.000116803	632	22	1	1	-1	-1	1	1	-1	-1	1	1	98	2
REAC	Neurexins and neuroligins	REAC:R-MMU-6794361	15	33	8183	1	1	-1	-1	1	1	-1	-1	1	1	484	1	0.000155468	0.000155468	589	15	1	1	11	1	1	1	-1	-1
REAC	RUNX1 regulates transcription of genes involved in differentiation of HSCs	REAC:R-MMU-8939236	22	50	8183	1	1	-1	-1	1	1	-1	-1	0.000160349	0.000160349	632	22	1	1	-1	-1	1	1	-1	-1	1	1	98	2
REAC	Assembly of the pre-replicative complex	REAC:R-MMU-68867	22	45	8183	1	1	-1	-1	1	1	-1	-1	0.000218616	0.000218616	632	22	1	1	-1	-1	1	1	-1	-1	1	1	98	2
REAC	G1/S DNA Damage Checkpoints	REAC:R-MMU-69615	22	45	8183	1	1	-1	-1	1	1	-1	-1	0.000218616	0.000218616	632	22	1	1	-1	-1	1	1	-1	-1	1	1	98	2
REAC	Regulation of PTEN stability and activity	REAC:R-MMU-8948751	22	56	8183	1	1	-1	-1	1	1	-1	-1	0.000398418	0.000398418	632	22	1	1	18	1	1	1	163	2	1	1	98	2
REAC	Switching of origins to a post-replicative state	REAC:R-MMU-69052	25	57	8183	1	1	-1	-1	1	1	-1	-1	0.000469301	0.000469301	632	25	1	1	234	1	1	1	-1	-1	1	1	98	3
REAC	Regulation of mitotic cell cycle	REAC:R-MMU-453276	24	52	8183	1	1	-1	-1	1	1	-1	-1	0.000653812	0.000653812	632	24	1	1	234	1	1	1	-1	-1	1	1	98	2
REAC	APC/C-mediated degradation of cell cycle proteins	REAC:R-MMU-174143	24	52	8183	1	1	-1	-1	1	1	-1	-1	0.000653812	0.000653812	632	24	1	1	234	1	1	1	-1	-1	1	1	98	2
REAC	Cyclin E associated events during G1/S transition	REAC:R-MMU-69202	22	52	8183	1	1	-1	-1	1	1	-1	-1	0.000708277	0.000708277	632	22	1	1	-1	-1	1	1	143	1	1	1	98	2
REAC	Metabolism of proteins	REAC:R-MMU-392499	183	925	8183	1	1	17	5	1	1	14	1	0.000785614	0.000785614	660	183	1	1	11	2	1	1	9	2	1	1	60	14
REAC	Downstream signaling events of B Cell Receptor (BCR)	REAC:R-MMU-1168372	22	58	8183	1	1	-1	-1	1	1	-1	-1	0.00123021	0.00123021	632	22	1	1	113	1	1	1	-1	-1	1	1	98	2
REAC	Cyclin A:Cdk2-associated events at S phase entry	REAC:R-MMU-69656	22	52	8183	1	1	-1	-1	1	1	-1	-1	0.00123021	0.00123021	632	22	1	1	-1	-1	1	1	143	1	1	1	98	2
REAC	Interleukin-1 signaling	REAC:R-MMU-9020702	25	67	8183	1	1	-1	-1	1	1	-1	-1	0.00155096	0.00155096	632	25	1	1	183	1	1	1	-1	-1	1	1	98	3
REAC	Transcriptional regulation by RUNX3	REAC:R-MMU-8878159	22	53	8183	1	1	-1	-1	1	1	-1	-1	0.00209073	0.00209073	632	22	1	1	92	1	1	1	-1	-1	1	1	98	2
REAC	Respiratory electron transport, ATP synthesis by chemiosmotic coupling, and heat production by uncoupling proteins.	REAC:R-MMU-163200	11	68	8183	1	1	-1	-1	1	1	-1	-1	1	1	614	5	1	1	607	1	1	1	-1	-1	0.00389854	0.00389854	141	11
REAC	Neuronal System	REAC:R-MMU-112316	50	232	8183	1	1	13	1	1	1	24	1	1	1	92	1	0.00392822	0.00392822	598	50	1	1	162	11	1	1	8	1
REAC	Interleukin-1 family signaling	REAC:R-MMU-446652	26	70	8183	1	1	-1	-1	1	1	-1	-1	0.00480917	0.00480917	632	26	1	1	183	1	1	1	-1	-1	1	1	98	3
REAC	ABC-family proteins mediated transport	REAC:R-MMU-382556	25	71	8183	1	1	-1	-1	1	1	40	1	0.00561481	0.00561481	638	25	1	1	29	1	1	1	134	1	1	1	98	2
REAC	PTEN Regulation	REAC:R-MMU-6807070	27	89	8183	1	1	-1	-1	1	1	-1	-1	0.00631898	0.00631898	659	27	1	1	18	1	1	1	163	2	1	1	98	2
REAC	CLEC7A (Dectin-1) signaling	REAC:R-MMU-5607764	23	66	8183	1	1	-1	-1	1	1	-1	-1	0.00635501	0.00635501	632	23	1	1	234	1	1	1	-1	-1	1	1	98	4
REAC	Protein-protein interactions at synapses	REAC:R-MMU-6794362	19	61	8183	1	1	-1	-1	1	1	24	1	1	1	484	3	0.0066467	0.0066467	589	19	1	1	11	2	1	1	-1	-1
REAC	Complex I biogenesis	REAC:R-MMU-6799198	9	46	8183	1	1	-1	-1	1	1	-1	-1	1	1	614	3	1	1	-1	-1	1	1	-1	-1	0.00712653	0.00712653	141	9
REAC	DNA Replication Pre-Initiation	REAC:R-MMU-69002	22	46	8183	1	1	-1	-1	1	1	-1	-1	0.00912133	0.00912133	632	22	1	1	-1	-1	1	1	-1	-1	1	1	98	2
REAC	PCP/CE pathway	REAC:R-MMU-4086400	23	62	8183	1	1	-1	-1	1	1	-1	-1	0.00992858	0.00992858	632	23	1	1	443	1	1	1	-1	-1	1	1	98	2
REAC	Hedgehog 'off' state	REAC:R-MMU-5610787	25	76	8183	1	1	-1	-1	1	1	-1	-1	0.0106291	0.0106291	632	25	1	1	182	1	1	1	18	1	1	1	98	3
REAC	Respiratory electron transport	REAC:R-MMU-611105	9	50	8183	1	1	-1	-1	1	1	-1	-1	1	1	614	4	1	1	-1	-1	1	1	-1	-1	0.0142678	0.0142678	141	9
REAC	Synthesis of DNA	REAC:R-MMU-69239	26	59	8183	1	1	-1	-1	1	1	-1	-1	0.0154245	0.0154245	632	26	1	1	234	1	1	1	-1	-1	1	1	98	3
REAC	Downstream TCR signaling	REAC:R-MMU-202424	23	60	8183	1	1	-1	-1	1	1	-1	-1	0.0231826	0.0231826	632	23	1	1	358	2	1	1	-1	-1	1	1	98	3
REAC	Antigen processing-Cross presentation	REAC:R-MMU-1236975	23	53	8183	1	1	-1	-1	1	1	-1	-1	0.0284085	0.0284085	632	23	1	1	-1	-1	1	1	-1	-1	1	1	98	2
WP	Cytoplasmic Ribosomal Proteins	WP:WP163	54	73	8183	1	1	-1	-1	1	1	-1	-1	8.07724e-39	8.07724e-39	660	54	1	1	450	1	1	1	-1	-1	1	1	126	2
WP	Translation Factors	WP:WP307	23	45	8183	1	1	-1	-1	1	1	-1	-1	1.22331e-11	1.22331e-11	638	23	1	1	154	1	1	1	-1	-1	1	1	53	1
WP	Proteasome Degradation	WP:WP519	20	42	8183	1	1	-1	-1	1	1	-1	-1	5.92479e-08	5.92479e-08	653	20	1	1	234	1	1	1	-1	-1	0.162158	0.162158	98	4
WP	Electron Transport Chain	WP:WP295	10	80	8183	1	1	-1	-1	1	1	-1	-1	1	1	440	5	1	1	607	2	1	1	-1	-1	1.71021e-07	1.71021e-07	67	10
WP	Oxidative phosphorylation	WP:WP1248	8	46	8183	1	1	-1	-1	1	1	-1	-1	1	1	52	1	1	1	-1	-1	1	1	-1	-1	0.000216482	0.000216482	141	8
WP	Cholesterol Biosynthesis	WP:WP103	7	12	8183	1	1	-1	-1	1	1	-1	-1	0.000901242	0.000901242	506	7	1	1	-1	-1	1	1	-1	-1	0.00465216	0.00465216	140	4
WP	Splicing factor NOVA regulated synaptic proteins	WP:WP1983	11	39	8183	1	1	-1	-1	1	1	-1	-1	1	1	287	1	0.00310786	0.00310786	530	11	1	1	130	2	1	1	-1	-1
WP	p38 MAPK Signaling Pathway	WP:WP350	3	25	8183	1	1	-1	-1	0.00578807	0.00578807	26	3	0.525439	0.525439	2	1	0.0613658	0.0613658	12	2	1	1	113	1	1	1	6	1
WP	mRNA processing	WP:WP310	53	316	8183	1	1	-1	-1	1	1	-1	-1	0.0258917	0.0258917	625	53	1	1	13	1	1	1	13	3	1	1	126	5
WP	Cholesterol metabolism (includes both Bloch and Kandutsch-Russell pathways)	WP:WP4346	5	29	8183	1	1	-1	-1	1	1	40	1	0.0429546	0.0429546	118	5	1	1	227	4	1	1	-1	-1	0.46083	0.46083	140	4
MIRNA	mmu-miR-489-3p	MIRNA:mmu-miR-489-3p	3	8	8183	1	1	-1	-1	1	1	-1	-1	1	1	-1	-1	0.00877539	0.00877539	30	3	1	1	11	1	1	1	-1	-1
MIRNA	mmu-miR-320-3p	MIRNA:mmu-miR-320-3p	2	13	8183	1	1	-1	-1	1	1	-1	-1	0.0380478	0.0380478	7	2	1	1	296	1	1	1	156	2	1	1	-1	-1
CORUM	Parvulin-associated pre-rRNP complex	CORUM:3047	28	38	8183	1	1	-1	-1	1	1	-1	-1	9.42582e-18	9.42582e-18	660	28	1	1	-1	-1	1	1	110	2	1	1	-1	-1
CORUM	(ER)-localized multiprotein complex, Ig heavy chains associated	CORUM:413	6	8	8183	1	1	-1	-1	1	1	-1	-1	2.86297e-06	2.86297e-06	223	6	1	1	-1	-1	1	1	-1	-1	1	1	-1	-1
CORUM	(ER)-localized multiprotein complex, in absence of Ig heavy chains	CORUM:414	5	7	8183	1	1	-1	-1	1	1	-1	-1	7.17185e-05	7.17185e-05	223	5	1	1	-1	-1	1	1	-1	-1	1	1	-1	-1
CORUM	Respiratory chain complex I, mitochondrial	CORUM:382	7	34	8183	1	1	-1	-1	1	1	-1	-1	1	1	614	2	1	1	-1	-1	1	1	-1	-1	0.000287826	0.000287826	141	7
CORUM	Respiratory chain complex I, mitochondrial	CORUM:381	5	33	8183	1	1	-1	-1	1	1	-1	-1	1	1	614	2	1	1	-1	-1	1	1	-1	-1	0.000987027	0.000987027	67	5
CORUM	Hsp110-Hsc70-Hsp25 complex	CORUM:5616	2	3	8183	1	1	-1	-1	1	1	-1	-1	0.00598232	0.00598232	38	2	1	1	-1	-1	1	1	-1	-1	1	1	-1	-1
CORUM	Fkbp5-Hsp90aa1-Hspa1a-Nr3c1 complex	CORUM:6964	3	3	8183	1	1	-1	-1	1	1	-1	-1	0.00824811	0.00824811	363	3	1	1	-1	-1	1	1	-1	-1	1	1	-1	-1
CORUM	CB1-Gphn-Nlgn2 complex	CORUM:7306	3	3	8183	1	1	-1	-1	1	1	-1	-1	1	1	-1	-1	0.0143309	0.0143309	456	3	1	1	-1	-1	1	1	-1	-1
CORUM	Cd3e-Nck1-Mink1 complex	CORUM:5291	1	1	8183	1	1	-1	-1	0.0158944	0.0158944	7	1	1	1	-1	-1	1	1	347	1	1	1	-1	-1	1	1	-1	-1
CORUM	ERdj3-BiP complex	CORUM:1246	2	2	8183	1	1	-1	-1	1	1	-1	-1	0.031368	0.031368	149	2	1	1	-1	-1	1	1	-1	-1	1	1	-1	-1
CORUM	CCT complex (chaperonin containing TCP1 complex)	CORUM:132	4	7	8183	1	1	-1	-1	1	1	-1	-1	0.0338124	0.0338124	480	4	1	1	-1	-1	1	1	-1	-1	1	1	-1	-1
CORUM	CCT complex (chaperonin containing TCP1 complex)	CORUM:52	4	7	8183	1	1	-1	-1	1	1	-1	-1	0.0338124	0.0338124	480	4	1	1	-1	-1	1	1	-1	-1	1	1	-1	-1
CORUM	CCT complex (chaperonin containing TCP1 complex)	CORUM:51	4	7	8183	1	1	-1	-1	1	1	-1	-1	0.0338124	0.0338124	480	4	1	1	-1	-1	1	1	-1	-1	1	1	-1	-1
CORUM	Sec61alpha-CollagenIV-Hsp47 complex	CORUM:973	3	3	8183	1	1	-1	-1	1	1	-1	-1	0.041841	0.041841	623	3	1	1	-1	-1	1	1	-1	-1	1	1	-1	-1
CORUM	20S proteasome	CORUM:38	5	14	8183	1	1	-1	-1	1	1	-1	-1	0.0455848	0.0455848	421	5	1	1	-1	-1	1	1	-1	-1	1	1	-1	-1
HP	Decreased activity of mitochondrial respiratory chain	HP:0008972	9	55	8183	1	1	-1	-1	1	1	-1	-1	1	1	432	3	1	1	618	1	1	1	-1	-1	0.00249684	0.00249684	141	9
HP	Abnormal activity of mitochondrial respiratory chain	HP:0011922	9	56	8183	1	1	-1	-1	1	1	-1	-1	1	1	432	3	1	1	618	1	1	1	-1	-1	0.00283601	0.00283601	141	9
HP	Focal clonic seizure	HP:0002266	7	12	8183	1	1	-1	-1	1	1	-1	-1	1	1	-1	-1	0.0125423	0.0125423	562	7	1	1	5	1	1	1	-1	-1
HP	Focal T2 hyperintense brainstem lesion	HP:0012748	6	27	8183	1	1	-1	-1	1	1	-1	-1	1	1	614	2	1	1	618	1	1	1	-1	-1	0.0193955	0.0193955	141	6
HP	Hyporeflexia of lower limbs	HP:0002600	4	21	8183	1	1	-1	-1	1	1	-1	-1	0.0308671	0.0308671	52	4	1	1	-1	-1	1	1	-1	-1	1	1	-1	-1
HP	Diffuse demyelination of the cerebral white matter	HP:0007162	2	2	8183	1	1	-1	-1	1	1	-1	-1	0.034756	0.034756	42	2	1	1	-1	-1	1	1	-1	-1	1	1	-1	-1
HP	Abnormal brainstem MRI signal intensity	HP:0012747	6	31	8183	1	1	17	1	1	1	-1	-1	1	1	614	2	1	1	618	1	1	1	38	1	0.0463548	0.0463548	141	6
HP	Abnormal CSF metabolite level	HP:0025454	9	78	8183	1	1	-1	-1	1	1	-1	-1	1	1	432	3	1	1	264	1	1	1	-1	-1	0.0496002	0.0496002	141	9

## Sheet: B) PM(4 h) down
source	term_name	term_id	adjusted_p_value	negative_log10_of_adjusted_p_value	term_size	query_size	intersection_size	effective_domain_size	intersections
WP	p38 MAPK Signaling Pathway	WP:WP350	0.00578807	2.23747	25	26	3	8183	HMGN1,RPS6KA5,RASGRF1
CORUM	Cd3e-Nck1-Mink1 complex	CORUM:5291	0.0158944	1.79876	1	7	1	8183	MINK1

## Sheet: C) PM(24 h) up
source	term_name	term_id	adjusted_p_value	negative_log10_of_adjusted_p_value	term_size	query_size	intersection_size	effective_domain_size	intersections
GO:MF	structural constituent of ribosome	GO:0003735	6.7e-23	22.1738	143	660	65	8183	RPS12,RPSA,RPS8,RPS4X,RPL21,RPL13A,RPS23,RPL37,RPS2,RPL28,RPS7,RPL7,RPL5,RPS26,RPL4,RPL32,RPL11,RPS6,RPL35A,RPS20,RPL22,RPS18-PS6,RPL3,RPS13,RPS9,RPL18A,RPS15A,RPL23,RPS17,RPL27,RPL15,RPL9-PS6,RPL18,RPS3A,RPS3,RPS25,RPS16,RPS21,RPL8,RPL37A,RPS11,RPL19,RPL10,RPL36A,RPS14,RPL27A,RPS28,RPL26,RPS27A,RPL10A,RPL17,MRPS6,MRPL4,MRPL17,RPL12,RPL24,RPL23A,RPS24,RPL14,RPS5,RPLP0,RPL35,MRPS18B,RPL31,RPL13
GO:MF	rRNA binding	GO:0019843	2.55e-08	7.59305	46	615	26	8183	DDX21,EEF2,RPS4X,RPL37,RPL7,RPL5,RPL4,RPL11,RPL3,RPS13,RPS9,RPL23,RPL9-PS6,RPS3,RPL8,RPL37A,RPS11,RPL19,SBDS,RPS14,MRPS6,NPM1,NCL,RPL12,RPL23A,RPLP0
GO:MF	structural molecule activity	GO:0005198	1.85261e-06	5.73222	348	414	70	8183	HSPB6,GFAP,ARPC1B,RPS12,RPSA,CLTB,RPS8,RPS4X,RPL21,RPL13A,RPS23,RPL37,RPS2,HMCN2,RPL28,RPS7,VTN,RPL7,TPM1,RPL5,RPS26,RPL4,RPL32,RPL11,PLS3,RPS6,RPL35A,RPS20,RPL22,RPS18-PS6,RPL3,COPB2,RPS13,RPS9,RPL18A,FN1,RPS15A,COPA,VWA5A,RPL23,RPS17,RPL27,PSMD13,RPL15,RPL9-PS6,COPE,RPL18,RPS3A,RPS3,RPS25,RPS16,RPS21,RPL8,RPL37A,HMGA1,RPS11,RPL19,COPG1,CTBP2,RPL10,COPB1,FGG,RPL36A,SEH1L,RPS14,MYL6B,RPL27A,RPS28…
GO:MF	unfolded protein binding	GO:0051082	3.63932e-06	5.43898	76	507	26	8183	HSPB6,HSPA1A,CLU,DNAJB5,SERPINH1,HSPA5,DNAJB11,GRPEL1,HSP90B1,DNAJA1,PFDN5,DNAJB1,HSPA14,HSP90AA1,CCT2,CCT5,TCP1,CCT6A,DNAJB4,PPIB,HSP90AB1,CCT8,PFDN1,DNAJA3,NPM1,HSPA13
GO:MF	protein folding chaperone	GO:0044183	0.00764524	2.11661	21	507	11	8183	HSPB1,HSPA1A,HSPA5,PDCL3,DNAJB1,HSPA14,HSP90AA1,CCT2,HSP90AB1,PFDN1,HSPA13
GO:MF	5S rRNA binding	GO:0008097	0.0131286	1.88178	11	217	6	8183	EEF2,RPL7,RPL5,RPL4,RPL11,RPL3
GO:MF	translation factor activity, RNA binding	GO:0008135	0.0379272	1.42105	66	586	22	8183	EIF4A1,EEF1A1,EEF2,EIF6,EIF3F,ETF1,EIF3K,EIF3I,EIF5A,EIF2B2,EIF3B,EIF5B,EIF2S3X,EIF3C,EEF1B,EIF3L,EIF3E,EIF5,EIF2B1,EIF2S2,EIF3A,EIF1
GO:BP	translation	GO:0006412	4.91e-13	12.3093	444	660	115	8183	YBX1,APP,STAT3,EIF4A1,EEF1A1,EEF2,RPS12,RPSA,RPS8,EIF6,RPS4X,RPL21,RPL13A,EIF3F,RPS23,RPL37,RPS2,RPL28,RPS7,RPL7,ETF1,NEMF,RPL5,RPS26,RPL4,RPL32,RPL11,NCBP1,RPS6,RPL35A,RPS20,EPRS,RPL22,RPS18-PS6,RPL3,RPS13,RPS9,EIF3K,RPL18A,RPS15A,RPL23,RPS17,RPL27,RPL15,RPL9-PS6,EIF3I,RPL18,EIF4G2,EIF5A,RPS3A,RPS3,GARS1,RPS16,RPS21,EIF2B2,RPL8,HSPA14,DDX3X,RPL37A,RACK1,CASC3,RPS11,IARS,DNAJC3,RPL19,EEF1E1,RPL10…
GO:BP	peptide biosynthetic process	GO:0043043	7.26e-13	12.1393	450	660	117	8183	YBX1,APP,STAT3,PCSK1,EIF4A1,EEF1A1,EEF2,RPS12,RPSA,RPS8,EIF6,RPS4X,RPL21,RPL13A,EIF3F,RPS23,RPL37,RPS2,RPL28,RPS7,RPL7,ETF1,NEMF,RPL5,RPS26,RPL4,RPL32,RPL11,NCBP1,RPS6,RPL35A,RPS20,EPRS,RPL22,RPS18-PS6,RPL3,RPS13,RPS9,EIF3K,RPL18A,RPS15A,RPL23,RPS17,RPL27,RPL15,RPL9-PS6,EIF3I,RPL18,EIF4G2,EIF5A,RPS3A,RPS3,GARS1,RPS16,RPS21,EIF2B2,RPL8,HSPA14,DDX3X,RPL37A,RACK1,CASC3,RPS11,IARS,DNAJC3,RPL19,EEF1E1…
GO:BP	cytoplasmic translation	GO:0002181	1.17e-12	11.9331	80	615	37	8183	EIF4A1,EEF2,RPSA,RPL13A,EIF3F,RPS23,RPS2,ETF1,RPS26,RPL32,RPL11,RPL35A,RPL22,EIF3K,RPL18A,RPL15,RPL9-PS6,EIF3I,RPL18,RPS21,RPL8,HSPA14,RPL19,EIF3B,RPS28,RPL26,EIF2S3X,RPL10A,EIF3C,EIF3L,EIF3E,YTHDF2,EIF5,EIF2S2,RPL24,EIF3A,RPLP0
GO:BP	amide biosynthetic process	GO:0043604	7.27e-10	9.13853	506	660	123	8183	ACSL4,YBX1,APP,STAT3,PCSK1,EIF4A1,EEF1A1,EEF2,RPS12,RPSA,RPS8,EIF6,RPS4X,RPL21,RPL13A,EIF3F,RPS23,RPL37,RPS2,RPL28,RPS7,ASNS,RPL7,ETF1,NEMF,RPL5,RPS26,RPL4,RPL32,RPL11,NCBP1,RPS6,RPL35A,RPS20,EPRS,RPL22,RPS18-PS6,RPL3,RPS13,RPS9,EIF3K,RPL18A,RPS15A,RPL23,RPS17,RPL27,RPL15,RPL9-PS6,EIF3I,RPL18,EIF4G2,EIF5A,RPS3A,RPS3,GARS1,RPS16,RPS21,EIF2B2,RPL8,HSPA14,DDX3X,RPL37A,RACK1,CASC3,RPS11,IARS,DNAJC3,R…
GO:BP	peptide metabolic process	GO:0006518	2.5e-08	7.60187	534	660	122	8183	CLU,YBX1,APP,STAT3,ATP6AP2,PCSK1,EIF4A1,EEF1A1,EEF2,RPS12,RPSA,RPS8,EIF6,RPS4X,RPL21,RPL13A,EIF3F,RPS23,RPL37,RPS2,RPL28,RPS7,RPL7,ETF1,NEMF,RPL5,RPS26,RPL4,RPL32,RPL11,NCBP1,RPS6,RPL35A,RPS20,EPRS,RPL22,RPS18-PS6,RPL3,RPS13,RPS9,EIF3K,RPL18A,RPS15A,RPL23,RPS17,RPL27,RPL15,RPL9-PS6,EIF3I,RPL18,EIF4G2,EIF5A,RPS3A,RPS3,GARS1,RPS16,RPS21,EIF2B2,RPL8,HSPA14,DDX3X,RPL37A,RACK1,CASC3,RPS11,IARS,DNAJC3,…
GO:BP	protein folding	GO:0006457	1.13e-07	6.946	117	507	36	8183	HSPB1,HSPB6,HSPA1A,CLU,DNAJB5,HSPH1,HSPA5,DNAJB11,P4HB,GRPEL1,HSP90B1,DNAJA1,PDCL3,FKBP5,PDIA3,TBCA,PFDN5,DNAJB1,HSPA14,DNAJC3,HSP90AA1,CCT2,CCT5,VBP1,TCP1,CCT6A,DNAJC7,B2M,DNAJB4,PPIB,DNAJB12,HSP90AB1,CCT8,PFDN1,DNAJA3,HSPA13
GO:BP	cytoplasmic translational initiation	GO:0002183	7.87543e-05	4.10373	29	582	15	8183	EIF4A1,RPL13A,EIF3F,RPS2,EIF3K,EIF3I,EIF3B,EIF2S3X,EIF3C,EIF3L,EIF3E,YTHDF2,EIF5,EIF2S2,EIF3A
GO:BP	chaperone-mediated protein folding	GO:0061077	0.000323511	3.49011	42	507	17	8183	HSPB1,HSPB6,HSPA1A,CLU,DNAJB5,HSPH1,HSPA5,PDCL3,FKBP5,DNAJB1,HSPA14,CCT2,DNAJC7,DNAJB4,PPIB,DNAJB12,HSPA13
GO:BP	ribonucleoprotein complex biogenesis	GO:0022613	0.000492206	3.30785	252	592	62	8183	DDX21,RRP1,RSL1D1,MYBBP1A,SNU13,RPSA,RPS8,EIF6,RPL13A,EIF3F,RPL7A,RPS2,RPS7,LUC7L,RPL7,RPL5,RPL11,NCBP1,RPS6,RPL35A,RPL3,MRTO4,EIF3K,CRNKL1,RPS17,RPL27,EIF3I,FBL,RPS25,RPS16,RPS21,DDX3X,SBDS,HSP90AA1,RPL10,EIF3B,RPS14,RPS28,RPL26,CDC73,EIF2S3X,CUL4A,LAS1L,EIF3C,HSP90AB1,SNRPG,EIF3L,EIF3E,NPM1,NOP58,DDX17,NCL,EIF5,RPL12,EIF4A3,EIF2S2,RPL24,PA2G4,RPL23A,RPS24,EIF3A,RPL14
GO:BP	cellular amide metabolic process	GO:0043603	0.000505846	3.29598	646	604	124	8183	ACSL4,CLU,YBX1,PMVK,APP,STAT3,ATP6AP2,PCSK1,EIF4A1,EEF1A1,HMGCS1,EEF2,SGPL1,RPS12,RPSA,RPS8,EIF6,RPS4X,RPL21,RPL13A,EIF3F,RPS23,RPL37,RPS2,RPL28,RPS7,ASNS,HEXB,RPL7,ETF1,NEMF,RPL5,RPS26,RPL4,RPL32,RPL11,NCBP1,RPS6,RPL35A,RPS20,EPRS,RPL22,RPS18-PS6,RPL3,RPS13,RPS9,EIF3K,RPL18A,RPS15A,RPL23,RPS17,RPL27,RPL15,RPL9-PS6,EIF3I,RPL18,EIF4G2,EIF5A,RPS3A,RPS3,GARS1,RPS16,RPS21,EIF2B2,RPL8,HSPA14,DDX3X,RPL…
GO:BP	formation of cytoplasmic translation initiation complex	GO:0001732	0.000832013	3.07987	15	582	10	8183	EIF3F,EIF3K,EIF3I,EIF3B,EIF3C,EIF3L,EIF3E,EIF5,EIF2S2,EIF3A
GO:BP	ribonucleoprotein complex assembly	GO:0022618	0.00407832	2.38952	140	582	34	8183	SNU13,RPSA,EIF6,RPL13A,EIF3F,RPS2,LUC7L,RPL5,RPL11,NCBP1,RPL3,MRTO4,EIF3K,CRNKL1,EIF3I,RPS25,HSP90AA1,RPL10,EIF3B,RPS14,RPS28,CDC73,EIF2S3X,EIF3C,HSP90AB1,SNRPG,EIF3L,EIF3E,EIF5,RPL12,EIF2S2,RPL24,RPL23A,EIF3A
GO:BP	ribonucleoprotein complex subunit organization	GO:0071826	0.00941802	2.02604	145	582	34	8183	SNU13,RPSA,EIF6,RPL13A,EIF3F,RPS2,LUC7L,RPL5,RPL11,NCBP1,RPL3,MRTO4,EIF3K,CRNKL1,EIF3I,RPS25,HSP90AA1,RPL10,EIF3B,RPS14,RPS28,CDC73,EIF2S3X,EIF3C,HSP90AB1,SNRPG,EIF3L,EIF3E,EIF5,RPL12,EIF2S2,RPL24,RPL23A,EIF3A
GO:BP	translational initiation	GO:0006413	0.0103731	1.98409	75	586	26	8183	EIF4A1,EIF6,RPL13A,EIF3F,RPS2,NCBP1,EIF3K,EIF3I,EIF2B2,DDX3X,DNAJC3,EIF3B,EIF4EBP2,EIF5B,EIF2S3X,EIF3C,NCBP2,EIF3L,EIF3E,NPM1,YTHDF2,EIF5,EIF2B1,EIF2S2,EIF3A,EIF1
GO:BP	ribosomal large subunit biogenesis	GO:0042273	0.0199984	1.69901	49	645	20	8183	RSL1D1,SNU13,EIF6,RPL7A,RPL7,RPL5,RPL11,RPL35A,RPL3,MRTO4,RPL10,RPL26,LAS1L,NPM1,RPL12,RPL24,RPL23A,RPL14,RPLP0,RPL35
GO:BP	retrograde vesicle-mediated transport, Golgi to endoplasmic reticulum	GO:0006890	0.0379833	1.42041	37	654	15	8183	COPB2,COPA,ARF4,COPE,GOLPH3,ARCN1,LMAN2,RINT1,COG3,STX18,TMED10,RAB6A,ERGIC1,COG4,ARF5
GO:CC	cytosolic ribosome	GO:0022626	1.06e-33	32.9767	90	660	62	8183	APOD,RPS12,RPSA,RPS8,RPS4X,RPL13A,RPL7A,RPS23,RPL37,RPS2,RPL28,RPS7,RPL7,RPL5,RPS26,RPL4,RPL32,RPL11,RPS6,RPL35A,RPS20,RPL22,RPL3,RPS13,RPS9,RPL18A,RPS15A,RPL23,RPS17,RPL27,RPL15,RPL9-PS6,RPL18,RPS3A,RPS3,RPS25,RPS16,RPS21,RPL8,DDX3X,RPL37A,RACK1,RPS11,RPL19,RPL10,RPL36A,RPS14,RPL27A,RPS28,RPL26,RPS27A,RPL10A,RPL12,RPL24,RPL23A,RPS24,RPL14,RPS5,RPLP0,RPL35,RPL31,RPL13
GO:CC	ribosomal subunit	GO:0044391	4.41e-21	20.3558	168	660	68	8183	RPS12,RPSA,RPS8,RPS4X,RPL13A,RPL7A,RPS23,RPL37,RPS2,RPL28,RPS7,RPL7,RPL5,RPS26,RPL4,RPL32,RPL11,RPS6,RPL35A,RPS20,RPL22,RPS18-PS6,RPL3,RPS13,RPS9,RPL18A,RPS15A,RPL23,RPS17,RPL27,RPL15,RPL9-PS6,RPL18,RPS3A,RPS3,RPS25,RPS16,RPS21,RPL8,DDX3X,RPL37A,RACK1,RPS11,RPL19,RPL10,RPL36A,RPS14,RPL27A,RPS28,RPL26,RPS27A,RPL10A,RPL17,MRPS6,MRPL4,NPM1,MRPL17,RPL12,RPL24,RPL23A,RPS24,RPL14,RPS5,RPLP0,RPL35,MRPS1…
GO:CC	ribosome	GO:0005840	2.19e-20	19.6586	191	660	74	8183	APOD,EEF2,RPS12,RPSA,RPS8,RPS4X,RPL21,RPL13A,RPL7A,RPS23,RPL37,RPS2,RPL28,RPS7,RPL7,RPL5,RPS26,RPL4,RPL32,RPL11,RPS6,RPL35A,RPS20,NUFIP2,RPL22,RPS18-PS6,RPL3,RPS13,RPS9,RPL18A,RPS15A,RPL23,RPS17,RPL27,RPL15,RPL9-PS6,RPL18,RPS3A,RPS3,RPS25,RPS16,RPS21,RPL8,HSPA14,DDX3X,RPL37A,RACK1,RPS11,RPL19,RPL10,RPL36A,RPS14,RPL27A,RPS28,RPL26,RPS27A,RPL10A,SNCA,RPL17,MRPS6,MRPL4,NPM1,MRPL17,RPL12,RPL24,RPL23A…
GO:CC	cytosolic small ribosomal subunit	GO:0022627	2.57e-16	15.5907	41	414	25	8183	RPS12,RPSA,RPS8,RPS4X,RPS23,RPS2,RPS7,RPS26,RPS6,RPS20,RPS13,RPS9,RPS15A,RPS17,RPS3A,RPS3,RPS25,RPS16,RPS21,DDX3X,RACK1,RPS11,RPS14,RPS28,RPS27A
GO:CC	cytosolic large ribosomal subunit	GO:0022625	4.62e-16	15.3351	47	660	34	8183	RPL13A,RPL7A,RPL37,RPL28,RPL7,RPL5,RPL4,RPL32,RPL11,RPL35A,RPL22,RPL3,RPL18A,RPL23,RPL27,RPL15,RPL9-PS6,RPL18,RPL8,RPL37A,RPL19,RPL10,RPL36A,RPL27A,RPL26,RPL10A,RPL12,RPL24,RPL23A,RPL14,RPLP0,RPL35,RPL31,RPL13
GO:CC	ribonucleoprotein complex	GO:1990904	8.51e-12	11.0698	518	660	122	8183	HSPA1A,YBX1,RRP1,RSL1D1,RHEB,STAU1,EEF2,SNU13,RPS12,RPSA,RPS8,EIF6,RPS4X,JMJD6,RPL13A,EIF3F,RPL7A,RPS23,RPL37,RPS2,RPL28,RPS7,LUC7L,NUP50,RPL7,RPL5,G3BP1,RPS26,RPL4,RPL32,RPL11,NCBP1,RPS6,RPL35A,RPS20,NUFIP2,EPRS,RPL22,RPS18-PS6,RPL3,RPS13,MRTO4,RPS9,EIF3K,RPL18A,RPS15A,CRNKL1,RPL23,RPS17,RPL27,RPL15,RPL9-PS6,IQGAP1,EIF3I,RPL18,SF3B5,RPS3A,FBL,RPS3,RPS25,RPS16,RPS21,RPL8,HSPA14,DDX3X,RPL37A,RACK1…
GO:CC	small ribosomal subunit	GO:0015935	2.88e-10	9.54086	71	414	26	8183	RPS12,RPSA,RPS8,RPS4X,RPS23,RPS2,RPS7,RPS26,RPS6,RPS20,RPS18-PS6,RPS13,RPS9,RPS15A,RPS17,RPS3A,RPS3,RPS25,RPS16,RPS21,DDX3X,RACK1,RPS11,RPS14,RPS28,RPS27A
GO:CC	large ribosomal subunit	GO:0015934	3.16e-08	7.5003	99	660	38	8183	RPL13A,RPL7A,RPL37,RPL28,RPL7,RPL5,RPL4,RPL32,RPL11,RPL35A,RPL22,RPL3,RPL18A,RPL23,RPL27,RPL15,RPL9-PS6,RPL18,RPL8,RPL37A,RPL19,RPL10,RPL36A,RPL27A,RPL26,RPL10A,RPL17,MRPL4,NPM1,MRPL17,RPL12,RPL24,RPL23A,RPL14,RPLP0,RPL35,RPL31,RPL13
GO:CC	polysome	GO:0005844	1.5e-07	6.82296	66	467	23	8183	EEF2,RPS4X,RPL7A,RPS23,RPL7,RPS26,RPL32,RPL11,RPS6,NUFIP2,RPL18A,RPL18,RPS3,RPS25,RPS21,RPL8,HSPA14,RPL19,VBP1,RPS28,PSMA6,RPL10A,VIM
GO:CC	proteasome accessory complex	GO:0022624	3.48721e-06	5.45752	26	632	16	8183	PSMC6,PSMC3,PSME2,PSME1,PSMD13,PSMC2,PSMD2,PSMD4,PSMD8,PSMD1,PSMC4,PSMC5,PSMD7,PSMC1,PSMD6,PSMD14
GO:CC	polysomal ribosome	GO:0042788	1.17969e-05	4.92823	31	436	14	8183	EEF2,RPL7A,RPS23,RPS26,RPL32,RPL11,NUFIP2,RPL18A,RPL18,RPS21,RPL8,RPL19,RPS28,RPL10A
GO:CC	proteasome regulatory particle	GO:0005838	2.34302e-05	4.63022	21	632	14	8183	PSMC6,PSMC3,PSMD13,PSMC2,PSMD2,PSMD4,PSMD8,PSMD1,PSMC4,PSMC5,PSMD7,PSMC1,PSMD6,PSMD14
GO:CC	proteasome complex	GO:0000502	0.000296078	3.52859	59	632	22	8183	HSPB1,PSMC6,PSMC3,PSME2,PSME1,PSMD13,PSMC2,PSMA5,PSMB2,PSMD2,PSMA1,PSMB6,PSMD4,PSMA6,PSMD8,PSMD1,PSMC4,PSMC5,PSMD7,PSMC1,PSMD6,PSMD14
GO:CC	endopeptidase complex	GO:1905369	0.000398418	3.39966	60	632	22	8183	HSPB1,PSMC6,PSMC3,PSME2,PSME1,PSMD13,PSMC2,PSMA5,PSMB2,PSMD2,PSMA1,PSMB6,PSMD4,PSMA6,PSMD8,PSMD1,PSMC4,PSMC5,PSMD7,PSMC1,PSMD6,PSMD14
GO:CC	endoplasmic reticulum chaperone complex	GO:0034663	0.00367228	2.43506	8	223	6	8183	SDF2L1,HSPA5,DNAJB11,P4HB,HSP90B1,HYOU1
GO:CC	proteasome regulatory particle, base subcomplex	GO:0008540	0.00485356	2.31394	13	611	9	8183	PSMC6,PSMC3,PSMC2,PSMD2,PSMD4,PSMD1,PSMC4,PSMC5,PSMC1
GO:CC	eukaryotic translation initiation factor 3 complex	GO:0005852	0.00744431	2.12818	14	582	9	8183	EIF3F,EIF3K,EIF3I,DDX3X,EIF3B,EIF3C,EIF3L,EIF3E,EIF3A
GO:CC	translation preinitiation complex	GO:0070993	0.0095413	2.02039	16	638	10	8183	EIF3F,EIF3K,EIF3I,EIF3B,EIF3C,EIF3L,EIF3E,EIF3A,EIF1,EIF2S1
GO:CC	eukaryotic 48S preinitiation complex	GO:0033290	0.016449	1.78386	14	638	9	8183	EIF3F,EIF3K,EIF3I,EIF3B,EIF3C,EIF3L,EIF3E,EIF3A,EIF2S1
GO:CC	eukaryotic 43S preinitiation complex	GO:0016282	0.0336633	1.47284	15	586	9	8183	EIF3F,EIF3K,EIF3I,EIF3B,EIF3C,EIF3L,EIF3E,EIF3A,EIF1
HP	Hyporeflexia of lower limbs	HP:0002600	0.0308671	1.5105	21	52	4	8183	HSPB1,FLNC,HSPB8,ATP6AP2
HP	Diffuse demyelination of the cerebral white matter	HP:0007162	0.034756	1.45897	2	42	2	8183	HTRA1,GFAP
KEGG	Ribosome	KEGG:03010	4.57e-29	28.3397	115	660	62	8183	RPS12,RPSA,RPS8,RPS4X,RPL21,RPL13A,RPL7A,RPS23,RPL37,RPS2,RPL28,RPS7,RPL7,RPL5,RPS26,RPL4,RPL32,RPL11,RPS6,RPL35A,RPS20,RPL22,RPL3,RPS13,RPS9,RPL18A,RPS15A,RPL23,RPS17,RPL27,RPL15,RPL18,RPS3A,RPS3,RPS25,RPS16,RPS21,RPL8,RPL37A,RPS11,RPL19,RPL10,RPL36A,RPS14,RPL27A,RPS28,RPL26,RPS27A,RPL10A,RPL17,MRPS6,MRPL4,MRPL17,RPL12,RPL24,RPL23A,RPS24,RPL14,RPS5,RPLP0,RPL31,RPL13
KEGG	Proteasome	KEGG:03050	2.85061e-06	5.54506	37	632	20	8183	PSMC6,PSMC3,PSME1,PSMD13,PSMC2,PSMA5,PSMB2,PSMD2,PSMA1,PSMB6,PSMD4,PSMA6,PSMD8,PSMD1,PSMC4,PSMC5,PSMD7,PSMC1,PSMD6,PSMD14
KEGG	Protein processing in endoplasmic reticulum	KEGG:04141	0.0151399	1.81988	117	638	33	8183	HSPA1A,HSPH1,SEC23B,HSPA5,DNAJB11,SEC61A1,P4HB,HSP90B1,PDIA6,DNAJA1,SSR1,HYOU1,RRBP1,RBX1,PDIA3,SSR4,DNAJB1,ERP29,STT3B,DNAJC3,PDIA4,HSP90AA1,LMAN2,DNAJB12,HSP90AB1,SEC63,CKAP4,RPN1,SAR1A,DDOST,DNAJA2,RPN2,EIF2S1
MIRNA	mmu-miR-320-3p	MIRNA:mmu-miR-320-3p	0.0380478	1.41967	13	7	2	8183	SERPINE1,HSPB6
REAC	Eukaryotic Translation Initiation	REAC:R-MMU-72613	7.33e-43	42.1347	101	660	70	8183	EIF4A1,RPSA,RPS8,RPS4X,RPL13A,EIF3F,RPS23,RPL37,RPS2,RPL28,RPS7,RPL7,RPL5,RPS26,RPL4,RPL32,RPL11,RPS6,RPL35A,RPS20,RPL22,RPL3,RPS13,RPS9,EIF3K,RPL18A,RPS15A,RPL23,RPS17,RPL27,RPL15,EIF3I,RPL18,RPS3A,RPS3,RPS25,RPS16,RPS21,EIF2B2,RPL8,RPS11,RPL19,RPL10,EIF3B,RPL36A,RPS14,EIF5B,RPL27A,RPS28,RPL26,RPS27A,EIF2S3X,EIF3C,EIF3L,EIF3E,PABPC1,EIF5,EIF2B1,RPL12,EIF2S2,RPL24,RPL23A,RPS24,EIF3A,RPL14,RPLP0,E…
REAC	Cap-dependent Translation Initiation	REAC:R-MMU-72737	7.33e-43	42.1347	101	660	70	8183	EIF4A1,RPSA,RPS8,RPS4X,RPL13A,EIF3F,RPS23,RPL37,RPS2,RPL28,RPS7,RPL7,RPL5,RPS26,RPL4,RPL32,RPL11,RPS6,RPL35A,RPS20,RPL22,RPL3,RPS13,RPS9,EIF3K,RPL18A,RPS15A,RPL23,RPS17,RPL27,RPL15,EIF3I,RPL18,RPS3A,RPS3,RPS25,RPS16,RPS21,EIF2B2,RPL8,RPS11,RPL19,RPL10,EIF3B,RPL36A,RPS14,EIF5B,RPL27A,RPS28,RPL26,RPS27A,EIF2S3X,EIF3C,EIF3L,EIF3E,PABPC1,EIF5,EIF2B1,RPL12,EIF2S2,RPL24,RPL23A,RPS24,EIF3A,RPL14,RPLP0,E…
REAC	GTP hydrolysis and joining of the 60S ribosomal subunit	REAC:R-MMU-72706	1.38e-41	40.8614	95	660	67	8183	EIF4A1,RPSA,RPS8,RPS4X,RPL13A,EIF3F,RPS23,RPL37,RPS2,RPL28,RPS7,RPL7,RPL5,RPS26,RPL4,RPL32,RPL11,RPS6,RPL35A,RPS20,RPL22,RPL3,RPS13,RPS9,EIF3K,RPL18A,RPS15A,RPL23,RPS17,RPL27,RPL15,EIF3I,RPL18,RPS3A,RPS3,RPS25,RPS16,RPS21,RPL8,RPS11,RPL19,RPL10,EIF3B,RPL36A,RPS14,EIF5B,RPL27A,RPS28,RPL26,RPS27A,EIF2S3X,EIF3C,EIF3L,EIF3E,EIF5,RPL12,EIF2S2,RPL24,RPL23A,RPS24,EIF3A,RPL14,RPLP0,EIF2S1,RPL35,RPL31,RPL…
REAC	L13a-mediated translational silencing of Ceruloplasmin expression	REAC:R-MMU-156827	1.15e-40	39.939	94	660	66	8183	EIF4A1,RPSA,RPS8,RPS4X,RPL13A,EIF3F,RPS23,RPL37,RPS2,RPL28,RPS7,RPL7,RPL5,RPS26,RPL4,RPL32,RPL11,RPS6,RPL35A,RPS20,RPL22,RPL3,RPS13,RPS9,EIF3K,RPL18A,RPS15A,RPL23,RPS17,RPL27,RPL15,EIF3I,RPL18,RPS3A,RPS3,RPS25,RPS16,RPS21,RPL8,RPS11,RPL19,RPL10,EIF3B,RPL36A,RPS14,RPL27A,RPS28,RPL26,RPS27A,EIF2S3X,EIF3C,EIF3L,EIF3E,PABPC1,RPL12,EIF2S2,RPL24,RPL23A,RPS24,EIF3A,RPL14,RPLP0,EIF2S1,RPL35,RPL31,RPL13
REAC	Formation of a pool of free 40S subunits	REAC:R-MMU-72689	5.96e-38	37.2245	84	660	61	8183	RPSA,RPS8,RPS4X,RPL13A,EIF3F,RPS23,RPL37,RPS2,RPL28,RPS7,RPL7,RPL5,RPS26,RPL4,RPL32,RPL11,RPS6,RPL35A,RPS20,RPL22,RPL3,RPS13,RPS9,EIF3K,RPL18A,RPS15A,RPL23,RPS17,RPL27,RPL15,EIF3I,RPL18,RPS3A,RPS3,RPS25,RPS16,RPS21,RPL8,RPS11,RPL19,RPL10,EIF3B,RPL36A,RPS14,RPL27A,RPS28,RPL26,RPS27A,EIF3C,EIF3L,EIF3E,RPL12,RPL24,RPL23A,RPS24,EIF3A,RPL14,RPLP0,RPL35,RPL31,RPL13
REAC	Nonsense Mediated Decay (NMD) independent of the Exon Junction Complex (EJC)	REAC:R-MMU-975956	2.06e-35	34.6866	78	660	57	8183	RPSA,RPS8,RPS4X,RPL13A,RPS23,RPL37,RPS2,RPL28,RPS7,RPL7,ETF1,RPL5,RPS26,RPL4,RPL32,RPL11,NCBP1,RPS6,RPL35A,RPS20,RPL22,RPL3,RPS13,RPS9,RPL18A,RPS15A,RPL23,RPS17,RPL27,RPL15,RPL18,RPS3A,RPS3,RPS25,RPS16,RPS21,RPL8,RPS11,RPL19,RPL10,RPL36A,RPS14,RPL27A,RPS28,RPL26,RPS27A,NCBP2,PABPC1,RPL12,RPL24,RPL23A,RPS24,RPL14,RPLP0,RPL35,RPL31,RPL13
REAC	SRP-dependent cotranslational protein targeting to membrane	REAC:R-MMU-1799339	2.8e-32	31.5521	77	660	54	8183	RPSA,RPS8,RPS4X,RPL13A,RPS23,RPL37,RPS2,RPL28,RPS7,RPL7,RPL5,RPS26,RPL4,RPL32,RPL11,RPS6,RPL35A,RPS20,RPL22,RPL3,RPS13,RPS9,RPL18A,RPS15A,RPL23,RPS17,RPL27,RPL15,RPL18,RPS3A,RPS3,RPS25,RPS16,RPS21,RPL8,RPS11,RPL19,RPL10,RPL36A,RPS14,RPL27A,RPS28,RPL26,RPS27A,RPL12,RPL24,RPL23A,RPS24,RPL14,RPLP0,RPL35,SRP72,RPL31,RPL13
REAC	Nonsense Mediated Decay (NMD) enhanced by the Exon Junction Complex (EJC)	REAC:R-MMU-975957	7.94e-31	30.1	95	660	59	8183	RPSA,RPS8,RPS4X,RPL13A,RPS23,RPL37,RPS2,RPL28,RPS7,RPL7,ETF1,RPL5,RPS26,RPL4,RPL32,RPL11,NCBP1,RPS6,RPL35A,RPS20,RPL22,RPL3,RPS13,RPS9,RPL18A,RPS15A,RPL23,RPS17,RPL27,RPL15,RPL18,RPS3A,RPS3,RPS25,RPS16,RPS21,RPL8,CASC3,RPS11,RPL19,RPL10,RPL36A,RPS14,RPL27A,RPS28,RPL26,RPS27A,NCBP2,PABPC1,RPL12,EIF4A3,RPL24,RPL23A,RPS24,RPL14,RPLP0,RPL35,RPL31,RPL13
REAC	Nonsense-Mediated Decay (NMD)	REAC:R-MMU-927802	7.94e-31	30.1	95	660	59	8183	RPSA,RPS8,RPS4X,RPL13A,RPS23,RPL37,RPS2,RPL28,RPS7,RPL7,ETF1,RPL5,RPS26,RPL4,RPL32,RPL11,NCBP1,RPS6,RPL35A,RPS20,RPL22,RPL3,RPS13,RPS9,RPL18A,RPS15A,RPL23,RPS17,RPL27,RPL15,RPL18,RPS3A,RPS3,RPS25,RPS16,RPS21,RPL8,CASC3,RPS11,RPL19,RPL10,RPL36A,RPS14,RPL27A,RPS28,RPL26,RPS27A,NCBP2,PABPC1,RPL12,EIF4A3,RPL24,RPL23A,RPS24,RPL14,RPLP0,RPL35,RPL31,RPL13
REAC	Translation	REAC:R-MMU-72766	4.44e-28	27.3522	194	660	79	8183	EIF4A1,EEF1A1,EEF2,RPSA,RPS8,RPS4X,RPL13A,EIF3F,RPS23,RPL37,RPS2,RPL28,RPS7,RPL7,ETF1,RPL5,RPS26,RPL4,RPL32,RPL11,RPS6,RPL35A,RPS20,RPL22,RPL3,RPS13,RPS9,EIF3K,RPL18A,RPS15A,RPL23,RPS17,RPL27,RPL15,EIF3I,RPL18,RPS3A,RPS3,RPS25,RPS16,RPS21,EIF2B2,RPL8,RPS11,RPL19,RPL10,EIF3B,RPL36A,RPS14,EIF5B,RPL27A,RPS28,RPL26,RPS27A,EIF2S3X,EIF3C,MRPS6,EEF1B,MRPL4,EIF3L,EIF3E,MRPL17,PABPC1,EIF5,EIF2B1,RPL12,EIF…
REAC	Formation of the ternary complex, and subsequently, the 43S complex	REAC:R-MMU-72695	1.92e-21	20.7176	46	638	34	8183	RPSA,RPS8,RPS4X,EIF3F,RPS23,RPS2,RPS7,RPS26,RPS6,RPS20,RPS13,RPS9,EIF3K,RPS15A,RPS17,EIF3I,RPS3A,RPS3,RPS25,RPS16,RPS21,RPS11,EIF3B,RPS14,RPS28,RPS27A,EIF2S3X,EIF3C,EIF3L,EIF3E,EIF2S2,RPS24,EIF3A,EIF2S1
REAC	Ribosomal scanning and start codon recognition	REAC:R-MMU-72702	2.33e-21	20.6323	53	582	35	8183	EIF4A1,RPSA,RPS8,RPS4X,EIF3F,RPS23,RPS2,RPS7,RPS26,RPS6,RPS20,RPS13,RPS9,EIF3K,RPS15A,RPS17,EIF3I,RPS3A,RPS3,RPS25,RPS16,RPS21,RPS11,EIF3B,RPS14,RPS28,RPS27A,EIF2S3X,EIF3C,EIF3L,EIF3E,EIF5,EIF2S2,RPS24,EIF3A
REAC	Translation initiation complex formation	REAC:R-MMU-72649	2.33e-21	20.6323	53	582	35	8183	EIF4A1,RPSA,RPS8,RPS4X,EIF3F,RPS23,RPS2,RPS7,RPS26,RPS6,RPS20,RPS13,RPS9,EIF3K,RPS15A,RPS17,EIF3I,RPS3A,RPS3,RPS25,RPS16,RPS21,RPS11,EIF3B,RPS14,RPS28,RPS27A,EIF2S3X,EIF3C,EIF3L,EIF3E,PABPC1,EIF2S2,RPS24,EIF3A
REAC	Activation of the mRNA upon binding of the cap-binding complex and eIFs, and subsequent binding to 43S	REAC:R-MMU-72662	5.36e-21	20.271	53	582	35	8183	EIF4A1,RPSA,RPS8,RPS4X,EIF3F,RPS23,RPS2,RPS7,RPS26,RPS6,RPS20,RPS13,RPS9,EIF3K,RPS15A,RPS17,EIF3I,RPS3A,RPS3,RPS25,RPS16,RPS21,RPS11,EIF3B,RPS14,RPS28,RPS27A,EIF2S3X,EIF3C,EIF3L,EIF3E,PABPC1,EIF2S2,RPS24,EIF3A
REAC	Major pathway of rRNA processing in the nucleolus and cytosol	REAC:R-MMU-6791226	4.23e-19	18.3734	107	660	59	8183	DDX21,SNU13,RPSA,RPS8,RPS4X,RPL13A,RPS23,RPL37,RPS2,RPL28,RPS7,RPL7,RPL5,RPS26,RPL4,RPL32,RPL11,RPS6,RPL35A,RPS20,RPL22,RPL3,RPS13,RPS9,RPL18A,RPS15A,RPL23,RPS17,RPL27,RPL15,RPL18,RPS3A,FBL,RPS3,RPS25,RPS16,RPS21,RPL8,RPS11,RPL19,RPL10,RPL36A,RPS14,RPL27A,RPS28,RPL26,RPS27A,LAS1L,NOP58,NCL,RPL12,RPL24,RPL23A,RPS24,RPL14,RPLP0,RPL35,RPL31,RPL13
REAC	rRNA processing in the nucleus and cytosol	REAC:R-MMU-8868773	4.23e-19	18.3734	107	660	59	8183	DDX21,SNU13,RPSA,RPS8,RPS4X,RPL13A,RPS23,RPL37,RPS2,RPL28,RPS7,RPL7,RPL5,RPS26,RPL4,RPL32,RPL11,RPS6,RPL35A,RPS20,RPL22,RPL3,RPS13,RPS9,RPL18A,RPS15A,RPL23,RPS17,RPL27,RPL15,RPL18,RPS3A,FBL,RPS3,RPS25,RPS16,RPS21,RPL8,RPS11,RPL19,RPL10,RPL36A,RPS14,RPL27A,RPS28,RPL26,RPS27A,LAS1L,NOP58,NCL,RPL12,RPL24,RPL23A,RPS24,RPL14,RPLP0,RPL35,RPL31,RPL13
REAC	rRNA processing	REAC:R-MMU-72312	4.23e-19	18.3734	107	660	59	8183	DDX21,SNU13,RPSA,RPS8,RPS4X,RPL13A,RPS23,RPL37,RPS2,RPL28,RPS7,RPL7,RPL5,RPS26,RPL4,RPL32,RPL11,RPS6,RPL35A,RPS20,RPL22,RPL3,RPS13,RPS9,RPL18A,RPS15A,RPL23,RPS17,RPL27,RPL15,RPL18,RPS3A,FBL,RPS3,RPS25,RPS16,RPS21,RPL8,RPS11,RPL19,RPL10,RPL36A,RPS14,RPL27A,RPS28,RPL26,RPS27A,LAS1L,NOP58,NCL,RPL12,RPL24,RPL23A,RPS24,RPL14,RPLP0,RPL35,RPL31,RPL13
REAC	Metabolism of RNA	REAC:R-MMU-8953854	4.95e-14	13.3051	414	660	106	8183	HSPB1,HSPA1A,DDX21,YBX1,EIF4A1,SNU13,MAPKAPK2,RPSA,RPS8,RPS4X,TNPO1,RPL13A,RPS23,RPL37,RPS2,NXF1,PSMC6,RPL28,RPS7,NUP50,RPL7,ETF1,RPL5,RPS26,RPL4,RPL32,PSMC3,RPL11,NCBP1,RPS6,RPL35A,RPS20,PSME2,PSME1,RPL22,RPL3,RPS13,RPS9,RPL18A,RPS15A,CRNKL1,RPL23,RPS17,RPL27,PSMD13,RPL15,CSTF2,RPL18,SF3B5,PSMC2,RPS3A,FBL,RPS3,RPS25,RPS16,RPS21,PSMA5,RPL8,CASC3,RPS11,HNRNPF,PSMB2,RPL19,PSMD2,RPL10,RPL36A,SEH1L,R…
REAC	AUF1 (hnRNP D0) binds and destabilizes mRNA	REAC:R-MMU-450408	7.57e-09	8.12082	48	632	25	8183	HSPB1,HSPA1A,PSMC6,PSMC3,PSME2,PSME1,PSMD13,PSMC2,PSMA5,PSMB2,PSMD2,PSMA1,PSMB6,RPS27A,PSMD4,PSMA6,PSMD8,PSMD1,PABPC1,PSMC4,PSMC5,PSMD7,PSMC1,PSMD6,PSMD14
REAC	Regulation of RUNX2 expression and activity	REAC:R-MMU-8939902	6.08e-08	7.21577	45	632	23	8183	PSMC6,PSMC3,PSME2,PSME1,RBX1,PSMD13,PSMC2,PSMA5,PSMB2,PSMD2,PSMA1,PSMB6,RPS27A,PSMD4,PSMA6,PSMD8,PSMD1,PSMC4,PSMC5,PSMD7,PSMC1,PSMD6,PSMD14
REAC	GLI3 is processed to GLI3R by the proteasome	REAC:R-MMU-5610785	1.09e-07	6.964	48	632	24	8183	PSMC6,PSMC3,PSME2,PSME1,RBX1,PSMD13,PSMC2,PSMA5,PSMB2,PSMD2,PSMA1,PSMB6,RPS27A,PSMD4,PSMA6,PSMD8,PSMD1,PSMC4,PSMC5,PSMD7,PSMC1,CSNK1A1,PSMD6,PSMD14
REAC	FBXL7 down-regulates AURKA during mitotic entry and in early mitosis	REAC:R-MMU-8854050	3.85e-07	6.41424	46	632	23	8183	PSMC6,PSMC3,PSME2,PSME1,RBX1,PSMD13,PSMC2,PSMA5,PSMB2,PSMD2,PSMA1,PSMB6,RPS27A,PSMD4,PSMA6,PSMD8,PSMD1,PSMC4,PSMC5,PSMD7,PSMC1,PSMD6,PSMD14
REAC	Ubiquitin-dependent degradation of Cyclin D	REAC:R-MMU-75815	5.62e-07	6.2506	42	632	22	8183	PSMC6,PSMC3,PSME2,PSME1,PSMD13,PSMC2,PSMA5,PSMB2,PSMD2,PSMA1,PSMB6,RPS27A,PSMD4,PSMA6,PSMD8,PSMD1,PSMC4,PSMC5,PSMD7,PSMC1,PSMD6,PSMD14
REAC	Degradation of GLI1 by the proteasome	REAC:R-MMU-5610780	5.93e-07	6.22708	47	632	23	8183	PSMC6,PSMC3,PSME2,PSME1,RBX1,PSMD13,PSMC2,PSMA5,PSMB2,PSMD2,PSMA1,PSMB6,RPS27A,PSMD4,PSMA6,PSMD8,PSMD1,PSMC4,PSMC5,PSMD7,PSMC1,PSMD6,PSMD14
REAC	Autodegradation of Cdh1 by Cdh1:APC/C	REAC:R-MMU-174084	8.69e-07	6.06107	50	632	24	8183	PSMC6,PSMC3,PSME2,PSME1,PSMD13,PSMC2,PSMA5,PSMB2,PSMD2,PSMA1,PSMB6,RPS27A,PSMD4,PSMA6,CDC27,PSMD8,CDC26,PSMD1,PSMC4,PSMC5,PSMD7,PSMC1,PSMD6,PSMD14
REAC	Autodegradation of the E3 ubiquitin ligase COP1	REAC:R-MMU-349425	8.8e-07	6.05552	41	632	22	8183	PSMC6,PSMC3,PSME2,PSME1,PSMD13,PSMC2,PSMA5,PSMB2,PSMD2,PSMA1,PSMB6,RPS27A,PSMD4,PSMA6,PSMD8,PSMD1,PSMC4,PSMC5,PSMD7,PSMC1,PSMD6,PSMD14
REAC	p53-Independent G1/S DNA damage checkpoint	REAC:R-MMU-69613	8.8e-07	6.05552	41	632	22	8183	PSMC6,PSMC3,PSME2,PSME1,PSMD13,PSMC2,PSMA5,PSMB2,PSMD2,PSMA1,PSMB6,RPS27A,PSMD4,PSMA6,PSMD8,PSMD1,PSMC4,PSMC5,PSMD7,PSMC1,PSMD6,PSMD14
REAC	Ubiquitin Mediated Degradation of Phosphorylated Cdc25A	REAC:R-MMU-69601	8.8e-07	6.05552	41	632	22	8183	PSMC6,PSMC3,PSME2,PSME1,PSMD13,PSMC2,PSMA5,PSMB2,PSMD2,PSMA1,PSMB6,RPS27A,PSMD4,PSMA6,PSMD8,PSMD1,PSMC4,PSMC5,PSMD7,PSMC1,PSMD6,PSMD14
REAC	p53-Independent DNA Damage Response	REAC:R-MMU-69610	8.8e-07	6.05552	41	632	22	8183	PSMC6,PSMC3,PSME2,PSME1,PSMD13,PSMC2,PSMA5,PSMB2,PSMD2,PSMA1,PSMB6,RPS27A,PSMD4,PSMA6,PSMD8,PSMD1,PSMC4,PSMC5,PSMD7,PSMC1,PSMD6,PSMD14
REAC	Degradation of DVL	REAC:R-MMU-4641258	9.02e-07	6.04472	46	632	23	8183	PSMC6,PSMC3,PSME2,PSME1,RBX1,PSMD13,PSMC2,PSMA5,PSMB2,PSMD2,PSMA1,PSMB6,RPS27A,PSMD4,PSMA6,PSMD8,PSMD1,PSMC4,PSMC5,PSMD7,PSMC1,PSMD6,PSMD14
REAC	Cross-presentation of soluble exogenous antigens (endosomes)	REAC:R-MMU-1236978	1.26853e-06	5.8967	41	632	21	8183	PSMC6,PSMC3,PSME2,PSME1,PSMD13,PSMC2,PSMA5,PSMB2,PSMD2,PSMA1,PSMB6,PSMD4,PSMA6,PSMD8,PSMD1,PSMC4,PSMC5,PSMD7,PSMC1,PSMD6,PSMD14
REAC	Degradation of AXIN	REAC:R-MMU-4641257	2.08304e-06	5.6813	43	632	22	8183	PSMC6,PSMC3,PSME2,PSME1,PSMD13,PSMC2,PSMA5,PSMB2,PSMD2,PSMA1,PSMB6,RPS27A,PSMD4,PSMA6,PSMD8,PSMD1,PSMC4,PSMC5,PSMD7,PSMC1,PSMD6,PSMD14
REAC	Regulation of RUNX3 expression and activity	REAC:R-MMU-8941858	2.08304e-06	5.6813	46	632	22	8183	PSMC6,PSMC3,PSME2,PSME1,PSMD13,PSMC2,PSMA5,PSMB2,PSMD2,PSMA1,PSMB6,RPS27A,PSMD4,PSMA6,PSMD8,PSMD1,PSMC4,PSMC5,PSMD7,PSMC1,PSMD6,PSMD14
REAC	Regulation of ornithine decarboxylase (ODC)	REAC:R-MMU-350562	3.11969e-06	5.50589	41	632	21	8183	PSMC6,PSMC3,PSME2,PSME1,PSMD13,PSMC2,PSMA5,PSMB2,PSMD2,PSMA1,PSMB6,PSMD4,PSMA6,PSMD8,PSMD1,PSMC4,PSMC5,PSMD7,PSMC1,PSMD6,PSMD14
REAC	APC/C:Cdc20 mediated degradation of Securin	REAC:R-MMU-174154	3.87437e-06	5.4118	50	632	24	8183	PSMC6,PSMC3,PSME2,PSME1,PSMD13,PSMC2,PSMA5,PSMB2,PSMD2,PSMA1,PSMB6,RPS27A,PSMD4,PSMA6,CDC27,PSMD8,CDC26,PSMD1,PSMC4,PSMC5,PSMD7,PSMC1,PSMD6,PSMD14
REAC	Regulation of mRNA stability by proteins that bind AU-rich elements	REAC:R-MMU-450531	4.12501e-06	5.38458	68	632	27	8183	HSPB1,HSPA1A,MAPKAPK2,TNPO1,PSMC6,PSMC3,PSME2,PSME1,PSMD13,PSMC2,PSMA5,PSMB2,PSMD2,PSMA1,PSMB6,RPS27A,PSMD4,PSMA6,PSMD8,PSMD1,PABPC1,PSMC4,PSMC5,PSMD7,PSMC1,PSMD6,PSMD14
REAC	Stabilization of p53	REAC:R-MMU-69541	4.71308e-06	5.3267	43	632	22	8183	PSMC6,PSMC3,PSME2,PSME1,PSMD13,PSMC2,PSMA5,PSMB2,PSMD2,PSMA1,PSMB6,RPS27A,PSMD4,PSMA6,PSMD8,PSMD1,PSMC4,PSMC5,PSMD7,PSMC1,PSMD6,PSMD14
REAC	Transcriptional regulation by RUNX2	REAC:R-MMU-8878166	6.33654e-06	5.19815	51	632	23	8183	PSMC6,PSMC3,PSME2,PSME1,RBX1,PSMD13,PSMC2,PSMA5,PSMB2,PSMD2,PSMA1,PSMB6,RPS27A,PSMD4,PSMA6,PSMD8,PSMD1,PSMC4,PSMC5,PSMD7,PSMC1,PSMD6,PSMD14
REAC	NIK-->noncanonical NF-kB signaling	REAC:R-MMU-5676590	6.97903e-06	5.15621	47	632	22	8183	PSMC6,PSMC3,PSME2,PSME1,PSMD13,PSMC2,PSMA5,PSMB2,PSMD2,PSMA1,PSMB6,RPS27A,PSMD4,PSMA6,PSMD8,PSMD1,PSMC4,PSMC5,PSMD7,PSMC1,PSMD6,PSMD14
REAC	Dectin-1 mediated noncanonical NF-kB signaling	REAC:R-MMU-5607761	6.97903e-06	5.15621	47	632	22	8183	PSMC6,PSMC3,PSME2,PSME1,PSMD13,PSMC2,PSMA5,PSMB2,PSMD2,PSMA1,PSMB6,RPS27A,PSMD4,PSMA6,PSMD8,PSMD1,PSMC4,PSMC5,PSMD7,PSMC1,PSMD6,PSMD14
REAC	Hedgehog ligand biogenesis	REAC:R-MMU-5358346	9.10618e-06	5.04066	49	632	23	8183	PSMC6,P4HB,PSMC3,PSME2,PSME1,PSMD13,PSMC2,PSMA5,PSMB2,PSMD2,PSMA1,PSMB6,RPS27A,PSMD4,PSMA6,PSMD8,PSMD1,PSMC4,PSMC5,PSMD7,PSMC1,PSMD6,PSMD14
REAC	Metabolism of polyamines	REAC:R-MMU-351202	1.02331e-05	4.98999	45	632	22	8183	PSMC6,PSMC3,PSME2,PSME1,PSMD13,PSMC2,PSMA5,PSMB2,PSMD2,PSMA1,PSMB6,PSMD4,PSMA6,PSMD8,PSMD1,PSMC4,PSMC5,SRM,PSMD7,PSMC1,PSMD6,PSMD14
REAC	CDT1 association with the CDC6:ORC:origin complex	REAC:R-MMU-68827	1.02331e-05	4.98999	42	632	22	8183	PSMC6,PSMC3,PSME2,PSME1,PSMD13,PSMC2,PSMA5,PSMB2,PSMD2,PSMA1,PSMB6,RPS27A,PSMD4,PSMA6,PSMD8,PSMD1,PSMC4,PSMC5,PSMD7,PSMC1,PSMD6,PSMD14
REAC	Cellular response to hypoxia	REAC:R-MMU-1234174	1.0933e-05	4.96126	53	632	24	8183	PSMC6,HIF1AN,PSMC3,PSME2,PSME1,RBX1,PSMD13,PSMC2,PSMA5,PSMB2,PSMD2,PSMA1,PSMB6,RPS27A,PSMD4,PSMA6,PSMD8,PSMD1,PSMC4,PSMC5,PSMD7,PSMC1,PSMD6,PSMD14
REAC	Oxygen-dependent proline hydroxylation of Hypoxia-inducible Factor Alpha	REAC:R-MMU-1234176	1.83518e-05	4.73632	51	632	23	8183	PSMC6,PSMC3,PSME2,PSME1,RBX1,PSMD13,PSMC2,PSMA5,PSMB2,PSMD2,PSMA1,PSMB6,RPS27A,PSMD4,PSMA6,PSMD8,PSMD1,PSMC4,PSMC5,PSMD7,PSMC1,PSMD6,PSMD14
REAC	Cdc20:Phospho-APC/C mediated degradation of Cyclin A	REAC:R-MMU-174184	2.10652e-05	4.67643	51	632	24	8183	PSMC6,PSMC3,PSME2,PSME1,PSMD13,PSMC2,PSMA5,PSMB2,PSMD2,PSMA1,PSMB6,RPS27A,PSMD4,PSMA6,CDC27,PSMD8,CDC26,PSMD1,PSMC4,PSMC5,PSMD7,PSMC1,PSMD6,PSMD14
REAC	APC/C:Cdh1 mediated degradation of Cdc20 and other APC/C:Cdh1 targeted proteins in late mitosis/early G1	REAC:R-MMU-174178	2.10652e-05	4.67643	51	632	24	8183	PSMC6,PSMC3,PSME2,PSME1,PSMD13,PSMC2,PSMA5,PSMB2,PSMD2,PSMA1,PSMB6,RPS27A,PSMD4,PSMA6,CDC27,PSMD8,CDC26,PSMD1,PSMC4,PSMC5,PSMD7,PSMC1,PSMD6,PSMD14
REAC	CDK-mediated phosphorylation and removal of Cdc6	REAC:R-MMU-69017	2.10652e-05	4.67643	50	632	24	8183	PSMC6,PSMC3,PSME2,PSME1,PSMD13,PSMC2,PSMA5,PSMB2,PSMD2,PSMA1,PSMB6,RPS27A,PSMD4,PSMA6,CDC27,PSMD8,CDC26,PSMD1,PSMC4,PSMC5,PSMD7,PSMC1,PSMD6,PSMD14
REAC	MAPK6/MAPK4 signaling	REAC:R-MMU-5687128	2.89491e-05	4.53836	55	632	24	8183	HSPB1,PSMC6,PSMC3,PSME2,PSME1,PSMD13,PSMC2,PSMA5,DNAJB1,PSMB2,PSMD2,PSMA1,PSMB6,RPS27A,PSMD4,PSMA6,PSMD8,PSMD1,PSMC4,PSMC5,PSMD7,PSMC1,PSMD6,PSMD14
REAC	SCF(Skp2)-mediated degradation of p27/p21	REAC:R-MMU-187577	3.05281e-05	4.5153	45	632	22	8183	PSMC6,PSMC3,PSME2,PSME1,PSMD13,PSMC2,PSMA5,PSMB2,PSMD2,PSMA1,PSMB6,RPS27A,PSMD4,PSMA6,PSMD8,PSMD1,PSMC4,PSMC5,PSMD7,PSMC1,PSMD6,PSMD14
REAC	Degradation of beta-catenin by the destruction complex	REAC:R-MMU-195253	3.08247e-05	4.5111	63	632	25	8183	PSMC6,PSMC3,PSME2,PSME1,RBX1,PSMD13,PSMC2,PSMA5,PSMB2,PSMD2,CTBP2,PSMA1,PSMB6,RPS27A,PSMD4,PSMA6,PSMD8,PSMD1,PSMC4,PSMC5,PSMD7,PSMC1,CSNK1A1,PSMD6,PSMD14
REAC	Regulation of RAS by GAPs	REAC:R-MMU-5658442	3.5869e-05	4.44528	56	632	23	8183	PSMC6,PSMC3,PSME2,PSME1,RBX1,PSMD13,PSMC2,PSMA5,PSMB2,PSMD2,PSMA1,PSMB6,RPS27A,PSMD4,PSMA6,PSMD8,PSMD1,PSMC4,PSMC5,PSMD7,PSMC1,PSMD6,PSMD14
REAC	APC:Cdc20 mediated degradation of cell cycle proteins prior to satisfation of the cell cycle checkpoint	REAC:R-MMU-179419	3.95307e-05	4.40307	51	632	24	8183	PSMC6,PSMC3,PSME2,PSME1,PSMD13,PSMC2,PSMA5,PSMB2,PSMD2,PSMA1,PSMB6,RPS27A,PSMD4,PSMA6,CDC27,PSMD8,CDC26,PSMD1,PSMC4,PSMC5,PSMD7,PSMC1,PSMD6,PSMD14
REAC	Activation of NF-kappaB in B cells	REAC:R-MMU-1169091	4.31999e-05	4.36452	48	632	22	8183	PSMC6,PSMC3,PSME2,PSME1,PSMD13,PSMC2,PSMA5,PSMB2,PSMD2,PSMA1,PSMB6,RPS27A,PSMD4,PSMA6,PSMD8,PSMD1,PSMC4,PSMC5,PSMD7,PSMC1,PSMD6,PSMD14
REAC	Asymmetric localization of PCP proteins	REAC:R-MMU-4608870	4.31999e-05	4.36452	45	632	22	8183	PSMC6,PSMC3,PSME2,PSME1,PSMD13,PSMC2,PSMA5,PSMB2,PSMD2,PSMA1,PSMB6,RPS27A,PSMD4,PSMA6,PSMD8,PSMD1,PSMC4,PSMC5,PSMD7,PSMC1,PSMD6,PSMD14
REAC	The role of GTSE1 in G2/M progression after G2 checkpoint	REAC:R-MMU-8852276	7.2374e-05	4.14042	56	632	24	8183	PSMC6,PSMC3,PSME2,PSME1,PSMD13,PSMC2,PSMA5,PSMB2,PSMD2,HSP90AA1,PSMA1,PSMB6,RPS27A,PSMD4,PSMA6,HSP90AB1,PSMD8,PSMD1,PSMC4,PSMC5,PSMD7,PSMC1,PSMD6,PSMD14
REAC	APC/C:Cdc20 mediated degradation of mitotic proteins	REAC:R-MMU-176409	7.2374e-05	4.14042	51	632	24	8183	PSMC6,PSMC3,PSME2,PSME1,PSMD13,PSMC2,PSMA5,PSMB2,PSMD2,PSMA1,PSMB6,RPS27A,PSMD4,PSMA6,CDC27,PSMD8,CDC26,PSMD1,PSMC4,PSMC5,PSMD7,PSMC1,PSMD6,PSMD14
REAC	Hedgehog 'on' state	REAC:R-MMU-5632684	7.34797e-05	4.13383	55	632	25	8183	PSMC6,PSMC3,PSME2,PSME1,RBX1,PSMD13,PSMC2,PSMA5,PSMB2,PSMD2,PSMA1,PSMB6,RPS27A,CDC73,PSMD4,PSMA6,PSMD8,PSMD1,PSMC4,PSMC5,PSMD7,PSMC1,CSNK1A1,PSMD6,PSMD14
REAC	Orc1 removal from chromatin	REAC:R-MMU-68949	9.29753e-05	4.03163	48	632	23	8183	PSMC6,PSMC3,PSME2,PSME1,RBX1,PSMD13,PSMC2,PSMA5,PSMB2,PSMD2,PSMA1,PSMB6,RPS27A,PSMD4,PSMA6,PSMD8,PSMD1,PSMC4,PSMC5,PSMD7,PSMC1,PSMD6,PSMD14
REAC	Activation of APC/C and APC/C:Cdc20 mediated degradation of mitotic proteins	REAC:R-MMU-176814	9.70727e-05	4.0129	51	632	24	8183	PSMC6,PSMC3,PSME2,PSME1,PSMD13,PSMC2,PSMA5,PSMB2,PSMD2,PSMA1,PSMB6,RPS27A,PSMD4,PSMA6,CDC27,PSMD8,CDC26,PSMD1,PSMC4,PSMC5,PSMD7,PSMC1,PSMD6,PSMD14
REAC	p53-Dependent G1 DNA Damage Response	REAC:R-MMU-69563	0.000116803	3.93255	45	632	22	8183	PSMC6,PSMC3,PSME2,PSME1,PSMD13,PSMC2,PSMA5,PSMB2,PSMD2,PSMA1,PSMB6,RPS27A,PSMD4,PSMA6,PSMD8,PSMD1,PSMC4,PSMC5,PSMD7,PSMC1,PSMD6,PSMD14
REAC	p53-Dependent G1/S DNA damage checkpoint	REAC:R-MMU-69580	0.000116803	3.93255	45	632	22	8183	PSMC6,PSMC3,PSME2,PSME1,PSMD13,PSMC2,PSMA5,PSMB2,PSMD2,PSMA1,PSMB6,RPS27A,PSMD4,PSMA6,PSMD8,PSMD1,PSMC4,PSMC5,PSMD7,PSMC1,PSMD6,PSMD14
REAC	RUNX1 regulates transcription of genes involved in differentiation of HSCs	REAC:R-MMU-8939236	0.000160349	3.79493	50	632	22	8183	PSMC6,PSMC3,PSME2,PSME1,PSMD13,PSMC2,PSMA5,PSMB2,PSMD2,PSMA1,PSMB6,RPS27A,PSMD4,PSMA6,PSMD8,PSMD1,PSMC4,PSMC5,PSMD7,PSMC1,PSMD6,PSMD14
REAC	G1/S DNA Damage Checkpoints	REAC:R-MMU-69615	0.000218616	3.66032	45	632	22	8183	PSMC6,PSMC3,PSME2,PSME1,PSMD13,PSMC2,PSMA5,PSMB2,PSMD2,PSMA1,PSMB6,RPS27A,PSMD4,PSMA6,PSMD8,PSMD1,PSMC4,PSMC5,PSMD7,PSMC1,PSMD6,PSMD14
REAC	Assembly of the pre-replicative complex	REAC:R-MMU-68867	0.000218616	3.66032	45	632	22	8183	PSMC6,PSMC3,PSME2,PSME1,PSMD13,PSMC2,PSMA5,PSMB2,PSMD2,PSMA1,PSMB6,RPS27A,PSMD4,PSMA6,PSMD8,PSMD1,PSMC4,PSMC5,PSMD7,PSMC1,PSMD6,PSMD14
REAC	Regulation of PTEN stability and activity	REAC:R-MMU-8948751	0.000398418	3.39966	56	632	22	8183	PSMC6,PSMC3,PSME2,PSME1,PSMD13,PSMC2,PSMA5,PSMB2,PSMD2,PSMA1,PSMB6,RPS27A,PSMD4,PSMA6,PSMD8,PSMD1,PSMC4,PSMC5,PSMD7,PSMC1,PSMD6,PSMD14
REAC	Switching of origins to a post-replicative state	REAC:R-MMU-69052	0.000469301	3.32855	57	632	25	8183	PSMC6,PSMC3,PSME2,PSME1,RBX1,PSMD13,PSMC2,PSMA5,PSMB2,PSMD2,PSMA1,PSMB6,RPS27A,PSMD4,PSMA6,CDC27,PSMD8,CDC26,PSMD1,PSMC4,PSMC5,PSMD7,PSMC1,PSMD6,PSMD14
REAC	APC/C-mediated degradation of cell cycle proteins	REAC:R-MMU-174143	0.000653812	3.18455	52	632	24	8183	PSMC6,PSMC3,PSME2,PSME1,PSMD13,PSMC2,PSMA5,PSMB2,PSMD2,PSMA1,PSMB6,RPS27A,PSMD4,PSMA6,CDC27,PSMD8,CDC26,PSMD1,PSMC4,PSMC5,PSMD7,PSMC1,PSMD6,PSMD14
REAC	Regulation of mitotic cell cycle	REAC:R-MMU-453276	0.000653812	3.18455	52	632	24	8183	PSMC6,PSMC3,PSME2,PSME1,PSMD13,PSMC2,PSMA5,PSMB2,PSMD2,PSMA1,PSMB6,RPS27A,PSMD4,PSMA6,CDC27,PSMD8,CDC26,PSMD1,PSMC4,PSMC5,PSMD7,PSMC1,PSMD6,PSMD14
REAC	Cyclin E associated events during G1/S transition	REAC:R-MMU-69202	0.000708277	3.1498	52	632	22	8183	PSMC6,PSMC3,PSME2,PSME1,PSMD13,PSMC2,PSMA5,PSMB2,PSMD2,PSMA1,PSMB6,RPS27A,PSMD4,PSMA6,PSMD8,PSMD1,PSMC4,PSMC5,PSMD7,PSMC1,PSMD6,PSMD14
REAC	Metabolism of proteins	REAC:R-MMU-392499	0.000785614	3.10479	925	660	183	8183	VGF,PCNA,APP,RTN4RL2,ATP6AP2,PCSK1,EIF4A1,GALNT17,GFPT1,RBBP7,RANGAP1,EEF1A1,CTSZ,GALNT2,SCG2,EEF2,RPSA,TOP1,RPS8,RPS4X,RPL13A,EIF3F,CTSC,RPS23,RPL37,RPS2,PSMC6,RPL28,RPS7,P4HB,NUP50,RPL7,HSP90B1,ETF1,RPL5,RPS26,RPL4,RPL32,PSMC3,CST3,RPL11,RPS6,RPL35A,RPS20,PSME2,PSME1,RPL22,RPL3,COPB2,RPS13,RPS9,EIF3K,RPL18A,BET1,FN1,RBX1,COMMD8,RPS15A,COPA,RPL23,RPS17,RPL27,PSMD13,PDIA3,RPL15,ARF4,GNG2,CTSD,COP…
REAC	Cyclin A:Cdk2-associated events at S phase entry	REAC:R-MMU-69656	0.00123021	2.91002	52	632	22	8183	PSMC6,PSMC3,PSME2,PSME1,PSMD13,PSMC2,PSMA5,PSMB2,PSMD2,PSMA1,PSMB6,RPS27A,PSMD4,PSMA6,PSMD8,PSMD1,PSMC4,PSMC5,PSMD7,PSMC1,PSMD6,PSMD14
REAC	Downstream signaling events of B Cell Receptor (BCR)	REAC:R-MMU-1168372	0.00123021	2.91002	58	632	22	8183	PSMC6,PSMC3,PSME2,PSME1,PSMD13,PSMC2,PSMA5,PSMB2,PSMD2,PSMA1,PSMB6,RPS27A,PSMD4,PSMA6,PSMD8,PSMD1,PSMC4,PSMC5,PSMD7,PSMC1,PSMD6,PSMD14
REAC	Interleukin-1 signaling	REAC:R-MMU-9020702	0.00155096	2.8094	67	632	25	8183	APP,PSMC6,PSMC3,PSME2,PSME1,RBX1,PSMD13,PSMC2,PSMA5,PSMB2,PSMD2,PSMA1,PSMB6,RPS27A,PSMD4,PSMA6,IL1RAP,PSMD8,PSMD1,PSMC4,PSMC5,PSMD7,PSMC1,PSMD6,PSMD14
REAC	Transcriptional regulation by RUNX3	REAC:R-MMU-8878159	0.00209073	2.6797	53	632	22	8183	PSMC6,PSMC3,PSME2,PSME1,PSMD13,PSMC2,PSMA5,PSMB2,PSMD2,PSMA1,PSMB6,RPS27A,PSMD4,PSMA6,PSMD8,PSMD1,PSMC4,PSMC5,PSMD7,PSMC1,PSMD6,PSMD14
REAC	Interleukin-1 family signaling	REAC:R-MMU-446652	0.00480917	2.31793	70	632	26	8183	APP,STAT3,PSMC6,PSMC3,PSME2,PSME1,RBX1,PSMD13,PSMC2,PSMA5,PSMB2,PSMD2,PSMA1,PSMB6,RPS27A,PSMD4,PSMA6,IL1RAP,PSMD8,PSMD1,PSMC4,PSMC5,PSMD7,PSMC1,PSMD6,PSMD14
REAC	ABC-family proteins mediated transport	REAC:R-MMU-382556	0.00561481	2.25067	71	638	25	8183	PSMC6,PSMC3,PSME2,PSME1,PSMD13,PSMC2,PSMA5,PSMB2,PSMD2,PSMA1,PSMB6,RPS27A,PSMD4,PSMA6,EIF2S3X,PSMD8,PSMD1,EIF2S2,PSMC4,PSMC5,PSMD7,PSMC1,PSMD6,PSMD14,EIF2S1
REAC	PTEN Regulation	REAC:R-MMU-6807070	0.00631898	2.19935	89	659	27	8183	RHEB,RBBP7,PSMC6,PSMC3,PSME2,PSME1,PSMD13,PSMC2,PSMA5,PSMB2,PSMD2,PSMA1,PSMB6,RPS27A,PSMD4,PSMA6,PSMD8,PSMD1,PSMC4,RBBP4,PSMC5,PSMD7,PSMC1,LAMTOR3,PSMD6,PSMD14,MTA2
REAC	CLEC7A (Dectin-1) signaling	REAC:R-MMU-5607764	0.00635501	2.19688	66	632	23	8183	PSMC6,PSMC3,PSME2,PSME1,PSMD13,PSMC2,PSMA5,PSMB2,PSMD2,PSMA1,PSMB6,RPS27A,PSMD4,PSMA6,PYCARD,PSMD8,PSMD1,PSMC4,PSMC5,PSMD7,PSMC1,PSMD6,PSMD14
REAC	DNA Replication Pre-Initiation	REAC:R-MMU-69002	0.00912133	2.03994	46	632	22	8183	PSMC6,PSMC3,PSME2,PSME1,PSMD13,PSMC2,PSMA5,PSMB2,PSMD2,PSMA1,PSMB6,RPS27A,PSMD4,PSMA6,PSMD8,PSMD1,PSMC4,PSMC5,PSMD7,PSMC1,PSMD6,PSMD14
REAC	PCP/CE pathway	REAC:R-MMU-4086400	0.00992858	2.00311	62	632	23	8183	CLTB,PSMC6,PSMC3,PSME2,PSME1,PSMD13,PSMC2,PSMA5,PSMB2,PSMD2,PSMA1,PSMB6,RPS27A,PSMD4,PSMA6,PSMD8,PSMD1,PSMC4,PSMC5,PSMD7,PSMC1,PSMD6,PSMD14
REAC	Hedgehog 'off' state	REAC:R-MMU-5610787	0.0106291	1.97351	76	632	25	8183	PSMC6,PSMC3,PSME2,PSME1,RBX1,PSMD13,PSMC2,PSMA5,PSMB2,PSMD2,PSMA1,PSMB6,RPS27A,PSMD4,PSMA6,PRKAR1A,PSMD8,PSMD1,PSMC4,PSMC5,PSMD7,PSMC1,CSNK1A1,PSMD6,PSMD14
REAC	Synthesis of DNA	REAC:R-MMU-69239	0.0154245	1.81179	59	632	26	8183	PCNA,PSMC6,PSMC3,PSME2,PSME1,RBX1,PSMD13,PSMC2,PSMA5,PSMB2,PSMD2,PSMA1,PSMB6,RPS27A,PSMD4,PSMA6,CDC27,PSMD8,CDC26,PSMD1,PSMC4,PSMC5,PSMD7,PSMC1,PSMD6,PSMD14
REAC	Downstream TCR signaling	REAC:R-MMU-202424	0.0231826	1.63484	60	632	23	8183	PSMC6,PSMC3,PSME2,PSME1,PSMD13,PSMC2,PSMA5,PSMB2,PSMD2,PSMA1,PSMB6,RPS27A,PSMD4,PSMA6,PSMD8,PSMD1,PSMC4,PIK3R2,PSMC5,PSMD7,PSMC1,PSMD6,PSMD14
REAC	Antigen processing-Cross presentation	REAC:R-MMU-1236975	0.0284085	1.54655	53	632	23	8183	PSMC6,PSMC3,PSME2,PSME1,PSMD13,PDIA3,PSMC2,PSMA5,PSMB2,PSMD2,PSMA1,PSMB6,PSMD4,PSMA6,B2M,PSMD8,PSMD1,PSMC4,PSMC5,PSMD7,PSMC1,PSMD6,PSMD14
WP	Cytoplasmic Ribosomal Proteins	WP:WP163	8.08e-39	38.0927	73	660	54	8183	RPS12,RPSA,RPS8,RPS4X,RPL21,RPL13A,RPL7A,RPS23,RPL37,RPS2,RPL28,RPS7,RPL7,RPS26,RPL4,RPL32,RPL11,RPS6,RPL35A,RPS20,RPL22,RPL3,RPS13,RPL18A,RPS15A,RPS17,RPL27,RPL15,RPL18,RPS3A,RPS3,RPS25,RPS16,RPS21,RPL8,RPL37A,RPS11,RPL19,RPL10,RPS14,RPL27A,RPS28,RPL26,RPS27A,RPL10A,RPL17,RPL12,RPL24,RPL23A,RPS24,RPS5,RPLP0,RPL31,RPL13
WP	Translation Factors	WP:WP307	1.22e-11	10.9125	45	638	23	8183	EIF4A1,EEF1A1,EEF2,EIF6,EIF3F,ETF1,EIF3I,EIF4G2,EIF5A,EIF2B2,EIF3B,EIF4EBP2,EIF2S3X,EIF3C,EEF1B,EIF3E,PABPC1,EIF5,EIF2B1,EIF2S2,EIF3A,EIF1,EIF2S1
WP	Proteasome Degradation	WP:WP519	5.92e-08	7.22733	42	653	20	8183	PSMC6,PSMC3,PSME1,PSMD13,PSMC2,PSMA5,PSMB2,PSMD2,PSMB6,PSMD4,PSMA6,PSMD8,RPN1,PSMC4,PSMC5,PSMD7,PSMC1,PSMD6,RPN2,UBE2B
WP	Cholesterol Biosynthesis	WP:WP103	0.000901242	3.04516	12	506	7	8183	PMVK,MSMO1,HMGCS1,CYP51A1,IDI1,FDFT1,DHCR7
WP	mRNA processing	WP:WP310	0.0258917	1.58684	316	625	53	8183	DDX21,YBX1,STAU1,SNU13,PTBP1,RPS4X,RPS23,RPL37,NXF1,RPS7,RPL7,G3BP1,RPL32,RPL11,RPS6,RPS20,RPL22,RPS13,RPS9,CSTF2,SF3B5,EIF4G2,FBL,RPL8,DDX3X,RPS11,HNRNPF,RPL19,SRP19,EIF3B,RPS14,DDX5,RPS28,RPL26,RBM42,NCBP2,SNRPG,SON,NPM1,PABPC1,HNRNPC,NCL,RBM25,RPL12,EIF4A3,FXR2,RBM39,RPS24,TMED10,CSDE1,PABPC4,PPIL4,SUPT5H
WP	Cholesterol metabolism (includes both Bloch and Kandutsch-Russell pathways)	WP:WP4346	0.0429546	1.36699	29	118	5	8183	ACSL4,PMVK,MSMO1,HMGCS1,CYP51A1
CORUM	Parvulin-associated pre-rRNP complex	CORUM:3047	9.43e-18	17.0257	38	660	28	8183	DDX21,RRP1,MYBBP1A,RPS8,RPS4X,RPL13A,RPL7A,RPL7,RPL5,RPL4,RPS6,RPL3,MRTO4,RPL18A,FN1,RPL15,RPL18,RPS3A,FBL,RPS3,RPL8,RPL19,RPL26,NOP58,NCL,RPL14,RPLP0,RPL13
CORUM	(ER)-localized multiprotein complex, Ig heavy chains associated	CORUM:413	2.86297e-06	5.54318	8	223	6	8183	SDF2L1,HSPA5,DNAJB11,P4HB,HSP90B1,HYOU1
CORUM	(ER)-localized multiprotein complex, in absence of Ig heavy chains	CORUM:414	7.17185e-05	4.14437	7	223	5	8183	SDF2L1,HSPA5,P4HB,HSP90B1,HYOU1
CORUM	Hsp110-Hsc70-Hsp25 complex	CORUM:5616	0.00598232	2.22313	3	38	2	8183	HSPB1,HSPH1
CORUM	Fkbp5-Hsp90aa1-Hspa1a-Nr3c1 complex	CORUM:6964	0.00824811	2.08365	3	363	3	8183	HSPA1A,FKBP5,HSP90AA1
CORUM	ERdj3-BiP complex	CORUM:1246	0.031368	1.50351	2	149	2	8183	HSPA5,DNAJB11
CORUM	CCT complex (chaperonin containing TCP1 complex)	CORUM:52	0.0338124	1.47092	7	480	4	8183	CCT2,CCT5,TCP1,CCT8
CORUM	CCT complex (chaperonin containing TCP1 complex)	CORUM:51	0.0338124	1.47092	7	480	4	8183	CCT2,CCT5,TCP1,CCT8
CORUM	CCT complex (chaperonin containing TCP1 complex)	CORUM:132	0.0338124	1.47092	7	480	4	8183	CCT2,CCT5,TCP1,CCT8
CORUM	Sec61alpha-CollagenIV-Hsp47 complex	CORUM:973	0.041841	1.3784	3	623	3	8183	SERPINH1,SEC61A1,COL4A1
CORUM	20S proteasome	CORUM:38	0.0455848	1.34118	14	421	5	8183	PSMA5,PSMB2,PSMA1,PSMB6,PSMA6

## Sheet: D) PM(24 h) down
source	term_name	term_id	adjusted_p_value	negative_log10_of_adjusted_p_value	term_size	query_size	intersection_size	effective_domain_size	intersections
GO:MF	structural constituent of postsynaptic specialization	GO:0098879	7.59014e-05	4.11975	12	483	9	8183	DLGAP1,DLG4,SHANK2,SHANK3,DLG2,MAGI2,GPHN,DLG1,SHANK1
GO:MF	structural constituent of postsynaptic density	GO:0098919	0.000282222	3.54941	10	483	8	8183	DLGAP1,DLG4,SHANK2,SHANK3,DLG2,MAGI2,DLG1,SHANK1
GO:MF	structural constituent of postsynapse	GO:0099186	0.0161908	1.79073	21	521	10	8183	DLGAP1,DLG4,SHANK2,SHANK3,DLG2,MAGI2,GPHN,DLG1,SHANK1,DNM3
GO:BP	maintenance of synapse structure	GO:0099558	0.000773288	3.11166	28	329	11	8183	DLGAP1,CHCHD10,DLG4,ADGRB3,SHANK2,SHANK3,PCLO,DLG2,MAGI2,GPHN,DLG1
GO:BP	maintenance of postsynaptic density structure	GO:0099562	0.00279248	2.55401	12	483	8	8183	DLGAP1,DLG4,SHANK2,SHANK3,DLG2,MAGI2,DLG1,SHANK1
GO:BP	cell junction maintenance	GO:0034331	0.00361897	2.44141	39	483	15	8183	DLGAP1,CHCHD10,DLG4,SHROOM2,ADGRB3,SHANK2,SHANK3,PCLO,DLG2,MAGI2,GPHN,DLG1,CAMSAP3,KIFC3,SHANK1
GO:BP	postsynaptic specialization organization	GO:0099084	0.00705598	2.15144	46	358	13	8183	DLGAP1,DLG4,PTPRD,NLGN3,SHANK2,SHANK3,NLGN2,DLG2,SIPA1L1,MAGI2,GPHN,DLG1,PTEN
GO:BP	dendrite morphogenesis	GO:0048813	0.00894857	2.04825	139	291	22	8183	ZNF365,HECW1,PREX2,CDKL5,DLG4,LZTS3,VLDLR,ADGRB3,PHACTR1,AKAP5,PTPRD,CDK5,CTNND2,MAP6,NLGN3,SHANK2,SHANK3,ELAVL4,PPP1R9A,ITPKA,SIPA1L1,MAP2
GO:BP	maintenance of postsynaptic specialization structure	GO:0098880	0.00964921	2.01551	18	329	8	8183	DLGAP1,DLG4,SHANK2,SHANK3,DLG2,MAGI2,GPHN,DLG1
GO:BP	postsynaptic density organization	GO:0097106	0.0159175	1.79812	41	358	12	8183	DLGAP1,DLG4,PTPRD,SHANK2,SHANK3,NLGN2,DLG2,SIPA1L1,MAGI2,GPHN,DLG1,PTEN
GO:BP	synapse organization	GO:0050808	0.0191416	1.71802	361	358	45	8183	ZNF365,LRRN1,DLGAP1,SHISA7,CDKL5,CHCHD10,DAB2IP,CDH8,DLG4,SEZ6L2,LZTS3,CTNNB1,ADGRB3,ADGRB1,GABRA1,PTPRD,GABRB2,ADD2,CDK5,CTNND2,NLGN3,SHANK2,CAMKV,SHANK3,SNX27,PCLO,NLGN2,AGRN,SLC8A3,RIMS3,PPP1R9A,ITPKA,ATP2B2,DLG2,SIPA1L1,NTNG1,GABRG2,ABHD17A,ANK3,MAGI2,GPHN,DLG1,ADNP,CNKSR2,PTEN
GO:BP	postsynapse organization	GO:0099173	0.0324396	1.48892	167	358	26	8183	ZNF365,DLGAP1,SHISA7,CDKL5,DLG4,LZTS3,ADGRB1,PTPRD,CDK5,CTNND2,NLGN3,SHANK2,SHANK3,SNX27,NLGN2,AGRN,PPP1R9A,ITPKA,DLG2,SIPA1L1,ABHD17A,MAGI2,GPHN,DLG1,CNKSR2,PTEN
GO:BP	anterograde trans-synaptic signaling	GO:0098916	0.0405437	1.39208	483	307	52	8183	RASGRF1,FAM107A,DLGAP1,SHISA7,GUCY1B1,CDH8,DLG4,EGFR,GUCY1A1,GRIA4,CTNNB1,APBA1,SHISA9,ADGRB1,GABRA1,PTPRD,CSPG5,SLC12A5,GABRB2,CDK5,NLGN3,SHANK2,GRM8,JPH4,JPH3,LIN7B,ADCY8,KCNJ10,SHANK3,PCLO,NLGN2,GABRD,ELAVL4,AGRN,CYP46A1,SLC8A3,GNAI2,RIMS3,SYN3,PPP1R9A,STXBP1,PLCB1,ITPKA,ATP2B2,DLG2,SIPA1L1,CHRM2,SNAP47,NTNG1,GABRG2,PTPRN2,PLEKHG5
GO:BP	chemical synaptic transmission	GO:0007268	0.0405437	1.39208	483	307	52	8183	RASGRF1,FAM107A,DLGAP1,SHISA7,GUCY1B1,CDH8,DLG4,EGFR,GUCY1A1,GRIA4,CTNNB1,APBA1,SHISA9,ADGRB1,GABRA1,PTPRD,CSPG5,SLC12A5,GABRB2,CDK5,NLGN3,SHANK2,GRM8,JPH4,JPH3,LIN7B,ADCY8,KCNJ10,SHANK3,PCLO,NLGN2,GABRD,ELAVL4,AGRN,CYP46A1,SLC8A3,GNAI2,RIMS3,SYN3,PPP1R9A,STXBP1,PLCB1,ITPKA,ATP2B2,DLG2,SIPA1L1,CHRM2,SNAP47,NTNG1,GABRG2,PTPRN2,PLEKHG5
GO:BP	regulation of synaptic plasticity	GO:0048167	0.0424905	1.37171	167	287	23	8183	RASGRF1,FAM107A,SHISA7,DLG4,SHISA9,ADGRB1,CDK5,NLGN3,SHANK2,JPH4,JPH3,ADCY8,KCNJ10,SHANK3,CYP46A1,SLC8A3,RIMS3,PPP1R9A,STXBP1,ITPKA,ATP2B2,SIPA1L1,SNAP47
GO:CC	postsynaptic specialization	GO:0099572	0.00148024	2.82967	375	354	45	8183	PSD,DLGAP1,SHISA7,CDKL5,DLG4,LZTS3,GRIA4,CTNNB1,DLGAP4,SHISA9,ADGRB1,AKAP5,DMTN,GABRA1,GABRB2,ADD2,CDK5,NLGN3,SHANK2,LIN7B,ADCY8,SHANK3,SNX27,PCLO,NLGN2,CAMK2N1,SLC8A3,SYN3,PPP1R9A,ATP2B2,DLG2,SIPA1L1,ITPR1,SNAP47,MAP2,GABRG2,ABHD17A,MAGI2,GPHN,DLG1,HOMER2,MINK1,CDH10,CNKSR2,ADD1
GO:CC	glutamatergic synapse	GO:0098978	0.00248914	2.60395	412	330	45	8183	DLGAP1,SHISA7,GUCY1B1,CDKL5,CDH8,DLG4,GUCY1A1,GRIA4,APBA1,DLGAP4,SHISA9,ADGRB1,AKAP5,PTPRD,CSPG5,ADD2,CDK5,NLGN3,SHANK2,GRM8,CAMKV,ADCY8,SHANK3,PCLO,GABRD,ELAVL4,AGRN,RIMS3,SYN3,PPP1R9A,STXBP1,PLCB1,ATP2B2,CAMK4,DGKQ,DLG2,SIPA1L1,CHRM2,SNAP47,NTNG1,GABRG2,ABHD17A,MAGI2,DLG1,HOMER2
GO:CC	postsynapse	GO:0098794	0.00733456	2.13463	609	358	63	8183	PSD,DLGAP1,SHISA7,CDKL5,DLG4,LZTS3,ASAP1,GRIA4,CTNNB1,APBA1,DLGAP4,DDN,SHISA9,ADGRB3,ADGRB1,AKAP5,DMTN,GABRA1,CSPG5,GABRB2,ADD2,CDK5,NLGN3,SHANK2,CAMKV,LIN7B,ADCY8,SHANK3,SNX27,PCLO,NLGN2,GABRD,CAMK2N1,CYP46A1,SLC8A3,RIMS3,SYN3,PPP1R9A,STXBP1,PLCB1,ITPKA,ATP2B2,CAMK4,DGKQ,DLG2,SIPA1L1,CHRM2,ITPR1,SNAP47,MAP2,GABRG2,ANK1,ABHD17A,ANK3,MAGI2,GPHN,DLG1,HOMER2,MINK1,CDH10,CNKSR2,ADD1,PTEN
GO:CC	asymmetric synapse	GO:0032279	0.0254877	1.59367	358	684	63	8183	PSD,DLGAP1,SHISA7,CDKL5,DLG4,LZTS3,GRIA4,CTNNB1,SHISA9,ADGRB1,AKAP5,DMTN,ADD2,CDK5,SHANK2,LIN7B,ADCY8,SHANK3,SNX27,PCLO,CAMK2N1,SLC8A3,SYN3,PPP1R9A,ATP2B2,DLG2,SIPA1L1,CHRM2,ITPR1,SNAP47,MAP2,ABHD17A,MAGI2,GPHN,DLG1,HOMER2,MINK1,CNKSR2,ADD1,GRM3,PLCB4,DAB1,ADAM22,EPB41L3,ARHGAP32,MAP4,TNIK,SHANK1,ENTPD1,PLEKHA5,DLGAP2,DNM3,ARFGEF2,GRM5,ARHGAP44,SYNJ2BP,DGKI,BMPR2,PKP4,MAPT,BCR,PPP1R9B,SLC4A8
GO:CC	synaptic membrane	GO:0097060	0.0381186	1.41886	356	383	45	8183	DLGAP1,SHISA7,CDH8,DLG4,GRIA4,CTNNB1,APBA1,DDN,SHISA9,ADGRB1,AKAP5,GABRA1,PTPRD,CSPG5,GABRB2,NLGN3,SHANK2,GRM8,LIN7B,ADCY8,SHANK3,TMEM240,NLGN2,GABRD,SLC8A3,RIMS3,STXBP1,ATP2B2,DLG2,CHRM2,ITPR1,NTNG1,GABRG2,ANK1,ABHD17A,ANK3,MAGI2,GPHN,DLG1,CDH10,CNKSR2,PTEN,SNPH,GRM3,SYNE1
GO:CC	postsynaptic density	GO:0014069	0.0410792	1.38638	353	521	51	8183	PSD,DLGAP1,SHISA7,CDKL5,DLG4,LZTS3,GRIA4,CTNNB1,SHISA9,ADGRB1,AKAP5,DMTN,ADD2,CDK5,SHANK2,LIN7B,ADCY8,SHANK3,SNX27,PCLO,CAMK2N1,SLC8A3,SYN3,PPP1R9A,ATP2B2,DLG2,SIPA1L1,ITPR1,SNAP47,MAP2,ABHD17A,MAGI2,GPHN,DLG1,HOMER2,MINK1,CNKSR2,ADD1,GRM3,PLCB4,DAB1,ADAM22,EPB41L3,ARHGAP32,MAP4,TNIK,SHANK1,ENTPD1,PLEKHA5,DLGAP2,DNM3
REAC	Neurexins and neuroligins	REAC:R-MMU-6794361	0.000155468	3.80836	33	589	15	8183	DLGAP1,DLG4,DLGAP4,NLGN3,SHANK2,SHANK3,NLGN2,DLG2,HOMER2,EPB41L3,SHANK1,DLGAP2,GRM5,NRXN1,SYNJ2BP
REAC	Neuronal System	REAC:R-MMU-112316	0.00392822	2.4058	232	598	50	8183	DLGAP1,KCNJ16,DLG4,GRIA4,APBA1,DLGAP4,CAMKK2,AKAP5,GABRA1,PTPRD,GABRB2,TSPAN7,NLGN3,SHANK2,RTN3,NAAA,LIN7B,ADCY8,KCNJ10,SHANK3,NLGN2,GNAI2,SYN3,ABCC8,STXBP1,PLCB1,DLG2,GABRG2,CAMKK1,DLG1,HOMER2,CAMK2D,HCN2,GNB1,GNB2,EPB41L3,RPS6KA1,PRKAR2B,CACNB4,SHANK1,KCNQ3,DLGAP2,GNG4,GAD1,KCNAB1,GRM5,GAD2,NRXN1,SYNJ2BP,PANX2
REAC	Protein-protein interactions at synapses	REAC:R-MMU-6794362	0.0066467	2.17739	61	589	19	8183	DLGAP1,DLG4,GRIA4,DLGAP4,PTPRD,NLGN3,SHANK2,RTN3,SHANK3,NLGN2,DLG2,DLG1,HOMER2,EPB41L3,SHANK1,DLGAP2,GRM5,NRXN1,SYNJ2BP
WP	Splicing factor NOVA regulated synaptic proteins	WP:WP1983	0.00310786	2.50754	39	530	11	8183	AGRN,SNW1,NTNG1,GABRG2,ANK3,GPHN,PLCB4,DAB1,EPB41L3,MAP4,RAP1GAP
MIRNA	mmu-miR-489-3p	MIRNA:mmu-miR-489-3p	0.00877539	2.05673	8	30	3	8183	HECW1,DLGAP1,DENND4B
CORUM	CB1-Gphn-Nlgn2 complex	CORUM:7306	0.0143309	1.84373	3	456	3	8183	NLGN2,GPHN,ARHGAP32
HP	Focal clonic seizure	HP:0002266	0.0125423	1.90162	12	562	7	8183	PCDH19,GABRA1,SLC12A5,STXBP1,GABRG2,KCNQ3,SCN1A

## Sheet: E) DU(24 h) down
source	term_name	term_id	adjusted_p_value	negative_log10_of_adjusted_p_value	term_size	query_size	intersection_size	effective_domain_size	intersections
GO:BP	mitochondrial respiratory chain complex assembly	GO:0033108	0.000632079	3.19923	56	141	12	8183	NDUFA2,NDUFB1,NDUFB3,NDUFS6,TFAM,SURF1,NDUFC2,NDUFB7,NDUFA1,COA3,PET100,NDUFB9
GO:CC	inner mitochondrial membrane protein complex	GO:0098800	4.12429e-05	4.38465	104	141	16	8183	UQCRB,NDUFA2,CHCHD6,NDUFB1,ATP5ME,NDUFB3,NDUFS6,NDUFC2,NDUFV3,NDUFB7,GRPEL1,PAM16,NDUFA1,COA3,ATP5PD,NDUFB9
GO:CC	mitochondrial protein complex	GO:0098798	5.84241e-05	4.23341	215	73	16	8183	UQCRB,NDUFA2,CHCHD6,NDUFB1,ATP5ME,NDUFB3,NDUFS6,MRPL54,NDUFC2,MRPS18B,MRPS16,NDUFV3,NDUFB7,MRPL17,GRPEL1,PAM16
GO:CC	prefoldin complex	GO:0016272	0.00061312	3.21245	6	37	4	8183	PFDN5,PFDN1,VBP1,PFDN6
GO:CC	mitochondrial respirasome	GO:0005746	0.00581445	2.23549	66	141	11	8183	UQCRB,NDUFA2,NDUFB1,NDUFB3,NDUFS6,NDUFC2,NDUFV3,NDUFB7,NDUFA1,COA3,NDUFB9
GO:CC	respiratory chain complex I	GO:0045271	0.00586076	2.23205	42	67	7	8183	NDUFA2,NDUFB1,NDUFB3,NDUFS6,NDUFC2,NDUFV3,NDUFB7
GO:CC	NADH dehydrogenase complex	GO:0030964	0.00586076	2.23205	42	67	7	8183	NDUFA2,NDUFB1,NDUFB3,NDUFS6,NDUFC2,NDUFV3,NDUFB7
GO:CC	mitochondrial respiratory chain complex I	GO:0005747	0.00586076	2.23205	42	67	7	8183	NDUFA2,NDUFB1,NDUFB3,NDUFS6,NDUFC2,NDUFV3,NDUFB7
GO:CC	respiratory chain complex	GO:0098803	0.00751709	2.12395	65	141	11	8183	UQCRB,NDUFA2,NDUFB1,NDUFB3,NDUFS6,NDUFC2,NDUFV3,NDUFB7,NDUFA1,COA3,NDUFB9
GO:CC	respirasome	GO:0070469	0.0273551	1.56296	72	141	11	8183	UQCRB,NDUFA2,NDUFB1,NDUFB3,NDUFS6,NDUFC2,NDUFV3,NDUFB7,NDUFA1,COA3,NDUFB9
KEGG	Oxidative phosphorylation	KEGG:00190	0.00018635	3.72967	94	141	15	8183	UQCRB,ATP6V1F,NDUFA2,ATP6V1G2,ATP5ME,NDUFB3,NDUFS6,NDUFC2,NDUFV3,ATP6V1H,NDUFB7,NDUFA1,PPA2,ATP5PD,NDUFB9
REAC	Respiratory electron transport, ATP synthesis by chemiosmotic coupling, and heat production by uncoupling proteins.	REAC:R-MMU-163200	0.00389854	2.4091	68	141	11	8183	NDUFA2,ATP5ME,NDUFB3,NDUFS6,NDUFC2,NDUFV3,NDUFB7,NDUFA1,ATP5PD,NDUFAF2,NDUFB9
REAC	Complex I biogenesis	REAC:R-MMU-6799198	0.00712653	2.14712	46	141	9	8183	NDUFA2,NDUFB3,NDUFS6,NDUFC2,NDUFV3,NDUFB7,NDUFA1,NDUFAF2,NDUFB9
REAC	Respiratory electron transport	REAC:R-MMU-611105	0.0142678	1.84564	50	141	9	8183	NDUFA2,NDUFB3,NDUFS6,NDUFC2,NDUFV3,NDUFB7,NDUFA1,NDUFAF2,NDUFB9
WP	Electron Transport Chain	WP:WP295	1.71e-07	6.76695	80	67	10	8183	ATPIF1,UQCRB,NDUFA2,ATP5ME,NDUFB3,NDUFS6,SURF1,NDUFC2,NDUFV3,NDUFB7
WP	Oxidative phosphorylation	WP:WP1248	0.000216482	3.66458	46	141	8	8183	NDUFA2,ATP5ME,NDUFS6,NDUFC2,NDUFV3,NDUFB7,ATP5PD,NDUFB9
WP	Cholesterol Biosynthesis	WP:WP103	0.00465216	2.33234	12	140	4	8183	IDI1,HMGCS1,CYP51A1,FDPS
CORUM	Respiratory chain complex I, mitochondrial	CORUM:382	0.000287826	3.54087	34	141	7	8183	NDUFA2,NDUFB3,NDUFS6,NDUFC2,NDUFB7,NDUFA1,NDUFB9
CORUM	Respiratory chain complex I, mitochondrial	CORUM:381	0.000987027	3.00567	33	67	5	8183	NDUFA2,NDUFB3,NDUFS6,NDUFC2,NDUFB7
HP	Decreased activity of mitochondrial respiratory chain	HP:0008972	0.00249684	2.60261	55	141	9	8183	NDUFA2,NDUFB3,NDUFS6,SURF1,ISCU,NDUFA1,NDUFAF2,PET100,NDUFB9
HP	Abnormal activity of mitochondrial respiratory chain	HP:0011922	0.00283601	2.54729	56	141	9	8183	NDUFA2,NDUFB3,NDUFS6,SURF1,ISCU,NDUFA1,NDUFAF2,PET100,NDUFB9
HP	Focal T2 hyperintense brainstem lesion	HP:0012748	0.0193955	1.7123	27	141	6	8183	NDUFB3,NDUFS6,PDCD10,NDUFA1,NDUFAF2,NDUFB9
HP	Abnormal brainstem MRI signal intensity	HP:0012747	0.0463548	1.33391	31	141	6	8183	NDUFB3,NDUFS6,PDCD10,NDUFA1,NDUFAF2,NDUFB9
HP	Abnormal CSF metabolite level	HP:0025454	0.0496002	1.30452	78	141	9	8183	NDUFA2,NDUFB3,NDUFS6,SURF1,PNPO,NDUFA1,NDUFAF2,PET100,NDUFB9
