# Supplementary material for: Multiomics of early epileptogenesis in mice reveals phosphorylation and dephosphorylation-directed growth and synaptic weakening
Source: iScience. 2024 Mar 19;27(4):109534. doi: 10.1016/j.isci.2024.109534 (PMC11005001; doi:10.1016/j.isci.2024.109534)
Supplement: Table S6. Known protein markers of epileptogenesis up to 24 h, related to Figure 6 — A.) Proteins found previously to change abundance in the first 24 h of epileptogenesis in various models, organisms, brain regions and detected via various analysis methods. [file mmc7.xlsx]

## Sheet: A) Protein markers up to 24 h
Protein	Gene	Study	Organism	Injury model	Sample Description	Technique	Time (Direction of regulation ↑/↓)	P/M(4 h)	P/M(24 h)	D/U(4 h)	D/U(24 h)
Vimentin	Vim	David et al. (2009)	R. norvegicus (Wistar)	DOC and Albumin	Somatosensory cortex	Microarray - astrocyte specific transcript changes	8 h, 24 h and 48 h (↑)	-	↑	-	-		Bic - Bicuculine
		Kalozoumi et al., (2018)	M. musculus (C57BL/6j)	KA	Anterior hippocampal tissue	Microarray - transcript changes	12 h and 24 h (↑)						DOC - Deoxycholic acid sodium salt (BBB disruption model)
Activity-regulated cytoskeleton-associated protein	Arc	Kalozoumi et al., (2018)	M. musculus (C57BL/6j)	KA	Anterior hippocampal tissue	Microarray - transcript changes	6 h and 12 h (↑)	↑	↑	-	-		KA - Kainic Acid
Jun (c-Jun, JunB)	Jun	Kalozoumi et al., (2018)	M. musculus (C57BL/6j)	KA	Anterior hippocampal tissue	Microarray -transcript changes	6 h and 12 h (↑)	↑	↑	-	-		Li-Pilo - Lithium Pilocarpine
Secretogranin 2	Scg2	Kandlhofer et al. (2000)	R. norvegicus (Sprague–Dawley), H. sapiens	Rat - KA, Human - TLE	Hippocampus tissue	Immunohistochemistry	Rat - 4 days (↑), 30 days (↑); Human - post-mortem (↑)	-	↑	-	-		ND - not detected
		Meriaux et al. (2014)	H. sapeins	TLE	Hippocampus tissue	Proteomics	Chronic epilepsy
Prostaglandin G/H synthase 2 or Cyclooxygenase-2	Ptgs2	Pernot et al. (2011)	M. musculus (C57BL/6)	KA	Hippocampal tissue (ipsilateral from injection site)	qRT-PCR - mRNA changes	5 h and 24 h (↑)	ND	↑	ND	-
Kir4.1	Kcnj10	Zurolo et al. (2012)	R. norvegicus (Sprague–Dawley)	Electrical kindling	Temporal cortex tissue	qRT-PCR - mRNA changes, Western blot	24 h (↓)	-	↓	-	-
High mobility group protein B1	Hmgb1	Xie et al. (2017)	R. norvegicus (Sprague–Dawley)	Li-Pilo	Hippocampus tissue	Western blot analysis	48 h, 72 h and 5 d (↑)	-	-	-	-
Glial fibrillary acidic protein	Gfap	Kalozoumi et al., (2018)	M. musculus (C57BL/6j)	KA	Anterior hippocampal tissue	Microarray - gene expression changes	24 h (↑)	-	↑	-	-
		David et al. (2009)	R. norvegicus (Wistar)	DOC	Somatosensory cortex	Microarray - astrocyte specific transcript changes	24 h and 48 h (↑); 8 h (↓)
		David et al. (2009)	R. norvegicus (Wistar)	Albumin	Somatosensory cortex	Microarray - astrocyte specific transcript changes	24 h and 48 h (↑)
		Noè et al. (2019)	C. porcellus (Hartley)	KA	CA1 and hilus hippocampal tissue (ipsilateral from injection site)	Semiquantitative densitometry - Immunhistochemistry	3 days(↑)
		Pernot et al. (2011)	M. musculus (C57BL/6)	KA	Hippocampal tissue (Contralateral from injection site)	qRT-PCR - mRNA changes	5 h (↑)
Adenosine kinase	Adk	Aronica et al. (2011)	R. norvegicus (Sprague–Dawley)	Electrical Stimulation	CA1, CA3 and DG hippocampal tissue	Immunohistochemistry	1 week (↑)	-	-	-	-
		Aronica et al. (2011)	R. norvegicus (Sprague–Dawley)	Electrical Stimulation	Temporal cortex	Western blot analysis	1 week (↑)
Mammalian target of rapamycin	Mtor	Zeng, Rensing & Wong (2009)	R. norvegicus (Sprague–Dawley)	KA	Hippocampus tissue	Western blot analysis - detection of mTOR markers S6/phosphorylated S6	1 h, 3 h, 6 h, 3 d, 5d and 1 week (↑)	-	-	-	-
		Zeng, Rensing & Wong (2009)	R. norvegicus (Sprague–Dawley)	KA	Neocortex tissue	Western blot analysis - detection of mTOR markers S6/phosphorylated S6	1 h, 3 h and 6 h (↑)
		Buckmaster, Ingram & Wen (2009)	R. norvegicus (Sprague–Dawley)	Pilo	Hippocampus tissue	Western blot analysis - detection of mTOR markers S6/phosphorylated S6	24 h and 7 d (↑)
Microtubuial-associated protein 2	Map2	Noè et al. (2019)	C. porcellus (Hartley)	KA	CA1, CA3 and hilus hippocampal tissue (ipsilateral from injection site)	Semiquantitative densitometry - Immunhistochemistry	3 days (↓)	-	↓	-	-
Microtubuial-associated protein tau	Mapt	Alves et al., (2019)	M. musculus (C57BL/6)	KA	Whole hippocampal tissue	Western blot analysis	4 h (↑)	-	↓	-	↓
		Alves et al., (2019)	M. musculus (C57BL/6)	KA	DG hippocampal tissue	Western blot analysis	8 h and 24 h (↑)
		Alves et al., (2019)	M. musculus (C57BL/6)	KA	CA3 hippocampal tissue	Western blot analysis	1 h (↓)
Postsynaptic density-95	Dlg4	Wyneken et al. 2001	R. norvegicus (Wistar)	KA	Postsynaptic density isolated from pooled cortices and hippocampal tissue	Western blot analysis	6 h (↓)	-	↓	-	-
α-adducin	Add1	Wyneken et al. 2001	R. norvegicus (Wistar)	KA	Postsynaptic density isolated from pooled cortices and hippocampal tissue	Western blot analysis	6 h (↓)	-	↓	-	-
Neurotrophin receptor tyrosine kinase B	Ntrk2	Wyneken et al. 2001	R. norvegicus (Wistar)	KA	Postsynaptic density isolated from pooled cortices and hippocampal tissue	Western blot analysis	6 h (↑)	-	-	-	-
