# Supplementary material for: Multiomics of early epileptogenesis in mice reveals phosphorylation and dephosphorylation-directed growth and synaptic weakening
Source: iScience. 2024 Mar 19;27(4):109534. doi: 10.1016/j.isci.2024.109534 (PMC11005001; doi:10.1016/j.isci.2024.109534)
Supplement: Table S7. Results for the parallel reaction monitoring analysis, related to Figure 7 — A.) Log2 fold changes and probabilities for the detected phosphopeptides. B.) Log2 fold changes and probabilities for the detected proteins. [file mmc8.xlsx]

## Sheet: A) Phosphorylation
ID	Gene	Ser/Thr/Tyr phosphorylation	Ambiguous site assigment?	Protein Class	Gene and site(s)	LogFC_TMT_4h	LogFC_TMT_24h	logFC_PRM_4h	logFC_PRM_24h	adj.P.Val_TMT_4h	adj.P.Val_TMT_24h	adj.P.Val_PRM_4h	adj.P.Val_PRM_24h
Palm|Q9Z0P4|108|GESAPAASKENSAAP|sp|1|383	Palm	S	N	Transynaptic	Palm S108	-1.13684	-0.0983918	-2.30056	-0.42402	1.37065e-07	0.319243	1.12189e-07	0.122358
Sparcl1|P70663|353|GDDYFIPSQEFLEAE|sp|1|650	Sparcl1	S	N	Transynaptic	Sparcl1 S353	-0.923488	-1.24464	-1.51573	-3.45084	1.27488e-06	3.06439e-05	0.000211973	5.39201e-08
Sparcl1|P70663|349|KHGAGDDYFIPSQEF|sp|650	Sparcl1	Y	N	Transynaptic	Sparcl1 Y349	ND	ND	0.849252	0.12886	ND	ND	0.0381029	0.782737
Arhgef2|Q60875|646|RGLFRLESFESLRGE|sp|1|985	Arhgef2	S	N	GEF activity	Arhgef2 S646	1.68421	0.479644	1.32475	0.488896	6.81235e-08	0.00419603	1.38084e-05	0.0614041
Dennd1a|Q8K382|536|PYRTLKESDSAEGDE|sp|1|1016	Dennd1a	S	N	GEF activity	Dennd1a S536	1.50547	1.33957	-0.812726	-0.445042	2.63887e-09	3.72506e-07	0.00250331	0.104598
Dennd1a|Q8K382|546|AEGDETESPEQLVRE|sp|1|1016	Dennd1a	S	N	GEF activity	Dennd1a S546	-0.158716	-0.0388563	-0.587459	-0.516019	0.148347	0.665612	0.0747839	0.156761
Fgd4|Q91ZT5|702|VVDDMPKSADLPHSF|sp|1|766	Fgd4	S	N	GEF activity	Fgd4 S702	1.3382	1.39391	1.67824	1.33652	4.44824e-08	5.94858e-07	2.73098e-06	6.44808e-05
Camk2a|P11798|314|MLATRNFSGGKSGGN|sp|1|478	Camk2a	S	N	Protein kinase	Camk2a S314	1.17097	0.68813	1.20031	1.26185	1.26774e-08	0.000813134	0.00162574	0.00269954
Camk2b|P28652|371|AITSPKGSLPPAALE|sp|1|542	Camk2b	S	N	Protein kinase	Camk2b S371	ND	-0.00799452	-0.825728	-0.522105	ND	0.954573	0.00984153	0.122358
Camk2b|P28652|381|PAALEPQTTVIHNPV|sp|1|542	Camk2b	T	N	Protein kinase	Camk2b T381	-0.357748	-0.0381666	-0.327287	0.0969972	0.0115078	0.656733	0.408862	0.814817
Camk2b|P28652|382|AALEPQTTVIHNPVD|sp|1|542	Camk2b	T	N	Protein kinase	Camk2b T382	-0.496439	0.113146	-0.513929	0.229876	0.038325	0.2605	0.200232	0.612101
Camk4|P08414|196|EHQVLMKTVCGTPGY|sp|1|469	Camk4	T	N	Protein kinase	Camk4 T196	-0.260446	-0.15252	-0.507023	0.828718	0.0314448	0.101327	0.447219	0.285644
Camkv|Q3UHL1|446|PATDGRATPATEEST|sp|1|512	Camkv	T	N	Protein kinase	Camkv T446	-0.725447	-0.415182	-1.05598	-0.687607	1.41547e-06	0.000580468	0.00104922	0.038118
Cdk13|Q69ZA1|871|SEESRPYTNKVITLW|sp|1|1511	Cdk13	T	N	Protein kinase	Cdk13 T871	-0.23059	0.249263	-1.10116	0.0365477	0.0194839	0.013631	0.000240881	0.882602
Gsk3a|Q2NL51|21|SGRARTSSFAEPGGG|sp|1|490	Gsk3a	S	N	Protein kinase	Gsk3a S21	-0.526506	-0.0104482	-0.556345	0.0812925	0.0215242	0.941466	0.0949775	0.814817
Gsk3a|Q2NL51|41|GGPGGSASGPGGTGG|sp|1|490	Gsk3a	S	Y	Protein kinase	Gsk3a S39/S41	-0.732575	-0.570275	-2.06953	-1.39087	0.000885528	0.000768782	8.0858e-05	0.0055235
Gsk3a|Q2NL51|39|GGGGPGGSASGPGGT|sp|1|490	Gsk3a	S	Y	Protein kinase	Gsk3a S39/S41	-0.15569	ND	-1.99119	-1.32951	0.0735362	ND	7.20246e-05	0.00528731
Mapk1|P63085|183|HDHTGFLTEYVATRW|sp|1|358	Mapk1	T	N	Protein kinase	Mapk1 T183	0.415808	0.209607	1.64452	0.521075	0.000584372	0.294145	0.000432025	0.243255
Mapk1|P63085|183;185|HDHTGFLTEYVATRW;HTGFLTEYVATRWYR|sp|1|358	Mapk1	T:Y	N	Protein kinase	Mapk1 T183+Y185	0.445451	0.643684	0.724391	0.836615	0.000409699	0.000439251	0.00546373	0.00528731
Mapk1|P63085|185|HTGFLTEYVATRWYR|sp|1|358	Mapk1	Y	N	Protein kinase	Mapk1 Y185	0.178388	0.210304	0.947731	0.0133821	0.252208	0.0598319	0.00911232	0.974417
Mapk3|Q63844|203|HDHTGFLTEYVATRW|sp|1|380	Mapk3	T	N	Protein kinase	Mapk3 T203	ND	ND	1.70768	0.536773	ND	ND	0.000299442	0.230451
Mapk3|Q63844|203;205|HDHTGFLTEYVATRW;HTGFLTEYVATRWYR|sp|1|380	Mapk3	T:Y	N	Protein kinase	Mapk3 T203+Y205	0.734061	0.541083	0.843159	1.53247	2.74892e-06	0.000335634	0.000983443	9.17746e-06
Mapk3|Q63844|205|HTGFLTEYVATRWYR|sp|1|380	Mapk3	Y	N	Protein kinase	Mapk3 Y205	0.538635	0.266814	1.04036	0.356923	0.0035532	0.00796889	0.00143525	0.276743
Pak1|O88643|204|TKSVYTRSVIEPLPV|sp|1|545	Pak1	S	N	Protein kinase	Pak1 S204	0.0663692	0.0521935	0.025871	0.163131	0.465781	0.570602	0.942666	0.735423
Pak1|O88643|212|VIEPLPVTPTRDVAT|sp|1|545	Pak1	T	N	Protein kinase	Pak1 T212	0.578729	-0.00778069	0.735601	0.224772	0.00111639	0.974178	0.289677	0.782737
Ppp3ca|P63328|462|DEAIKGFSPQHKITS|sp|1|521	Ppp3ca	S	N	PPase	Ppp3ca S462	1.06449	0.139884	0.866089	-0.254463	7.0649e-05	0.482799	0.0035906	0.405825
Ppp3ca|P63328|469|SPQHKITSFEEAKGL|sp|1|521	Ppp3ca	S	N	PPase	Ppp3ca S469	-0.471795	0.114582	-0.259863	-0.216677	0.00118336	0.221551	0.298265	0.446537
Ppp3ca|P63328|427|VLTLKGLTPTGMLPS|sp|1|521	Ppp3ca	T	N	PPase	Ppp3ca T427	0.398533	ND	0.67788	0.332741	0.00116105	ND	0.0804635	0.440906
Ppp3cb|P48453|472|EKAIRGFSPPHRICS|sp|1|525	Ppp3cb	S	N	PPase	Ppp3cb S472	1.738	0.235743	1.92736	0.173268	7.29087e-07	0.0150995	3.12141e-06	0.567903
Cacng8|Q8VHW2|251|AGGGAGGSGGSGPSA|sp|1|423	Cacng8	S	N	PSD and receptors	Cacng8 S251	-0.243905	-0.2741	-0.754971	-0.645128	0.0282399	0.00798383	0.0235857	0.0817514
Cacng8|Q8VHW2|254|GAGGSGGSGPSAILR|sp|1|423	Cacng8	S	N	PSD and receptors	Cacng8 S254	-0.234172	-0.200826	-0.966774	-0.732746	0.0078138	0.127461	0.00295832	0.0377929
Cacng8|Q8VHW2|257|GSGGSGPSAILRLPS|sp|1|423	Cacng8	S	N	PSD and receptors	Cacng8 S257	0.182953	0.0572828	-0.107426	0.102742	0.0890768	0.594794	0.86479	0.863077
Cttn|Q60598|407|QTPPASPSPQPIEDR|sp|1|546	Cttn	S	Y	PSD and receptors	Cttn S405/407	-0.326455	-0.58722	-2.02556	-1.34553	0.00249221	0.000513967	1.2457e-06	0.000156743
Cttn|Q60598|405|KKQTPPASPSPQPIE|sp|1|546	Cttn	S	Y	PSD and receptors	Cttn S405/S407	-0.535336	-0.33795	-2.09611	-1.48701	3.33971e-05	0.0149039	2.73098e-06	0.000165342
Cttn|Q60598|418|IEDRPPSSPIYEDAA|sp|1|546	Cttn	S	N	PSD and receptors	Cttn S418	-0.479494	-0.120547	-0.774079	-0.422817	6.83772e-05	0.185966	0.00388891	0.122358
Cttn|Q60598|401|QARAKKQTPPASPSP|sp|1|546	Cttn	T	N	PSD and receptors	Cttn T401	-0.388135	-0.197001	-0.768478	-1.17383	0.00590492	0.0409278	0.19761	0.0855122
Dbn1|Q9QXS6|241|EHRRKQQSLEAEEAK|sp|1|706	Dbn1	S	N	PSD and receptors	Dbn1 S241	1.62126	0.2122	1.38946	0.773619	1.82513e-08	0.352482	0.000499529	0.0517183
Dlg2|Q91XM9|58|QIENVHGYVLQSHIS|sp|1|852	Dlg2	Y	N	PSD and receptors	Dlg2 Y58	-0.657118	-0.506744	-1.77019	-1.69446	0.000283469	0.000443799	3.81532e-06	1.89989e-05
Dlg4|Q62108|295|PTSPRRYSPVAKDLL|sp|1|724	Dlg4	S	N	PSD and receptors	Dlg4 S295	-0.656412	-0.360644	0.0373988	-0.539809	1.47167e-05	0.0381975	0.897243	0.0861252
Dlgap1|Q9D415|947|APLIRERSLESSQRQ|sp|1|992	Dlgap1	S	N	PSD and receptors	Dlgap1 S947	-0.36942	-0.499523	-0.236924	-0.676936	0.00242593	0.000910781	0.470435	0.0799251
Dlgap2|Q8BJ42|667|SRGGLYNSMDSLDSN|sp|1|1059	Dlgap2	S	N	PSD and receptors	Dlgap2 S667	-0.113869	-0.338314	-0.898436	-0.274715	0.55053	0.0143628	0.00984153	0.447865
Dlgap2|Q8BJ42|670|GLYNSMDSLDSNKAM|sp|1|1059	Dlgap2	S	N	PSD and receptors	Dlgap2 S670	-0.495079	-0.279026	-1.48449	-0.503425	4.26102e-05	0.0258341	1.38084e-05	0.0795045
Dlgap2|Q8BJ42|673|NSMDSLDSNKAMNLA|sp|1|1059	Dlgap2	S	N	PSD and receptors	Dlgap2 S673	-0.0353335	-0.202433	-1.0235	-0.771724	0.716968	0.0595225	0.0201919	0.10737
Dlgap3|Q6PFD5|641|GVQVETISDSDTENR|sp|1|977	Dlgap3	S	N	PSD and receptors	Dlgap3 S641	-0.652501	-0.193596	-1.65827	-1.00863	4.96267e-06	0.0227873	1.38084e-05	0.0033641
Dlgap3|Q6PFD5|643|QVETISDSDTENRSR|sp|1|977	Dlgap3	S	N	PSD and receptors	Dlgap3 S643	ND	-0.0747323	-1.11826	-0.752046	ND	0.371691	0.00201822	0.0486635
Gabra3|P26049|433|STPTAIASPKATYVQ|sp|1|492	Gabra3	S	N	PSD and receptors	Gabra3 S433	0.0969381	-0.585982	-0.837778	-0.356337	0.408499	0.00606525	0.0266648	0.402264
Gphn|Q8BUV3|188|DELEDLPSPPPPLSP|sp|1|769	Gphn	S	N	PSD and receptors	Gphn S188	0.256501	0.424637	0.195094	0.441533	0.0985929	0.00407207	0.567223	0.275608
Gphn|Q8BUV3|194|PSPPPPLSPPPTTSP|sp|1|769	Gphn	S	N	PSD and receptors	Gphn S194	-0.578892	-0.301362	-0.850134	-1.09852	0.00129803	0.00647252	0.0316877	0.0182275
Gphn|Q8BUV3|336|KENILRASHSAVDIT|sp|1|769	Gphn	S	N	PSD and receptors	Gphn S336	ND	-0.0818777	-0.435023	-0.17971	ND	0.453747	0.0769687	0.510603
Gphn|Q8BUV3|338|NILRASHSAVDITKV|sp|1|769	Gphn	S	N	PSD and receptors	Gphn S338	-0.447088	-0.106407	-0.485821	-0.172894	0.00129598	0.344804	0.0692212	0.545957
Gria1|P23818|863|TSTLPRNSGAGASGG|sp|1|907	Gria1	S	N	PSD and receptors	Gria1 S863	-0.827691	-0.289121	-1.19516	-0.692562	4.06272e-05	0.00282041	0.00241237	0.0855122
Gria1|P23818|858|NEAIRTSTLPRNSGA|sp|1|907	Gria1	T	Y	PSD and receptors	Gria1 T856/S857/T858	-0.568544	-0.363602	-1.22289	-0.669069	0.000672609	0.0548683	0.00172786	0.0855122
Gria1|P23818|856|SINEAIRTSTLPRNS|sp|1|907	Gria1	T	Y	PSD and receptors	Gria1 T856/S857/T858	ND	ND	-1.22838	-0.70239	ND	ND	0.00172786	0.0799251
Gria1|P23818|857|INEAIRTSTLPRNSG|sp|1|907	Gria1	S	Y	PSD and receptors	Gria1 T856/S857/T858	ND	ND	-1.22728	-0.715658	ND	ND	0.00225134	0.0817514
Grin2a|P35436|943|SDKGNLIYSDNRSFQ|sp|1|1464	Grin2a	Y	N	PSD and receptors	Grin2a Y943	-0.358045	-0.644984	-0.394869	-0.90692	0.00334262	0.00753276	0.271817	0.0377929
Homer3|Q99JP6|159|EKLFRSQSADTPGPT|sp|1|356	Homer3	S	N	PSD and receptors	Homer3 S159	0.293824	0.616964	0.172661	0.211357	0.0212829	0.00242581	0.564934	0.522539
Kcnb1|Q03717|484|KVQDNHLSPNKWKWT|sp|1|857	Kcnb1	S	N	PSD and receptors	Kcnb1 S484	-0.334713	-0.303841	-0.423095	-0.256846	0.0266001	0.0126704	0.0868276	0.370124
Map1a|Q9QYR6|2162|PSPAEPRSAPCGSLA|sp|1|2776	Map1a	S	N	PSD and receptors	Map1a S2162	1.04443	0.390269	2.35245	1.67882	1.7506e-07	0.121514	4.68547e-07	4.14514e-05
Map1a|Q9QYR6|611|SKNRAPDSGAEVERE|sp|1|2776	Map1a	S	N	PSD and receptors	Map1a S611	0.826198	0.218687	0.837776	-0.196897	6.57267e-07	0.0110428	0.00520457	0.520256
Map2|P20357|365|LATSKESSKDEEPLK|sp|1|1828	Map2	S	N	PSD and receptors	Map2 S365	1.40587	0.739982	1.50244	1.44582	1.72806e-07	0.0010465	7.36621e-05	0.000210347
Map2|P20357|883|KYTVPLPSPVQDSEN|sp|1|1828	Map2	S	N	PSD and receptors	Map2 S883	1.60439	0.463033	0.627416	1.25211	6.14504e-07	0.0117182	0.19761	0.0363134
Shank1|D3YZU1|1536|PRRVLPTSPTSPRGN|sp|1|2167	Shank1	S	N	PSD and receptors	Shank1 S1536	0.76177	-0.033792	1.71504	0.46482	2.89833e-05	0.820834	0.0107187	0.510645
Shank1|D3YZU1|1539|VLPTSPTSPRGNEEN|sp|1|2167	Shank1	S	N	PSD and receptors	Shank1 S1539	0.532136	-0.0454405	0.675246	0.176221	0.00768301	0.82314	0.276508	0.799501
Shank2|Q80Z38|456|MTPTVPGSPKGPFLG|sp|1|1476	Shank2	S	N	PSD and receptors	Shank2 S456	0.78802	0.547607	0.87464	0.561872	8.2389e-06	1.20946e-05	0.144232	0.405825
Shank3|Q4ACU6|387|KGDQPAASPGPTLRS|sp|1|1730	Shank3	S	N	PSD and receptors	Shank3 S387	0.63626	1.42374	2.10399	1.96621	0.00203096	9.62862e-07	0.000432025	0.00190809
Syngap1|F6SEU4|1222|EYERRLLSQEEQTSK|sp|1|1340	Syngap1	S	N	PSD and receptors	Syngap1 S1222	1.32631	0.964355	1.44891	0.995602	1.17243e-08	2.07505e-05	1.62004e-06	0.000156743
Syngap1|F6SEU4|892|PAPAGRLSQGSGSSI|sp|1|1340	Syngap1	S	N	PSD and receptors	Syngap1 S892	-0.101656	-0.17572	-1.33867	-0.443503	0.258934	0.0898352	0.000240881	0.187613
Syngap1|F6SEU4|895|AGRLSQGSGSSITAA|sp|1|1340	Syngap1	S	N	PSD and receptors	Syngap1 S895	-0.917258	-0.137339	-1.99909	-0.714167	6.95154e-06	0.28978	1.97032e-05	0.0795045
Syngap1|F6SEU4|897|RLSQGSGSSITAAGM|sp|1|1340	Syngap1	S	N	PSD and receptors	Syngap1 S897	-0.579396	-0.350758	0.227358	-0.119112	6.83527e-05	0.0242379	0.444924	0.735423
Syngap1|F6SEU4|898|LSQGSGSSITAAGMR|sp|1|1340	Syngap1	S	N	PSD and receptors	Syngap1 S898	-0.247327	0.293044	-0.517958	0.113674	0.00559373	0.0103599	0.161772	0.783414
Acin1|Q9JIX8|710|SVRGRHLSHPEPEQQ|sp|1|1338	Acin1	S	N	Posttranscriptional regulation	Acin1 S710	0.588997	0.337534	1.12238	0.0866954	0.00012637	0.00113172	0.000499529	0.782737
Celf5|D3Z4K9|38|GMLNKQQSEEDVLRL|tr|1|92	Celf5	S	N	Posttranscriptional regulation	Celf5 S38	1.76214	0.179701	1.61128	0.147856	9.01266e-08	0.0933139	0.000147031	0.714627
Dbr1|Q923B1|520|KFPLKRLSDEHEPEQ|sp|1|550	Dbr1	S	N	Posttranscriptional regulation	Dbr1 S520	1.01861	0.718353	4.27981	1.60801	1.40306e-05	0.00160883	1.33236e-10	5.51673e-05
Ddx20|Q9JJY4|569|QHQAKDSSPGSLPKI|sp|1|825	Ddx20	S	N	Posttranscriptional regulation	Ddx20 S569	0.431563	0.856164	0.353082	0.745769	0.000328739	1.76222e-05	0.169367	0.0174981
Elavl4|Q61701|38|SNNRNCPSPMQTGAA|sp|1|385	Elavl4	S	N	Posttranscriptional regulation	Elavl4 S38	-0.531885	-0.446269	-0.38103	-0.307811	0.00128104	0.00530509	0.163471	0.332224
Fxr2|Q9WVR4|477|PGDRDPPSRGEESRR|sp|1|673	Fxr2	S	N	Posttranscriptional regulation	Fxr2 S477	-0.463863	-0.265181	-0.50325	-0.702313	0.000224931	0.0353238	0.0742165	0.0363134
Hnrnpm|Q9D0E1|574|LERMGANSLERMGLE|sp|1|729	Hnrnpm	S	N	Posttranscriptional regulation	Hnrnpm S574	0.362018	0.0433522	0.698981	-0.231154	0.000516655	0.692002	0.00507511	0.385267
Matr3|Q8K310|188|KRHFRRDSFDDRGPS|sp|1|846	Matr3	S	N	Posttranscriptional regulation	Matr3 S188	0.481275	0.0122252	1.20081	-0.443463	2.60948e-05	0.887197	0.0135324	0.405814
Matr3|Q8K310|150|LQLKRRRTEEGPTLS|sp|1|846	Matr3	T	N	Posttranscriptional regulation	Matr3 T150	0.488817	-0.482048	1.5116	-0.519041	0.0238582	0.00144514	0.00225662	0.306969
Myef2|Q8C854|39|PEKPPRSSANGVKME|sp|1|591	Myef2	S	Y	Posttranscriptional regulation	Myef2 S38/S39	2.08306	2.19623	3.1478	2.69005	5.47597e-10	2.00156e-08	4.54043e-09	5.39201e-08
Nono|Q99K48|452|GIGAIGGTPPAFNRP|sp|1|473	Nono	T	N	Posttranscriptional regulation	Nono T452	0.76572	-0.153151	1.01852	-0.41912	9.10871e-06	0.205473	0.000499529	0.12741
Nup98|Q6PFD9|670|IAKPIPQTPESVGNK|sp|1|1816	Nup98	T	N	Posttranscriptional regulation	Nup98 T670	0.906638	0.10452	0.879694	0.163125	0.00177652	0.489324	0.000432091	0.484515
Rbm14|Q8C2Q3|618|LSDYRRLSESQLSFR|sp|1|669	Rbm14	S	N	Posttranscriptional regulation	Rbm14 S618	0.657702	-0.0241588	1.39907	-0.00419472	0.00137302	0.886761	2.98046e-05	0.984829
Rbm15b|Q6PHZ5|559|KSSDRRNSLEGYSRS|sp|1|887	Rbm15b	S	N	Posttranscriptional regulation	Rbm15b S559	1.21088	0.0510281	1.05785	0.236504	2.23864e-07	0.713334	0.000155288	0.36579
Srrm2|Q8BTI8|1650|RRRSSRSSPELTRKA|sp|1|2703	Srrm2	S	N	Posttranscriptional regulation	Srrm2 S1650	-1.0348	-0.245152	-1.64454	-0.871433	2.5608e-05	0.0764095	1.38084e-05	0.00841492
Srrm2|Q8BTI8|2224|AAAMNLASPRTAVAP|sp|1|2703	Srrm2	S	N	Posttranscriptional regulation	Srrm2 S2224	0.701941	0.0976978	0.628058	0.439606	2.93519e-06	0.513223	0.0182662	0.122358
Zc3h14|Q8BJ05|309|VVKVKRFSHDGEEEE|sp|1|735	Zc3h14	S	N	Posttranscriptional regulation	Zc3h14 S309	1.15875	0.36453	1.39439	0.407428	3.87595e-06	0.0656783	0.0036343	0.406225
Zfp36l1|P23950|54|GGFPRRHSVTLPSSK|sp|1|338	Zfp36l1	S	N	Posttranscriptional regulation	Zfp36l1 S54	0.86752	0.978806	1.38428	1.05661	7.05636e-06	4.76534e-05	1.42578e-05	0.000484638
Eef2|P58252|57;59|RAGETRFTDTRKDEQ;GETRFTDTRKDEQER|sp|1|858	Eef2	T;T	N	Translation Factor	Eef2 T57+T59	-0.54339	-0.0677267	-1.84245	-0.731725	0.000531357	0.715111	0.0135324	0.375832
Eif3a|P23116|584|ERKERLESLNIQREK|sp|1|1344	Eif3a	S	N	Translation Factor	Eif3a S584	0.517764	0.674589	1.51234	0.728378	1.50108e-05	0.00085904	3.59959e-06	0.00691616
Eif4b|Q8BGD9|406|RPRERHPSWRSEETQ|sp|1|611	Eif4b	S	N	Translation Factor	Eif4b S406	0.648567	0.357706	0.037658	-0.71195	0.000444883	0.00653013	0.907731	0.072831
Eif4b|Q8BGD9|409|ERHPSWRSEETQERE|sp|1|611	Eif4b	S	N	Translation Factor	Eif4b S409	-0.415282	-0.0570819	0.0453336	-0.740913	0.000617248	0.521921	0.897243	0.0614041
Ap3b2|Q9JME5|272|PEKAFYGSEEDEAKG|sp|1|1082	Ap3b2	S	N	Control	Ap3b2 S272	-0.00362481	-0.000147787	-0.342506	-0.335421	0.973758	0.998353	0.155471	0.303396
Bclaf1|Q8K019|494|TVKKEVQSPEQVKSE|sp|1|919	Bclaf1	S	N	Control	Bclaf1 S494	-0.0025248	-0.00024636	-0.0794671	-0.233648	0.983684	0.998315	0.780882	0.433172
Dync1i1|O88485|162|TPLATHQSEEDEEDE|sp|1|628	Dync1i1	S	N	Control	Dync1i1 S162	0.000112986	0.00600026	-0.185308	-0.573999	0.999261	0.945542	0.50482	0.044528
Huwe1|Q7TMY8|1395|PMDQRAESPEEVACR|sp|1|4377	Huwe1	S	N	Control	Huwe1 S1395	0.00319095	-0.0188541	-0.0593251	-0.351658	0.989862	0.907942	0.835558	0.232036

## Sheet: B) Protein
ID (TMT)	Accession (TMT)	Gene (TMT)	Protein Class	Gene (PRM)	TMT_4h log2FC	TMT_24h log2FC	PRM_logFC_4h	PRM_logFC_24h	TMT_4h adj.P.Val	TMT_24h adj.P.Val	PRM_adj.P.Val_4h	PRM_adj.P.Val_24h
Q06890;E9PUU2;E9PXG5;E9Q8Y5;E9Q9B8;E9Q2G2|Clu	Q06890;E9PUU2;E9PXG5;E9Q8Y5;E9Q9B8;E9Q2G2	Clu	Astrocyte	Clu	-0.0255233	0.806296	-0.0609651	0.720199	0.892708	9.39426e-06	0.886316	2.08763e-06
P03995-2|Gfap	P03995-2	Gfap	Astrocyte	Gfap	0.0298571	0.665313	0.176222	0.478855	0.911891	0.000106953	0.334613	0.000494925
Q61823;A0A494BA05|Pdcd4	Q61823;A0A494BA05	Pdcd4	Growth	Pdcd4	-0.419334	-0.461336	-1.64557	-1.75884	0.00024955	1.56172e-05	3.34592e-11	1.22221e-11
P11087;P11087-2|Col1a1	P11087;P11087-2	Col1a1	ECM	Col1a1	0.226227	-0.652311	-0.448107	-0.31678	0.633316	0.00173036	0.746428	0.573097
Q9R118|Htra1	Q9R118	Htra1	ECM	Htra1	0.075092	0.571455	0.0870307	1.4645	0.392475	1.56172e-05	0.886316	7.69234e-09
Q69ZK9;F6VE93|Nlgn2	Q69ZK9;F6VE93	Nlgn2	ECM	Nlgn2	0.0388288	-0.0988586	0.157168	-0.0399438	0.381341	0.00172001	0.495062	0.784287
Q8BLE7;A0A0R4J0A6;A0A140LHC9|Slc17a6	Q8BLE7;A0A0R4J0A6;A0A140LHC9	Slc17a6	Presynaptic	Slc17a6	-0.220179	-0.403403	0.0796163	0.229099	0.45724	0.0143217	0.945043	0.332314
A0A0R4J2C2;P46097|Syt2	A0A0R4J2C2;P46097	Syt2	Presynaptic	Syt2	-0.0819646	-0.612723	0.307027	0.113205	0.795155	0.0255394	0.241639	0.570756
A0A338P6E5;A0A338P6I6;Q62108-3;Q62108;Q62108-2;G3UZL5;A0A338P7H1;B1AR31;A0A338P6L4;A0A338P6H5;A0A338P713;J3QMR8;J3KMS4;F6TPQ6;A0A338P746|Dlg4	A0A338P6E5;A0A338P6I6;Q62108-3;Q62108;Q62108-2;G3UZL5;A0A338P7H1;B1AR31;A0A338P6L4;A0A338P6H5;A0A338P713;J3QMR8;J3KMS4;F6TPQ6;A0A338P746	Dlg4	PSD and receptors	Dlg4	-0.0183848	-0.200535	0.160192	-0.264934	0.726785	0.000234996	0.225734	0.00708985
Q9D415;Q9D415-2;D3Z709;Q9D415-4;Q9D415-5;A0A3B2W7Z1;Q9D415-6|Dlgap1	Q9D415;Q9D415-2;D3Z709;Q9D415-4;Q9D415-5;A0A3B2W7Z1;Q9D415-6	Dlgap1	PSD and receptors	Dlgap1	-0.100661	-0.242037	0.0348279	-0.568113	0.0739544	3.66638e-05	0.945043	4.49181e-05
Q0VF59;Q8BJ42;Q8BJ42-2|Dlgap2	Q0VF59;Q8BJ42;Q8BJ42-2	Dlgap2	PSD and receptors	Dlgap2	-0.197292	-0.119095	-0.019712	-0.188231	0.0700713	0.0328397	0.945043	0.0440705
B1AZP2-2;E9PUF2;F6YMR0;I1E4X0;H3BJD4;H3BJW9|Dlgap4	B1AZP2-2;E9PUF2;F6YMR0;I1E4X0;H3BJD4;H3BJW9	Dlgap4	PSD and receptors	Dlgap4	-0.0959267	-0.178061	0.058993	-0.219875	0.281868	0.00127469	0.886316	0.0711949
Q99JP6-2;Q99JP6;Q501M9;J3QQ00|Homer3	Q99JP6-2;Q99JP6;Q501M9;J3QQ00	Homer3	PSD and receptors	Homer3	0.105261	0.227945	0.260326	-0.373453	0.439514	0.0402068	0.524942	0.142209
Q80Z38-2;Q80Z38;A0A1C7ZMY3;Q80Z38-3|Shank2	Q80Z38-2;Q80Z38;A0A1C7ZMY3;Q80Z38-3	Shank2	PSD and receptors	Shank2	-0.00234696	-0.14707	0.0158351	-0.281526	0.975986	0.00274048	0.945043	0.00257175
Q4ACU6;Q4ACU6-3;Q4ACU6-7;Q4ACU6-11;Q4ACU6-8;Q4ACU6-9;Q4ACU6-12;A0A589M675;Q4ACU6-6;A0A2R8VH81;A0A571BEU3|Shank3	Q4ACU6;Q4ACU6-3;Q4ACU6-7;Q4ACU6-11;Q4ACU6-8;Q4ACU6-9;Q4ACU6-12;A0A589M675;Q4ACU6-6;A0A2R8VH81;A0A571BEU3	Shank3	PSD and receptors	Shank3	-0.119682	-0.179015	-0.0620025	-0.377062	0.227126	0.00541335	0.886316	0.000483301
Q8C3Q5;F6T9T6|Shisa7	Q8C3Q5;F6T9T6	Shisa7	PSD and receptors	Shisa7	-0.174753	-0.311699	-0.0431478	-0.650983	0.00255712	0.000214884	0.886316	1.44729e-06
P62812;A0A0U1RPE4;A0A140LJE7;E9Q2L8|Gabra1	P62812;A0A0U1RPE4;A0A140LJE7;E9Q2L8	Gabra1	PSD and receptors	Gabra1	-0.0750229	-0.207283	0.0929631	-0.156611	0.445875	0.00311357	0.746428	0.191219
A0JNY3;Q8BUV3|Gphn	A0JNY3;Q8BUV3	Gphn	PSD and receptors	Gphn	-0.0168031	-0.0891099	0.0424255	-0.122552	0.72144	0.00602434	0.886316	0.211003
Q6ZWV3;I7HLV2;P86048;A0A1B0GXC3|Rpl10;Rpl10l	Q6ZWV3;I7HLV2;P86048;A0A1B0GXC3	Rpl10;Rpl10l	Ribosomal	Rpl10	-0.121703	0.166109	-0.0496955	0.0455846	0.335479	0.0195962	0.945043	0.807241
Q9CQM8;O09167|Rpl21	Q9CQM8;O09167	Rpl21	Ribosomal	Rpl21	0.00679257	0.149077	-0.00811431	0.0526196	0.943687	0.000892807	0.975	0.622727
P12970;V9GX35|Rpl7a;Gm14214	P12970;V9GX35	Rpl7a;Gm14214	Ribosomal	Rpl7a	0.00566284	0.127903	-0.065315	0.00151927	0.933223	0.000510063	0.886316	0.987446
Q6ZWZ6;F7AEH4;A0A1W2P7A1;P63323|Rps12	Q6ZWZ6;F7AEH4;A0A1W2P7A1;P63323	Rps12	Ribosomal	Rps12	0.0451521	0.166562	0.446246	0.296583	0.360329	0.000694912	0.221694	0.211003
P97351|Rps3a	P97351	Rps3a	Ribosomal	Rps3a	-0.125411	0.235186	-0.0252147	0.118363	0.180972	0.0129396	0.945043	0.519868
P62702;V9GWY0|Rps4x;Gm15013	P62702;V9GWY0	Rps4x;Gm15013	Ribosomal	Rps4x	-0.0358478	0.163979	0.0325826	0.0192971	0.450922	0.000977518	0.945043	0.840989
P62242|Rps8	P62242	Rps8	Ribosomal	Rps8	0.014064	0.153626	-0.0202703	-0.00511618	0.793662	0.00061433	0.945043	0.975357
P14206;A0A1L1SUK3;A0A1L1SRW0|Rpsa	P14206;A0A1L1SUK3;A0A1L1SRW0	Rpsa	Ribosomal	Rpsa	0.00947733	0.190926	0.146285	0.0802757	0.868002	0.00108136	0.524942	0.570756
Q9JIK5|Ddx21	Q9JIK5	Ddx21	Posttranscriptional regulation	Ddx21	0.0804484	0.501431	-0.303349	0.725601	0.299016	3.23433e-07	0.221694	0.000299641
Q62167;P16381|Ddx3x;D1Pas1	Q62167;P16381	Ddx3x;D1Pas1	Posttranscriptional regulation	Ddx3x	-0.027433	0.138779	0.0266065	0.305617	0.676491	0.0102231	0.956196	0.143583
P62960;A2BGG7|Ybx1	P62960;A2BGG7	Ybx1	Posttranscriptional regulation	Ybx1	0.0821822	0.409329	-0.143713	0.531616	0.211939	2.4068e-07	0.746428	0.00257175
P58252;A0A0N4SV29;Q80V62-2;Q80V62|Eef2;Fancd2	P58252;A0A0N4SV29;Q80V62-2;Q80V62	Eef2;Fancd2	Translation Factor	Eef2	0.00302206	0.177771	0.0457843	0.119441	0.974347	0.000281869	0.886316	0.259442
P60843|Eif4a1	P60843	Eif4a1	Translation Factor	Eif4a1	0.00851378	0.229887	0.0563698	0.0923733	0.901967	2.36792e-05	0.886316	0.451726
A6PWZ2;O55135|Eif6	A6PWZ2;O55135	Eif6	Translation Factor	Eif6	-0.0260489	0.145665	-0.0396774	0.0742044	0.71018	0.000547165	0.945043	0.570756
Q9JHU4;F6ZX84|Dync1h1	Q9JHU4;F6ZX84	Dync1h1	Control (down-regulated group)	Dync1h1	0	3.55271e-15	0.15277	-0.0663366	1	1	0.221694	0.519868
Q9JHU4;F6ZX84|Dync1h1	Q9JHU4;F6ZX84	Dync1h1	Control (up-regulated group)	Dync1h1	0	3.55271e-15	-0.0222913	-0.0752533	1	1	0.945043	0.557529
Q8C2Q7;O35737|Hnrnph1	Q8C2Q7;O35737	Hnrnph1	Control (down-regulated group)	Hnrnph1	-0.0080648	6.03515e-06	0.00359026	0.0897598	0.931286	1	0.975	0.570756
Q8C2Q7;O35737|Hnrnph1	Q8C2Q7;O35737	Hnrnph1	Control (up-regulated group)	Hnrnph1	-0.0080648	6.03515e-06	-0.0264761	0.423302	0.931286	1	0.975	0.345145
P52480;A0A1L1SU37;A0A1L1SQV8;A0A1L1SSN6;A0A1L1STV8;A0A1L1SUV0;A0A1L1ST52;A0A1L1SVH2;E9Q509;G3X925;P53657|Pkm;Pklr	P52480;A0A1L1SU37;A0A1L1SQV8;A0A1L1SSN6;A0A1L1STV8;A0A1L1SUV0;A0A1L1ST52;A0A1L1SVH2;E9Q509;G3X925;P53657	Pkm;Pklr	Control (down-regulated group)	Pkm;Pklr	0.022268	-3.55271e-15	0.18099	-0.0423256	0.624804	1	0.221694	0.622727
P52480;A0A1L1SU37;A0A1L1SQV8;A0A1L1SSN6;A0A1L1STV8;A0A1L1SUV0;A0A1L1ST52;A0A1L1SVH2;E9Q509;G3X925;P53657|Pkm;Pklr	P52480;A0A1L1SU37;A0A1L1SQV8;A0A1L1SSN6;A0A1L1STV8;A0A1L1SUV0;A0A1L1ST52;A0A1L1SVH2;E9Q509;G3X925;P53657	Pkm;Pklr	Control (up-regulated group)	Pkm;Pklr	0.022268	-3.55271e-15	0.181297	-0.0290566	0.624804	1	0.221694	0.784287
A0A0A0MQA5;P68368;A0A087WQS4;A0A087WRB4;A0A087WSB0|Tuba4a	A0A0A0MQA5;P68368;A0A087WQS4;A0A087WRB4;A0A087WSB0	Tuba4a	Control (down-regulated group)	Tuba4a	0.0319778	-0.00534989	0.150853	-0.184331	0.608047	0.91213	0.440721	0.143583
A0A0A0MQA5;P68368;A0A087WQS4;A0A087WRB4;A0A087WSB0|Tuba4a	A0A0A0MQA5;P68368;A0A087WQS4;A0A087WRB4;A0A087WSB0	Tuba4a	Control (up-regulated group)	Tuba4a	0.0319778	-0.00534989	-0.00337115	-0.0913361	0.608047	0.91213	0.975	0.56506
