# Supplementary material for: Multiomics of early epileptogenesis in mice reveals phosphorylation and dephosphorylation-directed growth and synaptic weakening
Source: iScience. 2024 Mar 19;27(4):109534. doi: 10.1016/j.isci.2024.109534 (PMC11005001; doi:10.1016/j.isci.2024.109534)
Supplement: Table S8. Target list for the parallel reaction monitoring analysis, related to Figure 7 — A.) The m/z values and elution time windows for the targeted phosphopeptides. B.) The m/z values and elution time windows for the peptides representing targeted proteins. [file mmc9.xlsx]

## Sheet: A) Phosphorylation
Mass [m/z]	Formula [M]	Formula type	Species	CS [z]	Polarity	Start [min]	End [min]	(N)CE	(N)CE type	MSX ID	Comment
528.875				3	Positive	31	39				Eef2 T57 _FT(Phospho (STY))DT(Phospho (STY))RKDEQER_
588.255				3	Positive	32.2	40.2				Fxr2 S477 _AGPGDRDPPS(Phospho (STY))RGEESR_
450.721				2	Positive	35.5	43.5				Dlg4 S295 _RYS(Phospho (STY))PVAK_
626.303				2	Positive	35.9	43.9				Bclaf1 S494 _KEVQS(Phospho (STY))PEQVK_
880.337				2	Positive	49.2	57.2				Elavl4 S38 _NCPS(Phospho (STY))PMQTGAATDDSK_
616.277				2	Positive	35.3	43.3				Kcnb1 S484 _VQDNHLS(Phospho (STY))PNK_
435.192				2	Positive	40.4	48.4				Srrm2 S1650 _SS(Phospho (STY))PELTR_
720.305				3	Positive	42	50				Gria1 T858 _TST(Phospho (STY))LPRN(Deamidation (NQ))SGAGASGGSGSGEN(Deamidation (NQ))GR_
554.756				2	Positive	43.5	51.5				Gphn S338 _ASHS(Phospho (STY))AVDITK_
965.127				3	Positive	107	115				Gphn S194 _EVHDELEDLPSPPPPLS(Phospho (STY))PPPTTSPHK_
551.91				3	Positive	46.7	54.7				Cdk13 T871 _LYSSEESRPYT(Phospho (STY))NK_
586.259				2	Positive	32	40				Dlgap1 S947 _ERS(Phospho (STY))LESSQR_
614.239				2	Positive	47.2	55.2				Huwe1 S1395 _AES(Phospho (STY))PEEVACR_
566.245				2	Positive	53.3	61.3				Grin2a Y943 _GNLIY(Phospho (STY))SDNR_
663.25				2	Positive	58.3	66.3				Ap3b2 S272 _AFYGS(Phospho (STY))EEDEAK_
1257.02				2	Positive	57.7	65.7				Gsk3a S21 _TSS(Phospho (STY))FAEPGGGGGGGGGGPGGSASGPGGTGGGK_
502.721				2	Positive	59.9	67.9				Ppp3ca S469 _ITS(Phospho (STY))FEEAK_
751.837				2	Positive	67.4	77.4				Syngap1 S895 _LSQGS(Phospho (STY))GSSITAAGMR_
754.846				2	Positive	77.7	87.7				Cacng8 S251 _AGGGAGGS(Phospho (STY))GGSGPSAILR_
1104.53				2	Positive	77.7	86.7				Camkv T446 _AT(Phospho (STY))PATEESTVPATQSSALPAAK_
1441.08				2	Positive	79.7	87.7				Dync1i1 S162 _ETQTPLATHQS(Phospho (STY))EEDEEDEEMVEPK_
790.819				2	Positive	84.6	92.6				Dlgap2 S670 _GGLYNSMDS(Phospho (STY))LDSNK_
790.364				3	Positive	101.1	110.1				Dlgap3 S641 _WRPSIGVQVETIS(Phospho (STY))DSDTENR_
887.389				2	Positive	103.6	111.6				Camk4 T196 _T(Phospho (STY))VCGTPGYCAPEILR_
819.416				3	Positive	105.6	113.6				Dlg2 Y58 _NLSQIENVHGY(Phospho (STY))VLQSHISPLK_
1067.17				3	Positive	106.8	116.8				Cttn S405 _QTPPAS(Phospho (STY))PSPQPIEDRPPSSPIYEDAAPFK_
812.084				3	Positive	113.8	121.8				Camk2b T381/382 _GSLPPAALEPQTT(Phospho (STY))VIHNPVDGIK_
1130.98				2	Positive	118.5	126.5				Sparcl1 S353 _HGAGDDYFIPS(Phospho (STY))QEFLEAER_
871.898				2	Positive	118.8	126.8				Palm S108 _EIDVLEFGESAPAAS(Phospho (STY))K_
847.904				2	Positive	66.1	74.1				Gabra3 S433 _SAAAPSASSTPTAIAS(Phospho (STY))PK_
663.272				2	Positive	38.5	46.5				Homer3 S159 _SQS(Phospho (STY))ADTPGPTER_
479.197				2	Positive	50.8	58.8				Hnrnpm S574 _MGANS(Phospho (STY))LER_
826.41				2	Positive	126.1	134.1				Ppp3ca T427 _GLT(Phospho (STY))PTGMLPSGVLSGGK_
440.689				2	Positive	34.9	42.9				Ppp3ca S462 _GFS(Phospho (STY))PQHK_
741.995				3	Positive	89.5	109.5				Mapk1 T183 _VADPDHDHTGFLT(Phospho (STY))EYVATR_
768.65				3	Positive	90.9	98.9				Mapk1 T183+Y185 _VADPDHDHTGFLT(Phospho (STY))EY(Phospho (STY))VATR_
751.339				3	Positive	91.9	111.9				Mapk3 T203 _IADPEHDHTGFLT(Phospho (STY))EYVATR_
777.994				3	Positive	94.5	102.5				Mapk3 T203+Y205 _IADPEHDHTGFLT(Phospho (STY))EY(Phospho (STY))VATR_
484.21				2	Positive	48.2	56.2				Ddx20 S569 _DSS(Phospho (STY))PGSLPK_
495.688				2	Positive	33.6	41.6				Matr3 S188 _RDS(Phospho (STY))FDDR_
534.586				3	Positive	52.9	60.9				Matr3 T150 _RRT(Phospho (STY))EEGPTLSYGR_
669.332				2	Positive	77.1	85.1				Eif3a S584 _ERLES(Phospho (STY))LNIQR_
694.863				2	Positive	101.5	109.5				Pak1 T212 _SVIEPLPVT(Phospho (STY))PTR_
638.971				3	Positive	48.2	56.2				Acin1 S710 _HLS(Phospho (STY))HPEPEQQHVIQR_
673.809				2	Positive	58	66				Shank3 S387 _GDQPAAS(Phospho (STY))PGPTLR_
636.278				3	Positive	39.8	47.8				Eif4b S406 _ERHPS(Phospho (STY))WRSEETQER_
651.815				2	Positive	79.1	87.1				Rbm14 S618 _RLS(Phospho (STY))ESQLSFR_
711.334				2	Positive	82.9	90.9				Srrm2 S2224 _TPAAAAAMNLAS(Phospho (STY))PR_
567.781				2	Positive	62	70				Shank1 S1536 _VLPTS(Phospho (STY))PTSPR_
781.886				2	Positive	98.7	106.7				Shank2 S456 _QGIAVMTPTVPGS(Phospho (STY))PK_
831.398				4	Positive	121.7	129.7				Nono T452 _FGQAATMEGIGAIGGT(Phospho (STY))PPAFNRPAPGAEFAPNK_
690.799				2	Positive	36.4	44.4				Map1a S611 _NRAPDS(Phospho (STY))GAEVER_
702.784				2	Positive	76.8	84.8				Map1a S2162 _S(Phospho (STY))APCGSLAFSGDR_
397.868				3	Positive	42.3	50.3				Zfp36l1 S54 _RHS(Phospho (STY))VTLPSSK_
673.821				2	Positive	57.5	65.5				Nup98 T670 _PIPQT(Phospho (STY))PESVGNK_
760.616				3	Positive	48.6	56.6				Zc3h14 S309 _RFS(Phospho (STY))HDGEEEEEDEDYGTR_
492.547				3	Positive	33.6	41.6				Dbr1 S520 _RLS(Phospho (STY))DEHEPEQR_
909.453				2	Positive	112.2	123.2				Camk2a S314 _GAILTTMLATRN(Deamidation (NQ))FS(Phospho (STY))GGK_
581.256				2	Positive	43	51				Rbm15b S559 _RNS(Phospho (STY))LEGYSR_
621.784				2	Positive	62.6	70.6				Syngap1 S1222 _LLS(Phospho (STY))QEEQTSK_
541.241				2	Positive	66.2	74.2				Fgd4 S702 _S(Phospho (STY))ADLPHSFK_
1066.79				3	Positive	123.1	131.1				Map2 S888 _YTVPLPSPVQDS(Phospho (STY))ENLSGESGSFYEGTDDK_
621.269				2	Positive	38.9	46.9				Map2 S365 _ESS(Phospho (STY))KDEEPLK_
1029.41				2	Positive	78	88				Dennd1a S536 _ES(Phospho (STY))DSAEGDETESPEQLVR_
606.761				2	Positive	42.5	50.5				Dbn1 S241 _QQS(Phospho (STY))LEAEEAK_
530.739				2	Positive	88	96				Arhgef2 S646 _LES(Phospho (STY))FESLR_
439.19				2	Positive	50.5	58.5				Ppp3cb S472 _GFS(Phospho (STY))PPHR_
592.253				2	Positive	58	66				Celf5 S38 _QQS(Phospho (STY))EEDVLR_
521.742				4	Positive	39.6	47.6				Myef2 S39 _DTHPGEPEKPPRS(Phospho (STY))SAN(Deamidation (NQ))GVK_

## Sheet: B) Protein
Up:	Mass [m/z]	Formula [M]	Formula type	Species	CS [z]	Polarity	Start [min]	End [min]	(N)CE	(N)CE type	MSX ID	Comment
	543.301				2	Positive	38	46				Clu K.EIQNAVQGVK.H [44, 53]
	552.301				2	Positive	71.8	79.8				Clu K.SLLNSLEEAK.K [68, 77]
	524.269				2	Positive	52.9	60.9				Clu R.IDSLLESDR.Q [158, 166]
	668.349				2	Positive	95.8	103.8				Clu R.ASGIIDTLFQDR.F [182, 193]
	540.29				2	Positive	58.2	66.2				Clu K.ELLQSFQSK.M [342, 350]
	506.259				2	Positive	35.8	43.8				Gfap R.SYASETVVR.G [12, 20]
	549.817				2	Positive	66.4	74.4				Gfap K.ALAAELNQLR.A [93, 102]
	589.314				2	Positive	58.6	66.6				Gfap K.LADVYQAELR.E [109, 118]
	544.788				2	Positive	34.4	42.4				Gfap R.LDQLTANSAR.L [124, 133]
	612.796				2	Positive	41.8	49.8				Gfap R.ESASYQEALAR.L [317, 327]
	744.828				2	Positive	28.9	36.9				Htra1 R.GACGQGQEDPNSLR.H [153, 166]
	947.166				3	Positive	94	102				Htra1 R.EVPVASGSGFIVSEDGLIVTNAHVVTNK.N [198, 225]
	440.803				2	Positive	90.4	98.4				Htra1 K.LPVLLLGR.S [262, 269]
	653.356				2	Positive	79.9	87.9				Htra1 K.VTAGISFAIPSDK.I [347, 359]
	502.743				2	Positive	28	36				Htra1 K.FLTESHDR.Q [363, 370]
	401.227				2	Positive	25.5	33.5				Homer3 R.AEAELLR.Q [222, 228]
	550.788				2	Positive	41.3	49.3				Homer3 R.NAELEQQLR.S [299, 307]
	443.261				2	Positive	55.2	63.2				Homer3 R.AAQLLDVR.L [330, 337]
	503.782				2	Positive	84.2	92.2				Homer3 R.LFELSELR.E [338, 345]
	617.353				2	Positive	100.8	108.8				Ddx21 R.GVNFLFPIQAK.T [277, 287]
	633.361				2	Positive	111.6	119.6				Ddx21 K.TFSFAIPLIEK.L [309, 319]
	582.859				2	Positive	72.4	80.4				Ddx21 R.APQVLVLAPTR.E [332, 342]
	987.972				2	Positive	83.2	91.2				Ddx21 K.LSVACFYGGTPYGGQIER.M [359, 376]
	564.337				2	Positive	75	83				Ddx21 R.IGVPSATEIIK.A [635, 645]
	1054.56				2	Positive	117.6	125.6				Ddx21 K.GAVEALAAALAHISGATSVDQR.S [678, 699]
	848.437				2	Positive	46	54				Ybx1 K.GAEAANVTGPGGVPVQGSK.Y [117, 135]
	844.861				2	Positive	25.3	33.3				Ybx1 R.NYQQNYQNSESGEK.N [155, 168]
	794.353				2	Positive	23.5	31.5				Ybx1 K.NEGSESAPEGQAQQR.R [169, 183]
	949.406				2	Positive	34.4	42.4				Ybx1 K.AADPPAENSSAPEAEQGGAE.- [303, 322]
	408.188				2	Positive	47.5	55.5				Ddx3x K.SSFFGDR.G [82, 88]
	951.504				2	Positive	62.1	70.1				Ddx3x R.VRPCVVYGGAEIGQQIR.D [295, 311]
	558.8				2	Positive	74	82				Ddx3x K.VVWVEEIDK.R [419, 427]
	396.219				2	Positive	52.7	60.7				Rps3a K.VVDPFSK.K [21, 27]
	469.751				2	Positive	50.3	58.3				Rps3a K.TTDGYLLR.L [129, 136]
	406.539				3	Positive	23.3	31.3				Rps3a K.TSYAQHQQVR.Q [153, 162]
	421.753				2	Positive	50.5	58.5				Rps3a K.LIPDSIGK.D [188, 195]
	568.956				3	Positive	79.8	87.8				Rps3a K.ACQSIYPLHDVFVR.K [200, 213]
	870.978				2	Positive	86.1	94.1				Rpsa R.AIVAIENPADVSVISSR.N [64, 80]
	602.328				2	Positive	49.3	57.3				Rpsa K.FAAATGATPIAGR.F [90, 102]
	849.934				2	Positive	96.6	104.6				Rpsa R.FTPGTFTNQIQAAFR.E [103, 117]
	456.779				2	Positive	57	65				Rpsa R.LLVVTDPR.A [121, 128]
	999.498				3	Positive	101.2	109.2				Rpsa R.ADHQPLTEASYVNLPTIALCNTDSPLR.Y [129, 155]
	533.804				2	Positive	44.1	52.1				Rps12_K.TALIHDGLAR.G [24, 33]
	531.276				2	Positive	70	78				Rps12_K.LGEWVGLCK.I [85, 93]
	553.788				2	Positive	41.3	49.3				Rps12_K.VVGCSCVVVK.D [103, 112]
	521.758				2	Positive	78.8	86.8				Rps12_K.DVIEEYFK.C [122, 129]
	772.832				2	Positive	85.1	93.1				Rpl10_K.FNADEFEDMVAEK.R [176, 188]
	423.242				2	Positive	58.4	66.4				Rps4x R.YPDPLIK.V [149, 155]
	386.737				2	Positive	38.2	46.2				Rps4x R.IGVITNR.E [192, 198]
	407.884				3	Positive	43.5	51.5				Rps4x R.HPGSFDVVHVK.D [201, 211]
	526.741				2	Positive	28.6	36.6				Rps4x K.DANGNSFATR.L [212, 221]
	495.803				2	Positive	81.6	89.6				Rps4x R.LSNIFVIGK.G [222, 230]
	610.325				2	Positive	31.5	39.5				Rps8_K.YELGRPAANTK.I [27, 37]
	859.957				2	Positive	79.1	87.1				Rps8_R.IIDVVYNASNNELVR.T [78, 92]
	540.604				3	Positive	75.1	83.1				Rps8_R.QWYESHYALPLGR.K [111, 123]
	753.894				2	Positive	71	79				Rps8_K.ISSLLEEQFQQGK.L [158, 170]
	476.243				2	Positive	40.4	48.4				Rps8_R.ADGYVLEGK.E [185, 193]
	380.216				2	Positive	48.5	56.5				Rpl21_K.GDIVDIK.G [37, 43]
	827.967				2	Positive	66	74				Rpl21_R.VYNVTQHAVGIIVNK.Q [64, 78]
	552.314				3	Positive	66	74				Rpl21_R.VYNVTQHAVGIIVNK.Q [64, 78]
	416.24				2	Positive	57	65				Rpl21_K.GTWVQLK.R [123, 129]
	426.271				2	Positive	38.1	46.1				Rpl7a_K.VAPAPAVVK.K [12, 20]
	473.274				2	Positive	63.4	71.4				Rpl7a_K.VVNPLFEK.R [27, 34]
	608.82				2	Positive	61.4	69.4				Rpl7a_K.NFGIGQDIQPK.R [38, 48]
	451.769				2	Positive	43.7	51.7				Rpl7a_R.QTATQLLK.L [90, 97]
	570.84				2	Positive	58.5	66.5				Eif4a1_K.ATQALVLAPTR.E [100, 110]
	585.295				2	Positive	82.5	90.5				Eif4a1_K.DQIYDIFQK.L [194, 202]
	379.73				2	Positive	35.1	43.1				Eef2 K.AGIIASAR.A [43, 50]
	509.252				2	Positive	27.7	35.7				Eef2 K.GEGQLSAAER.A [240, 249]
	456.216				2	Positive	36.4	44.4				Eef2 R.YFDPANGK.F [265, 272]
	547.316				2	Positive	63.2	71.2				Eef2 R.VFSGVVSTGLK.V [416, 426]
	445.758				2	Positive	58.3	66.3				Eef2 K.FSVSPVVR.V [499, 506]
	695.699				3	Positive	61.6	69.6				Eif6_R.HGLLVPNNTTDQELQHIR.N [68, 85]
	630.34				2	Positive	90.4	98.4				Eif6_R.ETEEILADVLK.V [124, 134]
	1292.68				2	Positive	122.4	130.4				Eif6_K.TSIEDQDELSSLLQVPLVAGTVNR.G [165, 188]
	862.12				3	Positive	122.4	130.4				Eif6_K.TSIEDQDELSSLLQVPLVAGTVNR.G [165, 188]
	908.963				2	Positive	83.9	91.9				Dync1h1 K.VEDPTFLNQLQSGVNR.W [234, 249]
	611.303				2	Positive	80.2	88.2				Dync1h1 R.TTDLLTDWEK.T [1252, 1261]
	790.375				2	Positive	86.8	94.8				Dync1h1 K.FNYGFEYLGVQDK.L [1864, 1876]
	506.793				2	Positive	58.8	66.8				Dync1h1 K.LLTLPNGER.L [2322, 2330]
	524.283				2	Positive	51.9	59.9				Dync1h1 R.AATSPALFNR.C [3077, 3086]
	465.287				2	Positive	74.4	82.4				Dync1h1 R.TLINELVK.G [4448, 4455]
	586.319				2	Positive	63.7	71.7				Pkm_R.LDIDSAPITAR.N [33, 43]
	448.733				2	Positive	23.7	31.7				Pkm_K.AADVHEVR.K [248, 255]
	510.262				2	Positive	55.9	63.9				Pkm_K.GDYPLEAVR.M [368, 376]
	420.769				2	Positive	52	60				Pkm_R.APIIAVTR.N [448, 455]
	467.265				2	Positive	82.8	90.8				Pkm_R.GIFPVLCK.D [468, 475]
	535.298				2	Positive	70.1	78.1				Tuba4a_K.EIIDPVLDR.I [113, 121]
	493.288				2	Positive	65.5	73.5				Tuba4a_K.DVNAAIAAIK.T [327, 336]
	752.846				2	Positive	64.7	72.7				Hnrnph1_R.GLPWSCSADEVQR.F [17, 29]
	478.767				2	Positive	26.9	34.9				Hnrnph1_K.IQNGAQGIR.F [36, 44]
Down:	Mass [m/z]	Formula [M]	Formula type	Species	CS [z]	Polarity	Start [min]	End [min]	(N)CE	(N)CE type	MSX ID	Comment
	765.385				2	Positive	87.6	95.6				Syt2 TLNPAFNETFTFK
	455.753				2	Positive	38.7	46.7				Syt2 HDIIGEVK
	682.862				2	Positive	59	67				Syt2 IFVGSNATGTELR
	604.83				4	Positive	82.1	90.1				Syt2 RPIAQWHSLKPEEEVDALLGK
	806.104				3	Positive	82.1	90.1				Syt2 RPIAQWHSLKPEEEVDALLGK
	418.735				2	Positive	44.6	52.6				Slc17a6 SLGQIYR
	963.999				2	Positive	66.6	74.6				Slc17a6 ETIELTEDGKPLEVPEK
	643.002				3	Positive	66.6	74.6				Slc17a6 ETIELTEDGKPLEVPEK
	549.265				2	Positive	26.5	34.5				Slc17a6 HPTITDEER
	620.333				2	Positive	83.1	91.1				Pdcd4 K.DLPELALDTPR.A [246, 256]
	600.348				2	Positive	75.9	83.9				Pdcd4 R.APQLVGQFIAR.A [257, 267]
	932.969				2	Positive	60	68				Pdcd4 K.DSVWGSGGGQQPVNHLVK.E [312, 329]
	766.894				2	Positive	48.6	56.6				Col1a1 R.GETGPAGPAGPIGPAGAR.G [1056, 1073]
	400.255				2	Positive	78.9	86.9				Shisa7 R.ALVDILR.H [228, 234]
	463.243				2	Positive	70.3	78.3				Shisa7 R.YEFTLPR.A [419, 425]
	598.004				3	Positive	74.8	82.8				Shisa7 R.LVSQEHLLLSSPEALR.Q [428, 443]
	673.359				2	Positive	91.8	99.8				Dlgap1 R.LPTNLLDQFER.Q [99, 109]
	701.893				2	Positive	79.2	87.2				Dlgap1 K.ATQPSLTELTTLK.I [385, 397]
	757.409				2	Positive	95	103				Dlgap1 R.SLDSLDPAGLLTSPK.F [425, 439]
	517.298				2	Positive	38.8	46.8				Dlgap1 R.TIQSSTGVIK.L [531, 540]
	451.73				2	Positive	60.4	68.4				Dlgap1 R.DGHWFLK.L [807, 813]
	387.221				2	Positive	47.6	55.6				Gabra1 K.GPMTVLR.L [105, 111]
	927.953				2	Positive	61.3	69.3				Gabra1 K.NNTYAPTATSYTPNLAR.G [364, 380]
	471.766				2	Positive	49.2	57.2				Gabra1 R.GDPGLATIAK.S [381, 390]
	578.796				2	Positive	71.5	79.5				Dlg4 K.DLLGEEDIPR.E [300, 309]
	682.322				2	Positive	77.1	85.1				Dlg4 R.ANDDLLSEFPDK.F [547, 558]
	505.738				2	Positive	37.7	45.7				Dlg4 R.DYHFVSSR.E [579, 586]
	752.706				3	Positive	63.2	71.2				Dlg4 K.FIEAGQYNSHLYGTSVQSVR.E [598, 617]
	857.962				2	Positive	98.8	106.8				Dlg4 R.VIEDLSGPYIWVPAR.E [707, 721]
	584.293				2	Positive	81.2	89.2				Dlgap4 R.DGFSTLQFPR.G [117, 126]
	616.312				2	Positive	58.1	66.1				Dlgap4 K.ENNLSEEVLGK.V [831, 841]
	701.354				2	Positive	64.7	72.7				Dlgap4 K.ANSWQLVETPEK.R [907, 918]
	681.867				2	Positive	100.5	108.5				Shank3 R.ITPAEISSLFER.Q [748, 759]
	1156.6				2	Positive	98.8	106.8				Shank3 R.LGAGAAGLYDPSTPLGPLPYPER.Q [862, 884]
	757.41				2	Positive	69.2	77.2				Shank3 R.AALAVGSPGPVGGSFAR.E [966, 982]
	804.933				2	Positive	89.5	97.5				Shank3 R.LFSSLGELSTISAQR.S [1536, 1550]
	545.28				2	Positive	33.8	41.8				Shank2_R.TAENVAIESR.V [409, 418]
	472.751				2	Positive	38.8	46.8				Shank2_R.SPAPQAAFR.T [596, 604]
	762.443				2	Positive	105.8	113.8				Shank2_R.LLDPSSPLALALSAR.D [834, 848]
	486.251				2	Positive	58.6	66.6				Dlgap2 R.TQGLFSYR.E [827, 834]
	426.716				2	Positive	75.4	83.4				Dlgap2 R.DGSWFLK.L [871, 877]
	794.391				2	Positive	108.5	116.5				Dlgap2 R.EAEENDLLEDILGK.I [896, 909]
	981.985				2	Positive	72.9	80.9				Nlgn2 R.GGGGPGGGAPGGPGLGLGSLGEER.F [17, 40]
	769.891				2	Positive	78.2	86.2				Nlgn2 R.FQPPEAPASWPGVR.N [84, 97]
	718.397				3	Positive	110.4	118.4				Nlgn2 K.TLLALFTDHQWVAPAVATAK.L [450, 469]
	842.092				3	Positive	85	93				Nlgn2 R.GGGVGADPAEALRPACPPDYTLALR.R [751, 775]
	670.337				2	Positive	71.6	79.6				Gphn R.VGVLTVSDSCFR.N [17, 28]
	888.972				2	Positive	92.8	100.8				Gphn K.DLVQDPSLLGGTISAYK.I [41, 57]
	830.457				2	Positive	95.9	103.9				Gphn K.ELNLILTTGGTGFAPR.D [78, 93]
	384.74				2	Positive	45.6	53.6				Gphn R.GVQVLPR.D [252, 258]
	573.793				2	Positive	35.6	43.6				Gphn K.TEQYVELHK.G [749, 757]
	908.963				2	Positive	83.2	91.2				Dync1h1 K.VEDPTFLNQLQSGVNR.W [234, 249]
	611.303				2	Positive	79.5	87.5				Dync1h1 R.TTDLLTDWEK.T [1252, 1261]
	790.375				2	Positive	86	94				Dync1h1 K.FNYGFEYLGVQDK.L [1864, 1876]
	506.793				2	Positive	58.7	66.7				Dync1h1 K.LLTLPNGER.L [2322, 2330]
	524.283				2	Positive	52.1	60.1				Dync1h1 R.AATSPALFNR.C [3077, 3086]
	465.287				2	Positive	73.7	81.7				Dync1h1 R.TLINELVK.G [4448, 4455]
	586.319				2	Positive	63.6	71.6				Pkm_R.LDIDSAPITAR.N [33, 43]
	448.733				2	Positive	23.9	31.9				Pkm_K.AADVHEVR.K [248, 255]
	510.262				2	Positive	55.9	63.9				Pkm_K.GDYPLEAVR.M [368, 376]
	420.769				2	Positive	52.3	60.3				Pkm_R.APIIAVTR.N [448, 455]
	467.265				2	Positive	82.1	90.1				Pkm_R.GIFPVLCK.D [468, 475]
	535.298				2	Positive	69.7	77.7				Tuba4a_K.EIIDPVLDR.I [113, 121]
	493.288				2	Positive	65.4	73.4				Tuba4a_K.DVNAAIAAIK.T [327, 336]
	752.846				2	Positive	64.4	72.4				Hnrnph1_R.GLPWSCSADEVQR.F [17, 29]
	478.767				2	Positive	27.3	35.3				Hnrnph1_K.IQNGAQGIR.F [36, 44]
